# Supplementary material for: Genomic analysis of LPS-stimulated myeloid cells identifies a common pro-inflammatory response but divergent IL-10 anti-inflammatory responses
Source: Sci Rep. 2015 Mar 13;5:9100. doi: 10.1038/srep09100 (PMC4650320; doi:10.1038/srep09100)
Supplement: Supplementary Information — Supplementary Dataset 1 [file srep09100-s2.xls]

## Sheet: Sheet1
Supplementary Table 1 - RNA-seq data used in this study and library attributes and statistics
Cell type	Treatment	Biological replicate number*	Number of paired end tags**	That map to Ensembl v67 transcripts	% of total tags mapping to Ensembl v67 transcriptome	Gbp of mapping sequence data	Notes
Thioglycolate-elicited peritoneal macrophages	-IL-10 -LPS	1	13333334	11258000	0.84435	2.22908	Previously published in Hutchins et al., 2012 (GSE31531)
		2	23911641	19240714	0.804659	3.80966
	+IL-10 -LPS	1	13333334	11389616	0.854221	2.25514	Previously published in Hutchins et al., 2012 (GSE31531)
		2	23862473	19454800	0.815289	3.85205
	-IL-10 +LPS	1	6877778	5465554	0.794669	1.08218
		2	24011045	19245224	0.801515	3.81055
	+IL-10 +LPS	1	6877778	5537135	0.805076	1.09635
		2	25465695	20407328	0.801365	4.04065
Bone marrow-derived Mast cells	-IL-10 -LPS	1	29221661	20047091	0.686035	3.96932
		2	33397758	25083377	0.75105	4.96651	RNA-seq library preparation performed using TRUseq
	+IL-10 -LPS	1	25958726	17847147	0.68752	3.53374
		2	32077916	24006822	0.748391	4.75335	RNA-seq library preparation performed using TRUseq
	-IL-10 +LPS	1	33470687	22836736	0.682291	4.52167
		2	31955738	24558830	0.768526	4.86265	RNA-seq library preparation performed using TRUseq
	+IL-10 +LPS	1	44224672	30598522	0.691888	6.05851
		2	34213086	25753742	0.752745	5.09924	RNA-seq library preparation performed using TRUseq
Bone-marrow purified Neutrophils	-IL-10 -LPS	1	25938068	18090386	0.697445	3.5819
		2	39957478	28469901	0.712505	5.63704
	+IL-10 -LPS	1	27368093	18661957	0.681887	3.69507
		2	48853040	34743403	0.711182	6.87919
	-IL-10 +LPS	1	27481876	17765066	0.646428	3.51748
		2	41619069	29687778	0.713322	5.87818
	+IL-10 +LPS	1	27481876	18248521	0.66402	3.61321
		2	44547574	30656304	0.68817	6.06995
Bone-marrow derived Eosinophils	-LPS	1	49869367	36274672	0.727394	7.18239
		2	48225503	35361237	0.733248	7.00152
	+LPS	1	45644745	33912171	0.742959	6.71461
		2	35840604	26745834	0.746244	5.29568
splenic dendritic cells	-IL-10 -LPS	1	27132812	20928829	0.771348	4.14391	RNA-seq library preparation performed using TRUseq
		2	25861052	19910227	0.769892	3.94222	RNA-seq library preparation performed using TRUseq
	+IL-10 -LPS	1	27372530	21290212	0.777795	4.21546	RNA-seq library preparation performed using TRUseq
		2	27447260	21537240	0.784677	4.26437	RNA-seq library preparation performed using TRUseq
	-IL-10 +LPS	1	26559841	20243469	0.762183	4.00821	RNA-seq library preparation performed using TRUseq
		2	26747927	21252938	0.794564	4.20808	RNA-seq library preparation performed using TRUseq
	+IL-10 +LPS	1	26015488	20303343	0.780433	4.02006	RNA-seq library preparation performed using TRUseq
		2	25615426	20330433	0.793679	4.02543	RNA-seq library preparation performed using TRUseq
* Biological replicates were performed using independently purified/derived cells, from different pools of mice
** Number of tags from one side of the paired sequence tag
