# Supplementary material for: Genomic analysis of LPS-stimulated myeloid cells identifies a common pro-inflammatory response but divergent IL-10 anti-inflammatory responses
Source: Sci Rep. 2015 Mar 13;5:9100. doi: 10.1038/srep09100 (PMC4650320; doi:10.1038/srep09100)
Supplement: Supplementary Information — Supplementary Dataset 2 [file srep09100-s3.xls]

## Sheet: Mac IL10 Up
Supplementary Table 2 - Page 1 - PEC Macrophages, +IL-10 differentially up-regulated
Values are log2(fold-change from respective un-treated cell type)
		PEC Macrophages				Neutrophils				Mast cells				splenic DCs				Eosinophils
Ensembl Transcript ID	Gene Symbol	-IL10 -LPS	+IL10 -LPS	-IL10 +LPS	+IL10 +LPS	-IL10 -LPS	+IL10 -LPS	-IL10 +LPS	+IL10 +LPS	-IL10 -LPS	+IL10 -LPS	-IL10 +LPS	+IL10 +LPS	-IL10 -LPS	+IL10 -LPS	-IL10 +LPS	+IL10 +LPS	-IL10 -LPS	-IL10 +LPS
ENSMUST00000137147	Scube3	0	3.9106	1.93139	3.77145	0	0	1.72972	0	0	0	0	0	0	-0.462907	1.77579	0.818201	0	0
ENSMUST00000111196	Cd44	0	5.1834	1.50677	7.21233	0	0.385397	1.2542	1.49692	0	0.10148	5.60693	-4.18534	0	0.301469	6.59633	5.12591	0	1.29872
ENSMUST00000052699	Suv420h1	0	4.61561	5.32238	5.65275	0	0.384675	-4.49859	0.287287	0	5.15957	5.37506	5.82791	0	0	0	0	0	-0.11777
ENSMUST00000136731	Myo5a	0	4.94744	5.63885	5.41736	0	-0.590558	-5.93074	3.99077	0	3.58617	3.04167	-0.328138	0	-5.63821	-0.87766	-1.18085	0	-4.28682
ENSMUST00000028881	Il1b	0	0.838882	8.92662	7.89062	0	2.68351	6.0305	6.84901	0	0.794746	5.68569	4.77805	0	1.37316	0.551185	1.57359	0	6.76529
ENSMUST00000093883	2700007P21Rik	0	3.66546	8.98784	9.97384	0	-1.57437	0.0389311	4.21479	0	-3.14294	-0.371217	-0.583438	0	0	4.57867	2.19616	0	0
ENSMUST00000111621	Zfp219	0	3.01789	-5.59027	-2.462	0	-0.233783	1.17245	-2.81094	0	-0.207794	0.774355	0.101709	0	0.215994	-0.0886291	0.27498	0	0.333118
ENSMUST00000150025	Nfkb1	0	0.891203	-4.06112	-6.18523	0	0.0114537	7.57017	0.459551	0	-0.0145591	1.21903	0.487057	0	0.588903	1.4466	1.23602	0	0.168735
ENSMUST00000151694	Gls	0	4.09244	9.37565	10.6362	0	-7.53864	-3.55287	-3.74992	0	-0.227283	3.88775	5.04351	0	0.657378	4.34193	1.0249	0	-3.82553
ENSMUST00000131035	Rnf213	0	0.63336	3.59671	3.50027	0	0.318128	2.80324	1.80969	0	0.0475826	2.04309	0.651612	0	-0.31575	3.41625	2.26865	0	0.820842
ENSMUST00000137784	Mllt4	0	1.07286	-0.00361398	0.46868	0	-0.178051	-1.46626	-1.74423	0	0.650008	-0.572385	0.720952	0	-0.441069	-5.85665	-10.5624	0	0
ENSMUST00000079560	Phc1	0	4.84935	5.63251	5.26618	0	-0.827995	-0.746554	-0.696957	0	-4.24793	-4.24793	0.556662	0	0	0	0	0	-0.00528409
ENSMUST00000147307	Eno2	0	0.812204	0.932538	0.698645	0	-2.19616	1.26327	-2.19616	0	-0.10075	2.17612	0.779207	0	-0.540142	1.65634	1.29439	0	0.466443
ENSMUST00000136353	Flot2	0	2.19616	10.8713	0	0	0.375224	-0.671	0.068141	0	4.01448	0.426662	-0.0282548	0	3.09898	0.403249	4.96648	0	-0.295293
ENSMUST00000113957	Runx1	0	4.61555	4.52357	3.49317	0	0.212932	-2.52845	-0.439297	0	-0.464701	-11.2285	-6.98061	0	0	0	7.0958	0	6.92181
ENSMUST00000081619	Sh3pxd2a	0	6.12684	6.89097	7.44381	0	-0.58023	-4.60617	-0.472196	0	-2.76201	0.374234	0.816711	0	-0.0381397	1.15465	1.51082	0	0
ENSMUST00000079244	Mink1	0	0.948352	0.415213	0.0710159	0	-0.0381636	0.301452	-0.0302078	0	-0.220333	0.489337	0.158377	0	-0.185973	-0.774573	-0.63969	0	-0.0505204
ENSMUST00000051241	Zfp36	0	0.61544	0.864027	0.901221	0	0.225753	0.203385	0.832071	0	1.29192	0.520249	1.77916	0	0.153365	-0.637121	-0.322419	0	-0.122175
ENSMUST00000035799	Fgl2	0	2.37917	-0.541608	1.14087	0	0.103631	-1.71182	-1.83415	0	-0.619604	-1.65815	-2.44815	0	0.266039	1.05748	1.3415	0	-0.494171
ENSMUST00000165295	Tenc1	0	0.823524	-4.16816	-3.5412	0	-0.194677	-3.22765	-1.05997	0	-0.515327	-2.67228	-2.64972	0	-0.301528	-1.7456	-3.34554	0	2.72065
ENSMUST00000163940	C130050O18Rik	0	0.598835	-10.2498	-2.04054	0	0.575361	-0.986788	0.442638	0	3.59824	0.0622237	-0.143311	0	0.399107	-5.21541	-5.21541	0	0.223274
ENSMUST00000162096	Oas1g	0	0.600343	3.06807	2.98365	0	-0.254232	6.30076	5.19295	0	-0.76921	3.33028	0.960506	0	2.67878	11.6771	10.6018	0	0
ENSMUST00000040622	P2ry13	0	1.18768	1.58738	0.583657	0	0.803421	-2.86199	-1.3654	0	0.491805	-0.0600358	-0.590585	0	1.42819	0.0469993	-0.138084	0	0.237639
ENSMUST00000112391	March5	0	1.64134	2.45427	2.38116	0	-0.615164	0.729861	0.103786	0	-0.0315267	0.583059	0.674068	0	0.960873	2.71319	2.02436	0	0.193022
ENSMUST00000170192	BC094916	0	4.22129	7.11794	6.71887	0	0.808647	2.75327	2.33948	0	-2.67878	0.157437	-2.67878	0	-0.760056	-4.01395	0.410358	0	0
ENSMUST00000160064	Casp4	0	1.97387	3.96406	3.89246	0	-0.161393	2.27496	1.89317	0	1.00471	2.14775	2.7135	0	1.73932	2.26005	2.26417	0	2.35515
ENSMUST00000027489	Gpr35	0	0.952276	-2.55208	1.00657	0	1.35208	0.368328	3.35501	0	0.808892	-3.95359	-0.836436	0	1.46408	-2.80922	0.0377845	0	0.730635
ENSMUST00000128981	Chd3	0	10.9653	4.24793	4.94665	0	8.84525	0	0	0	1.07994	0.908701	1.55928	0	0.31471	-0.268149	-0.0500805	0	0
ENSMUST00000106240	Itgam	0	0.874622	-0.356748	-0.364845	0	1.20771	-1.97395	-0.578686	0	-4.30491	-4.36253	-0.656507	0	-7.06065	-7.06065	-7.06065	0	-0.656644
ENSMUST00000027295	Sema4c	0	1.10398	2.21708	-8.45831	0	-0.303487	0.430633	-0.864482	0	-1.15624	-2.23252	-1.12577	0	-4.6469	1.25805	1.80765	0	0.280939
ENSMUST00000100775	Rad1	0	1.15573	-1.877	0.602904	0	-0.200696	-1.90604	-3.16687	0	-0.232506	-0.0367434	0.111817	0	0.331353	1.25196	0.708207	0	-0.0912799
ENSMUST00000167730	Hook3	0	0.74622	-4.61561	6.37465	0	-0.460964	-0.241201	0.143796	0	-5.51281	0.373846	-5.08629	0	-0.653147	-0.435224	-0.675524	0	-0.293226
ENSMUST00000119366	Ms4a4c	0	3.2539	4.32373	3.98577	0	0	3.03789	2.39784	0	0	0	2.19616	0	1.56829	2.74468	3.40788	0	0
ENSMUST00000095342	H2-Ob	0	3.98307	5.10918	4.81003	0	-0.0162471	-1.18839	-1.30753	0	-0.333917	-0.500555	-1.15944	0	-0.240331	-1.30778	-1.22978	0	-0.233238
ENSMUST00000020886	Nampt	0	0.61638	1.03347	1.23094	0	0.146833	1.22616	0.473377	0	-0.599559	0.504804	-0.503545	0	-0.18371	1.1801	0.654572	0	0.847775
ENSMUST00000025211	2010001M09Rik	0	2.8681	4.82703	4.71481	0	-0.0253651	-0.917032	-0.909278	0	1.72972	2.19616	0	0	0.019733	-0.661793	-0.756336	0	0
ENSMUST00000127296	Bbs9	0	0.893068	-3.85286	1.05333	0	-0.522415	-0.758248	-0.239078	0	-3.82604	0.544268	-1.39575	0	-0.841494	-3.35264	-3.13639	0	-0.00824455
ENSMUST00000042163	Naa25	0	0.70579	2.50262	2.61987	0	0.163192	0.738096	1.08224	0	0.524858	0.283453	1.21661	0	0.0849291	1.87174	1.48091	0	0.150467
ENSMUST00000042161	Mgat4a	0	0.618556	0.658782	1.24796	0	0.25466	-0.668897	-0.7177	0	-0.441459	-0.812326	-1.15474	0	-0.241151	-1.55756	-1.81414	0	1.13762
ENSMUST00000163572	Naf1	0	1.06283	0.0109964	0.607387	0	-3.89395	-3.89395	-0.274749	0	1.25623	-2.83621	-2.83621	0	10.3342	9.52858	4.01395	0	0
ENSMUST00000168438	Pde4dip	0	4.9931	4.97729	5.04237	0	-2.19616	-1.99448	-2.19616	0	0.482617	0.76921	0.466443	0	0.0972052	-1.48428	-1.37575	0	-2.19616
ENSMUST00000175752	Apobec3	0	0.929547	1.73918	1.79184	0	0.392566	0.458242	0.698949	0	1.80104	3.82381	4.10317	0	0.279688	0.643539	0.626118	0	5.9368
ENSMUST00000076922	Trim30a	0	0.689074	2.6985	2.73569	0	0.983727	2.87418	2.75982	0	0.541083	1.25953	0.414648	0	0.0686452	3.83365	3.17545	0	0.698909
ENSMUST00000075689	Parp10	0	0.926226	2.20202	2.27594	0	0.530662	1.5304	1.15609	0	0.255856	0.375748	0.166476	0	-0.0676437	1.64767	1.35811	0	0.21697
ENSMUST00000131802	Lcp1	0	2.48321	1.66391	2.28758	0	-4.45495	3.11448	0.252084	0	-7.05268	-1.24037	-3.46016	0	0.614257	0.761818	0.280758	0	4.77971
ENSMUST00000029018	Zbp1	0	1.49993	3.43306	3.6517	0	0.941445	2.72507	1.91437	0	2.47422	4.67816	4.39232	0	1.49128	4.96965	4.3792	0	0.439467
ENSMUST00000038398	Parp12	0	0.653558	2.23716	2.2078	0	0.704792	3.14014	1.9419	0	0.509628	1.08976	0.569236	0	0.22684	3.06427	2.44356	0	1.03959
ENSMUST00000023672	Rcan1	0	0.791797	-0.0609603	0.159888	0	0.244095	2.93814	3.91112	0	1.24639	0.863894	2.2031	0	1.43296	0.305145	1.46328	0	3.78812
ENSMUST00000156855	Relt	0	2.79298	-3.2539	-0.179024	0	-0.392093	-2.72942	-1.78417	0	-0.945834	-0.916517	-1.04383	0	-0.210999	-1.14282	-1.10718	0	-0.0622385
ENSMUST00000169216	Ltbp2	0	5.95738	0	0	0	0	0	3.07487	0	-2.67878	-2.67878	-2.67878	0	4.86049	-0.712058	-5.6117	0	0
ENSMUST00000021550	Arg2	0	0.799512	1.1323	2.58724	0	0.060486	0.633094	0.992975	0	-0.353461	0.286593	0.129156	0	0.283563	2.50917	2.32831	0	0.539056
ENSMUST00000091252	Sec16a	0	0.708087	0.612559	0.930127	0	0.385373	-0.230128	0.458783	0	0.447441	-0.123282	0.178436	0	-1.55241	0.0407397	-0.184931	0	0.565356
ENSMUST00000111664	Tmx2	0	4.9041	4.88407	4.62487	0	-0.0444438	0.727417	0.0521195	0	0.218719	-0.205516	0.331346	0	5.63862	4.60149	5.84654	0	-0.103935
ENSMUST00000169198	Gpr35	0	0.640857	-1.999	0.96479	0	1.9452	-4.42633	2.327	0	0	0	0	0	0.478187	-1.66242	-0.400635	0	-2.67878
ENSMUST00000174854	H2-Q5	0	0.702865	4.37533	4.08924	0	-0.140283	0.936082	0.198584	0	-0.576499	2.20238	1.17967	0	-0.292579	0.341575	0.267065	0	0.392005
ENSMUST00000170926	Lmo2	0	9.80695	5.66125	11.8538	0	2.99152	0.520941	-1.18059	0	-5.0412	-1.29127	-1.65557	0	6.04481	2.95416	-0.215062	0	0
ENSMUST00000025582	Ms4a6d	0	0.69047	1.18173	1.46608	0	0.520642	0.53281	1.16655	0	0.794104	0.434238	1.0534	0	2.01593	2.27725	3.14344	0	1.12978
ENSMUST00000124432	Shisa5	0	3.1077	5.2517	4.60833	0	0.291224	1.77989	0.900464	0	-0.466443	0.640054	0	0	0.429709	1.18523	0.827332	0	-0.466443
ENSMUST00000061677	Ngrn	0	10.7237	0	0	0	-5.32238	-5.32238	-5.32238	0	-5.36817	-10.7874	-5.46952	0	0	0	0	0	11.1168
ENSMUST00000156525	Lig1	0	4.73199	-3.98577	-3.98577	0	0.548993	-10.6375	-0.236714	0	0.176384	-0.628725	-0.422402	0	3.16993	0	0	0	-0.134261
ENSMUST00000162700	Psme2	0	2.88769	5.56177	5.08172	0	0.762855	2.92606	1.70981	0	0.895431	2.05268	1.81717	0	0.2531	1.80828	1.49447	0	0.347774
ENSMUST00000114885	Dtx3l	0	3.97297	6.81433	6.02256	0	3.26009	5.00585	3.29482	0	-0.346786	1.88993	1.19517	0	1.20531	3.82093	2.92157	0	0.713533
ENSMUST00000114498	Hnmt	0	5.47103	3.51199	-2.65258	0	0.0907085	-0.264673	0.154582	0	-4.81122	-4.70172	-0.807765	0	0.238661	4.21722	4.46782	0	0.234243
ENSMUST00000042603	Inhba	0	3.499	7.16188	6.91123	0	0.8142	3.29258	2.89784	0	-2.4771	-2.4771	-0.280939	0	0	0	0	0	-2.67878
ENSMUST00000133756	Clec12a	0	0.868934	1.48507	1.48461	0	-0.0649785	-1.51307	-1.36725	0	3.44179	3.03706	-0.0434678	0	-0.0508855	-1.50256	-1.15917	0	-0.107047
ENSMUST00000028850	Kcnip3	0	3.27943	4.50802	4.18176	0	-1.06639	-1.69699	-4.79731	0	0	-1.72972	-1.72972	0	11.391	9.20435	9.19117	0	0.466443
ENSMUST00000168134	Ppfia1	0	1.2099	1.93499	1.40566	0	0.275471	0.313695	0.518608	0	-0.460805	-0.391614	-0.237906	0	0.563125	1.46016	-4.08655	0	-0.178611
ENSMUST00000106092	Dlgap3	0	2.67878	0	3.2539	0	0	0	0	0	0	0	0	0	0.182902	3.61898	3.95071	0	-1.72972
ENSMUST00000071201	Ntng2	0	4.78052	7.85465	7.2436	0	0.0258812	2.55323	2.47379	0	0.054849	1.12502	1.09552	0	0.245683	1.29724	1.64445	0	1.23894
ENSMUST00000098238	Sfrs18	0	4.15403	-0.690923	4.62689	0	-0.240427	0.768695	-0.0590599	0	-0.555835	-0.162311	-0.483049	0	-0.0204291	-0.666388	-0.514959	0	0.0523571
ENSMUST00000167545	Sema6b	0	1.36766	-1.54565	0.299852	0	1.68991	-0.282111	1.73884	0	2.3147	-2.05785	1.51086	0	6.44252	-3.82553	0.566792	0	-0.0384871
ENSMUST00000098947	Efnb2	0	0.674068	1.21387	1.3787	0	0.640054	-2.19616	-2.19616	0	-1.96529	-1.25287	-3.47806	0	-1.59286	-0.553321	-1.7855	0	-2.97982
ENSMUST00000092324	Ptbp1	0	3.95644	0	9.70971	0	5.53203	0	0	0	-4.99435	0.135069	0.193506	0	-9.94012	-4.88782	-4.63599	0	0
ENSMUST00000161047	BC055004	0	2.56148	-5.26164	1.03242	0	1.83534	-1.48305	-0.325384	0	3.48767	-4.48433	-0.321119	0	2.63609	-7.57565	-7.57565	0	-0.160598
ENSMUST00000139263	Samhd1	0	0.632266	0.388111	1.17354	0	-0.0666674	-2.26829	-2.60802	0	-0.297032	0.061232	-0.615427	0	-0.276025	-0.222011	-0.798564	0	-0.240794
ENSMUST00000092316	Sbno2	0	1.22826	0.363929	1.55761	0	1.00806	-0.388243	1.47302	0	2.13921	0.171018	2.3983	0	0.978712	-0.741359	1.72392	0	0.0912586
ENSMUST00000063091	Fyn	0	0.806342	1.0452	1.29145	0	0.0947783	-0.518281	0.0179774	0	-0.164699	-0.525949	-0.958091	0	0.592066	-0.477601	0.264252	0	-0.251033
ENSMUST00000033992	Gsr	0	4.47213	5.90993	5.40805	0	0.094819	-0.0486357	0.116069	0	0.167573	1.08396	1.04711	0	0.241686	1.61247	1.65748	0	0.373033
ENSMUST00000134379	Eri3	0	0.668448	-9.08674	0.313623	0	3.07487	5.44247	2.67878	0	2.3536	0.491149	0.157437	0	1.72972	2.4771	0	0	-1.03672
ENSMUST00000045291	Mll3	0	6.05537	5.53679	0.121391	0	0.535703	-6.63241	-0.918552	0	0.213085	-0.511047	-0.960859	0	4.20681	4.36123	0.446985	0	-6.29643
ENSMUST00000023806	Soat2	0	1.75829	1.19629	2.76239	0	2.40597	0.231223	3.7416	0	0.948974	-0.685913	0.447927	0	0.903765	-0.2077	0.320715	0	-0.174524
ENSMUST00000035055	Mtap4	0	0.997216	1.48465	1.43048	0	-0.480306	-0.270828	-0.0315775	0	-0.124485	-0.638626	-0.911282	0	0.100482	0.613669	0.597188	0	-0.0556701
ENSMUST00000129664	Sh3tc1	0	5.81043	6.56334	6.68963	0	-0.457345	1.73751	-0.748388	0	-0.0269492	1.51173	-3.82025	0	0.21668	-2.1443	-0.830889	0	0.937633
ENSMUST00000114836	Tcp11	0	0.973766	1.23135	-0.185503	0	-4.43467	1.57346	0.15771	0	1.72972	1.72972	0	0	-3.45811	2.7651	-3.74992	0	2.90727
ENSMUST00000000264	Ifi204	0	0.615372	1.73603	2.45827	0	-0.207769	-0.145492	-0.161914	0	3.70893	4.06721	3.98577	0	-0.012745	7.02541	5.99257	0	5.34313
ENSMUST00000160792	A530032D15Rik	0	1.02201	3.09431	3.27563	0	-0.0468419	1.09884	0.658848	0	0	5.03237	0	0	0.424157	3.87676	3.55586	0	0.225377
ENSMUST00000106731	Lrp8	0	0.783611	-0.700873	-1.17236	0	0.0329505	0.253668	0.145192	0	0.344579	-0.0527009	0.183643	0	-0.471396	1.02261	0.290479	0	0.155259
ENSMUST00000106732	Lrp8	0	3.97659	-4.04107	3.40437	0	0.384538	-1.29436	0.149959	0	0.904031	-4.18175	-0.591446	0	-0.36454	1.82651	1.07039	0	1.00994
ENSMUST00000127964	Hnrnph1	0	5.22544	5.26006	-4.81377	0	0.0906329	-1.17302	-0.175963	0	0	4.66209	5.29483	0	0	0	0	0	-0.34094
ENSMUST00000042861	Stx11	0	0.623497	2.27677	1.9555	0	0.268206	1.31739	1.07534	0	0.00283781	1.17224	0.982034	0	0.164169	0.371328	0.932549	0	-0.464747
ENSMUST00000173126	Cyb5r4	0	0.751314	-8.47405	-4.4601	0	3.62077	3.26805	0.604407	0	-2.67878	4.29737	0.986682	0	0.428496	-7.22273	-3.47281	0	-1.92576
ENSMUST00000095045	St6galnac6	0	1.77965	6.47484	6.78415	0	-4.90769	0.00796197	3.09005	0	-0.482617	2.08789	4.76595	0	-6.07638	-0.0617166	-5.351	0	5.39924
ENSMUST00000030518	Capzb	0	3.97223	-7.66169	-2.41526	0	0.99329	0.399851	5.6299	0	-1.71724	0.028853	-1.01253	0	0.039737	-0.0517422	-0.196132	0	6.03057
ENSMUST00000122038	Wdr12	0	4.45495	4.74693	4.98361	0	-0.892434	-0.191466	-0.731626	0	9.51908	3.07487	8.77868	0	6.41742	0.997548	6.05642	0	-5.82841
ENSMUST00000026159	Cd7	0	2.11336	0.290097	0.420817	0	0.647789	0.125718	0.0967367	0	-2.22462	-3.10333	-0.137964	0	0.71443	-1.28391	-0.906144	0	0.235086
ENSMUST00000168466	Fabp5	0	1.23147	-1.04323	0.630815	0	-2.56662	-7.38039	2.20863	0	0.200403	-1.34972	-0.62382	0	1.2331	-0.016838	0.583068	0	0.238661
ENSMUST00000114705	Tmem25	0	2.67878	0	0	0	0	0	0	0	5.03237	2.67878	0	0	-1.36429	-7.60431	-7.73543	0	0
ENSMUST00000118100	Rapgef2	0	5.69428	0	13.3821	0	5.25637	0	0	0	0.0663394	6.09293	-0.0540926	0	5.60575	8.07782	8.1679	0	-10.8325
ENSMUST00000120847	Lrrc8d	0	0.724013	1.61542	1.7977	0	-0.213023	-0.00817051	-0.296744	0	0.446007	-4.62808	-3.90976	0	0.418541	0.612123	0.849101	0	-0.303244
ENSMUST00000130024	Nbeal2	0	5.11444	2.63906	-0.616062	0	0.326978	-2.32811	-0.76924	0	0.18125	4.86427	0.386886	0	-8.91493	-0.599075	-8.91493	0	5.58922
ENSMUST00000046856	Chn2	0	0.622639	-1.41148	-6.13418	0	-0.188404	-0.960881	-0.56775	0	-0.955657	-0.3627	-1.07384	0	-0.653446	-2.13748	-1.86941	0	0.148461
ENSMUST00000099676	AW112010	0	0.641152	4.06174	4.64454	0	0.522988	1.23941	1.48609	0	0.25709	2.65307	2.77696	0	-0.252977	0.950644	0.325342	0	1.94224
ENSMUST00000164101	Ikbkg	0	4.14039	4.72664	0	0	-0.143311	-3.39721	-3.39721	0	-0.716588	-5.48325	-5.48325	0	-0.0111752	4.73261	-5.1727	0	-0.353976
ENSMUST00000131195	Apbb1ip	0	2.00317	2.99952	6.51045	0	1.0969	-1.14515	1.28621	0	-2.67878	-2.67878	-2.67878	0	0	2.96537	2.67878	0	0.732229
ENSMUST00000099444	Fancc	0	3.92587	10.1191	5.15018	0	-4.70576	4.90666	4.75163	0	-0.0848375	5.59127	3.11382	0	-1.31725	1.21051	1.10434	0	4.48433
ENSMUST00000171640	Hnrnpd	0	5.50456	0	5.62663	0	0	0	0	0	2.67961	-0.0721047	2.94353	0	3.99392	5.1378	4.5512	0	0
ENSMUST00000071704	Psma3	0	0.663816	0.558757	0.814317	0	-0.446686	-0.163918	0.118485	0	0.122208	0.231218	0.202993	0	0.317923	0.788672	0.598502	0	-0.322214
ENSMUST00000176629	Zc3h18	0	4.71472	-5.8701	-0.579972	0	-1.16276	-4.90852	-0.352909	0	2.54075	2.4187	4.49576	0	8.37003	4.76666	0	0	-0.118131
ENSMUST00000043560	Smg7	0	6.29039	7.1604	7.09357	0	-0.17167	1.11567	0.351892	0	-0.601881	0.192077	0.233723	0	-6.3624	0.0974912	-0.532089	0	0.238729
ENSMUST00000009420	Repin1	0	1.41988	1.06786	-3.79449	0	-0.420711	-0.142152	0.193318	0	0.686787	0.666792	1.35055	0	0.124359	1.63416	1.43221	0	-0.196854
ENSMUST00000149930	Ptgs1	0	4.39155	-2.61135	-5.29013	0	0.574994	-6.24042	0.159424	0	0.703783	0.249495	-0.623219	0	0	0	0	0	0
ENSMUST00000143682	Lrrc33	0	5.20142	-5.24643	-5.24643	0	-1.60752	-6.23445	-1.57593	0	0.452214	-2.08815	0.816937	0	-0.195278	1.28609	-4.85806	0	-0.590474
ENSMUST00000164846	Tgfbi	0	1.56875	-0.461467	1.88641	0	0.297763	-2.3237	-0.588453	0	-0.0370192	-4.52126	-1.60045	0	1.86299	-3.69758	1.32236	0	-0.628462
ENSMUST00000169930	Egr2	0	1.32972	-0.634508	-3.80803	0	-0.0456385	0.111426	-0.103602	0	-0.0231528	4.26638	1.53835	0	-0.402914	-1.40632	-1.86897	0	2.26937
ENSMUST00000074515	Rffl	0	1.0323	-4.53771	-10.1186	0	-0.150943	0.374058	0.470133	0	0.411042	0.190484	0.281902	0	0	0	0	0	0.0988194
ENSMUST00000054979	Aff1	0	0.708275	1.406	1.84891	0	0.193339	0.185439	0.398161	0	0.0139987	-0.211384	-0.0174491	0	0.0700854	0.641181	0.951324	0	0.368949
ENSMUST00000160561	2700081O15Rik	0	3.78871	0	0	0	2.19616	3.2539	0	0	-0.692827	0	3.14304	0	-0.133043	2.41589	1.30289	0	-2.19616
ENSMUST00000111402	Ncor2	0	0.70275	-0.490602	-0.368435	0	8.53302	-3.07487	2.85392	0	-0.119429	-1.01774	-1.42068	0	-2.96252	-1.87714	-1.52673	0	0.299801
ENSMUST00000109866	Xbp1	0	1.1449	0.486629	0.411522	0	0.186125	-0.511675	-0.207013	0	0.39075	-0.182364	0.155122	0	0.381233	-0.602424	-0.169416	0	-0.0690738
ENSMUST00000011400	Adam19	0	4.48765	6.12608	4.66985	0	0.578151	-2.07981	-0.410756	0	-2.96537	-2.96537	-2.96537	0	-0.924459	-2.06868	-2.71953	0	0.0186659
ENSMUST00000093508	Sp110	0	0.758798	1.70348	1.49743	0	0.125245	0.231195	-0.152273	0	0.040494	0.294367	0.0446016	0	0.261126	2.7343	2.17242	0	-0.0266696
ENSMUST00000092498	Sgpl1	0	0.797062	-0.781751	-0.906474	0	-1.041	-0.0643131	-0.000360703	0	0.472869	0.14547	-0.594903	0	0.780391	0.388101	0.856303	0	0.0314715
ENSMUST00000070642	Cebpb	0	0.614839	1.08186	1.05468	0	0.39686	1.36735	1.39416	0	0.0311611	0.0903746	0.235005	0	0.627189	-0.165915	1.23542	0	0.527511
ENSMUST00000063594	Nrp2	0	0.777762	1.60491	1.53246	0	-0.715055	2.47218	1.66005	0	0.296429	1.51324	0.694523	0	0.676097	1.73031	1.52202	0	-0.313421
ENSMUST00000118904	Axin1	0	3.00306	4.6041	-0.0386121	0	-5.05106	-0.644921	1.07185	0	0.386937	0.512078	-5.25142	0	0	0	5.55197	0	0.12244
ENSMUST00000108044	Il18r1	0	1.26103	1.24145	1.19562	0	0.156287	-2.38506	-1.34958	0	0.653835	-0.3069	-0.206928	0	0.227823	-0.203059	0.0638456	0	-0.23543
ENSMUST00000136494	Rapgef6	0	4.22892	-5.66686	-2.0014	0	0.147563	-0.297198	-0.314573	0	0.904084	1.0876	0.871468	0	-0.346678	1.10369	0.667159	0	0.609419
ENSMUST00000133888	Ifi44	0	3.66546	9.58997	5.34018	0	-0.238661	5.02866	4.83826	0	0	5.93267	2.96537	0	-1.73835	4.03117	2.36387	0	3.32911
ENSMUST00000123590	Vmp1	0	3.48352	0.110951	4.04107	0	4.87493	0	2.19616	0	0.0412187	0.336436	0.332222	0	0.877392	-1.42281	0.643143	0	0
ENSMUST00000021606	Atxn3	0	0.693858	-0.446789	0.343487	0	-0.74466	-0.471176	-0.568547	0	0.842266	0.0175308	0.766026	0	10.4777	10.3194	5.43093	0	-0.261305
ENSMUST00000167646	Apoe	0	4.41075	-6.18971	-4.4001	0	0	0	0	0	-0.101129	0.0781719	-0.108925	0	0.164301	-1.25046	-1.09709	0	0
ENSMUST00000144331	Satb1	0	4.01395	0	0	0	-0.548652	-1.42394	-6.53555	0	-0.571925	-0.234183	-0.472727	0	-0.393364	-1.43646	-0.639453	0	4.85413
ENSMUST00000088546	Fmr1	0	10.5441	5.68888	5.73609	0	-0.0913471	0.478609	0.036264	0	-0.313889	-0.18143	-0.939617	0	0.0805113	1.10906	0.22939	0	0.0898892
ENSMUST00000159955	Lamb3	0	2.19616	3.32911	0	0	4.16405	6.77837	6.05726	0	-0.286593	0.771146	0.569468	0	0.0897239	0.157826	0.436998	0	0.076992
ENSMUST00000051293	Gpr146	0	0.772804	-2.89278	-1.728	0	0.381211	-2.05403	-0.735677	0	1.21145	-1.03718	-0.255355	0	1.0449	-2.68015	-0.869146	0	-0.329109
ENSMUST00000136493	Nlrp1b	0	0.668617	-6.32067	-2.25263	0	5.61233	-4.43979	3.26757	0	0.411561	0.365305	-3.2539	0	0.814672	-6.06788	-2.75769	0	0
ENSMUST00000138285	Cln3	0	0.708111	0.970247	-4.78588	0	-3.75273	-3.59499	-3.325	0	-1.88715	-4.56593	-4.56593	0	2.96537	2.19616	0	0	-3.45943
ENSMUST00000162939	Spata13	0	3.78871	4.32373	9.81218	0	1.35537	2.90766	4.18305	0	-0.235399	-2.72575	0.603358	0	-1.47348	0.0323819	-0.539247	0	3.77838
ENSMUST00000112849	Arhgap24	0	0.873604	-3.31373	-3.53019	0	1.16771	0.0574543	1.528	0	-3.39721	1.16872	-3.39721	0	0.0305701	4.46558	4.08369	0	-1.99448
ENSMUST00000167535	Myd88	0	10.4342	11.1675	11.6346	0	0.616386	1.93693	1.70452	0	0.71877	0.622752	0.682645	0	1.66795	1.53726	1.79868	0	0.683868
ENSMUST00000120537	Bcl3	0	4.61888	5.85734	0	0	1.51917	1.82493	2.49383	0	9.16241	2.06991	9.6907	0	0.82404	1.47938	2.22958	0	2.41339
ENSMUST00000163078	Ms4a6b	0	0.615954	1.2387	1.61286	0	1.05774	2.18036	1.48417	0	-1.54583	1.03615	-1.80006	0	0.038715	2.11287	0.901511	0	3.85637
ENSMUST00000114512	Gls	0	4.45647	5.07173	4.80628	0	4.90769	5.31331	5.49753	0	-4.77056	0.300812	0.873867	0	-0.546787	0.700955	0.379549	0	0
ENSMUST00000109604	Rbm12	0	2.64946	2.25154	2.21327	0	4.42383	5.58164	0	0	-3.49035	-0.799151	1.78138	0	5.30873	5.34892	5.18371	0	-0.00432716
ENSMUST00000034722	Rab27a	0	0.786125	-0.53305	0.325564	0	0.0722277	-0.481683	-0.377342	0	0.120079	-0.179717	-0.335256	0	0.375928	-0.449032	0.1708	0	0.209322
ENSMUST00000114741	Pstpip2	0	0.65707	2.46963	2.26198	0	-0.0442216	-0.12009	-0.492503	0	0.180185	-0.208233	-0.0833813	0	-0.470136	0.221805	0.599335	0	0.486228
ENSMUST00000080846	N4bp1	0	1.18023	3.63987	3.80864	0	0.810379	2.82093	3.18561	0	-0.0962306	1.13335	1.29788	0	-0.630406	1.92058	1.59219	0	-8.58904
ENSMUST00000047857	Fbxl5	0	0.681698	0.011871	2.07671	0	0.707375	-0.442259	0.659152	0	0.0580732	-0.198109	0.0612155	0	-0.259088	-0.48429	-0.191078	0	0.269501
ENSMUST00000103321	Igkv1-110	0	2.4771	3.66111	3.45558	0	-0.130097	0.348363	-0.478592	0	0	0	2.19616	0	0.224526	-0.867166	-0.735858	0	4.20681
ENSMUST00000172299	Rnf152	0	2.4771	6.91985	2.83621	0	-1.23565	-0.286593	-2.96537	0	1.90957	-0.286593	2.19616	0	-0.337478	-1.44907	-1.60769	0	-1.21021
ENSMUST00000035539	Dnahc2	0	3.04738	-0.78652	-0.881571	0	-0.036983	2.67074	2.33177	0	-1.54815	-0.489173	-1.08633	0	0.352109	-2.29391	-1.8601	0	-0.0352431
ENSMUST00000115334	Zfp182	0	5.26618	4.76666	5.27103	0	-5.86007	-5.93129	-6.47865	0	0.145724	0.836622	0.311816	0	-1.44952	0.0997353	-1.39302	0	0.530514
ENSMUST00000027871	Sell	0	1.07637	1.1571	-3.45925	0	0.191314	-3.8104	-1.93462	0	0.936762	-1.23862	-0.0986017	0	0.354471	-0.496606	-0.355114	0	-0.97488
ENSMUST00000109266	Zmynd8	0	4.28666	-5.4348	-5.4348	0	-0.881571	-0.627339	-0.386669	0	0	0	0	0	-3.32911	0.187606	-3.32911	0	0
ENSMUST00000064190	Rai1	0	4.3415	0	5.03908	0	1.23158	0.785848	-0.777928	0	0.0204562	-0.393347	-0.564832	0	-0.760359	0.842624	-4.57636	0	-0.62101
ENSMUST00000130559	Brp44l	0	4.86002	3.6819	-1.43702	0	-0.228318	-6.03536	-0.367173	0	0.112164	0.527832	0.52093	0	0	0	0	0	-0.0165205
ENSMUST00000119685	Uspl1	0	9.76139	11.0605	0	0	0.520165	-0.619229	1.38327	0	-0.130618	0.121273	0.489481	0	-4.25578	-3.83809	1.71045	0	0.993555
ENSMUST00000100244	Olfm1	0	6.24525	5.45534	0.330282	0	-1.85799	-0.926159	-1.08119	0	0	2.67878	3.16993	0	0.704398	-2.96568	1.18592	0	3.74894
ENSMUST00000121288	Fam167a	0	3.60736	5.66401	5.31466	0	-0.495456	2.27067	1.40364	0	-0.466443	-0.466443	-2.19616	0	-0.0790975	0.162775	-0.156968	0	3.53484
ENSMUST00000132676	Pgs1	0	0.848069	1.79735	1.66208	0	0.259013	-0.122192	0.632666	0	1.13397	-0.026873	1.69643	0	0.426898	0.646874	1.79924	0	0.201027
ENSMUST00000049262	Sirpa	0	1.18618	-0.065921	1.15763	0	0.806541	-11.6329	-0.332657	0	-5.10269	-4.84767	-4.90156	0	-8.55691	-8.55691	-8.55691	0	0
ENSMUST00000108299	Pdp1	0	4.56707	-1.6158	-6.27789	0	-4.11681	0.0235755	-4.11681	0	0	0	0	0	-0.493977	-9.14058	0.401963	0	-4.46979
ENSMUST00000167161	Kif20a	0	4.15597	5.99935	-4.98361	0	5.21697	4.42817	4.62985	0	4.48527	-0.216948	-0.528667	0	-3.68114	-4.74435	-4.40799	0	-0.10603
ENSMUST00000016168	Lbp	0	1.06657	-0.56363	0.991325	0	0.115084	-0.709815	0.094291	0	-0.439733	-0.386669	1.69915	0	0.72097	-2.06831	-2.07069	0	-0.212575
ENSMUST00000071968	Trpv4	0	1.931	-1.60175	-4.59474	0	0	0	0	0	0.322334	-3.07487	-3.07487	0	-2.78641	-8.40303	-5.63416	0	0
ENSMUST00000029677	Zbtb7b	0	0.673697	0.280902	0.799957	0	-0.157127	-0.364672	-0.829631	0	-0.374458	0.0497248	-0.403922	0	-0.13185	-0.827707	-0.589942	0	0.150686
ENSMUST00000073873	Slc9a8	0	4.57867	10.9154	0	0	4.3415	0	3.66546	0	-2.96589	0.679286	1.79163	0	-1.08713	-0.0145438	0.43132	0	-3.1419
ENSMUST00000112902	Nek6	0	0.688124	-1.11458	-0.320741	0	-1.4136	0.158454	-6.4905	0	-0.282076	-0.636693	-0.783998	0	-0.231917	0.569837	0.111358	0	1.26671
ENSMUST00000160572	Pvr	0	0.871021	1.38432	0.977424	0	-0.545118	0.459214	1.16847	0	0.998658	-0.983321	1.46579	0	1.56292	5.51823	5.23555	0	0.109359
ENSMUST00000099709	Dgkz	0	0.601779	-6.48687	-6.66644	0	0	4.81377	0	0	4.35884	4.92353	0	0	0.142247	-5.0523	-5.0523	0	0
ENSMUST00000087341	Kif20b	0	11.315	5.37031	5.39517	0	-0.140434	-0.0526534	-0.101779	0	-0.56115	-0.391704	-0.697551	0	-0.0634092	-5.85652	-0.447381	0	-0.0696627
ENSMUST00000107224	Picalm	0	1.12783	0.22975	-4.08989	0	0.269004	-1.74805	-0.907614	0	-0.212037	-0.138959	-0.220189	0	0.860583	-0.0576862	-0.061401	0	-0.0674303
ENSMUST00000126248	Rpn2	0	5.60214	0.435568	-4.60351	0	0.684275	-11.5775	-0.39442	0	1.10611	-4.02898	-3.74244	0	0	0	3.6192	0	7.73299
ENSMUST00000165608	Xpo6	0	0.880175	0.232225	-9.80574	0	-0.351422	-0.662432	-0.112358	0	0	0	0	0	3.33165	0.587813	2.69897	0	-0.113321
ENSMUST00000038765	Inhbb	0	2.4771	7.41538	6.95864	0	0	2.19616	0	0	0	0	0	0	-0.747382	5.26767	4.35866	0	0
ENSMUST00000037380	Atp8a1	0	1.0688	-0.533522	-0.0367469	0	0.00524914	-0.627806	-0.575328	0	0.345222	-0.29407	-0.143065	0	0.900658	-0.640075	-0.361572	0	-0.109968
ENSMUST00000107223	Picalm	0	0.622803	-0.656798	0.193483	0	0.390614	-1.69191	-0.649628	0	-0.0811366	-0.0576035	-0.328442	0	0.60599	-0.430562	-0.0951116	0	-0.0829249
ENSMUST00000107222	Gzf1	0	0.947628	-5.26401	-8.18884	0	0.740922	2.99024	0.509901	0	0.338137	-1.92065	-4.11681	0	-2.32883	2.49209	1.68067	0	3.45224
ENSMUST00000026577	Eps8l2	0	3.07487	6.9004	3.39721	0	-1.10502	-0.201443	-1.95913	0	2.19616	0	-1.72972	0	-0.20305	1.86864	0.928368	0	0.221994
ENSMUST00000046091	Elane	0	2.19616	0	0	0	-0.0941448	-0.414654	-0.217444	0	0.160664	-0.314561	-1.48958	0	0.085019	-2.24977	-2.31736	0	1.61428
ENSMUST00000005815	Kit	0	0.672056	0.920297	-3.28785	0	-0.029447	-1.37022	-0.536271	0	-0.598921	0.314339	-0.909111	0	-0.531602	-0.636391	-0.944768	0	-5.4192
ENSMUST00000028288	Notch1	0	6.25477	7.09694	7.56779	0	0.259663	-0.793119	-0.118024	0	0.0200803	0.983229	1.19014	0	-0.206476	-0.0862419	-0.149155	0	-0.125937
ENSMUST00000081659	Csda	0	5.34892	12.0494	5.87431	0	-2.67878	1.91242	-2.67878	0	1.23565	1.34516	0.466443	0	0	0	2.96537	0	2.67878
ENSMUST00000154443	Cd40	0	2.19616	8.86001	7.91339	0	0	6.09011	5.64414	0	0	1.72972	0	0	2.00486	7.4572	7.00967	0	0
ENSMUST00000121337	Serpina3f	0	4.8915	11.7214	11.8436	0	0.911068	2.48113	1.40014	0	4.37523	6.48643	6.35041	0	3.74992	10.8781	10.4304	0	4.84299
ENSMUST00000131203	Ap2m1	0	0.807534	-0.667471	-1.77903	0	4.45592	4.18943	5.51973	0	4.60626	4.55828	4.02541	0	0.343576	0.0939403	1.29658	0	-3.73183
ENSMUST00000038162	Sema3f	0	1.18904	2.13634	-2.95747	0	0	2.67878	2.4771	0	0	0	0	0	-5.7025	-0.0794376	0.163612	0	0
ENSMUST00000146526	Gins2	0	1.07058	0.801161	0.57079	0	-0.416407	-6.42004	-6.63865	0	0.103206	0.383361	0.153388	0	-0.801566	-2.02914	-1.17986	0	-0.0240271
ENSMUST00000165351	Jarid2	0	6.49345	6.57929	6.94234	0	-0.35606	-4.65013	0.902529	0	-5.03892	-4.42118	-4.27776	0	0.0226805	0.363255	0.275835	0	-4.67068
ENSMUST00000023180	Mefv	0	1.3708	3.87315	3.43461	0	0.482434	2.44825	2.52907	0	1.72972	0.780656	1.72972	0	0.0774593	-1.00904	-0.880352	0	3.2539
ENSMUST00000045173	Tgfbi	0	1.7435	-1.02663	0.951637	0	0.826105	-2.67805	-0.689096	0	0.580626	-1.97454	-0.932508	0	2.15094	-2.3131	1.09486	0	-0.434386
ENSMUST00000143031	Syne2	0	0.64284	3.31325	2.7173	0	0.139212	-0.601137	-0.817111	0	-0.722806	-4.34507	-1.57938	0	-0.4731	-0.265832	-0.682732	0	-0.283018
ENSMUST00000140229	1700021K19Rik	0	4.06298	-1.45033	-0.509189	0	0.142146	0.589754	-3.85286	0	0.0528196	-0.246245	-1.18329	0	0.223459	-0.837409	-1.22651	0	0.529551
ENSMUST00000001569	Flot1	0	0.644449	-0.273462	0.691617	0	0.31786	-0.879261	-0.231278	0	0.0948738	-0.840121	-1.08136	0	1.17883	-0.679065	0.982407	0	-0.148248
ENSMUST00000015460	Slamf1	0	3.32911	8.8328	13.5851	0	-0.185906	0.970378	3.81297	0	-0.537484	-0.405318	0.683699	0	0.968261	1.92073	6.85015	0	2.19616
ENSMUST00000128941	Tor1aip2	0	1.23355	3.03195	1.83415	0	-0.223293	1.5767	1.10998	0	0.905243	0.796503	0.640955	0	-0.0886795	2.24457	2.54173	0	1.95966
ENSMUST00000168095	Zfp426	0	1.20068	-9.36254	-4.45485	0	4.42431	0	4.53974	0	2.4786	3.21009	-0.813699	0	8.25279	8.29925	4.8915	0	-4.85798
ENSMUST00000153309	Relb	0	2.19616	3.92587	5.02437	0	-0.0170893	-0.317504	-1.00615	0	-0.559237	1.75643	-3.95644	0	-0.226791	-0.740368	-1.09265	0	-0.52719
ENSMUST00000130598	Rasa4	0	3.20575	5.62204	5.54314	0	1.72972	6.00614	4.39232	0	-1.72972	2.6626	0	0	-0.201611	1.08956	0.475137	0	0
ENSMUST00000084366	Osbpl9	0	5.72069	0	10.9539	0	0.041024	-3.59445	-4.54107	0	-7.211	0.682123	-2.78669	0	4.48573	3.99898	4.41314	0	-5.84615
ENSMUST00000128530	March5	0	0.626466	1.69576	-10.1086	0	-4.90769	0.157594	-0.268467	0	0	0	4.24793	0	-0.809606	-4.20681	-4.20681	0	3.62599
ENSMUST00000128531	Atf2	0	0.805026	-9.33096	-4.58403	0	0.102857	0.440994	0.712682	0	-0.0742783	-4.49859	-1.24469	0	0	0	7.23523	0	0
ENSMUST00000163432	Zfp28	0	1.10427	-4.28682	6.13722	0	0.0567389	-0.340691	-0.340691	0	0.802936	0.82003	-4.3415	0	3.55118	-0.126024	-0.0651142	0	0
ENSMUST00000006667	Gvin1	0	1.48577	3.00433	3.33931	0	0.39106	0.786667	0.156988	0	0.98442	0.00864054	-0.258344	0	1.14287	4.13905	3.04553	0	-0.0521105
ENSMUST00000138282	Zc3h7a	0	0.59782	2.19825	2.40103	0	0.0603473	0.450217	0.138847	0	0.401759	0.247096	0.240437	0	0.168544	1.00805	0.925943	0	0.0350744
ENSMUST00000168820	Tcf12	0	0.934553	-4.93132	0.354084	0	-4.04107	-4.04107	-0.581643	0	-0.203738	-0.113929	0.0325353	0	0	0	0	0	0
ENSMUST00000169845	Sptlc2	0	0.638805	1.17522	1.13709	0	0.564175	0.818778	0.991963	0	-0.127952	-0.501016	-0.496967	0	0.0899756	1.39887	1.20277	0	0.113261
ENSMUST00000107357	Stat5a	0	0.779436	1.29125	2.27166	0	1.1532	2.92435	2.92141	0	1.24614	1.05094	1.38908	0	0.273642	1.19343	1.65288	0	0.247268
ENSMUST00000034946	Snx1	0	0.589356	-1.43696	-1.05314	0	0.550257	-0.557209	0.592309	0	0.11098	0.0101702	-0.182565	0	0.533966	-0.380392	-0.0747313	0	0.0499903
ENSMUST00000169320	Ibtk	0	5.63002	-0.0979185	-0.403463	0	0.136834	-5.69428	-0.609942	0	-5.60931	0.026096	-5.95795	0	0.122452	0.33962	0.00664229	0	0
ENSMUST00000089421	Fam123a	0	2.68731	0.396098	4.44611	0	0.0370146	-2.63382	-0.816679	0	0	0	0	0	1.72972	0	1.72972	0	2.19616
ENSMUST00000064433	Tmod2	0	0.640054	0.981029	1.46783	0	0	-1.72972	-1.72972	0	-1.26327	-3.45943	-3.45943	0	-0.267294	-0.62804	-0.755396	0	0
ENSMUST00000164569	Stat2	0	9.00329	10.0418	9.88816	0	2.19616	5.82537	1.37362	0	2.47422	4.69668	5.08294	0	-0.65564	1.86905	0.702373	0	-0.384558
ENSMUST00000045254	Gbp5	0	4.90769	10.5161	10.6447	0	4.14321	0.491149	0.575121	0	2.96537	3.32911	3.92587	0	-0.24002	0.730853	0.393918	0	0
ENSMUST00000024811	Pim1	0	0.665969	2.41337	2.08959	0	0.200692	0.310429	0.244335	0	0.471114	-0.321621	0.335013	0	0.168487	1.088	0.807262	0	0.0513471
ENSMUST00000110320	Zc3h6	0	4.81363	4.57952	3.94555	0	0.131863	-0.534251	-0.612364	0	-0.251855	-0.867031	-1.33938	0	-1.17057	-1.57971	-0.459534	0	-0.0141657
ENSMUST00000015645	Hivep2	0	0.712824	1.71242	2.99234	0	0.228169	-0.299379	0.387849	0	-0.0333828	-0.351689	-0.445901	0	0.32258	0.277409	0.916997	0	0.0942513
ENSMUST00000042228	Ifi203	0	7.2977	9.94429	7.34209	0	3.07487	5.29013	0	0	4.3415	4.5912	4.11681	0	0.156674	7.41702	7.38099	0	0
ENSMUST00000106101	Zzz3	0	5.44392	-5.35755	-0.395888	0	0	4.62751	0	0	0	0	0	0	5.71012	-5.34018	-0.134954	0	2.22939
ENSMUST00000173016	H2-Q7	0	6.04024	9.09656	10.4299	0	-0.398463	-0.130805	0.530333	0	0	7.68557	5.8062	0	-0.00808409	0.18764	0.129803	0	2.4771
ENSMUST00000159234	Sp140	0	1.18013	3.28278	2.00008	0	0.120464	1.19528	0.374172	0	-0.297847	0.346289	0.136672	0	-0.591214	3.31275	2.57187	0	-0.018713
ENSMUST00000091328	Mapk3	0	0.830969	0.476735	0.830969	0	1.29775	-4.07493	-4.42408	0	-0.590707	-4.26312	-2.52548	0	6.18284	5.60238	3.52961	0	-5.14392
ENSMUST00000159230	Slc19a2	0	5.37031	9.68157	8.78315	0	-5.14579	-4.92618	0.103113	0	3.23324	3.53037	4.93542	0	3.95644	4.24793	8.31514	0	4.70449
ENSMUST00000125881	Ppif	0	0.590382	0.704616	0.779283	0	0.250911	0.461806	0.308276	0	-0.0375629	0.359813	0.669461	0	-0.289746	1.21536	0.517097	0	0.222044
ENSMUST00000100962	Gbp4	0	1.95908	8.39137	8.73108	0	1.04234	2.7666	1.02305	0	-1.96321	-0.215831	-2.32525	0	-0.262124	2.44142	1.63015	0	0.0457547
ENSMUST00000039093	Zmynd15	0	0.769341	2.16181	2.39906	0	2.67878	2.96537	0	0	2.4771	9.16435	6.53514	0	-0.491129	-1.47051	-2.15704	0	0
ENSMUST00000106489	Eef2k	0	0.860239	-1.15595	-4.53236	0	0.118062	-0.129146	-0.972708	0	-0.16346	0.299508	-0.171795	0	-0.0903564	-1.05863	-0.740533	0	-0.206301
ENSMUST00000110391	Cmah	0	4.90769	5.60509	0.466443	0	0.50232	-0.904027	-0.482502	0	-0.756987	-0.845152	-0.154233	0	0.420511	-0.154386	-2.02785	0	-4.08387
ENSMUST00000027451	Epha4	0	4.15846	8.21077	8.37063	0	0	0	9.36586	0	-3.16993	-3.16993	0.289507	0	0	4.22766	4.35884	0	0
ENSMUST00000044783	Eif4g1	0	5.50456	5.16153	4.92353	0	-0.666554	-1.24256	-5.6534	0	1.00668	1.26135	-3.49916	0	0	8.98292	9.15562	0	-0.0149571
ENSMUST00000100647	Clip2	0	5.63792	0.245212	0.582253	0	0.360781	-1.51204	-1.24606	0	0.185679	-0.443214	-0.450179	0	0.747546	1.94822	1.63213	0	-3.0729
ENSMUST00000163980	Ddx5	0	0.677199	1.11427	1.45244	0	0.172883	-0.103086	0.428621	0	0.258466	1.01801	0.891446	0	-0.138682	-0.656138	-1.02333	0	0.516552
ENSMUST00000003635	Ier3	0	0.611027	2.42739	2.35085	0	0.345229	1.24415	1.15103	0	0.532571	1.1035	1.35554	0	0.947141	0.215975	0.73024	0	0.33216
ENSMUST00000078834	Il15ra	0	2.09137	9.88204	9.5871	0	0	0	0	0	-7.00251	-3.6734	-3.48579	0	-0.0621921	1.8415	1.76021	0	3.16993
ENSMUST00000124581	Akap2	0	0.852894	0.97189	2.81119	0	2.19616	3.32911	0.482617	0	-0.111137	0.154394	-0.32791	0	-0.992689	1.22542	0.423809	0	1.72972
ENSMUST00000171263	Gbp7	0	1.91105	4.13152	4.07455	0	0.660746	1.51407	0.189412	0	-0.257994	1.31736	-0.0619675	0	0.51766	2.50035	1.79673	0	0.226007
ENSMUST00000163542	Axl	0	0.687171	1.91451	1.29658	0	-0.153179	-0.271232	-0.939366	0	-3.16993	-3.16993	4.35672	0	0.267747	0.403291	4.62514	0	-4.44409
ENSMUST00000029175	Src	0	5.30413	10.6941	12.7245	0	-0.983073	1.37417	0.090583	0	0.0353704	1.07889	0.939657	0	-0.556999	0.292184	0.795037	0	0
ENSMUST00000100079	Ly75	0	4.90123	0	3.99327	0	0.203386	-0.0298317	-0.853177	0	-1.72972	-1.72972	-1.72972	0	0.248623	2.08391	1.71196	0	0
ENSMUST00000086361	AB124611	0	0.587284	-0.57192	0.567203	0	0.0699225	-1.29885	-0.880001	0	0.49901	-0.640473	-0.214743	0	0.491894	-1.41163	-0.542663	0	-0.254867
ENSMUST00000117757	Gapdh	0	3.29427	5.45042	-2.19616	0	0	8.24758	0	0	-0.0898652	-0.0898652	-0.156839	0	0.183932	0.124282	0.39137	0	0
ENSMUST00000111973	Pebp1	0	1.94863	8.53229	7.45739	0	0.196434	-5.89681	0.342763	0	0.645095	3.14164	2.78828	0	0	0	0	0	4.69508
ENSMUST00000138145	Ccl6	0	0.88371	-1.02649	-0.329698	0	0.343754	1.22737	-0.48451	0	0.104768	-1.48714	-0.381811	0	0.525113	1.61926	0.731528	0	-0.585751
ENSMUST00000171549	Ptpn6	0	9.16207	10.4543	0	0	-5.0923	-0.289961	-5.15232	0	-0.26403	2.6154	0.291559	0	-4.55942	2.02284	1.33754	0	-4.61561
ENSMUST00000066532	Lipg	0	3.41059	8.62031	9.39935	0	0.647457	0.150631	1.65185	0	0.201678	3.89184	4.71425	0	0.920993	4.49753	6.22232	0	0.0271401
ENSMUST00000128767	Cfb	0	6.05224	8.92036	9.66781	0	-4.87493	7.20745	6.91812	0	-1.72972	2.28424	-1.72972	0	-4.84935	1.15853	7.04206	0	6.83538
ENSMUST00000028970	Mylk2	0	2.96537	3.07487	3.49256	0	0	0	0	0	0	0	0	0	-2.4771	7.24488	5.41783	0	0
ENSMUST00000136029	Zmynd15	0	0.721037	2.08214	1.75482	0	-2.96537	3.77053	3.06986	0	-0.994362	3.17404	1.88398	0	-0.169867	-1.51833	-1.76163	0	0.932886
ENSMUST00000119891	BC026585	0	1.26194	3.85488	3.00908	0	0.200264	0.151984	-0.278711	0	0.192098	-0.0411722	0.129228	0	-3.07487	4.91431	0.713841	0	0.525503
ENSMUST00000038437	BC031353	0	4.45495	0	0	0	-4.67326	-0.716812	4.49618	0	0.197549	3.37962	-0.991608	0	0.164711	-6.4208	-1.93068	0	-0.555886
ENSMUST00000085708	Stat2	0	0.843842	2.67113	2.49499	0	0.259376	1.99239	0.832477	0	0.630513	1.21578	0.587393	0	0.134719	1.85403	1.22568	0	0.16644
ENSMUST00000155712	Ncor1	0	1.1012	-4.9333	0.601814	0	-0.199454	-8.10892	-1.51071	0	0.159222	0.333346	0.353054	0	0.0147719	-0.497655	-0.270469	0	-0.546642
ENSMUST00000120066	Pex26	0	10.0467	9.6928	0	0	3.71033	5.87677	4.83034	0	0.0146705	-0.164538	0.0452556	0	-0.289907	0.45226	0.223288	0	0.0881921
ENSMUST00000009234	Ap1b1	0	0.716326	-1.17418	-0.639278	0	-0.0715725	-0.550589	-0.351598	0	-0.120399	-0.248004	-0.273675	0	0.0510022	-0.62389	-0.416591	0	0.0354279
ENSMUST00000027237	Il18rap	0	0.841117	0.924898	1.50795	0	0.214024	-2.18593	-0.943689	0	0.441814	-0.570609	0.0545968	0	0.602622	-0.478787	0.134495	0	-0.270401
ENSMUST00000151678	Dusp3	0	4.79529	0	4.43979	0	0	0	0	0	0	0	0	0	7.98257	5.09676	5.34018	0	0
ENSMUST00000013559	Igf2bp1	0	3.89395	10.9461	12.0558	0	0	5.31331	6.21927	0	0	0	2.19616	0	0	2.83621	5.64414	0	-1.72972
ENSMUST00000081776	Apol9b	0	0.70009	7.62351	3.18581	0	-2.55527	-1.86245	1.21243	0	0	1.72972	0	0	0.167518	2.40654	1.6846	0	0
ENSMUST00000132032	Cnot7	0	5.70496	0	0	0	0	0	0	0	-0.0879836	-0.399851	-0.874435	0	5.26063	1.17644	5.2112	0	0
ENSMUST00000137513	Ralgds	0	3.53474	6.47286	6.35833	0	0.781241	4.26864	2.75678	0	5.16153	5.35755	5.80158	0	0.512657	-0.578884	0.516089	0	2.62409
ENSMUST00000098371	Slco3a1	0	0.674291	4.38674	3.79629	0	-0.224868	1.9488	1.28768	0	-0.632948	0.944051	1.13508	0	0.241816	1.20363	0.775856	0	2.46981
ENSMUST00000090127	Gbp5	0	2.21482	8.12889	8.16186	0	1.81904	5.01477	4.08083	0	2.14635	8.05573	7.5562	0	0.619686	2.24002	2.18633	0	7.28496
ENSMUST00000071065	Nfil3	0	0.899372	0.397837	1.22437	0	0.308613	-1.07218	0.206944	0	0.347663	-1.50585	-0.848894	0	1.13422	-0.372214	0.662249	0	-0.0647948
ENSMUST00000141487	Ddhd1	0	0.906411	2.21885	1.27322	0	0.239994	0.344159	0.786407	0	0.3096	0.864908	0.77456	0	-0.792428	-0.296909	-0.871686	0	0.23586
ENSMUST00000050011	Gbp6	0	1.53193	5.19009	5.5802	0	4.76823	8.35991	7.01154	0	-2.56198	-0.481435	-3.39147	0	0.964212	4.53746	3.5531	0	3.82553
ENSMUST00000100960	Gbp6	0	4.11681	5.67243	10.8598	0	-2.83621	1.69007	-2.83621	0	-1.10191	-0.554222	-7.18701	0	1.1396	2.41353	1.09516	0	-3.37546
ENSMUST00000164892	Adam19	0	1.46837	-9.46935	2.56348	0	0.37634	-1.83049	-1.04803	0	3.71275	3.16993	1.34516	0	0.0195406	-2.58745	-3.15477	0	-0.143553
ENSMUST00000057569	Ltb4r1	0	1.34464	-1.20977	-4.15762	0	0.402464	-1.32986	-0.428618	0	0.153195	-0.924703	-0.328377	0	0.228	-1.30739	-1.14879	0	-0.17858
ENSMUST00000093190	Nfatc3	0	5.30007	0.181122	5.69593	0	0.014667	-2.68125	-0.325192	0	0	0	10.4017	0	4.79529	0	0	0	-2.36432
ENSMUST00000116629	Arid5a	0	2.53824	-2.50606	-2.92621	0	0.639568	-0.303692	1.0855	0	2.56946	0.880229	2.92939	0	0.593308	0.227195	1.48696	0	-0.275959
ENSMUST00000162036	Rsrc1	0	4.32373	10.3002	9.40589	0	0.0447697	1.03249	1.24061	0	0.0351375	4.75224	-4.61561	0	-3.74553	1.25859	1.3401	0	9.71433
ENSMUST00000103202	Sirpa	0	0.646821	0.281782	0.245651	0	0.219772	-0.324399	-0.168393	0	-0.137442	-0.0383715	-0.270422	0	-5.32238	-5.32238	-5.32238	0	-1.31033
ENSMUST00000165860	Ubr4	0	6.8052	7.62564	8.29052	0	-5.60745	0.00511403	0.901803	0	0.600441	1.03493	0.693568	0	1.81776	2.63439	1.29933	0	-0.389285
ENSMUST00000132088	Sema6d	0	2.96537	3.07487	0	0	-0.711832	0.382686	-0.952502	0	1.5561	7.17398	5.71825	0	-0.923067	1.43242	0.420771	0	0
ENSMUST00000123302	Stag1	0	5.46129	0	10.3125	0	-5.3259	-5.49846	-0.430054	0	-0.147098	4.04428	-0.780385	0	-4.32794	1.038	-4.17591	0	4.48838
ENSMUST00000149686	Il4i1	0	1.5518	3.98772	3.10856	0	-0.194628	2.29915	1.79699	0	-0.0478193	-0.221081	-0.817467	0	-0.059124	0.524268	0.451643	0	1.38059
ENSMUST00000068166	Plagl2	0	1.12291	2.87705	3.03196	0	-0.181266	1.32424	1.48411	0	4.57584	4.70041	0.480627	0	-0.170014	4.80457	5.92866	0	0.275955
ENSMUST00000164807	Prdx2	0	4.40849	0	0	0	-2.96537	-2.96537	-2.96537	0	0.199341	0.48028	0.572453	0	0.0757748	-1.25817	-0.74199	0	0
ENSMUST00000167307	Slc25a42	0	6.29802	1.51433	0.399851	0	0	9.34748	4.9542	0	0.0369624	-4.94665	-1.12112	0	-1.11483	-10.1983	-7.02835	0	3.89395
ENSMUST00000098873	Gabpb2	0	10.7006	10.3281	10.424	0	-0.605931	-6.31992	-0.791484	0	-0.234562	0.580236	0.329205	0	0.382363	-0.825541	-0.640849	0	0.315241
ENSMUST00000161421	Mfap3l	0	4.55295	10.3808	11.0088	0	-4.77446	-3.91446	-2.1284	0	0.768801	-1.31526	-0.738206	0	-2.96537	0.204556	0.860157	0	-0.207331
ENSMUST00000025999	Add3	0	3.68798	5.33253	4.77731	0	0.246698	0.20052	-0.279014	0	-1.78124	1.9791	1.86092	0	0.247036	-1.27979	-0.621963	0	-0.401521
ENSMUST00000164410	Trim30b	0	3.70893	8.71776	10.049	0	0.806694	1.25992	2.00494	0	1.56398	1.76299	0.891	0	-0.357889	2.04762	1.07195	0	-0.263803
ENSMUST00000115870	Epc1	0	4.91139	6.08444	-0.205264	0	-0.481142	-0.100962	0.296451	0	-1.37139	0.808312	-0.449068	0	0.351191	2.62317	1.62702	0	-4.87014
ENSMUST00000121484	BC006779	0	5.49753	13.5271	6.7985	0	4.39232	12.7096	11.872	0	0	9.03154	0	0	0.43426	3.49191	2.36035	0	0
ENSMUST00000065666	Retnlg	0	3.12455	0	0.399851	0	-0.00729412	-2.39836	-1.853	0	-0.280939	0.359115	-0.280939	0	-0.107348	-0.968716	-0.66036	0	-0.443538
ENSMUST00000078825	Fcgr4	0	0.982686	-1.28384	0.748804	0	0.500409	0.0716168	1.82029	0	0.278244	-0.325308	0.383443	0	1.72853	-0.113661	2.05346	0	-0.410461
ENSMUST00000045675	Atpaf2	0	5.18371	5.74868	10.609	0	5.86312	0.0480276	0.114558	0	-4.59708	-4.75081	0.366958	0	4.35884	0	5.11501	0	0.501751
ENSMUST00000168266	Ssrp1	0	0.895328	-4.93132	0.404452	0	-1.42756	-1.28841	-6.05508	0	4.8915	0	9.859	0	11.3822	5.28064	5.67795	0	-1.62581
ENSMUST00000111758	5730419I09Rik	0	2.27243	-7.91425	-3.37451	0	0	0	0	0	-4.94665	0.859553	0.384683	0	-3.88595	-0.446547	-9.05866	0	0
ENSMUST00000167044	Gimap8	0	0.885716	-2.10875	1.87205	0	0	5.25637	0	0	-3.92587	2.0315	4.39824	0	0	10.8645	11.5203	0	4.24603
ENSMUST00000133042	Isg20	0	5.36608	5.91109	5.45757	0	0.407212	4.62384	2.01291	0	-0.94906	3.19133	0	0	-2.4771	7.61975	6.43891	0	3.44799
ENSMUST00000089907	Herc6	0	0.82686	3.39075	3.0115	0	3.24656	4.97153	4.02351	0	-0.259161	1.03367	0.178442	0	0.419839	3.42869	2.89572	0	0.185414
ENSMUST00000167049	Serpina3f	0	4.35884	6.02168	9.99792	0	2.83621	9.31339	8.37003	0	0.106666	4.94383	3.00968	0	4.72664	3.74992	0	0	2.4771
ENSMUST00000176491	Sik2	0	0.896955	6.65091	0.360949	0	1.17707	0.0242842	0.325548	0	-0.946619	3.86424	4.23685	0	0.0246534	2.23988	1.86806	0	0.327356
ENSMUST00000117338	Eml2	0	0.684847	6.93646	5.84644	0	-0.43452	3.59315	2.8398	0	0.818983	1.04069	0.91862	0	6.89888	7.6219	5.51499	0	1.38008
ENSMUST00000089465	Apol10b	0	2.19616	3.16993	2.67878	0	0	0	0	0	0	0	0	0	-0.0533322	1.43399	1.2934	0	0
ENSMUST00000099126	Mafb	0	0.595515	-3.24527	-1.12435	0	2.39076	-4.62054	3.21869	0	0.749142	-5.59104	-2.43729	0	0.478553	-4.74585	-1.25612	0	-3.92587
ENSMUST00000148650	Pkn3	0	4.20681	4.93132	0	0	-0.469175	-1.97785	-0.0791745	0	-3.43818	-3.04667	-3.00986	0	-0.129386	-5.7801	-5.69915	0	-4.93828
ENSMUST00000033762	Renbp	0	1.31277	0.0373641	-0.39576	0	4.76666	4.88326	0	0	-4.01193	0.145232	-0.138159	0	0.539323	0.506411	1.63465	0	0
ENSMUST00000033818	Atp11a	0	0.596488	0.652732	1.26911	0	0.315091	-1.002	0.310242	0	-0.697693	-0.290821	-0.188044	0	0.119676	0.891658	1.09105	0	0.23636
ENSMUST00000163370	Tiam1	0	2.97346	-0.680801	0.159669	0	-0.423153	-1.8976	-7.08692	0	0	0	0	0	5.19991	3.45943	0	0	-1.2727
ENSMUST00000084660	Pik3c2a	0	5.99381	5.62069	5.87431	0	-3.45474	-3.26595	0.772676	0	-1.24683	4.46304	-0.466947	0	1.28299	0.995838	1.83982	0	0.0658626
ENSMUST00000140898	Zc3h7a	0	0.845285	1.97881	1.65096	0	-0.0261861	0.512113	0.386322	0	0.114713	-0.132123	0.277675	0	0.142734	1.29752	0.927871	0	-0.0414863
ENSMUST00000150128	2310061C15Rik	0	3.74992	0	0	0	-1.37524	-0.228493	0.00404834	0	2.63453	0.396098	-0.482617	0	0.0991236	2.42466	2.30801	0	-0.504061
ENSMUST00000105912	Wasf2	0	0.588017	-9.95438	-5.15909	0	-3.16993	-3.16993	-3.16993	0	-4.30551	-4.30551	-4.30551	0	0	0	0	0	0
ENSMUST00000176478	Uba7	0	0.993928	3.12952	3.24476	0	0.420343	1.83597	0.437201	0	0.110038	0.117146	-0.160077	0	-0.44527	0.983661	0.567725	0	0.348802
ENSMUST00000108158	Slfn5	0	0.692891	2.88829	2.4086	0	1.62937	8.12259	6.80201	0	1.06725	-0.590887	-1.64863	0	1.46581	4.96168	3.87168	0	1.34516
ENSMUST00000077282	Atrnl1	0	0.65591	-0.021782	0.826885	0	0.834121	-0.191673	0.881814	0	0.681251	-0.400775	0.326084	0	0.359384	0.744827	0.912595	0	0.13342
ENSMUST00000084993	Yy1	0	5.60358	5.26469	5.84786	0	-7.46326	-2.01516	-0.759615	0	0.137331	-0.300671	-0.504907	0	0.346883	0.128536	0.0792571	0	-3.34926
ENSMUST00000036225	Mpp6	0	0.701473	-4.43652	-4.24961	0	0	5.46129	3.66546	0	0.776957	0.926952	5.21487	0	0.171782	-0.692885	-9.6254	0	-4.977
ENSMUST00000172405	Ggnbp2	0	4.72362	5.22133	5.43414	0	-1.02334	-0.70811	-0.0792969	0	-0.316606	0.072312	0.0576983	0	0.997938	0.169578	0.700831	0	0.0137403
ENSMUST00000032968	Cd19	0	0.949247	3.27031	3.04088	0	-0.0040733	-0.349083	-0.470473	0	2.4771	0	2.19616	0	-0.000345191	0.952474	0.745361	0	1.72972
ENSMUST00000160987	Srgn	0	0.857039	2.03074	2.94175	0	0.46655	0.967741	1.22416	0	-0.00475908	0.663163	0.220355	0	0.413085	2.13501	1.8778	0	-0.12642
ENSMUST00000108157	Slfn5	0	4.95303	7.46931	1.83723	0	-3.98577	0.837057	-1.307	0	0	0	0	0	0	3.89395	2.96537	0	3.82553
ENSMUST00000057725	Samhd1	0	6.2385	4.48433	5.75117	0	-0.57342	-2.20047	-6.99813	0	-5.42052	-0.309002	0.042555	0	-0.102531	-0.85659	-0.147815	0	-0.202803
ENSMUST00000163764	Phf17	0	4.62269	-4.84062	0.249957	0	5.54086	5.05905	4.49063	0	-0.211191	-0.788574	-1.55846	0	-1.11109	5.21244	4.48763	0	0.379066
ENSMUST00000105251	R3hdm2	0	2.59862	1.87018	-0.12497	0	5.87503	1.03277	7.35494	0	-2.05958	1.55161	2.1698	0	-0.223578	-0.230374	-0.706945	0	-0.201678
ENSMUST00000173938	Psmd11	0	0.676376	1.18128	1.54816	0	0.468064	0.749836	0.973654	0	0.226549	0.686026	0.808258	0	0.03994	0.965996	0.946772	0	-0.0511564
ENSMUST00000020161	Arg1	0	1.4114	-1.30446	1.26092	0	1.21692	-0.973766	3.88425	0	-0.33407	-1.18811	-2.04716	0	1.44706	-0.990089	-0.242371	0	-2.67878
ENSMUST00000032573	Pglyrp1	0	1.59674	2.30016	-0.23916	0	-0.11788	-0.997388	-1.04817	0	-0.240913	-0.387117	-0.205842	0	-0.205234	-0.595612	-0.722583	0	-0.0214361
ENSMUST00000028170	Ralgds	0	1.37825	2.98416	2.94196	0	-0.113721	2.55727	1.51905	0	0.287582	1.81034	1.8061	0	0.468115	-0.179141	0.203326	0	2.08365
ENSMUST00000029748	Fcgr1	0	0.942769	-0.789115	0.681117	0	0.179455	0.428917	1.20246	0	-2.7253	-3.19019	0.107543	0	1.87881	-1.67702	1.63468	0	0.336281
ENSMUST00000079838	Hdac7	0	4.61561	0	10.1762	0	-0.0802993	-1.77958	-5.76101	0	1.16348	-3.0169	0.429778	0	-5.84122	-6.38513	-10.311	0	-0.272642
ENSMUST00000097718	Ino80d	0	5.30413	5.96666	5.6807	0	0.0975674	-0.0321997	0.0716828	0	-0.430275	-0.316457	-0.651359	0	0.804511	-5.66209	-5.36464	0	-1.02655
ENSMUST00000168967	Pdlim5	0	6.10333	7.51989	7.57921	0	0.0286368	0.180313	0.486514	0	-4.90769	-0.48338	-1.73777	0	-0.316684	6.69872	5.86329	0	-0.172013
ENSMUST00000015994	Adamtsl4	0	1.19608	-6.00059	-2.86297	0	0.574042	-4.19818	0.794154	0	1.6139	-1.76516	0.264419	0	0.649882	-1.78546	-2.07165	0	-0.81482
ENSMUST00000122001	Tnfrsf18	0	0.76921	-2.19616	-2.19616	0	0.387069	-0.594648	-0.910782	0	-1.16411	-1.8843	-0.952898	0	0.396385	2.14073	2.57827	0	0.32305
ENSMUST00000169856	Pcna	0	3.56978	1.93139	1.93139	0	0.482336	0.943552	0.107023	0	-0.269263	5.45693	5.9472	0	1.65774	0.661529	2.0918	0	-6.24152
ENSMUST00000143472	Capn7	0	2.39403	-5.18345	2.8444	0	-0.145142	-6.65584	-1.7865	0	-0.647168	-0.0743657	-0.841619	0	1.08601	0.325634	0.419336	0	0.305007
ENSMUST00000152651	Casp4	0	1.92795	3.46452	3.72984	0	0.389008	2.48818	2.02218	0	1.6742	2.55547	3.05418	0	0.871125	2.39622	2.4268	0	2.01757
ENSMUST00000023268	Arc	0	3.56978	4.08616	3.63411	0	0.24067	0.51738	0.669327	0	-1.72972	0.466443	-1.72972	0	0.0606778	-0.589965	-0.498321	0	4.39232
ENSMUST00000019986	Rev3l	0	2.3203	-3.07487	1.9015	0	5.74622	5.44763	5.44652	0	4.73967	5.80693	5.47194	0	-11.0356	-5.65275	-5.75496	0	0
ENSMUST00000133266	Ssfa2	0	1.85624	1.58787	1.35162	0	0.371785	0.871988	-0.044553	0	0.0321656	-0.245646	0.0568697	0	0.215785	-1.46042	-1.75578	0	0.0538119
ENSMUST00000106913	Trim21	0	10.5943	12.8359	12.8616	0	5.46402	7.64291	5.9394	0	0.798646	0.924119	0.39617	0	3.76817	5.5331	4.86383	0	1.19483
ENSMUST00000100843	Prpf8	0	1.1653	-4.77075	-11.5722	0	0.00707046	-0.156663	0.361285	0	4.97873	5.76271	-0.162042	0	-5.07595	-4.68193	-1.5141	0	0.258553
ENSMUST00000068044	Slc39a14	0	1.28885	2.48013	3.03084	0	0.94184	-0.11309	2.82045	0	0.347358	-0.17873	0.0996985	0	0.784352	0.876968	1.61407	0	1.06818
ENSMUST00000162848	Lss	0	4.08664	-0.548853	4.53521	0	0.270472	0.0962895	0.807286	0	0.363766	-0.496121	0.419025	0	0.00642756	1.41702	1.31897	0	-0.187131
ENSMUST00000112870	Vav1	0	10.6108	0	5.30873	0	3.94503	5.3611	6.08968	0	1.67581	-4.05532	2.58942	0	1.46677	2.97252	2.86647	0	1.55497
ENSMUST00000116273	Kdm1a	0	5.2516	-4.55295	6.13469	0	-0.806029	0.982795	0.584565	0	0.209724	-0.0804294	-0.0214611	0	0.205564	0.536811	0.768719	0	0.129204
ENSMUST00000109670	Ncoa6	0	4.80459	9.86386	0	0	-0.803	-0.683381	-5.13086	0	1.95896	1.74258	0.0173625	0	1.16812	5.32082	6.15334	0	-4.38315
ENSMUST00000172237	Ednrb	0	2.35217	0.807429	1.65931	0	3.6192	4.26764	4.65075	0	0.680499	-2.83621	1.12023	0	1.72184	1.02375	2.37151	0	0
ENSMUST00000055483	Xiap	0	7.02529	-0.760802	6.54773	0	11.2776	11.8127	11.7296	0	0.560218	-4.44178	-4.41838	0	0.246477	0.970515	-5.15979	0	5.53874
ENSMUST00000109673	Ikzf1	0	6.54407	2.7712	1.94065	0	0.0441165	0.385377	0.45297	0	0.215622	-0.154542	-2.13872	0	3.03269	3.25132	3.12988	0	0.418715
ENSMUST00000135318	Nfxl1	0	4.65075	5.94037	10.192	0	-0.0814414	5.09349	-4.06721	0	1.20948	0.887496	5.20351	0	4.71367	-0.104844	3.86389	0	0
ENSMUST00000001258	Uhrf1	0	0.779466	1.60594	0.933043	0	0.0928862	-0.334427	-0.389877	0	2.9279	-0.242028	4.95899	0	0.00152932	0.978377	0.886177	0	0.184838
ENSMUST00000109777	Apol10b	0	2.19616	3.16993	2.67878	0	0	0	0	0	0	0	0	0	-0.0483761	1.43696	1.29597	0	0
ENSMUST00000024657	Phf10	0	0.864434	7.25542	7.15174	0	-0.500134	0.100467	-0.169367	0	0.125542	0.0950478	0.224744	0	3.45214	2.99479	3.02151	0	-0.0537423
ENSMUST00000162846	Casp4	0	5.61804	6.90753	8.24366	0	0.457671	-2.08604	2.74094	0	0	0	0	0	0	3.16993	0	0	-6.78913
ENSMUST00000130624	Jak3	0	2.59897	-2.04833	2.4275	0	1.48607	-0.0628481	2.68029	0	2.35614	0.38739	2.46729	0	1.37502	-0.232723	1.39916	0	0.546966
ENSMUST00000085876	Pydc3	0	4.88824	8.04619	7.42201	0	0.418077	3.6711	2.36475	0	-3.76114	1.53799	0.882519	0	0.107143	2.83364	2.00693	0	-7.22273
ENSMUST00000133292	Wdr13	0	1.1292	-0.0146213	0.237742	0	-3.43229	-7.8566	-4.39717	0	-0.238302	-0.789371	-1.01613	0	-1.16987	-5.94141	-1.13974	0	-3.0045
ENSMUST00000041142	Muc1	0	5.34536	4.01395	5.32876	0	3.58356	-3.75537	5.25293	0	3.37243	-1.21893	3.14447	0	1.75029	2.41626	5.0717	0	0.0810584
ENSMUST00000087333	Tmem164	0	0.709404	-6.46746	-0.92588	0	0.0231026	-0.180361	-0.710314	0	-0.101321	-0.219325	-0.502555	0	-0.173876	-1.23124	-0.630077	0	0.582676
ENSMUST00000109252	Ncoa3	0	0.71111	0.602501	0.766452	0	0.375581	0.525847	0.404327	0	0.00750932	-0.0678026	0.183478	0	-0.76115	-0.525337	-0.539032	0	-1.15965
ENSMUST00000110029	Limk2	0	3.41695	2.09177	5.11003	0	0	10.3658	0	0	4.55295	3.32911	3.16993	0	5.37373	4.38246	5.84138	0	-5.63835
ENSMUST00000035911	Rc3h1	0	4.64794	5.38778	5.24069	0	5.27137	-0.802689	5.90851	0	0.721917	-0.0886651	1.46554	0	-0.0950514	-3.16993	3.7929	0	-3.39721
ENSMUST00000035266	Igtp	0	1.10238	3.4074	3.36427	0	1.08932	2.49531	1.40426	0	-0.0302518	1.32832	-0.113245	0	0.921081	3.75963	3.06466	0	0.661917
ENSMUST00000016511	Ptk6	0	2.19616	0	0	0	1.26327	2.67878	2.60843	0	2.19616	1.72972	1.72972	0	0.0487139	-1.13111	-1.01264	0	-2.96537
ENSMUST00000173727	Lig3	0	5.5906	0.925739	-4.63922	0	2.57341	3.17621	-1.45958	0	0.139629	0.282763	0.684908	0	-0.961802	0.825516	0.42531	0	0.133299
ENSMUST00000030269	Slc6a9	0	4.62987	0.833526	5.10602	0	0.271673	-0.629878	0.75776	0	0.889296	0.993957	0.971202	0	1.03353	2.26132	1.59408	0	-0.559193
ENSMUST00000023882	Sympk	0	0.980469	1.74127	1.07471	0	0.286533	0.0194834	0.141255	0	0.229602	0.202489	0.274925	0	-0.216252	0.79362	0.687776	0	-0.0294893
ENSMUST00000153681	Ptp4a1	0	1.02897	0.537457	0.608173	0	-0.0607951	0.985259	1.16574	0	0.502275	0.057508	0.452683	0	1.32251	1.94383	1.404	0	0.238993
ENSMUST00000101195	Tbc1d1	0	6.17911	1.87309	7.67254	0	-0.476311	-0.425349	-0.788059	0	0.279102	1.28588	0.956805	0	-0.0781346	1.96508	1.91938	0	0.339345
ENSMUST00000143939	Eif4g1	0	4.72664	5.465	5.29483	0	8.89033	4.62751	4.01395	0	3.98836	3.68787	4.54489	0	-4.39232	0.833803	-4.39232	0	0.314335
ENSMUST00000097311	Foxp4	0	1.63498	4.5947	4.81596	0	-0.235938	0.471408	0.7223	0	1.0304	1.31077	0.93852	0	0.332297	1.10665	1.23026	0	-0.198181
ENSMUST00000171324	Gcnt4	0	2.63511	4.07789	3.35842	0	-0.0834798	-0.78357	-0.130326	0	-0.290986	-3.95644	-0.497013	0	0.160415	1.75126	2.44812	0	0
ENSMUST00000112207	Prkcd	0	0.626057	-5.80272	-3.41218	0	-0.330606	-0.856887	-2.77813	0	-0.874273	-0.166357	-0.328172	0	1.29054	1.12137	0.166602	0	0.215107
ENSMUST00000075767	Frmd4a	0	9.86855	4.89964	10.7311	0	0	0	0	0	0.469121	-5.15034	0.927089	0	0.213392	0.240582	-4.5912	0	-3.82553
ENSMUST00000110525	Slc28a2	0	5.76072	-5.04572	5.73221	0	-5.56727	-5.38392	-9.70765	0	3.32911	0	3.51671	0	-1.13829	-0.600382	-1.12721	0	0.331428
ENSMUST00000164609	Morf4l2	0	5.85302	-0.673819	6.78653	0	-0.847	0.22952	-0.303721	0	4.1065	-0.742856	5.06146	0	4.50027	0.461473	-0.00746743	0	1.25176
ENSMUST00000105320	Nfic	0	2.47806	-0.682966	-0.179847	0	-0.0762208	3.79567	-5.84216	0	-2.28554	-7.49076	-7.49076	0	0.118799	-4.30551	-2.5758	0	0
ENSMUST00000107854	Mbtd1	0	5.63835	0	5.0523	0	4.99984	4.17427	4.78743	0	5.16321	5.78236	6.03475	0	0.0622227	-0.404339	-1.07483	0	6.71206
ENSMUST00000166099	Sap25	0	4.3415	5.82215	0	0	0	0	3.82553	0	0.966778	1.75762	1.38189	0	-0.117381	-1.30438	-0.495375	0	0
ENSMUST00000166151	Parp10	0	1.84885	6.95674	7.86931	0	0.684904	1.92344	1.21587	0	0.39542	0.26335	0.841522	0	0.96752	3.1757	2.46767	0	-0.626804
ENSMUST00000075322	Prdm2	0	0.798058	1.30698	2.17771	0	0.600683	0.934789	1.71961	0	0.152525	0.152204	0.536745	0	-0.115728	2.40124	1.66312	0	-0.35319
ENSMUST00000142793	Cd1d1	0	2.8008	2.22265	3.30691	0	-0.134664	-1.28256	-1.16411	0	-0.26094	-2.38837	-0.547533	0	-1.04575	1.08786	0.39404	0	-0.0518904
ENSMUST00000106386	Sphk1	0	0.65884	-4.826	-3.7912	0	0.692827	2.40617	8.37871	0	7.75974	2.19616	6.98429	0	2.4771	2.67878	8.15405	0	0
ENSMUST00000112373	Tpst2	0	0.618442	0.653274	-0.671599	0	0.783451	-5.80053	-5.94141	0	0.331638	-0.21538	0.110928	0	-0.0481067	0.883943	1.00338	0	1.06166
ENSMUST00000140940	Cflar	0	0.606337	3.55182	3.32461	0	0.312014	2.00092	1.92801	0	0.0249914	-0.357115	0.895742	0	0.388338	1.81926	1.76439	0	-0.261422
ENSMUST00000173114	Csnk2b	0	9.63723	9.28815	5.31786	0	0.670481	1.54571	1.1245	0	-0.166743	1.69929	1.63409	0	0.823346	2.89865	1.55298	0	0.258583
ENSMUST00000146380	Bcl2l1	0	1.27172	0.25615	0.423751	0	0.348542	0.991959	1.01334	0	-2.71989	0.993599	0.471899	0	0.482617	8.7613	8.28781	0	1.37458
ENSMUST00000027015	Casp1	0	1.03797	0.866789	1.44597	0	0.272648	0.737896	0.678544	0	0.201861	0.931853	0.740352	0	0.481727	0.7172	0.891811	0	0.575289
ENSMUST00000027012	Casp4	0	1.82425	2.74895	3.24868	0	0.72856	2.66771	2.9799	0	0.899616	2.05666	2.20071	0	1.53643	2.61238	3.23584	0	1.96722
ENSMUST00000038099	Socs1	0	0.780323	4.9095	4.13998	0	0.213764	0.428028	0.400979	0	0.275536	-0.636903	-0.481897	0	0.459491	0.939089	1.14878	0	-0.0186527
ENSMUST00000049788	Kcnk13	0	1.54621	-6.64865	-0.293219	0	-0.779192	-8.96321	-8.96321	0	-6.58457	-6.58457	-3.25547	0	0.484666	-2.51212	-1.35357	0	0
ENSMUST00000106222	Gbp3	0	1.21786	4.26881	4.44486	0	3.45522	7.28849	6.33808	0	-0.13716	6.28389	6.47303	0	5.93329	7.75057	7.12307	0	0.539001
ENSMUST00000025663	Tmem2	0	0.834431	2.17804	2.71338	0	0.397499	-0.038001	0.987696	0	-0.220997	-0.927413	-0.207337	0	0.209727	3.12267	3.00826	0	-0.0387295
ENSMUST00000009340	Mnda	0	1.16018	3.72577	3.87245	0	-0.0474444	4.58326	4.07466	0	-0.186741	3.79473	3.85312	0	0.549295	4.58944	4.20549	0	5.10493
ENSMUST00000106658	Zfyve9	0	9.28913	5.70496	9.75885	0	0.704527	-1.42304	3.83755	0	0.86911	-2.01824	-0.260909	0	0.129516	-6.1403	-5.8537	0	0.208747
ENSMUST00000097474	Rcsd1	0	4.32373	5.21575	0	0	0.344919	-0.380472	-0.513156	0	3.89911	4.73182	4.69487	0	-0.0509608	1.77369	1.10785	0	-0.305233
ENSMUST00000110298	Numb	0	2.80377	0.462938	3.52991	0	5.7158	6.84609	5.11491	0	-4.34262	0.859751	-0.0944205	0	0.641286	0.692633	0.858266	0	-0.139244
ENSMUST00000090586	Phf21a	0	1.22357	-5.65344	-4.15764	0	-0.172178	-2.49681	-1.78755	0	-5.45306	-0.504724	-5.67155	0	-0.884909	0.0140537	0.243294	0	-0.318782
ENSMUST00000060043	Wnk1	0	1.05327	1.59868	1.70728	0	0.1655	0.0485014	0.603576	0	0.39676	-0.29269	-1.22164	0	-0.498629	2.63432	1.91222	0	-0.951024
ENSMUST00000091112	P2ry14	0	0.756631	2.26334	0.866152	0	0.396039	-0.0711738	-0.0841547	0	-0.20685	-0.668856	-0.782115	0	1.71678	1.45906	1.67842	0	0.107137
ENSMUST00000078205	H2-Q4	0	0.803125	3.80574	3.78702	0	0.586236	2.32109	2.18388	0	-1.72972	4.84301	4.31053	0	-0.190353	0.279804	-0.0231384	0	2.83621
ENSMUST00000122160	Uspl1	0	0.933809	-4.73753	-0.0882857	0	-0.184681	-0.270452	-0.0210101	0	-1.19632	-0.801146	-0.980647	0	1.0344	1.91069	2.08009	0	5.26136
ENSMUST00000164727	F13a1	0	5.56796	-6.61448	-1.70679	0	-0.19598	5.6662	-5.15018	0	-10.0385	-10.0385	-0.0142257	0	-4.33803	-3.7092	-3.98563	0	3.16993
ENSMUST00000102504	Myo1c	0	10.1451	5.43093	5.29013	0	3.66546	3.95644	0	0	8.28047	0	4.68425	0	0.0699528	-4.46979	-4.46979	0	7.96695
ENSMUST00000174196	Fus	0	5.93772	7.2643	7.285	0	0.0038405	-0.785864	-0.0016324	0	0.246694	-0.0864338	-0.0787242	0	-5.46243	-5.34314	-11.3024	0	-5.29483
ENSMUST00000081695	Gon4l	0	4.65023	3.75605	0.0664286	0	5.55016	1.19276	-0.818818	0	-5.39985	-1.85826	-0.908738	0	-1.5427	-2.85456	-0.277266	0	5.63251
ENSMUST00000106252	Mycl1	0	3.93689	8.24653	7.00745	0	-3.62446	0.30811	-0.807252	0	0	4.40849	3.45943	0	-1.16793	2.09335	1.60004	0	-1.23565
ENSMUST00000106251	Fus	0	4.43456	0.0534246	0.334226	0	-0.161685	0.470626	0.224361	0	-0.343514	-0.5749	-0.815235	0	-0.165222	0.771354	0.783684	0	0.204576
ENSMUST00000027087	Idh1	0	5.45045	-2.13936	-1.65459	0	0.0714536	-5.21004	-0.980341	0	1.2991	1.32283	2.12997	0	-4.66209	-1.98331	0.5992	0	0
ENSMUST00000021011	Ccl7	0	0.796008	3.23027	3.28557	0	-1.93213	3.45943	1.55222	0	0.0966923	1.60706	1.74071	0	1.14675	4.61648	2.2983	0	0.412272
ENSMUST00000169266	Cic	0	6.84798	-6.15969	-0.365103	0	4.32114	-0.539933	-0.016967	0	-4.37352	0.0601346	0.324937	0	1.33535	-10.0448	-5.01242	0	-0.695637
ENSMUST00000062784	Fam26f	0	0.832097	4.53562	4.98727	0	0.888991	3.48001	2.90118	0	-3.30266	2.27794	3.03539	0	0.00856275	2.73614	2.42782	0	0.76921
ENSMUST00000015680	Mocs2	0	4.46979	0	4.83178	0	2.6436	5.73485	-2.67878	0	-4.35884	5.09034	-1.28396	0	-4.93809	-6.51667	-0.194679	0	0.345728
ENSMUST00000142152	Gyk	0	0.809122	2.38145	2.96376	0	5.67392	7.06994	9.14706	0	0.344388	4.40104	0.664903	0	-10.0841	-4.86835	1.09686	0	0
ENSMUST00000127286	Ndfip2	0	4.2426	4.8463	-0.661471	0	7.96833	9.77113	5.39924	0	0.14239	3.03404	3.43708	0	0.353294	0.0647062	0.0696871	0	6.08444
ENSMUST00000172175	Zbtb3	0	0.606542	5.92032	5.23843	0	-3.5292	1.30391	-3.17008	0	0.0297543	-4.86344	-0.746467	0	-0.1085	1.65315	1.4301	0	-7.41538
ENSMUST00000163504	Ffar2	0	1.44021	0	4.40849	0	0.326825	-0.647679	-1.02002	0	3.24922	-3.50819	1.97964	0	0.22284	-4.4062	-3.9528	0	-0.0790627
ENSMUST00000128878	Parp9	0	1.85499	3.86561	3.56284	0	0.514925	2.88604	1.73075	0	0.223762	1.38268	-0.278537	0	-2.38927	3.52147	3.09064	0	-2.18324
ENSMUST00000155994	Il1b	0	2.19616	9.74892	9.35613	0	3.3104	4.4908	5.7311	0	0.669618	4.54375	3.72351	0	1.51782	-0.02223	1.31871	0	5.87526
ENSMUST00000161977	Fancc	0	4.19675	-0.441627	-0.595358	0	0.123128	-1.7815	0.591574	0	0.278677	0.642965	0.556568	0	-0.0851944	1.72704	1.40572	0	-1.6061
ENSMUST00000168280	Igtp	0	1.66697	8.73045	9.09184	0	3.40237	4.68815	2.43557	0	-3.94121	1.11216	-3.19107	0	5.44003	7.44867	6.29291	0	4.7731
ENSMUST00000111645	Zdhhc5	0	5.29095	1.77074	5.15168	0	4.49071	-0.170034	-5.60868	0	0.0345716	-0.00294445	0.642888	0	0	0	0	0	0
ENSMUST00000106428	Il4ra	0	1.52254	1.0314	2.51808	0	0.926882	-0.0847928	1.94372	0	0.742541	-0.492453	1.24104	0	0.0632946	0.109821	0.318279	0	-0.11005
ENSMUST00000167345	Hnrnpm	0	0.933385	2.79942	2.05412	0	-0.206388	0.0269783	0.0347248	0	0.724026	-3.16993	1.34264	0	0.382777	0.31742	0.785476	0	0
ENSMUST00000162973	Tle3	0	5.61604	6.69657	8.2305	0	0.48349	0.174405	0.635223	0	0.237999	0.273653	0.1943	0	0.822133	0.645633	1.42514	0	-0.14259
ENSMUST00000031264	Plac8	0	0.847239	4.67061	1.3429	0	0.0872202	0.15366	0.389127	0	-0.384128	-0.387439	-0.782845	0	0.0941852	-1.4116	-1.4571	0	-0.0269763
ENSMUST00000113516	Kdr	0	0.838601	-1.33219	-1.52639	0	-0.139454	4.56889	3.19645	0	0.713143	0.749934	0.553373	0	1.02483	5.17432	4.13469	0	3.12474
ENSMUST00000040474	Tbc1d24	0	6.04029	5.63992	-0.497183	0	-0.0319461	-0.544041	0.170617	0	0.434224	1.15549	1.0249	0	0.454894	-10.7592	-5.65021	0	-0.0680028
ENSMUST00000112579	Gak	0	0.726315	-5.98307	-0.183814	0	0	0	0	0	5.98667	5.77321	6.26215	0	0	0	3.45943	0	0
ENSMUST00000114485	Il1rn	0	0.864951	1.0929	1.79189	0	0.350681	0.337744	1.80985	0	2.19616	0	2.67878	0	-0.0328536	1.552	2.81683	0	0.676908
ENSMUST00000148078	Alpk2	0	0.973766	5.6246	5.00412	0	-0.656666	3.93755	3.5584	0	-0.854536	2.63349	-0.758853	0	-0.156457	-0.548853	-0.851172	0	-2.4771
ENSMUST00000033418	Il13ra1	0	1.23761	0.655059	1.4949	0	1.10964	-1.9188	0.161943	0	4.80801	0.274749	0.421872	0	-0.39569	-1.97908	-1.94973	0	-4.62355
ENSMUST00000020830	Mfap3	0	5.67679	0.302983	0.259274	0	5.87574	-5.50456	-0.407802	0	-5.88952	-5.10976	-0.999036	0	-6.34942	-0.39298	-5.82668	0	-5.33869
ENSMUST00000120928	Syngr2	0	3.49352	3.70202	-0.77943	0	0.198763	0.836727	-0.302603	0	0.273324	-0.301347	-1.20275	0	0.256595	-0.753216	-0.767214	0	0.359644
ENSMUST00000051836	Slc35c1	0	3.87626	-0.159669	-0.0149714	0	-0.225794	-0.154118	-0.526317	0	-0.196877	-0.0852091	-2.60008	0	-0.498792	-1.96304	-1.35214	0	-0.0691105
ENSMUST00000050687	Jdp2	0	0.736514	0.866351	0.650074	0	0.0851192	0.697146	0.57472	0	0.209436	0.547257	0.416956	0	-0.266117	1.06173	1.68991	0	0.205713
ENSMUST00000066594	Sh2d4a	0	2.83621	7.86713	0	0	2.19616	8.5107	5.91109	0	-1.72972	0	-1.72972	0	-0.678936	2.12862	1.43734	0	0
ENSMUST00000162775	Irf8	0	0.634633	0.814626	0.346204	0	0.199172	0.967967	0.066288	0	0.466443	-1.72972	-1.72972	0	-0.0452655	1.66382	1.06604	0	-4.39232
ENSMUST00000170935	Mon2	0	0.613394	0.0323874	-6.40124	0	0.570007	-0.244152	0.178087	0	0.538483	0.61484	0.610032	0	0.395774	-0.79134	0.53929	0	1.3522
ENSMUST00000045042	Batf2	0	1.38706	3.42444	3.48532	0	1.61699	3.63476	4.55763	0	-0.488271	4.09244	2.98071	0	0.980031	3.6896	4.51482	0	1.72972
ENSMUST00000101642	Limk2	0	3.16993	2.1946	0.919816	0	-2.67878	5.27738	8.97223	0	-1.5043	-0.296301	-0.00832151	0	3.8419	6.22773	7.18797	0	0
ENSMUST00000087497	Col11a2	0	4.03043	6.30536	0.725865	0	0.0112906	-0.0359265	-0.250158	0	0.408593	-0.163051	-0.0628465	0	-0.00689687	1.74002	1.32239	0	-0.0953336
ENSMUST00000128430	Ifi203	0	5.52763	7.85438	7.53806	0	-3.64763	0.842127	-3.95644	0	3.56978	3.56978	3.82553	0	0.415996	6.22214	5.47015	0	3.6192
ENSMUST00000103122	Tgm2	0	0.896596	0.578334	0.975514	0	0.386708	3.19972	2.26391	0	0.601709	-0.780151	-0.821737	0	0.435582	0.591062	0.553898	0	0.601737
ENSMUST00000042771	Sbno2	0	0.936584	0.441487	1.21651	0	0.751703	0.0105051	1.17045	0	1.36757	-0.114856	1.39051	0	0.187688	-0.63806	0.0446477	0	0.0852192
ENSMUST00000029126	Itch	0	6.05672	6.60896	6.88149	0	0.0971328	-0.54677	0.30187	0	-0.313685	-0.215822	-0.440157	0	-0.746767	-1.41693	-1.57751	0	0.237612
ENSMUST00000165340	Cxcl2	0	3.56946	10.3984	9.19234	0	0.935461	5.3615	4.62	0	0.581643	5.65022	5.87687	0	0.829246	6.00077	4.96958	0	5.44675
ENSMUST00000043315	Serpina3g	0	1.40822	3.81601	3.55795	0	0.327449	1.09721	0.950249	0	0.900604	1.99957	2.12199	0	0.127859	0.237381	-0.10553	0	0.713371
ENSMUST00000171088	Prr5l	0	0.768501	-4.17202	-4.87254	0	0.40468	-1.4384	-2.29782	0	-6.00614	-6.00614	-2.67703	0	0.0335032	-0.622026	-0.623198	0	-5.54558
ENSMUST00000112476	Eno2	0	0.657419	0.669313	-0.654466	0	-1.34516	2.77383	-0.597775	0	0.0184165	3.54119	2.42276	0	0.0919968	1.72285	1.62581	0	0
ENSMUST00000046177	Nfkbid	0	3.47543	-3.50663	4.73345	0	0.577219	0.0615537	-0.0753056	0	0.166254	0.105353	0.149408	0	-0.507349	0.962945	0.244963	0	0.246221
ENSMUST00000165982	Prtn3	0	4.61394	-0.428318	-0.655601	0	0.100206	-0.0878862	-0.0942748	0	-0.198604	-1.27958	1.09673	0	0.210032	-4.56645	-3.36878	0	-0.22473
ENSMUST00000169660	Irf1	0	2.83739	4.60645	-1.36083	0	5.97476	4.50981	-0.196975	0	-1.61245	1.14223	-1.33377	0	4.53954	4.70137	3.64397	0	3.82553
ENSMUST00000106040	Ifitm1	0	5.99172	0.159181	6.93231	0	0.762653	-1.08896	0.911835	0	1.493	0.531042	2.0763	0	4.14881	-1.20642	3.24094	0	-0.11167
ENSMUST00000019064	Cxcl16	0	0.599068	0.831829	0.929166	0	0.395205	3.9377	3.05664	0	-0.40712	3.30766	2.50836	0	-0.236824	-1.48524	-1.29041	0	4.36245
ENSMUST00000095743	Cdk19	0	9.80092	3.74992	5.35325	0	-5.24946	-4.40641	-2.15267	0	4.20681	2.19616	3.6192	0	4.53974	0	0	0	-0.76538
ENSMUST00000065703	Tarm1	0	1.851	5.11943	5.58222	0	0.378514	-0.303408	-0.0320963	0	0.942159	-0.368031	0.338477	0	0.649379	1.98524	3.58374	0	-0.0374575
ENSMUST00000093292	Sertad2	0	5.787	7.52952	5.37459	0	0.754805	0.138734	-0.155907	0	-0.742066	0.205661	-0.179478	0	0.690977	1.01512	0.71532	0	-0.254028
ENSMUST00000114439	Snx10	0	0.853326	2.51551	2.51594	0	1.2423	2.5174	2.37506	0	-0.208519	0.451364	0.548913	0	-0.000886667	1.83888	2.92788	0	1.51639
ENSMUST00000100222	Mefv	0	1.30492	3.77311	3.5493	0	0.258407	2.19196	1.82344	0	0	3.07487	3.82553	0	0.0607678	-1.25496	-1.03021	0	2.19616
ENSMUST00000138674	Rgs3	0	4.32373	0	3.2539	0	-0.134383	-1.5653	-1.16776	0	0	0	0	0	-0.262909	-1.17817	-1.6454	0	-0.267069
ENSMUST00000164092	Ipo5	0	0.954837	6.19686	-4.98361	0	0.0640936	0.750058	0.102313	0	0	4.84062	5.63251	0	0	0	0	0	0.147522
ENSMUST00000046745	Tgtp2	0	2.76186	5.44239	6.53017	0	1.96689	4.56859	2.97233	0	0.189829	2.48773	0.921877	0	1.27052	4.15157	3.34992	0	1.81408
ENSMUST00000164095	Herc2	0	6.66385	5.66125	0	0	-4.89964	-0.193885	0.499595	0	-0.521013	-0.275643	-7.04261	0	0.82479	0.374373	0.271438	0	0
ENSMUST00000169066	Irgm1	0	7.23615	6.79539	10.4691	0	12.2496	13.8539	6.56069	0	0	4.5912	0	0	1.72814	1.99439	6.00567	0	9.68838
ENSMUST00000175964	Ifih1	0	1.2035	5.95179	5.01879	0	0.494063	4.60577	3.44625	0	-0.0292857	2.57052	1.36569	0	0.580824	4.22001	3.06466	0	2.40795
ENSMUST00000155586	Fmnl2	0	1.60888	3.88392	2.82405	0	0.0775212	0.814954	0.3548	0	2.19616	0	3.39721	0	0.227334	0.950919	0.178115	0	0.348682
ENSMUST00000041357	Lrg1	0	2.82417	-0.328139	3.26824	0	1.57223	-1.65436	1.47905	0	4.08565	1.44021	3.1133	0	-0.0313338	-1.49238	-0.346888	0	0.137518
ENSMUST00000130813	Synj1	0	5.55197	0	0	0	4.06721	3.32911	3.89395	0	3.47442	4.74222	4.76727	0	-2.13136	-5.01687	-0.167908	0	1.44806
ENSMUST00000171719	Ccr2	0	0.755244	-7.01302	-2.73778	0	0.056305	-3.02816	-1.54651	0	-0.358144	0.0582988	-1.06863	0	0.389601	-3.35969	-3.19802	0	-1.33947
ENSMUST00000043422	Tapbpl	0	0.749786	1.49787	1.95595	0	0.595198	0.636171	0.388096	0	0.29734	0.433934	0.469248	0	0.105914	1.07743	0.96269	0	0.270875
ENSMUST00000166419	Catsperg1	0	2.5983	-3.82553	-0.206323	0	-1.05076	0.0913453	-3.89395	0	0.550325	-2.19878	-2.46159	0	-0.322876	-0.946823	-1.0638	0	-0.205235
ENSMUST00000168046	Med23	0	3.49488	6.44242	5.45242	0	0.602261	0.59899	0.281062	0	0.087035	-5.65931	-0.214525	0	-0.662031	-5.72148	-0.367614	0	0.0840765
ENSMUST00000054477	AI837181	0	5.80742	6.4248	6.09627	0	-0.316252	0.357273	0.316694	0	-0.160965	-0.146706	-0.18765	0	0.136109	1.3295	0.696568	0	0.286834
ENSMUST00000079323	Mctp2	0	0.823301	0.456891	0.967813	0	0.180104	-1.78243	-1.19598	0	-0.0624934	0.272197	0.302812	0	0.0523013	-0.0204769	-0.0152689	0	-0.519453
ENSMUST00000098924	Adar	0	0.768899	-0.842902	0.516666	0	0.334486	-0.491165	1.60111	0	0.553368	0.599683	0.486015	0	-2.59147	-0.41163	-0.0372923	0	0.168109
ENSMUST00000171610	Gnptab	0	6.17919	0	10.1874	0	4.25479	0.531382	5.62898	0	4.11681	0	4.04107	0	0	0	0	0	5.36183
ENSMUST00000145982	Trim30b	0	2.45293	3.85328	5.10471	0	0.993838	0.180252	2.3172	0	4.92099	0.765671	3.38777	0	-0.174859	2.45356	1.80211	0	0.0949272
ENSMUST00000028652	Slc28a2	0	1.87695	1.74713	3.73091	0	0.813208	-0.0364737	0.270535	0	-1.88651	0.092173	0.983173	0	0.733563	-2.83621	-2.83621	0	0.0193945
ENSMUST00000115229	Mapk8ip3	0	9.81541	10.1958	5.20523	0	-4.24758	0.0337509	0.316251	0	-5.36947	-0.873392	-5.51803	0	0.170014	-4.11681	-4.11681	0	3.92445
ENSMUST00000115491	Gpr85	0	0.959056	3.06209	-3.65804	0	1.30817	2.37417	1.99943	0	-3.45943	1.99062	3.04224	0	4.06156	7.41587	7.47401	0	-0.718432
ENSMUST00000040250	Kmo	0	3.56978	3.89395	3.95644	0	0.135015	-1.2301	-0.789834	0	-0.640054	-1.1065	-0.640054	0	0.975534	-1.44214	-0.411906	0	0.261144
ENSMUST00000044638	Stx16	0	1.65031	-4.03251	0.0598063	0	0.632039	2.18085	-4.28151	0	-0.58776	-0.201061	-0.456362	0	-2.00547	-11.2083	-5.20746	0	-6.89042
ENSMUST00000028045	Mrc1	0	0.75951	-2.12171	-1.05467	0	0.750211	-1.88105	0.430385	0	0.405665	-0.944121	-0.274314	0	0.504897	-1.37178	-1.07713	0	-2.48469
ENSMUST00000112500	Rps6ka3	0	2.04453	3.57176	3.65709	0	6.07846	6.41795	7.51995	0	0.749083	0.031097	1.02565	0	0.177443	6.3904	1.29963	0	4.79529
ENSMUST00000081335	Tgif2	0	5.15018	0	10.4329	0	5.49043	0.838135	3.66635	0	0	0	0	0	-0.035783	-0.898612	-1.07812	0	0
ENSMUST00000107926	Cd72	0	4.99788	0	0	0	-0.300088	0.494607	-5.38784	0	-4.72664	-1.20992	-1.15686	0	0.774695	0.855198	1.04591	0	0
ENSMUST00000023614	Dyrk1a	0	5.40082	5.65941	-5.25142	0	-5.55181	-5.91207	-5.89286	0	0	0	0	0	-4.46979	-4.46979	-4.46979	0	0
ENSMUST00000165308	1600014C10Rik	0	4.20313	5.1286	5.73333	0	0.574205	0.347238	0.288265	0	-0.301375	-3.92058	-6.99545	0	5.85927	6.00719	5.88186	0	-0.727482
ENSMUST00000107171	Setdb1	0	2.04788	0.744469	-0.527917	0	-2.4771	2.40617	2.16213	0	-4.76666	-4.76666	-4.76666	0	10.3018	5.20523	4.5912	0	0.801988
ENSMUST00000174366	Dhx16	0	6.13417	0.86363	0.131346	0	-0.20265	-9.68791	-4.61622	0	0.383466	-1.393	-0.394484	0	1.19289	-9.1302	-0.484318	0	-4.69196
ENSMUST00000169909	Schip1	0	0.803813	3.28723	2.37026	0	0.483344	5.29139	4.62391	0	0	4.39232	3.92587	0	0.970888	2.81906	2.56641	0	-2.19616
ENSMUST00000160826	Commd1	0	4.32639	5.73811	0.923157	0	-4.62626	2.46803	0.305683	0	-4.68192	0.487154	-0.8994	0	0.0664399	0.849949	0.815459	0	5.63878
ENSMUST00000093458	Sugp2	0	5.13864	0	0	0	0.463991	0.367797	0.846387	0	4.68273	5.14372	4.25109	0	-4.74385	-5.78449	-5.56516	0	0
ENSMUST00000107475	Rara	0	0.67354	0.355284	-4.88243	0	0.346563	-1.37557	-0.817624	0	0.520668	-1.10585	-0.568212	0	0.295678	0.288394	0.477368	0	-0.445602
ENSMUST00000102642	Ube2l6	0	3.27148	5.8395	4.69815	0	-0.435954	2.24024	0.414717	0	0.939567	1.23794	1.88421	0	-0.261163	1.90554	1.46908	0	0.333769
ENSMUST00000095048	Rab7	0	2.67878	-0.0622346	-1.71285	0	-0.0276447	-6.28225	0.968931	0	0.445905	0.481325	-0.981603	0	2.67878	0	3.39721	0	-5.18371
ENSMUST00000101245	Mob1a	0	1.3513	1.51414	-4.42431	0	1.16757	0.503658	0.64997	0	0.194267	-0.502326	1.41205	0	0.665323	0.620739	1.71482	0	3.54317
ENSMUST00000116434	Zkscan3	0	9.55261	10.512	3.66546	0	-0.305355	0.0748448	0.218336	0	0.52402	0.303876	0.830358	0	0.269674	-0.365505	-0.414101	0	-0.276096
ENSMUST00000112022	Camp	0	3.07487	0	3.89395	0	-0.406003	1.78415	-0.347614	0	1.72972	5.99735	2.19616	0	0.0573024	0.259573	0.185711	0	4.44541
ENSMUST00000060901	Tnfrsf9	0	2.19616	6.47208	7.67993	0	-0.982333	2.96927	6.3965	0	-0.376345	5.105	6.61757	0	-0.696081	-1.68968	0.313951	0	2.83621
ENSMUST00000142203	Rasal3	0	4.96905	0	0	0	0.258262	-0.597313	-5.9482	0	0.0518	-0.267645	-0.274494	0	-0.0190307	-6.50281	0.24877	0	0.255463
ENSMUST00000159845	Psme2	0	0.703996	3.12382	2.15356	0	0.264438	1.55459	2.20066	0	-0.45916	2.43685	1.94702	0	-0.0788974	2.00651	1.73151	0	-0.0684892
ENSMUST00000099277	Fcho2	0	8.77345	2.01066	2.01066	0	-4.09978	-2.53681	-2.52773	0	-1.31083	-1.1171	0.141247	0	0.0672776	-0.539043	-0.222256	0	-0.182556
ENSMUST00000053156	Ffar2	0	2.67878	2.67878	0	0	0.414618	-0.744631	-1.14148	0	4.13116	0.382541	3.11303	0	-0.131501	-3.03365	-3.06654	0	-0.075332
ENSMUST00000148105	March5	0	1.51645	1.54076	0.913049	0	-0.547551	0.800246	-0.549423	0	-0.101205	0.227183	0.243053	0	-0.0531199	2.37433	1.21006	0	-0.684433
ENSMUST00000088250	Mll3	0	5.49302	-0.566658	6.17644	0	-0.0218589	-1.0868	-0.449013	0	-0.0936044	-0.144771	-0.344187	0	-0.494623	-1.27434	-1.23403	0	0.0856014
ENSMUST00000131122	Abtb2	0	6.40398	4.30551	8.87802	0	0.521381	0.85028	0.6646	0	-0.201678	-0.201678	2.27542	0	0.90374	2.65028	1.83935	0	0.636614
ENSMUST00000134449	Ppp1r16a	0	3.74992	0	3.74992	0	-0.396098	5.14921	-3.07487	0	0.533964	-0.128306	0.238913	0	-0.0142053	1.2977	1.59724	0	3.32911
ENSMUST00000032359	Aebp2	0	1.16715	2.12933	-3.52898	0	7.13955	8.72982	0	0	3.77316	3.83324	3.72814	0	-0.194683	1.06436	0.728235	0	-0.638619
ENSMUST00000032217	Lag3	0	2.83621	5.46991	6.23032	0	0.953933	1.21103	0.897969	0	0.205723	-0.0678848	0.222679	0	0.0328856	1.50724	1.60517	0	0.946146
ENSMUST00000022239	Parp8	0	0.621857	2.4486	2.28792	0	0.0657131	-0.858101	-1.15115	0	-0.162275	-0.196668	-0.175683	0	-0.216245	-0.565734	-0.62406	0	0.0285953
ENSMUST00000134834	Sphk1	0	1.25552	-3.68024	-2.82986	0	1.14348	0.94906	4.88846	0	1.82043	-1.12311	0.854847	0	1.94358	2.66743	4.71657	0	-2.19616
ENSMUST00000032421	St8sia1	0	1.05774	3.73092	0.623219	0	0.600143	-0.446067	1.59136	0	-1.55419	-4.30232	-2.66925	0	-0.636372	-2.44181	-2.60597	0	1.05857
ENSMUST00000133820	Rin3	0	0.58868	-7.66268	-2.47063	0	-0.546118	-0.230925	-0.344126	0	0.571056	0.371794	0.643395	0	0.244456	-0.0957764	-0.408695	0	0.0917225
ENSMUST00000035427	Snapc4	0	2.35468	-2.4771	8.51494	0	4.37281	-0.0860033	4.20468	0	0.454615	-0.337606	1.32606	0	-0.427881	-0.147558	0.0906963	0	0.493949
ENSMUST00000000574	Adora3	0	1.55607	-4.82759	2.8014	0	0.788482	-0.604197	1.30073	0	0.901941	0.747846	1.29078	0	0.65514	-0.167654	0.617162	0	-0.0786392
ENSMUST00000108349	Sirpb1c	0	0.81876	-1.23917	0.250403	0	0.68531	-4.30269	-1.52112	0	3.49675	-0.544329	0.337242	0	1.24721	-5.83137	1.16515	0	-4.38929
ENSMUST00000169139	4632428N05Rik	0	0.606505	-7.34222	-2.72292	0	0.754292	-0.679016	-0.498732	0	-2.67878	1.56915	2.97681	0	4.04107	0	3.16993	0	0.229547
ENSMUST00000057009	9330175E14Rik	0	0.909836	2.3322	2.35625	0	1.35405	2.91671	1.24536	0	-0.444029	1.9786	-0.674658	0	-0.361013	2.03263	1.1218	0	0.193347
ENSMUST00000093152	9930111J21Rik2	0	0.659144	2.60431	1.06202	0	-1.09753	0.51942	0.134566	0	-0.860838	0.532475	-0.655304	0	-0.678042	2.55577	0.864732	0	0.599136
ENSMUST00000058704	Irgm2	0	1.19779	-3.9583	-3.96211	0	0.108255	1.55082	0.831358	0	-3.72948	2.26708	-3.03778	0	5.99194	2.40928	4.79553	0	-0.457237
ENSMUST00000109923	Dbn1	0	4.25116	6.28711	4.91149	0	-1.11081	-0.890382	-4.50802	0	-1.25011	0.254232	-0.634758	0	1.11058	2.25861	1.91292	0	0.210106
ENSMUST00000093201	Npm1	0	4.16321	0	4.92353	0	7.26663	4.39232	0	0	0.178979	0.0601362	0.138504	0	1.28933	0.151176	1.52836	0	0.869311
ENSMUST00000166433	Itgax	0	4.45453	4.27918	4.39422	0	-0.436134	0.293528	-0.887333	0	6.08181	0.461236	4.6857	0	-0.226372	-2.11569	-2.06186	0	0.305767
ENSMUST00000005256	Ndrg1	0	0.854965	-0.148929	-0.188083	0	-0.348768	-1.24313	-0.923249	0	-1.69186	1.00825	-0.826051	0	0.176693	0.80376	1.34889	0	-0.494047
ENSMUST00000030021	Coro2a	0	6.71891	6.70668	0.965889	0	-0.0157654	-1.60926	-2.15795	0	-0.498102	-0.585274	-2.01404	0	1.92187	3.38604	2.59114	0	-0.32508
ENSMUST00000170014	Hnrpll	0	4.68957	-1.16009	5.5839	0	0.375773	0.0207862	-0.173349	0	-4.3068	-4.64149	-4.03182	0	1.18689	-0.416761	-0.577425	0	0.637782
ENSMUST00000161809	Oas1g	0	2.90269	7.01344	6.67255	0	-3.31883	3.91164	2.83085	0	0.466443	4.89075	3.43181	0	0.351285	6.65449	5.98394	0	0.424557
ENSMUST00000078451	Lilrb3	0	0.662838	0.991096	1.1578	0	0.0186967	-0.995443	-0.0722018	0	0.0405336	-0.529535	-0.331156	0	0.176435	-0.747023	-0.233553	0	-0.0878625
ENSMUST00000173373	Setd2	0	4.8915	0	0	0	4.45495	4.8915	0	0	-0.146898	-1.04348	-0.737483	0	0.488646	1.24108	-5.38453	0	0
ENSMUST00000164147	Rbms1	0	1.17478	2.56248	2.74228	0	-3.56978	9.42563	2.45191	0	0.314349	0.0879058	-0.230071	0	-0.704188	0.647514	0.552658	0	0
ENSMUST00000146911	9130208D14Rik	0	0.782924	2.73433	2.7163	0	0.393207	0.841826	0.00114186	0	0.884543	0.236727	0.676905	0	0.0440135	1.44796	0.597762	0	0.0326261
ENSMUST00000028111	Il2ra	0	1.20486	3.45387	3.96305	0	-0.0520787	0.29342	1.11585	0	0.938709	1.72084	3.23345	0	0.173149	0.971784	1.2968	0	-0.746483
ENSMUST00000165420	Rnf24	0	3.09047	1.81585	4.01654	0	0.118209	0.0377796	-0.464523	0	-0.738043	-0.531558	-0.805812	0	-0.0917313	0.499642	0.139481	0	0.463787
ENSMUST00000106828	Trim30c	0	1.20974	7.07285	7.0412	0	0.166251	4.18377	3.03357	0	0.0841743	1.90197	1.14047	0	0.360233	6.3778	5.77282	0	3.60542
ENSMUST00000101426	Tmem176a	0	0.631279	0.514713	0.976632	0	0.599823	1.89616	2.61436	0	0.322053	4.16555	0.613868	0	0.150014	-0.482028	0.273158	0	-0.172568
ENSMUST00000106946	Ak4	0	4.72664	10.226	9.572	0	3.86469	3.81896	4.36682	0	0.184447	-4.9542	2.61528	0	7.49098	4.01395	0	0	0
ENSMUST00000106945	Ak4	0	3.79446	8.24728	1.6564	0	4.45495	5.31331	0	0	-2.60574	-2.30253	0.215202	0	-7.15463	-3.32911	0.480169	0	2.62554
ENSMUST00000037596	Bcorl1	0	1.30549	3.93486	2.82617	0	-0.218872	0.986152	0.21246	0	-0.237347	0.928163	-0.333044	0	-0.971417	-5.51142	-0.0294006	0	0.375317
ENSMUST00000099714	Zfp408	0	5.13507	5.48995	5.72808	0	-0.399012	0.878508	0.709292	0	1.93683	4.04579	5.03915	0	0.0447663	1.12823	0.333478	0	1.85476
ENSMUST00000165774	Gbp2	0	1.76877	4.94074	5.44074	0	2.53641	4.66644	2.87846	0	0.333183	1.74391	0.753514	0	-0.0979173	1.50982	0.757355	0	1.63973
ENSMUST00000141126	Tial1	0	4.98361	4.80459	10.7573	0	0	4.74693	0	0	0	4.24793	4.04107	0	3.82553	0	0	0	0
ENSMUST00000126839	Ptpn1	0	0.969748	0.675957	1.42808	0	0.261528	0.693474	0.881501	0	-0.272025	-0.894324	-1.61912	0	1.07459	-0.336996	1.47562	0	0.151216
ENSMUST00000154371	Tmem123	0	4.98771	0.897493	5.2252	0	-0.0728054	-0.55566	0.0917226	0	-0.0268176	0.334565	0.811896	0	0.43859	1.09676	0.455814	0	-0.255824
ENSMUST00000107214	Psip1	0	0.833947	1.20204	1.02171	0	-0.471223	-0.384445	-0.489618	0	0.0748704	0.261169	0.128604	0	-0.0321882	1.57811	1.37754	0	-0.108225
ENSMUST00000112235	Gpm6b	0	4.04107	8.25287	8.2076	0	-0.575121	-1.05774	0.315878	0	0.931269	0.772088	0.482617	0	-0.414058	-1.47195	-2.25105	0	2.4771
ENSMUST00000117360	Litaf	0	1.23534	0.133408	-1.31259	0	0.112618	-0.365313	1.08318	0	0	0.280939	0.973766	0	2.19616	3.82553	3.2539	0	-2.67878
ENSMUST00000027112	Nrp2	0	1.34253	3.37445	3.28411	0	-4.39232	4.6991	5.30214	0	-2.92827	1.81981	2.24736	0	-1.07927	2.02323	1.60136	0	0
ENSMUST00000061986	Shb	0	5.08508	5.89021	5.4037	0	1.95354	0.240203	1.35896	0	0.648154	-0.274188	-0.4437	0	0.298919	1.02053	0.583304	0	-4.77082
ENSMUST00000000193	Ccl2	0	0.769246	2.13495	1.24303	0	0.0999264	3.06997	1.08946	0	-0.126206	1.73156	1.72611	0	1.11793	3.74523	1.04823	0	1.83839
ENSMUST00000165073	Mapk11	0	2.18381	1.11715	4.28785	0	4.02507	4.35884	4.16321	0	4.10976	0.396098	0.157437	0	0.267367	-3.64034	1.03305	0	0.466443
ENSMUST00000108527	Dhx33	0	0.748885	-0.309247	-3.56314	0	-0.932886	4.07693	-0.185503	0	-0.0125564	6.4599	6.28566	0	0.466443	1.26393	0.94906	0	0.266942
ENSMUST00000027500	Thap4	0	5.09776	2.61098	-5.26129	0	-1.72972	-5.55524	-5.55524	0	2.86148	2.93237	2.92103	0	0	0	0	0	4.39232
ENSMUST00000145481	Nmi	0	1.09782	2.32806	2.22867	0	0.487019	1.51652	0.475751	0	0.823743	1.01208	0.896326	0	0.217557	2.25871	1.63079	0	0.60105
ENSMUST00000153290	Htra1	0	0.694866	0.510557	0.48897	0	0	5.64702	1.72972	0	-0.597775	-3.07487	-3.07487	0	1.12572	3.25311	3.18317	0	0
ENSMUST00000005678	Fcer2a	0	4.20008	1.33518	1.307	0	-0.537551	0.846225	0.468479	0	-1.72972	2.19616	0.466443	0	-0.759771	1.33832	0.514524	0	-0.640054
ENSMUST00000110012	Jak3	0	0.920831	0.00549122	0.486817	0	2.06222	0.846767	2.49921	0	2.23485	0.976779	2.57531	0	1.18368	0.275624	1.35608	0	-0.0761667
ENSMUST00000110013	Jak3	0	0.95465	-0.69888	1.51124	0	6.15315	4.36573	7.11517	0	1.7497	-0.992668	1.90423	0	0.655452	-0.98998	0.846668	0	1.42188
ENSMUST00000093907	Sept9	0	3.96197	-0.843407	4.34255	0	0	10.279	13.3923	0	0	0	0	0	6.16562	5.03981	6.77583	0	-3.74992
ENSMUST00000048898	Mtmr7	0	3.80994	6.82484	7.51138	0	-5.05882	3.42306	3.54794	0	0	3.45943	2.67878	0	0.237427	1.51191	0.207931	0	-6.00788
ENSMUST00000115032	Arid5a	0	6.34733	6.43789	6.48158	0	0.29771	-1.47179	-0.144656	0	1.95796	-0.527219	2.14074	0	0.875971	0.288109	0.987627	0	-0.270934
ENSMUST00000065526	Gbp5	0	1.15737	10.7702	9.65072	0	-2.86445	3.99161	2.25713	0	2.60297	1.1072	0.423199	0	0	0	0	0	1.14746
ENSMUST00000170086	Tap1	0	1.00341	2.73777	2.78558	0	0.52528	1.44134	0.664604	0	-0.285865	0.27695	-0.456834	0	0.125964	0.0971466	-0.109217	0	0.138693
ENSMUST00000110151	Mtss1	0	5.19743	3.88313	-1.02041	0	4.77151	-5.12692	1.66866	0	-3.34653	-4.02517	0.213688	0	0	0	3.56978	0	0
ENSMUST00000048956	Rbm7	0	0.824409	-5.21052	1.07546	0	11.03	12.3251	5.93845	0	-0.584146	0.501308	-3.72363	0	3.75131	0.075738	2.2659	0	1.23098
ENSMUST00000108152	Slfn8	0	0.689014	3.07151	2.36303	0	0.722361	4.2322	3.16312	0	1.59342	1.95649	1.67905	0	8.60677	12.3195	11.2196	0	1.03016
ENSMUST00000140543	Dhx58	0	1.14973	3.3193	-1.43754	0	-0.92011	2.81238	1.15994	0	0.132034	1.84671	0.779486	0	-0.33555	3.35715	2.22671	0	0.436662
ENSMUST00000087684	Rgs12	0	3.74992	0	0	0	-3.72132	-3.72132	-2.85017	0	-0.676234	-1.16833	-0.25042	0	0.213186	-1.17162	-0.442401	0	-0.943013
ENSMUST00000086835	Kdm4b	0	4.72664	10.6911	0	0	3.95644	0	3.51671	0	0.442157	-1.93817	-1.47715	0	2.13169	3.25251	2.57515	0	3.84047
ENSMUST00000159545	Osbpl9	0	4.77139	-5.07169	-5.07169	0	-4.48433	0.64259	4.70664	0	-0.0233315	-0.283129	4.10039	0	2.34885	-1.2976	0	0	2.15895
ENSMUST00000073707	Cd40	0	1.8026	11.4009	10.6944	0	0	13.1698	11.5438	0	0	5.36608	3.51671	0	0.325401	3.86921	3.79213	0	0
ENSMUST00000087689	Prune2	0	0.762612	-2.61716	-1.6474	0	0.858072	-2.79453	-0.987544	0	-0.401432	0.0127556	-0.794471	0	1.15154	-1.86651	-4.06267	0	-0.314139
ENSMUST00000055764	Atp10a	0	0.64597	2.71219	2.2015	0	0.130606	0.61585	0.310185	0	-0.25637	0.401674	-0.0311073	0	0.364831	2.04368	1.36202	0	0.0157433
ENSMUST00000020710	Tcn2	0	5.18182	-5.58088	6.58469	0	-7.29776	-1.64089	-6.78491	0	5.28546	-0.361647	-0.960139	0	-0.34652	-0.652703	-1.47663	0	0.363856
ENSMUST00000135534	Ubr4	0	3.32911	0	0	0	1.28788	5.49586	4.74693	0	3.16993	2.96537	3.54243	0	2.46839	3.0817	2.82113	0	0.00239297
ENSMUST00000107362	Furin	0	0.612594	0.821441	1.46956	0	-0.0210017	2.11342	2.87294	0	0	0.261775	0.408805	0	0.162756	-0.0565229	0.0216991	0	0.248861
ENSMUST00000135312	Arhgap30	0	4.77617	-4.66209	6.19741	0	-0.412329	0.0868625	-0.470476	0	-0.196502	-0.219603	0.540197	0	0.230251	-0.330116	-0.041615	0	-0.14492
ENSMUST00000165104	Gramd1b	0	4.61561	0	0	0	6.05095	-1.54523	-5.11501	0	0.740864	-0.731874	-3.98577	0	-0.886405	-10.6626	-0.958214	0	-4.66315
ENSMUST00000171830	Trim30b	0	1.32222	2.51088	4.18437	0	0.949431	0.946571	2.22601	0	1.05979	0.263432	0.52764	0	-0.567553	1.88689	1.11806	0	-0.23869
ENSMUST00000053768	Stxbp6	0	4.7371	1.52804	7.24273	0	-0.963578	-0.709346	1.54356	0	-2.67878	-2.67878	4.27986	0	-2.88124	2.6044	3.97177	0	2.4771
ENSMUST00000110524	Slc28a2	0	1.52518	1.28841	3.47896	0	0.00695363	-0.861842	-0.363163	0	0.556648	-0.0796512	1.65092	0	0.165769	-0.533485	-0.281031	0	0.0562862
ENSMUST00000110884	Sun1	0	4.48433	3.56978	5.5585	0	0	0	4.66209	0	-5.48105	-0.390726	0.106458	0	0.153551	-5.48818	-4.67818	0	-4.96166
ENSMUST00000045142	Ctnnal1	0	3.28644	2.96326	3.35064	0	0.168583	0.613307	-0.159839	0	-1.03155	-1.06159	-1.30911	0	0.379203	3.35952	3.35906	0	-0.00601497
ENSMUST00000106506	Mif4gd	0	0.626259	0.109448	-9.941	0	2.02791	-3.29836	3.16411	0	0.307755	0.921012	2.10846	0	0.0397951	0.543449	-0.0575353	0	0.180662
ENSMUST00000110882	Sun1	0	5.44627	5.68343	0	0	3.81183	-1.00405	-0.105358	0	-4.14039	0.425543	0.543868	0	0	0	0	0	0
ENSMUST00000113129	Mapkap1	0	1.36663	-9.24714	-4.40652	0	-0.718881	-0.37702	-2.74257	0	0.283107	-0.167718	0.380609	0	0.0855672	0.0848331	0.322183	0	-0.734706
ENSMUST00000105939	Dnajc8	0	4.59236	0.385869	5.06841	0	-0.480578	-3.73069	-0.440001	0	0.0425558	0.0286476	0.0740018	0	-0.160246	-3.98577	-3.98577	0	0
ENSMUST00000028845	Stard7	0	0.588492	-2.33649	3.37204	0	-0.171485	0.133924	-0.175386	0	-5.79754	0.325075	0.714069	0	-0.784364	0.362033	0.80463	0	0.260416
ENSMUST00000162508	Glipr1	0	2.19616	0	4.32373	0	-0.385456	-3.20326	-2.58585	0	-0.425924	1.02647	0.174659	0	0.070665	-1.46265	-1.40825	0	-0.128225
ENSMUST00000049004	Anpep	0	0.673315	-0.185093	-0.0599003	0	-0.865419	0.485569	0.894217	0	-0.80153	0.360918	-0.347858	0	0.113011	-0.764331	-1.11451	0	-1.03349
ENSMUST00000119041	Nipa2	0	5.12402	5.11434	0.0941199	0	-0.264306	0.593439	0.209212	0	-5.04572	0.0752739	0.0195676	0	6.23412	6.56132	6.56615	0	5.13864
ENSMUST00000065454	Bcl3	0	1.09708	1.17904	1.76593	0	1.3386	2.41495	3.44092	0	0.377526	-0.268706	8.70809	0	0.711983	0.0847644	1.0291	0	2.83071
ENSMUST00000145936	Egr2	0	4.16185	-1.94546	-6.7218	0	-0.0370788	-1.61567	-0.472026	0	0	7.77524	3.07487	0	-2.19616	-2.19616	-2.19616	0	-0.76921
ENSMUST00000106188	Pcyt2	0	1.28161	0.850303	0.520596	0	0.300836	0.43661	0.922519	0	0.843749	1.22526	1.53936	0	0.600741	1.72489	1.73745	0	0.2631
ENSMUST00000149322	Pccb	0	1.26008	1.3166	-8.93928	0	0.440374	0.778978	-3.74992	0	-3.03269	0.744034	-2.79684	0	0	0	2.67878	0	2.44726
ENSMUST00000169409	Rgs1	0	5.73117	0.0860972	-5.19455	0	-3.32911	-3.32911	-3.32911	0	-0.452694	-0.378868	-0.0709958	0	0.210261	1.06108	-0.275483	0	0
ENSMUST00000076270	Rabep1	0	3.39743	4.02412	3.96391	0	0.178767	0.822807	0.94217	0	-0.316699	0.045691	-0.473854	0	0.0881765	-0.664615	-0.465161	0	0.342378
ENSMUST00000113341	Mitf	0	3.68405	0.0544415	5.76332	0	-5.13281	0.741499	3.13979	0	-0.092906	0.0222571	0.0283256	0	5.51239	5.72336	0.586676	0	4.23123
ENSMUST00000080880	Dab2	0	1.56583	-1.08083	1.25558	0	0.346698	-1.67333	-0.645645	0	0.880893	-2.08733	-0.379323	0	1.02935	-3.17491	-1.11401	0	0
ENSMUST00000167454	Chdh	0	1.14972	2.0966	5.62977	0	-0.11345	-0.80971	-0.866755	0	0.280939	-3.92587	-3.92587	0	-0.0322193	1.17714	1.77365	0	0.0567828
ENSMUST00000110979	Pilra	0	4.48433	2.67878	0	0	-0.0638212	-0.536968	4.61082	0	-4.09692	0.888884	0.105802	0	6.85664	6.47208	7.52047	0	1.87338
ENSMUST00000114844	Pfkfb3	0	1.64378	1.36831	3.3646	0	5.40545	1.82497	9.26438	0	1.41778	-3.87636	-2.21275	0	-0.490401	-0.630521	0.014534	0	-3.82553
ENSMUST00000166101	Spnb1	0	2.63778	2.75438	0.658569	0	0.585489	0.698708	-0.240315	0	1.72972	2.00486	2.06794	0	-0.35973	3.21163	3.04645	0	0.466443
ENSMUST00000166103	Usp19	0	0.679346	6.13459	0.681696	0	-1.41479	-0.222843	-5.11339	0	4.06721	0	4.45495	0	0.906884	1.9786	2.09432	0	-5.5039
ENSMUST00000175774	Pou2f2	0	0.806467	1.84697	2.15112	0	0.681023	2.02232	2.03869	0	-0.0580114	5.46457	4.97242	0	0.458437	1.68515	2.2226	0	6.0915
ENSMUST00000170444	Upp1	0	7.3953	5.47236	10.8964	0	0.530911	0.687861	1.638	0	-0.359115	1.5881	1.231	0	0	3.16993	6.13821	0	1.17658
ENSMUST00000151442	Ppox	0	0.685073	-3.36682	-4.49859	0	-0.429773	-6.74077	-0.869835	0	1.84864	1.33205	1.13505	0	-1.57824	-4.60351	-6.33322	0	-1.59674
ENSMUST00000031311	Dck	0	0.702692	1.17833	0.6856	0	0.279637	-0.238629	-0.495415	0	0.235647	-0.848192	-0.580979	0	0.177982	2.18576	1.70586	0	-0.57735
ENSMUST00000035101	Csrnp1	0	0.791767	2.37262	2.00982	0	0.429743	0.639097	0.735968	0	0.162811	0.0965155	0.280606	0	-0.225639	0.30033	0.0993398	0	0.0663764
ENSMUST00000138139	Pxn	0	3.46211	0.119504	3.1371	0	0.406741	-0.0593359	0.353444	0	0.680499	1.82703	1.22098	0	-0.255413	1.8491	1.58718	0	-0.155897
ENSMUST00000111293	Phf21a	0	0.804682	1.12062	0.984156	0	-0.210182	-1.11042	-0.972451	0	0.0448179	0.263633	0.0319153	0	-0.43112	1.30307	0.935866	0	-0.307484
ENSMUST00000152450	Pdxdc1	0	10.2981	8.62333	5.55524	0	7.62265	6.16532	8.03706	0	-6.00788	-6.00788	-2.61067	0	0	0	0	0	0.658808
ENSMUST00000105479	Lilrb4	0	5.84653	5.95551	0	0	-1.54889	1.45577	2.2508	0	0	0	0	0	0	0	0	0	0.672659
ENSMUST00000141902	Fbxl5	0	5.09058	0	0	0	1.31667	0.231659	-0.681285	0	0	0	0	0	6.19575	1.14127	7.12299	0	4.51069
ENSMUST00000020573	Prss57	0	2.19616	0	2.4771	0	0.0972985	-0.614216	-0.520342	0	-0.205534	-0.982333	-0.130326	0	0.221708	-2.5825	-2.68019	0	-0.146837
ENSMUST00000110424	Gabpb1	0	1.00396	1.14582	1.22956	0	0.174348	0.424229	0.344974	0	0.513775	0.944909	0.677072	0	0.269873	0.709872	0.509673	0	0.419141
ENSMUST00000046704	Ifi47	0	1.87214	4.59748	4.64497	0	1.54801	3.39336	1.81474	0	-0.290699	1.4412	0.488223	0	0.863618	5.18861	4.13375	0	1.13986
ENSMUST00000111442	Ccr5	0	1.51311	-2.30955	0.463485	0	0.391859	-1.08212	0.530632	0	-0.382809	0.174643	-0.791125	0	1.67148	-1.78324	0.278633	0	-0.358818
ENSMUST00000105492	Rtn4ip1	0	4.94313	6.44018	6.41954	0	-0.0179515	-4.2111	-4.19513	0	3.1035	-0.637038	-1.52804	0	-2.47047	1.94615	1.35608	0	-0.536397
ENSMUST00000055858	2410002F23Rik	0	5.2041	-3.15276	4.97419	0	0.238291	0.730342	-0.214655	0	0.308936	-0.431624	0.145376	0	2.35335	2.50378	3.03358	0	0.273697
ENSMUST00000100405	Bmp1	0	0.776555	1.80309	0.998714	0	-2.19616	3.11715	0.640054	0	-2.19616	-2.19616	-2.19616	0	-0.592696	2.9323	1.99645	0	0
ENSMUST00000118574	Naip6	0	5.34143	-5.15018	0.814638	0	10.1045	9.44743	11.0905	0	0.0820309	-0.0317824	-0.183713	0	0.0405443	-0.826188	-0.0976304	0	-0.265411
ENSMUST00000126175	Tlk2	0	1.79355	-2.57236	2.79514	0	0.456628	0.834683	0.47298	0	0.129945	1.01733	1.36876	0	0.605999	1.16683	-5.1798	0	0.204861
ENSMUST00000110875	Eif2ak4	0	4.36729	0.878388	0.372184	0	5.66752	5.44179	1.10884	0	0.330625	-0.372887	-0.485926	0	-0.446212	-2.68738	-2.01887	0	5.65669
ENSMUST00000163030	Setd1b	0	5.81101	6.19623	6.00713	0	-0.0661689	-2.05895	-0.715252	0	-0.0448407	-0.428912	-0.363788	0	-0.837131	-0.565089	-1.20471	0	0.573546
ENSMUST00000035635	Bmp2k	0	0.760035	-0.081593	0.0374135	0	0.319012	-1.00644	-0.525119	0	0.90116	-0.786255	0.432394	0	-1.00651	-1.84506	-1.93583	0	-0.196729
ENSMUST00000087600	Gda	0	1.46029	0.319194	0.957277	0	0.637502	-1.80744	-0.245732	0	2.20714	-0.615782	2.00651	0	0.983534	-1.57536	-0.369955	0	-0.198795
ENSMUST00000061601	Ust	0	0.881244	-0.00917846	0.208785	0	0.955614	-0.300239	0.928493	0	2.91744	2.52134	2.4771	0	0.303475	-0.815134	-0.527267	0	-3.45943
ENSMUST00000118370	Nod2	0	0.73166	3.79226	3.35996	0	-0.866766	2.17157	0.942102	0	-6.19906	-0.368299	-6.16713	0	-0.258105	-0.957899	-1.1728	0	0.586328
ENSMUST00000113497	Clock	0	0.635295	0.393455	-4.85303	0	-8.57245	-3.98126	-0.0397508	0	8.9757	8.91285	9.7639	0	-5.40729	4.6739	-5.40729	0	-4.96905
ENSMUST00000168729	Tgm1	0	7.35335	-4.42431	6.45191	0	0.568416	-0.94518	0.765384	0	0.817681	-5.84684	-0.279285	0	0.562282	-0.897368	-4.74165	0	-0.38115
ENSMUST00000117633	Son	0	0.63961	0.272653	0.160739	0	0.0224704	-0.133131	-0.192421	0	0.000857529	-0.0442464	0.313288	0	-0.706873	0.401188	-1.90612	0	0.107259
ENSMUST00000153054	Irf1	0	1.4494	2.69691	1.51917	0	1.81838	0.684847	0.357609	0	2.79393	4.15373	3.99498	0	0.182085	2.08839	1.29332	0	-0.0681022
ENSMUST00000111890	Slc24a6	0	3.32911	3.66546	8.29794	0	-0.728158	-4.25224	-0.45934	0	-7.37674	-3.16993	-7.37674	0	-0.450731	0.292648	-5.81	0	0.105583
ENSMUST00000113161	Rab3il1	0	1.31325	-3.23494	-1.51391	0	0.176494	-3.36615	-0.411113	0	0.359887	-3.03616	-1.93179	0	1.53942	-3.58495	-2.01288	0	-2.96537
ENSMUST00000175764	9930021J03Rik	0	2.05483	-4.21721	1.18295	0	0.389751	-6.20542	0.144335	0	0.301977	0.123435	-0.302423	0	-0.285481	-0.20158	-0.498332	0	4.48467
ENSMUST00000029421	Ptx3	0	1.52418	10.6377	9.78061	0	0.129156	7.41662	5.88617	0	0	7.14209	7.18217	0	0	8.4689	8.5658	0	4.87493
ENSMUST00000053491	Pou3f1	0	0.669961	3.15793	1.90169	0	0	0	0	0	-1.44878	1.02832	0.94906	0	4.39232	6.00788	4.20681	0	0
ENSMUST00000131984	Nlrc5	0	1.78081	5.37737	4.66828	0	0.70878	-1.13157	-1.93522	0	2.96537	2.19616	3.07487	0	-0.390712	1.62563	1.88608	0	-1.72972
ENSMUST00000135836	Nfe2l1	0	4.73685	4.65375	-5.49399	0	0	4.3415	0	0	0	0	0	0	1.72972	0	0	0	0
ENSMUST00000128015	Plekhg2	0	3.45943	5.12692	10.0521	0	-0.235427	-5.60578	0.203823	0	-0.891	-6.40599	-2.94656	0	-0.177919	-0.825443	-0.229864	0	-0.960506
ENSMUST00000022718	Ednrb	0	2.55807	-0.337474	1.20554	0	1.26429	1.1664	0.802662	0	3.51413	2.51809	-1.23183	0	10.3062	9.57713	5.19991	0	0.286593
ENSMUST00000048638	Nfe2l1	0	4.54246	5.081	-1.06958	0	4.56593	5.47601	9.22611	0	0	0	3.56978	0	0	0	0	0	0.333712
ENSMUST00000161187	Rnf214	0	5.0873	6.06843	5.67994	0	4.14127	5.63558	5.16616	0	0.16609	1.04426	0.983763	0	0.732201	2.01728	1.04871	0	4.79054
ENSMUST00000030862	2610109H07Rik	0	0.678152	3.65311	5.41015	0	0.49642	6.24087	5.34549	0	-0.656798	-0.586896	-1.90268	0	0.525254	0.129156	0.704277	0	1.43168
ENSMUST00000167034	Cd19	0	2.83621	9.77714	7.99409	0	0.103533	-0.165417	-0.422625	0	-1.72972	0.466443	-1.72972	0	-0.0299694	0.815397	0.571769	0	-1.2471
ENSMUST00000008462	Relt	0	0.73897	-1.50416	0.1505	0	-0.20754	-1.23164	-1.08671	0	-0.17066	-0.802415	-0.370518	0	0.165574	-1.02773	-0.426926	0	-0.0276148
ENSMUST00000168293	Zfc3h1	0	5.93074	5.19455	5.98667	0	0	0	0	0	0.128925	0.506325	0.717159	0	0.333627	1.43815	0.825082	0	0
ENSMUST00000156597	Lrrc40	0	0.619088	-0.229083	-0.380226	0	-0.59022	-0.170471	-0.384097	0	0.263159	-5.18758	-0.230523	0	0.168234	-0.980004	-0.524849	0	-0.170433
ENSMUST00000139710	Pdzk1ip1	0	4.60351	5.91109	2.83621	0	2.80018	6.66296	5.76274	0	3.84141	-3.74992	4.1851	0	0	0	3.07487	0	5.93074
ENSMUST00000021717	Klc1	0	5.31365	-6.09321	0.0183364	0	0	0	0	0	1.89261	1.95028	2.87018	0	-4.60351	-4.60351	-4.60351	0	0
ENSMUST00000055458	Cdc42ep2	0	0.624319	3.25741	3.08946	0	0.120107	1.19799	0.791141	0	-0.59717	2.54559	2.17299	0	-0.309735	0.0697845	-0.29354	0	2.90335
ENSMUST00000168244	Psmd11	0	4.35229	5.94663	5.49218	0	-4.66832	1.94635	-4.1367	0	0.134558	0.0419042	0.0419042	0	-0.099598	1.02831	1.10608	0	-0.614266
ENSMUST00000111740	Itgav	0	4.02234	-5.44627	0.150183	0	0	4.35884	0	0	4.70576	0	0	0	1.24924	2.25	1.68291	0	-0.064266
ENSMUST00000115817	5730494M16Rik	0	4.48701	0.647243	-4.8915	0	0.459676	4.87026	4.81443	0	1.05	1.72063	-3.56648	0	-9.83443	-4.84365	-0.617998	0	-5.23729
ENSMUST00000046015	Runx1	0	3.6192	0	0	0	0	0	0	0	0	6.83317	0	0	5.9863	-0.873931	-1.05003	0	-5.94608
ENSMUST00000168507	Kctd20	0	1.47319	-3.66546	-3.66546	0	9.94126	5.39109	0	0	-4.9542	3.74221	0.50337	0	0	0	0	0	0.326873
ENSMUST00000163777	Jak3	0	0.670075	-1.00719	0.568132	0	2.41053	0.146018	1.88115	0	1.92191	-0.497274	1.99441	0	1.23234	-0.171896	0.936864	0	1.59934
ENSMUST00000089362	Senp7	0	5.08767	-5.57137	-5.57137	0	-0.8904	-1.84771	-6.49437	0	-0.0191553	0.0735316	-0.370527	0	-0.455033	-1.81637	-1.13015	0	0.25648
ENSMUST00000101525	Upp1	0	4.11681	10.9589	12.2509	0	0.532976	3.44184	1.59141	0	-3.2539	0.315878	3.72542	0	6.89888	3.89395	4.9542	0	1.33053
ENSMUST00000113889	Gtf3c5	0	5.77801	4.39232	5.49753	0	-0.169863	-0.775903	0.0556593	0	-0.322405	-0.0710804	0.515746	0	-9.20229	-9.20229	1.59185	0	0.178762
ENSMUST00000122070	Ncoa5	0	1.20215	1.47749	1.77543	0	-0.315633	-0.060129	-0.737324	0	0.0177093	0.157376	-0.0221396	0	-0.484372	1.78805	1.37043	0	0.371111
ENSMUST00000168841	Ccr2	0	1.01898	-6.42955	-5.89354	0	0.134387	-3.39148	-1.58178	0	-0.1279	0.283699	-0.616437	0	0.628195	-7.48196	-2.39382	0	-1.11099
ENSMUST00000161207	Tle3	0	5.88716	5.54843	6.31525	0	6.10113	-2.83219	6.26278	0	0.334303	0.185076	0.255112	0	0	4.66209	5.8062	0	3.95644
ENSMUST00000162819	Wdr26	0	5.85224	-0.237528	5.86411	0	-0.673744	-2.31749	-0.30558	0	-0.97483	-0.331008	-0.0022542	0	0.889223	0.00730596	-0.497059	0	-0.094765
ENSMUST00000032779	Ctsc	0	0.765498	0.0206052	1.39758	0	0.486821	-0.908222	-0.124414	0	-0.299082	-0.0535336	-0.100995	0	0.501476	0.0682813	0.585947	0	-0.176987
ENSMUST00000154322	Siglecg	0	4.16321	4.8892	0.955401	0	0.00544179	-1.02916	-1.26351	0	0.94906	0.94906	0.747382	0	-0.0709017	1.11091	1.39051	0	-0.0537644
ENSMUST00000174236	Gcnt1	0	4.87268	-3.23934	-3.23934	0	2.03289	-2.82447	0.629454	0	-0.0417308	0.00967393	0.968143	0	0.667164	0.580359	0.404099	0	-0.560923
ENSMUST00000112046	Zfp281	0	10.5107	6.6981	13.4012	0	0.485145	0.418539	0.855623	0	6.43637	-2.19616	6.615	0	1.30442	-5.47216	0.929089	0	3.3354
ENSMUST00000165273	Eng	0	4.70576	4.63922	11.0599	0	6.85932	7.37987	4.84062	0	-3.47129	0.866133	0.387599	0	0.320515	-0.495093	0.781554	0	-3.45558
ENSMUST00000103310	Igkv14-126	0	0.964916	1.98186	2.18244	0	0.0831229	-0.632597	-1.0906	0	0	0	2.67878	0	-0.189599	-0.842885	-1.07586	0	-0.466443
ENSMUST00000027249	Chst10	0	5.16153	2.4771	3.32911	0	-0.409265	1.1314	1.15882	0	2.19616	0	0	0	-0.817288	-0.92098	-1.62685	0	2.4771
ENSMUST00000114218	D16Ertd472e	0	0.98529	2.88746	2.63203	0	0.553938	1.83853	1.54254	0	-0.307917	0.166496	0.0755461	0	0.407502	0.624174	1.20903	0	-0.115329
ENSMUST00000148248	Vim	0	4.64021	1.91554	2.70206	0	0.451671	0.568136	-2.16368	0	0.524363	-1.88473	-1.83357	0	2.51779	-3.88108	-1.31034	0	0.623968
ENSMUST00000000194	Ccl12	0	1.47449	5.95849	6.3877	0	1.72972	3.74992	2.4771	0	0.0530642	0.646503	2.34491	0	0	5.44247	6.09011	0	0
ENSMUST00000031555	Lfng	0	0.636069	-2.89753	-2.26905	0	-0.0558594	-0.931438	-0.691151	0	0.543983	-0.988974	-0.217987	0	0.131962	-0.742426	-0.465783	0	-0.185344
ENSMUST00000112983	Dab2ip	0	4.09938	5.88879	5.56496	0	-0.15398	-1.75811	-0.7169	0	-2.85904	-0.0306026	-0.527346	0	3.67058	3.56057	-1.12531	0	-1.7535
ENSMUST00000106354	Sept9	0	1.1675	2.15711	2.94069	0	0	10.5802	10.9998	0	3.2539	0	3.16993	0	0.713841	0.966201	0.819078	0	0
ENSMUST00000109270	Mier3	0	4.61561	7.01146	5.56351	0	-4.16321	0.72005	-4.16321	0	4.84935	4.84935	0	0	-5.36123	-4.29118	0.104661	0	-0.449084
ENSMUST00000018610	Nos2	0	0.885879	10.3765	13.6963	0	2.67878	8.95131	12.0447	0	2.19616	10.3767	10.962	0	0	10.7496	11.7294	0	3.35581
ENSMUST00000165451	Gbp5	0	3.32911	0	4.74693	0	1.17774	1.95908	-2.83621	0	-0.991076	4.17725	0.935054	0	0.11114	2.12752	2.03438	0	2.83621
ENSMUST00000128565	Arhgef9	0	2.96537	3.32911	0	0	-3.82902	-6.50779	-0.659094	0	-0.670005	-0.738107	-0.670005	0	0.691196	3.30003	3.05527	0	-0.357932
ENSMUST00000138856	Il15ra	0	7.80267	10.8501	10.7416	0	2.4771	3.07487	0.431839	0	1.72972	2.42254	3.86055	0	1.46492	3.55924	3.22583	0	-0.201678
ENSMUST00000069958	Gcnt2	0	5.24643	0.466443	4.53366	0	0.182143	-2.05154	-1.08566	0	0.0132648	-1.43501	-1.5977	0	-0.0291828	-4.8627	-1.03717	0	-0.312492
ENSMUST00000093467	Atp13a1	0	5.80869	1.30307	0.696062	0	1.1821	1.34554	1.68669	0	4.9373	-0.766847	5.04371	0	5.26627	-0.645579	5.83781	0	-0.0245983
ENSMUST00000087563	Gtpbp5	0	2.54293	3.21364	-7.23809	0	-3.73846	1.57431	-4.52696	0	-0.285242	-0.264949	0.219374	0	1.41207	1.33928	1.54808	0	3.16993
ENSMUST00000054871	Fpr3	0	1.05502	6.17616	8.29012	0	0.0898637	-0.509549	0.774118	0	-2.4771	1.88174	1.34843	0	0	2.54491	3.8168	0	1.19785
ENSMUST00000034370	Slc12a4	0	4.76666	11.017	10.8228	0	0	3.82553	0	0	4.85761	-0.362499	-0.722699	0	0	0	6.56954	0	-2.83621
ENSMUST00000145791	Tcirg1	0	0.96381	3.91899	3.35808	0	0	5.98667	5.34018	0	-0.498366	5.07451	-4.39232	0	0.438344	1.73987	1.80463	0	3.92587
ENSMUST00000105617	Ipcef1	0	1.41799	-7.34251	-0.553384	0	-0.146285	-1.16493	-0.912076	0	0.0820363	-3.3716	-3.01249	0	0.245456	-0.211812	-0.0193834	0	0.288939
ENSMUST00000106901	Pde4b	0	2.19616	9.79833	9.92892	0	0.0549274	1.71049	2.01803	0	-2.4771	0.790207	1.71723	0	0.131489	0.752002	0.271295	0	1.18241
ENSMUST00000153524	Calm1	0	3.11715	-0.417685	6.00493	0	-1.18836	-1.29418	0.0131935	0	0.00132063	0.106961	-0.215404	0	-0.584446	0.951246	0.984218	0	0.108233
ENSMUST00000000641	Sema4f	0	2.96537	5.17068	3.2539	0	-0.274083	-2.62457	-2.92929	0	0.228777	-0.290396	-0.466506	0	-0.513307	-0.655059	-1.28248	0	-0.196827
ENSMUST00000098748	Scaper	0	5.59761	-0.135751	-4.97637	0	-0.289698	-3.25905	-5.97572	0	0.989779	1.19512	5.11246	0	-2.06904	-5.39119	-5.08507	0	-5.19756
ENSMUST00000163585	Il4ra	0	1.25384	0.67909	2.34922	0	0.453415	-0.00329835	1.55869	0	0.468326	-0.357118	0.939908	0	0.416935	-0.0105788	0.27425	0	-0.144125
ENSMUST00000154232	Brd2	0	5.43575	-0.599206	-0.432168	0	-0.244781	-12.6576	-6.6602	0	-0.518677	-0.72083	-0.759969	0	-0.299072	0.110935	-0.523093	0	5.20846
ENSMUST00000172224	Morf4l2	0	6.5637	7.28733	7.72333	0	-0.188364	0.392396	0.47249	0	0	3.66546	3.56978	0	-3.66546	-3.66546	-3.66546	0	0
ENSMUST00000089461	Cds2	0	0.925545	-5.50754	-3.18699	0	-0.652301	-5.9563	-8.8075	0	-0.397818	-0.523878	-1.48692	0	-0.0948139	-1.25307	-1.44255	0	-0.30654
ENSMUST00000012847	Cd209a	0	2.5096	2.60843	1.96706	0	0.231364	-3.07184	-1.5256	0	5.04891	-2.4771	1.18836	0	0.71813	-9.46873	-4.81372	0	0
ENSMUST00000127638	Stat3	0	1.09455	0.46716	1.61107	0	0.635031	0.00936942	1.18969	0	1.49345	-0.458853	1.13953	0	0.317674	0.25188	0.877635	0	-0.0565537
ENSMUST00000047687	Entpd3	0	7.58373	0	2.67878	0	3.58965	-5.44083	3.13583	0	-0.253645	-1.37594	-1.43224	0	3.78527	-1.72972	-1.72972	0	-0.339312
ENSMUST00000029942	Rngtt	0	4.87493	5.03908	10.0952	0	0.231971	1.35587	0.959685	0	-4.85079	0.161553	-1.09975	0	0.0151258	-0.373265	-0.165302	0	5.24923
ENSMUST00000110512	AA467197	0	4.74113	9.41387	9.20926	0	0.179114	3.21904	2.41452	0	2.35672	2.3248	1.77376	0	0.472775	1.50058	1.14137	0	5.64414
ENSMUST00000026315	Dnase1l3	0	3.7252	4.6914	4.40025	0	-1.07887	1.51261	0.123609	0	-1.72972	-1.72972	0.747382	0	-0.311282	1.63842	1.27298	0	2.80793
ENSMUST00000081799	Sgsm2	0	0.842096	-4.42169	-9.49973	0	0.241599	-1.05014	-0.354157	0	0.172189	-0.666179	-0.896006	0	-0.334637	-4.55975	-0.302324	0	-0.343172
ENSMUST00000160882	Tle3	0	2.93278	3.68311	3.77256	0	-0.150348	-0.847063	0.435425	0	0.415539	0.228075	0.643532	0	0.740288	1.16014	1.42365	0	-0.0856419
ENSMUST00000156906	Mmp23	0	5.27103	2.67878	3.16993	0	-1.21383	-4.67326	-2.4771	0	-2.01066	0	-2.01066	0	-0.0734285	-1.0805	-1.23972	0	0
ENSMUST00000109246	Prex1	0	4.7238	5.32724	0.0138137	0	-0.121119	-0.994204	-0.988633	0	-0.521028	2.52233	0.792744	0	0.202382	0.937531	1.06298	0	0.291171
ENSMUST00000137925	Tspan33	0	2.19616	0	1.62937	0	-0.94906	3.54825	1.71354	0	-1.72972	-1.72972	0	0	-0.00433048	2.38646	1.66729	0	-2.4771
ENSMUST00000038816	Cxcl10	0	4.61051	12.0657	11.3373	0	-0.229755	6.27463	3.30689	0	3.92587	12.5592	11.0673	0	0.848711	8.45993	7.29025	0	7.8552
ENSMUST00000153968	Csf3r	0	1.16456	0.64464	2.35646	0	0.238545	-1.65195	-0.0560216	0	2.19616	2.67878	2.4771	0	-0.0300247	-4.4356	0.872714	0	0
ENSMUST00000081103	Fcgr2b	0	0.967319	0.912407	2.136	0	0.237345	-1.27071	0.325532	0	0.611293	0.558569	1.38329	0	0.880636	-1.23679	1.65999	0	0.0727863
ENSMUST00000164370	Parg	0	8.8862	9.29481	3.89691	0	4.35131	4.26103	3.02613	0	1.07489	-1.04827	1.11253	0	12.0579	12.027	9.16809	0	-1.98716
ENSMUST00000119953	Rsl1d1	0	5.76492	0.742096	-3.04662	0	4.93671	4.27157	-0.318511	0	5.01225	-0.173861	-0.45681	0	4.4404	-4.48433	5.6351	0	0.529885
ENSMUST00000139179	Coro2a	0	1.52201	0.756521	-1.02495	0	0.316428	-2.34199	-2.10467	0	-0.351065	-0.972033	-1.77727	0	-1.00654	1.86504	1.1496	0	-0.0979365
ENSMUST00000147552	Sp100	0	0.7595	1.7788	1.9753	0	0.248388	1.00308	0.520241	0	-0.751928	1.04203	-0.177948	0	0.181249	2.29503	1.64853	0	0.0735962
ENSMUST00000138752	Hdc	0	2.19616	8.30548	4.5912	0	0.549001	2.61123	2.34081	0	0.315796	1.3353	1.87168	0	-0.597775	0.103619	2.00358	0	-0.0385378
ENSMUST00000177125	Fam107b	0	4.70576	3.45943	4.18534	0	0.294256	-2.75749	-0.301256	0	-0.647616	0.279596	-0.47322	0	-1.66749	2.89844	-1.66749	0	-1.41803
ENSMUST00000146825	Cd40	0	5.45006	9.54012	8.46377	0	-0.965235	5.60251	3.65372	0	0	6.13529	2.96537	0	0.195327	4.04298	3.77745	0	0
ENSMUST00000148833	Gpcpd1	0	1.55024	-2.97604	1.23077	0	-4.35884	4.99666	-0.152024	0	-4.28682	3.97506	0.0889484	0	10.1328	11.5429	11.5382	0	2.09156
ENSMUST00000021257	Med24	0	5.13281	9.92348	5.71549	0	0.916967	1.28681	0.716698	0	-2.00739	0.0640233	-1.30209	0	0.722186	-1.6104	-6.15996	0	-0.123663
ENSMUST00000168185	Tonsl	0	5.06529	0	5.06529	0	4.85905	0.0157635	5.37702	0	-0.450648	-5.8039	-0.421046	0	0	0	5.39924	0	0.150309
ENSMUST00000167854	Pmepa1	0	0.918652	1.21817	0.415261	0	0.575121	1.03724	2.24044	0	-0.534817	-2.059	-1.59256	0	-1.1792	2.38247	2.01868	0	0.466443
ENSMUST00000113768	Mx1	0	4.1667	9.57497	8.93543	0	-1.81779	7.95447	7.07091	0	0.76921	7.77205	6.59269	0	-0.416398	1.14749	0.212921	0	1.89579
ENSMUST00000176551	Peg10	0	2.96537	7.00075	8.04589	0	-3.28984	3.33422	3.603	0	-0.185545	-1.70797	-0.00455891	0	0.296747	1.91139	1.7551	0	7.23142
ENSMUST00000115030	Arid5a	0	0.672511	2.51765	2.68286	0	0.16922	0.606778	1.49644	0	0.880425	-4.21507	1.91036	0	1.13885	1.88318	1.98704	0	-0.25861
ENSMUST00000035604	Gemin5	0	5.12692	10.5567	0	0	-0.0900979	-4.49859	-4.49859	0	-4.01395	1.68032	0.826666	0	-5.88232	-5.0096	-0.405812	0	0
ENSMUST00000026411	Mmp19	0	0.667675	-2.01895	-1.20772	0	1.04745	0.0422155	2.53276	0	0.78664	-1.19804	0.287821	0	0.660299	-1.76931	-0.565541	0	-0.0664734
ENSMUST00000152167	Osbpl9	0	4.21661	3.59754	3.63456	0	5.78092	-4.72664	5.68321	0	0.231219	0.00966968	-0.0609094	0	0.280939	-2.19616	-2.19616	0	7.03132
ENSMUST00000107713	Invs	0	9.1142	10.1474	4.90769	0	0.758853	5.32923	0.658271	0	0.958213	0.498109	5.86589	0	9.81458	4.81377	9.93455	0	5.45861
ENSMUST00000169341	D4Wsu53e	0	5.21363	5.21568	-6.26703	0	-0.133014	-6.17303	-1.40064	0	-0.0472478	-0.0791571	0.0734179	0	0	0	0	0	-0.0175703
ENSMUST00000066854	Whsc1	0	6.0457	6.66614	5.50158	0	-0.0237952	-0.185387	-0.101985	0	0.273392	-1.13445	0.457065	0	5.02318	5.09336	-0.831268	0	-1.29435
ENSMUST00000159910	Vcan	0	0.671886	2.91715	2.43011	0	0.744332	-0.850454	0.848807	0	-0.100932	-0.241285	0.544811	0	1.34273	-0.237458	1.03724	0	0.184833
ENSMUST00000113766	Odf2	0	5.35569	-5.94228	-0.54304	0	-5.08761	1.44252	-5.60201	0	1.00762	-3.04262	-2.96788	0	0.695786	0.736736	0.689871	0	-0.305525
ENSMUST00000121315	Zfp758	0	5.74526	-0.0928244	-4.91565	0	0	4.65075	9.10961	0	0.741856	1.4541	0.861051	0	-10.6736	-0.42678	-5.27845	0	-0.152926
ENSMUST00000084253	Epb4.1	0	5.03908	0	0	0	-2.96537	-2.96537	0.204556	0	-4.22579	-0.450944	-5.95551	0	4.96475	-1.62477	3.91305	0	-3.74992
ENSMUST00000056071	Pyhin1	0	0.911445	2.85234	2.60784	0	-0.00046327	1.59718	0.840487	0	0.270293	2.06187	1.98684	0	-0.265303	1.3342	0.861884	0	5.12838
ENSMUST00000114923	Celf2	0	5.1029	0	0	0	-0.796388	-5.26618	-0.13337	0	0	4.8915	0	0	2.19616	0	0	0	-3.66546
ENSMUST00000131950	Sp110	0	0.780675	3.48592	2.73747	0	0.476835	0.925077	0.011042	0	-0.191428	0.416512	0.0169951	0	-0.0960412	2.81274	2.02795	0	0.0371031
ENSMUST00000108515	Nlrp1b	0	4.85059	-1.45703	2.43692	0	0.525064	-1.16744	-2.37248	0	2.4771	2.19616	5.93074	0	0.341645	-3.11977	-2.95006	0	-3.16993
ENSMUST00000102881	Plek	0	1.01519	2.61359	3.62186	0	0.665804	0.218297	0.71861	0	-0.258326	-0.204631	-0.232105	0	-0.372494	-0.180416	0.253495	0	0.52096
ENSMUST00000111261	Gtf2i	0	5.50303	-0.461034	-5.83555	0	1.21981	-5.06735	0.761694	0	-0.481279	5.1919	-0.725279	0	-1.96742	-6.04819	-0.989714	0	-1.77972
ENSMUST00000025903	Rps6ka4	0	2.89788	3.71032	3.61529	0	-7.15896	0.570788	0.273695	0	-10.4607	1.99979	0.475182	0	0.94337	-4.86392	-5.34005	0	0.171061
ENSMUST00000146497	Sulf2	0	4.78378	-0.469263	-5.33577	0	-4.42431	-1.45894	-4.42431	0	-1.72972	-1.72972	0.466443	0	-0.599714	-1.74305	-3.3799	0	0
ENSMUST00000113608	Gtf2a2	0	0.76424	-0.713841	-3.78871	0	-0.1861	-0.899569	-0.0362117	0	0.234633	0.727299	0.540251	0	0	0	0	0	-0.141817
ENSMUST00000024755	Clic5	0	4.84323	7.12872	8.36245	0	3.13311	-3.82553	-1.62937	0	-2.4771	-2.4771	-2.4771	0	3.46943	6.12367	5.58772	0	2.96537
ENSMUST00000118411	Mab21l3	0	3.74505	5.5322	5.1499	0	-1.26327	6.93864	4.53632	0	0	4.69508	2.19616	0	1.0422	3.75013	3.90988	0	1.72972
ENSMUST00000109745	Gcdh	0	2.51566	1.51986	2.01267	0	-2.5096	5.14455	0.292128	0	5.04572	5.23635	5.11501	0	-0.0584069	-1.5682	-0.62848	0	-3.97451
ENSMUST00000034230	Cx3cl1	0	1.50483	3.08332	2.80719	0	-0.633233	4.45889	1.6503	0	-1.67935	2.86747	0.0184475	0	-0.431019	0.865373	0.12366	0	0.973766
ENSMUST00000173666	H2afz	0	1.22274	-7.81258	2.41	0	0.00604189	0.424909	0.292093	0	0.96035	2.25362	4.3336	0	2.39784	-2.4771	0.359115	0	1.49291
ENSMUST00000109116	Zbp1	0	0.663642	1.97697	2.455	0	0.649939	2.09165	1.33792	0	0.803171	1.11761	0.990174	0	1.40755	4.99908	4.59046	0	0.440976
ENSMUST00000044823	Zswim5	0	3.36488	3.52264	4.72431	0	-0.521174	0.368987	-0.613347	0	-1.01546	-0.322633	0.0110791	0	0.365746	3.47579	3.97641	0	0.841732
ENSMUST00000138404	Cd37	0	0.734443	-1.65886	-0.655048	0	-0.180185	-2.32596	-0.68122	0	1.79665	2.40656	1.61873	0	1.72972	0	2.19616	0	-0.277143
ENSMUST00000097717	Adam23	0	0.641706	0.690929	-3.85093	0	0	3.07487	7.20935	0	0	0	0	0	0.202393	-1.15503	-1.30188	0	-2.67878
ENSMUST00000061070	Pwwp2a	0	3.89395	4.01395	0	0	5.49368	5.60065	4.06721	0	0.181171	0.469453	0.0829075	0	4.27232	5.72439	6.56331	0	1.82499
ENSMUST00000162541	Wnk1	0	1.89085	-4.05075	-4.7514	0	-0.305363	-0.433578	-0.756268	0	0.074915	0.386763	0.337145	0	0.172649	1.5653	1.4692	0	0.549403
ENSMUST00000100755	Unc119	0	4.29678	-2.21718	-1.22055	0	0.284428	-2.42051	-1.06301	0	-4.20681	0.217498	-0.139601	0	0	2.4771	0	0	-5.88669
ENSMUST00000031356	U90926	0	0.744316	6.57692	7.29412	0	1.72972	7.61424	9.10859	0	3.92587	4.20681	2.96537	0	0	6.63522	8.99258	0	-2.19616
ENSMUST00000128411	Tgtp2	0	5.35755	11.9141	13.9938	0	3.36017	4.46467	3.20567	0	2.81417	2.67833	1.60158	0	2.4771	4.69508	4.9542	0	6.34423
ENSMUST00000027979	Uhmk1	0	1.54879	1.27956	-0.0244264	0	6.01619	6.45767	6.33623	0	-0.0169375	-0.629831	-0.543084	0	-0.784762	-0.494717	-0.0860983	0	-5.83555
ENSMUST00000112974	Bmp2k	0	0.654069	0.106577	0.239634	0	0.373428	-1.33185	-0.249403	0	0.828094	-0.257149	0.859224	0	-0.262408	0.0841394	-0.484223	0	0.0861887
ENSMUST00000163459	Thrap3	0	0.715687	1.01451	-8.92333	0	0	4.98361	0	0	3.45943	0	2.83621	0	0	0	0	0	-4.28682
ENSMUST00000129835	Slc2a6	0	3.19839	6.85229	5.70323	0	0.120551	0.891336	0.621565	0	0.00988153	1.6701	1.51836	0	-0.344605	0.796881	0.320313	0	1.55987
ENSMUST00000109110	Rab22a	0	3.14933	4.45308	3.20708	0	0.419785	1.69139	1.38235	0	0.401272	0.0200395	0.333094	0	-0.572049	3.02731	2.93077	0	-0.183342
ENSMUST00000115417	St7	0	0.999811	1.17931	2.12129	0	0.257415	0.10042	0.068633	0	-0.1166	0.498203	-1.62937	0	1.12568	2.25389	3.15373	0	1.60623
ENSMUST00000132279	Ikbkb	0	1.5765	1.42578	1.49535	0	0.87115	1.56805	-0.533646	0	-0.52634	-1.5814	-0.594442	0	0.269597	2.2969	1.74797	0	0.282428
ENSMUST00000106128	Lphn2	0	1.58641	7.68645	6.69974	0	0.130326	-0.363737	3.14298	0	-0.238661	0.179024	-3.07487	0	2.67878	0	0	0	0
ENSMUST00000134473	Zfp664	0	5.76349	0	0	0	3.2539	0	0	0	5.42314	5.23125	9.14831	0	7.31117	10.6311	9.42938	0	0
ENSMUST00000172530	9130014G24Rik	0	0.747794	3.08171	3.05681	0	-1.7808	4.29435	2.8878	0	-3.72266	0.223733	-1.71201	0	-3.74992	0.987177	1.3213	0	8.43327
ENSMUST00000169897	Gcnt1	0	4.72664	0	0	0	0.592046	-11.4371	-7.45131	0	-1.13972	-0.593009	-5.53203	0	0	0	0	0	-0.200425
ENSMUST00000110302	Clcn3	0	5.34117	-4.67326	0.583113	0	0	4.30551	0	0	0.509622	-4.1296	0.0770512	0	0	0	0	0	0
ENSMUST00000035142	Ryk	0	9.35939	9.64546	10.1685	0	-4.56593	-4.56593	-4.56593	0	-0.254824	-0.381586	-0.686401	0	-1.91764	-0.701781	-1.24188	0	2.27196
ENSMUST00000143005	Hltf	0	5.42636	3.81358	-0.481896	0	0.95058	-9.66017	1.30403	0	0.0529084	0.200069	-0.0110638	0	-3.56978	-3.56978	-3.56978	0	0
ENSMUST00000081310	Cd40	0	0.669524	5.38982	4.96237	0	-4.02393	6.13168	5.5976	0	0	4.26764	3.07487	0	-0.36985	4.3455	4.05623	0	0
ENSMUST00000029188	Wisp2	0	2.19616	2.96537	2.4771	0	1.72972	0	0	0	4.17086	-1.72171	4.03352	0	1.44878	3.17849	3.68822	0	-1.72972
ENSMUST00000087320	Ddhd1	0	0.627069	2.32049	1.71705	0	-0.26044	-0.0908829	-0.364647	0	-0.754967	1.24282	1.42143	0	-0.819219	-0.123936	-0.58971	0	3.94204
ENSMUST00000022688	Slc39a14	0	6.66238	3.82878	8.32546	0	0	0	0	0	0	0	0	0	0	0	2.4771	0	0
ENSMUST00000167143	Cd79b	0	1.05193	1.51483	1.66985	0	-0.0182887	-0.840925	-0.966409	0	4.87493	5.51499	2.83621	0	-0.062803	-0.908094	-1.12857	0	-0.487804
ENSMUST00000124518	Rbl1	0	1.32615	2.48728	2.34613	0	0.150164	0.40335	-0.875255	0	0.0986458	0.519821	-0.271645	0	0.119751	1.82886	1.5217	0	-0.0901973
ENSMUST00000053177	Wdfy3	0	12.4506	13.0832	13.7582	0	-0.249462	2.03104	2.09921	0	0.00719896	0.497768	0.122456	0	-6.27735	-0.88267	-5.19607	0	-4.74693
ENSMUST00000156390	Gyk	0	6.48305	7.44662	7.82912	0	0.949232	1.8665	3.85868	0	0.553826	-0.1185	-0.319988	0	5.60963	6.0074	7.15415	0	-0.0409532
ENSMUST00000102873	Ntng2	0	3.39721	9.28443	4.65075	0	0.489229	3.23815	3.24478	0	3.29737	4.61333	4.75203	0	0.19521	1.19348	1.52769	0	1.6505
ENSMUST00000036267	Chst2	0	0.778457	1.76121	1.56941	0	0.157437	-4.87493	-2.19616	0	0.222815	-0.871371	-1.24131	0	-0.304727	-2.43504	-1.87445	0	0
ENSMUST00000169371	Cntln	0	5.83234	4.70861	0.288334	0	-9.79059	-4.54918	0.473983	0	-1.53803	-0.0846932	-5.7027	0	-0.183578	-0.440252	-5.70993	0	-0.590742
ENSMUST00000151368	Qsox1	0	0.640054	1.05774	4.73249	0	0.512164	-1.0217	3.11254	0	1.11875	0.624676	1.49014	0	-1.23556	-1.25001	-0.960506	0	-0.309219
ENSMUST00000042665	Parp14	0	0.646725	3.56408	3.25103	0	0.624188	3.63155	2.23192	0	-0.0340915	1.97265	0.879311	0	0.0146879	3.29048	2.71592	0	0.850439
ENSMUST00000127223	Irf7	0	3.04248	6.29607	6.25623	0	2.06897	5.93248	4.11635	0	1.72972	5.88809	3.63637	0	-2.19616	7.13699	5.2327	0	6.7397
ENSMUST00000169074	Nin	0	5.56302	-5.79459	0.355156	0	-1.48232	-12.0887	-1.01416	0	0.401414	0.801797	0.73437	0	-5.16153	5.34262	0	0	-1.76304
ENSMUST00000100627	Trim25	0	4.04107	10.8005	10.5398	0	0	0	0	0	3.70893	0	0	0	0	0	0	0	0
ENSMUST00000175855	Pbx3	0	4.01122	-5.40327	-0.719022	0	3.75742	0	-3.39721	0	-2.96537	-2.96537	0.109505	0	0	0	0	0	0
ENSMUST00000037618	Rbpj	0	1.6438	2.76326	2.0093	0	0.162027	0.50603	0.153042	0	0.668794	2.47358	1.69703	0	-1.27545	-0.972306	-1.27553	0	0.630446
ENSMUST00000111369	Madd	0	5.00667	-1.07596	-1.01049	0	-0.771102	-3.53818	-2.84357	0	-0.143438	-0.342789	4.02979	0	0	5.66686	0	0	-0.297449
ENSMUST00000113977	Suv420h1	0	3.45943	4.35884	0	0	3.16993	0	4.99078	0	4.04107	0	0	0	2.71585	2.27522	8.40813	0	0
ENSMUST00000107236	Pip5k1a	0	1.02061	1.78848	2.0329	0	-0.0890512	0.92256	0.645567	0	0.166852	-0.0752611	0.128519	0	0.133399	1.01717	0.570873	0	0.534844
ENSMUST00000167406	Ube2d2	0	4.48433	0	0	0	5.47887	-0.843274	-0.958533	0	-0.303785	6.47136	6.40291	0	-0.830456	3.45892	4.73639	0	-6.66765
ENSMUST00000054002	Socs3	0	3.42249	4.87228	5.40338	0	1.11485	1.38444	2.69191	0	2.96323	-0.656306	3.26221	0	3.21893	3.51255	5.15821	0	-0.0547828
ENSMUST00000117675	Iffo1	0	5.47964	5.15018	9.94352	0	-4.39232	-0.105494	2.87066	0	-5.01877	-5.01877	-5.01877	0	-5.37031	0.06833	-0.438993	0	0
ENSMUST00000135977	Cnot3	0	5.81044	0.950215	-4.78588	0	0.999895	-0.887277	-0.516642	0	-0.0278161	0.310504	0.318328	0	1.65587	1.98618	2.58734	0	0.187195
ENSMUST00000029053	Ptpn1	0	0.608023	-0.130072	0.91689	0	0.408981	0.635701	1.08876	0	-0.00198748	-0.43209	-0.227482	0	0.707736	0.0154024	1.30252	0	0.301746
ENSMUST00000094169	Igtp	0	1.90234	3.62025	3.26511	0	1.74918	2.44697	1.38891	0	-3.84231	-0.159671	0.0276292	0	5.14129	8.43745	7.51683	0	0.368298
ENSMUST00000162049	Slc4a8	0	3.23803	-0.0752084	3.90613	0	0.253104	-0.871177	-0.957799	0	0	0	1.72972	0	-0.440567	-0.486092	-0.665251	0	-0.201678
ENSMUST00000172960	Psmb8	0	0.676399	3.18297	2.99355	0	0.623176	1.41848	0.283537	0	-0.394411	-0.0820709	-0.631702	0	0.0225319	0.5008	0.240859	0	-0.127999
ENSMUST00000111852	Oas1b	0	1.69576	4.14797	3.49177	0	1.36324	4.49325	2.86822	0	0.541824	2.00402	0.669273	0	-0.604472	4.48143	3.82157	0	1.17917
ENSMUST00000112748	Spp1	0	0.640177	-1.75211	-0.515431	0	-0.517981	1.57074	0.418699	0	0.331234	-0.171185	0.213175	0	4.32301	0.366569	0.587612	0	0.224765
ENSMUST00000066921	Slc25a40	0	0.948463	-10.235	-5.10809	0	0.431831	-0.848522	-0.280379	0	-0.339052	-0.205672	-0.473783	0	-0.278673	-1.77826	-1.72757	0	-0.703554
ENSMUST00000107803	Smc4	0	1.99956	1.59952	1.37454	0	-6.61185	0.982292	-0.229721	0	6.12648	6.0369	6.47391	0	-0.0859851	0.16605	-1.74202	0	1.73069
ENSMUST00000174483	Dnmt3a	0	5.95094	4.00746	3.70677	0	0	0	0	0	3.56978	0	4.28682	0	0	0	0	0	0
ENSMUST00000124466	Dock7	0	8.13104	0	0	0	3.56978	7.17977	2.4771	0	-0.286593	-2.96537	-2.96537	0	-6.07973	-0.900564	-0.320466	0	0
ENSMUST00000110416	Usp8	0	5.44939	0.645491	6.45995	0	4.28793	-0.685561	-0.439812	0	-1.09798	-4.6315	-5.03085	0	0.681131	6.14611	1.23247	0	4.82567
ENSMUST00000086523	Pxn	0	0.63801	0.978459	1.0481	0	0.114823	-0.342483	0.03453	0	0.0874185	0.0926953	0.00360137	0	-0.574113	1.57629	1.41139	0	-0.257003
ENSMUST00000110414	Ctnnd2	0	1.9269	-0.544012	-0.413292	0	0.817177	-2.39614	-3.98658	0	0	1.72972	1.72972	0	0.783264	-6.68143	-1.63444	0	-2.78828
ENSMUST00000101460	Dock4	0	4.79529	10.9483	4.46979	0	0.171024	-8.51206	0.0805707	0	0.986682	0.940426	-2.67878	0	-3.6467	-3.39721	-7.10613	0	-3.30025
ENSMUST00000142550	Mrpl38	0	1.02249	-0.155926	1.73333	0	0.534325	1.32342	-3.13113	0	0.491184	-0.12893	0.835605	0	1.06852	2.29274	2.05844	0	-0.365911
ENSMUST00000169714	Plec	0	0.663032	2.55548	2.66493	0	0.299052	0.918018	1.86525	0	0.201546	0.247798	-1.23496	0	-0.927233	-5.23002	-10.1917	0	0.184278
ENSMUST00000045011	Atrip	0	5.13278	2.45864	-5.51153	0	0.0444119	-0.880839	0.175734	0	0.667891	0.59759	0.676137	0	0.15021	-3.30503	-6.8512	0	-0.0883232
ENSMUST00000120041	Tm9sf1	0	5.23179	5.67708	5.72839	0	-3.99855	-8.79385	-3.69709	0	-0.0958227	-0.568276	-11.2666	0	-5.21263	-0.236735	0.580668	0	0.426625
ENSMUST00000142555	Hba-a1	0	2.19616	4.14039	4.42431	0	-1.02777	-2.22398	-0.986766	0	-1.72972	-1.72972	1.72972	0	0.747382	-1.72972	-1.72972	0	0
ENSMUST00000106750	Psmd12	0	5.76251	5.21681	-1.02894	0	0	5.00491	4.62751	0	-0.149466	-0.0125424	-0.0439424	0	0.920993	1.81191	1.42306	0	0
ENSMUST00000054553	Zfp384	0	3.03154	2.28621	0.89304	0	0.190204	-0.2324	0.588385	0	-1.91961	0.836147	-4.44566	0	0.900482	1.43478	1.22284	0	0.211696
ENSMUST00000120864	Bcat2	0	4.20681	0	0	0	0.634424	4.81953	3.74728	0	0	9.09453	0	0	5.51317	-5.03237	-1.70327	0	-0.710841
ENSMUST00000081849	Phc1	0	5.29063	-4.85798	0.00852667	0	2.37874	1.62017	-0.0973248	0	5.30441	5.11507	0.143994	0	-0.17738	-1.10461	-0.820774	0	0.316533
ENSMUST00000148748	Il15ra	0	3.45943	5.54539	5.23635	0	3.23231	0.65033	-0.201678	0	0	3.88124	0.877708	0	0.151214	2.22895	1.99483	0	0.157437
ENSMUST00000101150	Zkscan17	0	5.40729	10.3903	5.77079	0	0.389525	-0.196545	0.2378	0	-0.76488	0.0455388	0.500611	0	2.43093	-3.30174	1.20337	0	0.267933
ENSMUST00000067778	Gcnt2	0	1.85637	-1.56419	0.605767	0	1.27795	-0.42111	1.74402	0	0.690489	-1.1468	-0.445136	0	1.11187	-0.496465	-0.156254	0	-0.412232
ENSMUST00000043283	Git2	0	5.83997	5.93888	5.32826	0	0.0894725	-0.830351	-0.329869	0	0.0534295	0.0783527	-0.0729785	0	-0.641517	-6.27914	-0.501121	0	0.953761
ENSMUST00000156644	Itgb2	0	0.613046	-0.883232	-0.736311	0	-0.00435325	-0.37176	-0.288786	0	-0.477663	-0.014436	-3.89935	0	-0.841797	-3.66527	-1.16975	0	-0.393806
ENSMUST00000111197	Cd44	0	4.83091	8.77671	7.61655	0	0.508122	1.70665	1.81375	0	4.82473	-0.755061	-0.367683	0	0.504616	5.63707	4.7673	0	0.156171
ENSMUST00000042438	Plekhg1	0	10.9926	5.78989	6.26092	0	-9.18657	-0.882537	-0.823036	0	1.1169	3.97792	0	0	0.435705	-0.686598	-0.238723	0	3.51671
ENSMUST00000153665	Hk3	0	1.42187	-4.96848	-0.87945	0	0.00752979	0.21307	-0.720751	0	-7.43924	-3.15242	0.631224	0	2.71844	2.65225	2.44883	0	0.922557
ENSMUST00000111786	Mapkapk5	0	5.82888	5.67172	6.33815	0	5.12099	11.1107	10.6852	0	-4.53045	-4.55319	0.905386	0	0.288131	0.139459	0.311076	0	5.96267
ENSMUST00000161812	Dab2	0	1.92725	-2.50304	1.29006	0	-0.623637	-10.9138	-5.83579	0	0	0	0	0	0	0	4.52628	0	-3.2539
ENSMUST00000045154	BC013712	0	0.748963	0.68385	0.520931	0	0.777526	2.24723	2.53983	0	-0.237912	0.260728	-0.227495	0	-0.503592	-1.29062	-1.76962	0	0.236315
ENSMUST00000174422	Pkn2	0	0.695601	7.07692	-0.808876	0	0.243856	-4.74693	0.736325	0	0	0	0	0	0	0	0	0	0
ENSMUST00000166369	Agtpbp1	0	3.29306	3.81741	4.91236	0	-0.207282	-5.60929	-1.04834	0	2.34829	1.61449	1.20859	0	-1.73076	-2.28721	-1.33405	0	-0.0764291
ENSMUST00000164980	Coro1c	0	5.00491	0	0	0	0	0	0	0	0	0	0	0	5.82215	0	0	0	-1.26661
ENSMUST00000022722	Irg1	0	0.946944	6.7638	5.75417	0	1.30276	7.54843	7.02234	0	0.930561	7.16781	6.86176	0	1.03542	8.79424	9.76092	0	5.79127
ENSMUST00000114157	Nrp2	0	0.647856	1.94906	1.92565	0	0	4.92353	3.66546	0	0	3.92587	7.02921	0	0.313442	2.43745	2.03281	0	0
ENSMUST00000071763	Inpp5b	0	0.733413	1.22639	1.94044	0	-0.110909	-0.043928	0.249697	0	-0.262373	-0.367689	-0.575672	0	0.0393538	2.1102	1.90329	0	-0.191473
ENSMUST00000114155	Nrp2	0	0.711339	1.91628	1.78071	0	0.142659	2.52306	2.51502	0	0.751123	2.38485	2.15828	0	0.104091	2.21866	1.86929	0	1.20105
ENSMUST00000061496	Tcf7l2	0	1.06218	-9.48639	0.686514	0	-0.0198005	-0.499442	-1.46346	0	0	0	0	0	5.90326	0.482617	4.4804	0	0.550502
ENSMUST00000131871	Eif4a2	0	4.96166	-5.1029	0.0121136	0	-0.774819	4.71015	0.0941541	0	1.75973	-3.63265	-3.42125	0	0.136565	-0.295093	-0.215656	0	0.200358
ENSMUST00000149854	Gpcpd1	0	8.65875	7.62209	7.38956	0	-1.00232	-0.284798	-0.97715	0	6.21925	6.12297	5.68182	0	-0.546673	-0.771436	-0.119863	0	-0.685394
ENSMUST00000013931	Ehmt2	0	1.29391	-3.11131	3.28406	0	4.83178	5.73609	3.32911	0	-6.5626	-0.0146062	-6.09616	0	-0.673227	-0.902405	-0.607742	0	-1.88124
ENSMUST00000166289	Hdac7	0	5.41051	-5.77079	6.08163	0	9.43827	5.21051	0	0	4.93945	1.37129	5.82993	0	0.138638	0.22191	-0.0915899	0	-0.375718
ENSMUST00000108101	Dusp14	0	1.43922	-2.02021	0.658569	0	-0.747382	0.359115	0.852008	0	0	0	2.19616	0	-2.19616	6.65957	6.54947	0	0
ENSMUST00000023622	Parp9	0	1.11564	2.61945	2.64666	0	0.213895	2.84593	1.36593	0	0.143995	1.0041	0.230201	0	0.154292	2.36868	2.11325	0	0.398066
ENSMUST00000137458	Rasal3	0	5.51153	5.38698	0	0	-0.0968015	-5.36842	-5.8846	0	-12.1513	-7.25982	-12.1513	0	-5.81528	-7.06485	-6.07022	0	5.39109
ENSMUST00000159345	Naaa	0	0.779294	0.10108	1.47621	0	0.193314	-2.88439	-1.48391	0	-0.590189	0.171397	-0.851146	0	0.937133	-3.5957	-0.222927	0	-0.321955
ENSMUST00000131483	Pif1	0	2.06491	2.2607	-1.84989	0	0	10.4314	10.2113	0	3.73651	0.280939	-0.466443	0	-0.139095	-0.315647	0.614277	0	-5.12692
ENSMUST00000168395	Wbp7	0	2.91379	3.47775	-0.207119	0	0	1.72972	0	0	4.81377	0	0	0	0	0	0	0	0
ENSMUST00000105894	Rps6ka1	0	4.66667	-1.09732	-5.91109	0	0.0879917	-0.33988	0.0132367	0	0.235795	0.224898	0.46535	0	0.121408	-0.346395	-0.140757	0	0.134862
ENSMUST00000110866	Mcf2l	0	5.83961	-4.20681	5.07378	0	0.590128	-5.37514	-0.161431	0	3.72862	3.16378	1.45359	0	0.490289	-3.18805	1.01812	0	-0.201678
ENSMUST00000031324	Ereg	0	0.747878	2.23366	1.29933	0	0	8.38831	10.2726	0	0	2.19616	2.19616	0	-1.72972	0.94906	0.94906	0	0
ENSMUST00000147730	Plk3	0	1.51915	-3.74958	-4.33131	0	4.5531	-5.2854	5.47601	0	0	2.67878	0	0	-0.21961	-0.21961	-4.28682	0	1.65176
ENSMUST00000111735	6720456H20Rik	0	6.31212	4.85904	-0.575575	0	-5.5106	-5.50413	-5.66181	0	-3.58784	0.0664935	-1.1258	0	-0.133713	-0.0054738	-6.39377	0	11.6167
ENSMUST00000153369	Nr4a3	0	3.45943	8.1326	6.06844	0	3.1555	10.2164	7.58184	0	-1.72972	3.07487	3.6952	0	0.517248	-0.134182	-0.745513	0	6.01654
ENSMUST00000176479	Fbxw17	0	0.587364	1.62044	1.54771	0	-4.26432	0.670332	-0.785609	0	0.206519	0.199716	-0.466773	0	0.133922	1.69115	1.05435	0	0.535831
ENSMUST00000155480	Ywhaq	0	4.98361	8.37495	7.70343	0	-0.370403	3.9199	-0.356799	0	0.387008	1.98546	1.63172	0	4.80506	5.74184	5.73066	0	-0.52368
ENSMUST00000114300	Htt	0	5.83261	6.62827	6.61627	0	8.20437	9.57032	10.8531	0	0.10011	-0.0281568	0.173677	0	-3.56978	6.34422	1.56303	0	0
ENSMUST00000102517	Dll4	0	1.72972	3.45129	6.1192	0	0.878715	3.95743	4.31089	0	0.761403	0.429903	1.01563	0	0.464344	8.40082	8.30614	0	2.32531
ENSMUST00000089311	Sun2	0	7.19859	7.24172	7.4717	0	-0.0972242	-0.0484263	-0.549018	0	0.697736	0.928123	0.920674	0	-0.365375	0.573602	0.822442	0	-0.216025
ENSMUST00000108081	Ggnbp2	0	3.8153	4.05428	3.96144	0	0.334929	0.271374	0.168025	0	-0.0126109	-0.0894497	0.0252584	0	-0.781376	-0.00570109	-0.0141378	0	0.154406
ENSMUST00000168431	Map4k4	0	9.28997	10.7393	11.2914	0	-0.615919	-0.244696	-0.609387	0	5.11279	0.854536	0.822542	0	-0.741739	-1.15352	-0.404711	0	0
ENSMUST00000170431	Mkrn1	0	4.73602	-0.179815	-5.29483	0	-2.21538	-7.2742	1.84634	0	1.57961	1.85825	-2.553	0	2.20716	6.26033	1.41685	0	4.2382
ENSMUST00000043059	Sema7a	0	3.42293	5.75233	5.45784	0	-0.294671	-1.00942	-1.07545	0	0.514603	-0.505438	1.67614	0	0.0438545	1.67267	1.52911	0	0.0475112
ENSMUST00000039666	9930023K05Rik	0	3.60542	-2.19616	-2.19616	0	-0.354695	-1.48764	-1.55799	0	2.19616	0	0	0	-0.00400856	-0.677857	0.136425	0	1.72972
ENSMUST00000108089	Bag1	0	4.86851	-5.94987	-5.94987	0	-0.225817	-0.647447	-1.51773	0	-0.48138	-0.720166	-0.752739	0	-5.91272	0.690433	-0.391375	0	-0.135878
ENSMUST00000032260	Clec2d	0	0.629801	1.63111	1.59425	0	-0.0960203	0.867772	0.379614	0	-0.0400294	1.54462	1.26089	0	0.363146	0.734265	0.648507	0	0.10722
ENSMUST00000108758	Nlrp3	0	4.04107	5.79926	11.0596	0	0.640808	0.458265	0.286844	0	-3.15712	2.09149	1.77384	0	0	3.51671	3.07487	0	0
ENSMUST00000067854	1600014C10Rik	0	0.763662	1.00515	1.16912	0	0.358269	-0.246402	-0.325005	0	-0.148245	-0.183937	-0.3849	0	0.203246	0.932025	0.313024	0	-0.00903736
ENSMUST00000161243	Wnk1	0	5.04347	4.35884	-0.493762	0	-0.171113	0.0720349	-0.109632	0	4.18741	4.84193	4.13744	0	0.44659	2.03857	1.94237	0	0.405326
ENSMUST00000107028	Notch2	0	4.79529	0	0	0	-2.67878	5.36173	6.86398	0	0	0	0	0	1.85913	1.09873	1.26186	0	0.636048
ENSMUST00000039537	Fam63a	0	3.20809	-0.99551	-0.471509	0	3.19266	-8.8019	3.12973	0	0	5.16714	6.63886	0	0	3.98577	0	0	0
ENSMUST00000109522	Tti1	0	7.84725	-4.32373	5.90002	0	-1.26786	-0.327855	-5.64127	0	-1.5748	0.457905	-0.23496	0	0.194993	1.38379	1.47616	0	0.203921
ENSMUST00000023807	Igfbp6	0	0.869916	0.844389	1.16957	0	2.87797	-1.0251	4.65891	0	2.73751	-0.206027	3.51431	0	5.9346	-0.466443	4.94339	0	-0.280939
ENSMUST00000026911	Ccr1	0	1.03482	-1.8708	-0.10834	0	0.0946088	-1.98152	-0.535381	0	-0.828493	0.510708	-1.32235	0	0.788721	-0.72071	-0.0424366	0	0.308695
ENSMUST00000109525	Pus10	0	4.22766	4.32373	4.86651	0	-7.41116	2.239	-3.39721	0	3.77862	0.122272	3.67395	0	0.135459	1.6419	1.20124	0	4.63922
ENSMUST00000150264	Cp	0	3.66546	7.18921	8.72419	0	-4.20681	0.359115	3.31983	0	0	2.4771	3.2539	0	0	-1.72972	4.56826	0	0
ENSMUST00000094421	Cep250	0	5.11501	5.24643	0	0	-5.1029	-0.536968	5.3843	0	-5.84086	-1.01132	-1.91993	0	-1.1169	-1.80973	1.13238	0	4.3095
ENSMUST00000137657	Lrrk2	0	3.26648	5.20147	4.95619	0	0.0702066	-0.186673	-0.34388	0	0	0	1.72972	0	-0.64725	-1.869	-2.26687	0	0.0102494
ENSMUST00000176271	Pou6f1	0	0.82279	-0.465801	0.0378291	0	-0.0603182	-0.566982	-4.53661	0	0.698269	-0.347912	-0.515842	0	4.40716	6.0462	0.0293869	0	-7.38531
ENSMUST00000114457	Nfkbiz	0	4.39232	14.9613	13.3189	0	-3.89395	8.93794	6.70742	0	3.79189	8.20897	7.7078	0	0.303546	4.22641	3.45706	0	6.04261
ENSMUST00000150157	Srsf3	0	3.64725	4.76304	5.11815	0	0.56878	1.1777	-0.205273	0	-0.211889	-0.00287506	0.0607164	0	0.618211	1.03585	0.902533	0	0.0836257
ENSMUST00000156230	Tmem104	0	0.666515	-2.23453	-1.47847	0	0.0600428	-1.57757	-0.385922	0	-0.527244	-0.794294	-1.28149	0	0.0188042	-0.988576	-1.98058	0	-0.0109778
ENSMUST00000081491	Oas2	0	4.54782	7.45615	7.02996	0	0.683391	7.04966	5.87089	0	0	0	0	0	0.957718	8.59608	7.80559	0	0
ENSMUST00000100314	Cldn10	0	2.67878	3.32911	0	0	-1.02832	-4.9542	-2.4771	0	0	0	0	0	-0.701938	-3.08597	-3.46097	0	0
ENSMUST00000048538	Lpin1	0	3.77737	2.52901	-2.08228	0	-0.279973	-0.11811	-0.224855	0	-0.623495	-0.0878694	-0.695143	0	-0.462385	-1.21799	-1.45142	0	0.0477312
ENSMUST00000088046	Klri1	0	2.96537	7.65426	3.56978	0	0.0950514	0.254232	-3.07487	0	0	0	0	0	-0.137709	-1.52653	-1.98416	0	-3.78871
ENSMUST00000155507	Pgs1	0	0.756811	2.55704	2.90393	0	0.190139	0.0375043	1.18518	0	1.10224	-0.0464602	1.63273	0	0.595193	0.68924	1.73456	0	0.351657
ENSMUST00000000327	Clec10a	0	0.792704	-0.218975	-4.65355	0	0.17614	-1.68804	-2.17214	0	0.749422	-4.32227	-0.766455	0	0.186283	-5.14047	-7.50722	0	-2.67878
ENSMUST00000168448	Kif1a	0	1.0403	-3.66546	7.20924	0	2.42952	1.6201	6.92015	0	-1.03689	0.668121	-4.20681	0	7.42225	5.76292	8.51289	0	0
ENSMUST00000112138	Dync1i2	0	0.634865	1.48123	1.10367	0	-0.0881865	0.565257	0.20051	0	-0.115316	0.275097	-0.37098	0	0.329901	0.660953	0.600395	0	-0.225691
ENSMUST00000162945	Spata13	0	0.741341	3.6506	4.51488	0	0.464307	2.11446	2.74022	0	-0.00305474	-0.0975454	-0.199491	0	0.432533	-0.187054	0.708566	0	0.802265
ENSMUST00000147897	Ntng2	0	1.13295	7.43313	7.13398	0	-0.266532	3.93462	3.31384	0	0.422548	1.24638	1.06366	0	-0.660366	1.2021	1.71333	0	1.38573
ENSMUST00000106831	Trim30b	0	5.06691	6.572	7.70279	0	1.33654	0.863086	2.9627	0	1.71354	-0.662468	-2.28268	0	-0.114534	2.74359	2.12557	0	-0.22498
ENSMUST00000162946	Rasgrp4	0	6.7397	0	4.63922	0	-0.120967	-1.96642	-1.74162	0	-0.438825	0.123066	0.268628	0	-0.0286229	-7.31031	-0.374887	0	-0.043487
ENSMUST00000156876	Mfsd6	0	4.78588	4.60351	0	0	5.77888	-0.574268	4.90168	0	-0.405378	-0.270191	-0.488243	0	-4.84348	1.34706	-0.899278	0	1.13081
ENSMUST00000117759	Tmed5	0	4.93903	5.60564	5.23635	0	-3.22347	-2.88678	-2.86834	0	0.379525	0.35289	3.5816	0	0	3.07487	0	0	0.923188
ENSMUST00000100303	Card9	0	0.845165	-0.556978	0.472135	0	0.0450371	-0.959592	-0.517456	0	1.17429	-3.32911	-2.29896	0	0.393516	-1.09193	-1.27094	0	-0.0991169
ENSMUST00000113893	Ralgds	0	0.788875	2.70435	2.5962	0	0.198574	2.86782	2.24276	0	0.637543	1.76271	1.58884	0	0.475088	0.883475	1.48267	0	2.49452
ENSMUST00000107201	Cdc42se1	0	4.79999	6.4096	2.47545	0	-4.48651	-3.37759	0.384833	0	0.0297856	-0.425564	1.2471	0	-1.49217	6.19725	5.33896	0	1.35434
ENSMUST00000108920	Irf1	0	1.45096	3.48844	2.96951	0	0.678772	0.897064	-0.0265939	0	0.684865	1.61031	1.53176	0	-0.0169084	1.3234	1.17114	0	0.0109027
ENSMUST00000053375	P2ry10	0	3.57166	0.428715	4.94185	0	-0.0848009	-0.336511	-0.340432	0	-0.355009	-0.666338	-0.770539	0	-0.0589644	-1.34228	-0.829449	0	-0.226125
ENSMUST00000121212	Clk2	0	4.38442	0.578516	-3.57441	0	-2.07816	-10.7971	-6.34219	0	1.11212	0.778291	-4.5145	0	-0.0531737	-4.09368	-4.76779	0	4.90769
ENSMUST00000002588	Tiam1	0	6.31834	0.711632	0.897487	0	0.984439	0.312	1.09317	0	-0.187867	-0.829908	-0.889974	0	-0.522265	-1.18792	-0.907339	0	0.188591
ENSMUST00000098637	Fnbp1l	0	4.42431	0	4.77633	0	4.22766	5.05882	4.66209	0	4.20681	0	0	0	-4.42431	5.61734	5.89032	0	0
ENSMUST00000058352	Clec9a	0	3.86992	0.0319232	-3.89395	0	-0.0829019	-0.0526962	-0.652949	0	0.183982	-0.847929	-0.113714	0	-0.809215	-2.43723	-3.21957	0	-0.226192
ENSMUST00000119245	Trip4	0	2.37954	2.75436	3.9999	0	-0.544837	0.55392	-0.276759	0	-0.123935	-0.643964	0.353265	0	1.12102	1.70476	1.608	0	0.272611
ENSMUST00000138688	Ddx49	0	0.700977	1.6847	0.168351	0	1.35922	1.42454	1.60518	0	0.326925	-0.253233	-0.0145966	0	0.41552	2.26492	1.92172	0	-0.505336
ENSMUST00000109786	Zmiz2	0	4.01395	4.35884	5.67243	0	-0.825079	-0.0222959	-4.80226	0	-2.45309	1.93558	2.70427	0	-0.860442	-1.03632	-1.23661	0	3.89395
ENSMUST00000138722	Arpc4	0	2.16266	-9.13488	-3.60961	0	-1.91527	-0.781323	-6.89888	0	0.466022	-4.64533	0.780033	0	0.205163	0.634372	0.457745	0	-0.639067
ENSMUST00000164668	1300001I01Rik	0	7.39562	1.75531	-3.6192	0	-0.0828944	0.0600359	0.388295	0	0.340057	-0.169966	0.687079	0	4.38884	-0.0154802	3.76921	0	0.198261
ENSMUST00000028177	Olfm1	0	1.00298	-0.464497	1.09659	0	0.259565	-1.32412	0.0279595	0	0.151903	-5.01267	-4.36617	0	1.83927	-8.54409	0.515355	0	-3.32911
ENSMUST00000099527	Itsn1	0	1.82505	-0.350208	0.148845	0	3.32437	6.90649	5.40467	0	-1.46581	2.76353	0.110567	0	-1.44479	-0.816447	-0.138295	0	2.57785
ENSMUST00000115461	Eif4g1	0	0.969653	2.06256	1.04798	0	0.299959	0.222961	0.200532	0	0.419715	-0.380161	0.493586	0	-6.64158	-0.55663	-2.00233	0	6.30304
ENSMUST00000097333	Ddr1	0	3.67441	5.96109	0.15735	0	-0.623219	-0.494063	0.110344	0	0.537819	-3.20379	0.415409	0	0.761734	-1.39295	-0.447438	0	2.96537
ENSMUST00000145787	1810029B16Rik	0	0.592128	3.03501	3.47888	0	0.552595	2.51566	2.76864	0	0.605354	0.0561578	0.920512	0	0.43779	1.2129	2.36836	0	0.251572
ENSMUST00000153684	Phf23	0	5.5585	10.1893	9.99649	0	4.23721	5.71907	5.25445	0	0.978607	0.631777	1.47267	0	0.444185	-1.56301	-2.94834	0	0.775149
ENSMUST00000087514	Lyar	0	4.98282	5.88557	5.90134	0	-0.57987	0.354194	0.0948873	0	-0.034199	-0.0401842	0.754088	0	0.215828	1.65602	1.22691	0	0.149454
ENSMUST00000167613	Clasp2	0	4.68393	-0.39953	-0.11665	0	-4.06885	-9.20749	-0.252341	0	0.0244057	-0.099021	-0.600792	0	-2.02751	0.370122	-5.85303	0	0
ENSMUST00000082262	C230096C10Rik	0	10.5303	0	5.3787	0	0	0	0	0	0	0	4.22766	0	-4.14039	-4.14039	0.0664286	0	0
ENSMUST00000090925	Baz2b	0	0.945407	1.57592	0.966764	0	0.069489	-1.42399	-1.66503	0	0.220912	-0.308569	0.0482593	0	-0.227706	-0.216751	-0.0659576	0	-0.478368
ENSMUST00000076836	Zeb2	0	0.608058	1.19046	1.17672	0	5.2854	10.9292	11.1515	0	-4.5573	0.43487	0.516023	0	7.49365	8.16326	3.66546	0	5.53921
ENSMUST00000112250	Cacna1d	0	0.936913	-0.473595	2.37023	0	0.515824	0.0617023	1.18589	0	0.466443	-0.466443	-1.44878	0	0.542602	2.13986	2.63129	0	2.4771
ENSMUST00000112705	Nmi	0	0.721293	1.58169	1.72047	0	0.187135	1.0777	-0.0354183	0	0.235425	0.22718	0.502925	0	0.0742621	1.80577	1.20897	0	-0.0710592
ENSMUST00000174839	H2-T23	0	0.816857	1.7849	1.45247	0	0.340192	0.837021	0.235259	0	-0.213698	0.19942	-0.377498	0	0.0376774	0.673329	0.422414	0	-0.127292
ENSMUST00000109155	Zfp217	0	6.40448	6.14478	6.85613	0	0.280182	-6.8325	0.878506	0	-5.37324	0.779705	0.488078	0	0.288946	-0.293884	-0.366017	0	0.383271
ENSMUST00000136189	Tbc1d14	0	5.66345	-5.84653	-5.84653	0	6.64205	0.343088	7.03199	0	-5.23635	-5.23635	-5.23635	0	0	4.16321	4.98361	0	0
ENSMUST00000108958	Kif3a	0	0.736962	1.1927	0.904343	0	9.46855	0	9.46452	0	-2.35562	-0.264841	-0.94116	0	-9.77476	-4.4569	-4.49412	0	-3.04268
ENSMUST00000109151	Wdr59	0	0.75025	1.66868	0.555716	0	2.05329	3.38317	3.94677	0	0.541058	-2.09149	1.81676	0	-1.12794	-0.447848	-0.347981	0	-4.52101
ENSMUST00000110634	Zmynd11	0	0.786923	0.864663	0.817194	0	0.0507601	-0.435253	-0.0982475	0	0.146411	0.296244	0.125719	0	-1.87162	-1.43661	0.340642	0	0.518765
ENSMUST00000140717	Synpo2	0	2.83621	6.59159	3.56978	0	-1.72972	2.83621	2.6626	0	-2.67878	1.1312	-4.87493	0	-0.0767187	2.62695	2.49328	0	0.747382
ENSMUST00000079553	Trps1	0	5.69383	6.98892	7.25491	0	5.21381	0.442936	0.89202	0	-5.10475	-1.648	-10.2198	0	-1.27103	0.680227	0.100681	0	0
ENSMUST00000107473	Rara	0	0.70504	-4.53641	-0.564583	0	0.0816342	-2.30972	-1.79752	0	0.34593	-1.33122	-0.957404	0	0.286036	-0.385844	-0.414094	0	-0.634992
ENSMUST00000081606	Lepre1	0	4.70506	-0.105403	-5.64414	0	-4.19242	-5.58927	-4.11654	0	-3.84151	-4.29079	-4.20681	0	1.00435	3.38586	3.27188	0	0.76921
ENSMUST00000107704	5730528L13Rik	0	9.69824	12.0268	12.1217	0	-0.0780244	0.695998	0.54727	0	0.776799	-2.4771	0.201678	0	4.35541	0.837798	6.39638	0	3.99879
ENSMUST00000050385	Klri2	0	4.5914	5.34449	5.69933	0	0.0810839	-4.74415	-0.538802	0	0	2.67878	2.96537	0	-0.0530303	-1.91733	-2.30509	0	0
ENSMUST00000042615	Ralgps1	0	1.10583	0.829251	-9.69073	0	-0.109631	-0.229393	-0.999413	0	0.231688	1.03367	0.850592	0	1.29577	-0.222847	1.51508	0	-0.67195
ENSMUST00000113093	Cxcl9	0	0.771341	7.16403	7.95508	0	-2.19616	6.65659	6.47963	0	0	2.67878	0	0	2.53478	10.2232	8.74751	0	0
ENSMUST00000051310	Ddhd1	0	0.620368	1.94191	1.22386	0	-0.255112	1.13128	0.0343949	0	-0.304566	0.258874	0.0547204	0	-0.534552	-0.921689	-1.10396	0	-0.271683
ENSMUST00000146163	Map3k14	0	2.83269	-1.34843	-3.82553	0	0.0493622	-1.38301	-1.81074	0	-0.116824	0	-1.91239	0	0.131247	-2.02601	-1.8241	0	-0.963456
ENSMUST00000144051	Rps8	0	4.04107	0	0	0	0.115634	-0.939328	0.69529	0	0.733289	1.15675	0.345873	0	-3.74992	-0.0409967	0.366887	0	2.4771
ENSMUST00000087992	Zfp513	0	1.29555	-9.92338	-1.64702	0	0.185448	-5.60089	-0.828272	0	0.505371	0.182397	0.334017	0	-0.210111	0.422053	0.292188	0	-0.196485
ENSMUST00000106276	Nfkb1	0	1.78066	3.52057	3.35539	0	0	7.033	12.3144	0	0	0	0	0	0	0	0	0	0
ENSMUST00000024881	Strn	0	4.25451	-0.613938	4.19078	0	3.98606	-5.33133	4.84739	0	-0.00196436	0.825513	0.772312	0	0	3.66546	3.07487	0	0
ENSMUST00000168817	Fcgr3	0	1.38715	-0.751258	0.982839	0	0.800095	0.0054406	0.927559	0	-1.03807	-1.54824	-1.42176	0	0.836907	-1.054	-0.723243	0	0.241635
ENSMUST00000114952	Galnt11	0	4.77418	5.94623	-5.63251	0	4.01395	3.66546	0	0	-1.32164	0.207233	-1.13404	0	-0.503808	-6.12657	-0.107984	0	0
ENSMUST00000033211	Trim30d	0	0.80067	3.27734	3.16506	0	0.512036	1.17571	0.848784	0	0.124422	1.2186	-0.120557	0	-0.073236	3.36908	2.32127	0	3.56978
ENSMUST00000129858	Nucb1	0	1.45814	2.34559	1.36147	0	0.684923	-4.23159	-4.32864	0	-2.83621	3.13229	3.69725	0	0	0	0	0	0
ENSMUST00000161503	Fcgr2b	0	0.901322	2.26171	3.21426	0	0.16716	-0.835461	-0.0276087	0	0.254729	0.596699	0.787451	0	0.55044	-0.55549	1.04121	0	-0.0369778
ENSMUST00000167722	Abcf2	0	5.15669	5.58292	5.4287	0	6.00088	7.66803	7.77332	0	0.944441	0.535896	-4.22155	0	5.35325	0	6.23087	0	0.965053
ENSMUST00000124647	Rapgef2	0	0.684847	4.08115	3.92405	0	0.544864	0.813808	0.763802	0	0.704796	0.944234	0.959739	0	1.07577	3.88346	3.6602	0	-0.302886
ENSMUST00000107689	Fhdc1	0	11.3511	5.55197	5.42314	0	4.09244	0	6.16532	0	0.449277	5.07433	0.351775	0	0	0	0	0	0
ENSMUST00000059226	Ifi205	0	0.7093	6.76461	7.4373	0	0.0505732	4.86283	4.44879	0	0	10.4589	10.4179	0	0.803066	4.55857	4.56501	0	1.71861
ENSMUST00000112463	2010002M12Rik	0	4.11681	7.22538	7.08002	0	-0.586492	0.907974	-2.22036	0	-2.21233	1.63175	1.39309	0	-0.439733	3.81996	1.95818	0	0.488271
ENSMUST00000093983	Evi2b	0	1.2103	0.929937	0.592283	0	-0.291092	-1.38483	-1.14641	0	-0.204438	0.254483	0.173775	0	-0.129753	0.0769188	-1.36183	0	0.0721594
ENSMUST00000129306	Fscn1	0	4.81377	5.64989	4.8915	0	0	4.16321	0	0	0	0	0	0	0.122571	2.20428	2.53639	0	0
ENSMUST00000106843	Smarcd2	0	3.86434	4.52531	6.11446	0	-0.0141108	-0.236394	-0.127696	0	-0.0585999	0.400146	0.597794	0	0.363049	-0.775863	-0.933401	0	-0.00765092
ENSMUST00000142071	Rbm39	0	5.87139	-4.39232	6.17008	0	-1.35326	-4.76339	-0.0997606	0	4.76089	3.83937	-0.297534	0	-0.88896	0.72216	0.541609	0	0.55965
ENSMUST00000163246	Slc25a3	0	5.22827	0.394751	0.169512	0	-0.238661	1.01756	4.98361	0	-0.34528	0.304399	0.228796	0	-0.74168	-1.06806	-0.196607	0	3.82553
ENSMUST00000029155	Epb4.1l1	0	5.35701	5.62017	4.63899	0	-2.96537	-2.96537	0.109505	0	-0.610624	-0.418527	-1.19434	0	0.366566	-6.92909	-5.61468	0	-6.2448
ENSMUST00000121303	Mpo	0	2.4771	0	0	0	0.0282496	-0.269049	-0.182883	0	-0.527418	-1.48614	-1.12516	0	-0.113234	-2.65655	-2.60287	0	-0.188242
ENSMUST00000177094	Gnb1	0	4.17885	-5.53203	-5.53203	0	0.443087	-1.8215	0.645106	0	0.0469771	-0.0318997	0.136957	0	-0.859153	1.37164	1.32626	0	0
ENSMUST00000005072	Dtx2	0	5.57137	5.47964	5.67795	0	0	-3.51671	0.37724	0	0	0	7.12489	0	-4.55295	-4.55295	4.69143	0	-0.110344
ENSMUST00000165215	Htr7	0	3.98577	0	0	0	3.39721	0	4.11681	0	0	0	0	0	5.94545	6.42143	6.68442	0	0
ENSMUST00000113572	Runx2	0	0.888733	-0.158577	0.442233	0	-0.446321	-1.27004	-1.1315	0	-0.437765	-0.710166	-1.11384	0	-0.519999	0.617262	-0.0144547	0	-0.083822
ENSMUST00000098456	Ppp1r15a	0	3.32911	4.46979	0	0	-1.72972	5.40401	-1.72972	0	-1.41981	-0.534465	-2.09417	0	0.219536	1.47459	0.98341	0	-2.19616
ENSMUST00000041633	Tap1	0	0.847684	2.23022	2.53857	0	2.17255	4.91525	3.44157	0	0.00313443	1.97874	0.346759	0	0.426261	1.45818	1.22922	0	0.530698
ENSMUST00000169591	Cyp4f16	0	1.38846	0.403468	0.948702	0	0.812363	-1.10395	1.18613	0	-0.354098	-1.7916	-2.42659	0	-0.37409	-2.44914	-7.18936	0	0.241978
ENSMUST00000025846	Ppp6r3	0	0.911513	0.703671	0.659506	0	-0.518921	-0.267233	0.0601085	0	-0.329148	0.609226	0.137438	0	0.952498	1.47877	0.799169	0	0.823093
ENSMUST00000102924	Trim14	0	4.45524	6.49133	6.11737	0	-1.01392	0.641761	-0.866402	0	-1.09872	-0.253352	-2.00291	0	-0.448997	2.324	1.88451	0	-0.10417
ENSMUST00000164266	Fam173b	0	5.53874	5.37031	0	0	3.70893	3.39721	0	0	-4.55003	0.725372	-8.75684	0	-2.16269	-9.13151	-9.13151	0	4.84935
ENSMUST00000070968	Stat1	0	1.01177	1.55876	1.83028	0	1.01757	1.44806	0.529047	0	0.0639361	1.36746	0.112224	0	0.63223	1.72494	1.34023	0	0.392108
ENSMUST00000111451	Celf1	0	2.96537	10.5744	10.102	0	1.05589	-4.11681	-4.11681	0	0	0	0	0	0	0	0	0	0
ENSMUST00000170914	Kif3a	0	0.980599	-12.7044	-7.09569	0	-9.76225	-0.283805	-7.56609	0	9.51094	1.72972	6.86252	0	2.44376	-2.44296	-2.68553	0	6.41202
ENSMUST00000067792	Slc8a1	0	1.27551	-0.573615	-0.546561	0	-5.91542	-1.28256	-7.64514	0	0.0195574	-1.39018	-0.0766203	0	1.38778	-5.40802	-5.4653	0	7.16731
ENSMUST00000102841	Rtn4	0	13.1238	7.126	13.5172	0	-5.85303	-5.85303	-0.453796	0	0.0715273	0.153371	-0.0531816	0	0.830815	0.119209	-0.883417	0	5.77752
ENSMUST00000145802	Fchsd2	0	3.28125	4.61495	4.68113	0	0.29543	0.680506	0.742806	0	-0.109505	0.640054	1.02972	0	0.738752	2.83641	2.57349	0	3.7761
ENSMUST00000118006	Cxcl10	0	2.19616	11.3968	9.7289	0	3.06333	8.19833	3.82401	0	0	5.29949	2.67878	0	0	10.1673	8.64024	0	6.96882
ENSMUST00000162718	Luc7l2	0	4.06218	0.834338	0.929446	0	0.25203	-6.97713	-0.734241	0	-0.247554	-0.700263	0.0255753	0	-0.422933	4.3689	0.414454	0	-0.468738
ENSMUST00000159106	Cacna1s	0	2.67878	5.731	0	0	3.92587	0	0	0	0	0	0	0	0.591989	-0.706782	0.263706	0	0
ENSMUST00000168747	Atp10a	0	0.64597	2.71328	2.20471	0	0.135849	0.619506	0.315193	0	-0.255281	0.394282	-0.0240669	0	0.364831	2.04834	1.36443	0	0.0184863
ENSMUST00000114589	Btla	0	3.66546	4.55295	3.56978	0	4.58166	4.56019	3.83321	0	-3.85553	0.179024	-2.96453	0	0.366666	2.0728	1.86322	0	0.633006
ENSMUST00000153105	Cd40	0	2.19616	4.72664	4.14039	0	-1.72972	4.07187	3.22448	0	0	0	0	0	0.360575	4.52701	4.22576	0	0
ENSMUST00000113972	Suv420h1	0	4.68157	6.05954	-5.22612	0	0.28286	0.188753	5.06587	0	-0.716846	-4.18344	-4.47468	0	0	0	0	0	4.39232
ENSMUST00000106221	Gbp3	0	6.97838	9.5208	9.41946	0	0.893399	1.61752	-3.98543	0	0.222859	9.06549	7.87849	0	-0.262577	1.49566	0.558688	0	0
ENSMUST00000127958	Gbgt1	0	6.99456	9.88565	10.9476	0	-2.19616	-2.19616	-2.19616	0	1.72972	0	2.67878	0	-1.72972	-1.72972	-1.72972	0	0
ENSMUST00000117648	Ttc3	0	1.38256	-5.41922	-9.93179	0	2.72269	4.56845	-4.92353	0	-0.992678	0.097349	-1.9204	0	-1.35792	-1.08476	-6.86372	0	0
ENSMUST00000111214	Ifi204	0	0.992528	1.85267	1.93508	0	0.0830134	3.16478	1.94508	0	0.107542	1.79173	1.70627	0	0.884256	3.94875	3.49945	0	-3.39721
ENSMUST00000097891	1700029G01Rik	0	3.16993	0	0	0	0.280939	4.04864	3.44799	0	-0.359115	-0.157437	2.4771	0	-0.386006	1.0864	1.03737	0	-1.71354
ENSMUST00000102496	Lrrc57	0	5.29013	5.0256	0	0	-5.11501	0.38252	-0.274391	0	-0.760819	-6.29641	-0.98527	0	0.67038	-4.3415	-4.3415	0	0.203648
ENSMUST00000171101	Card10	0	5.52526	6.76209	0	0	-0.85233	-2.5655	-3.03407	0	0	0	0	0	0.79777	-4.93584	-2.30131	0	-4.11899
ENSMUST00000117643	1300018I17Rik	0	2.80448	1.74554	3.0674	0	2.25254	0.837935	8.09594	0	-4.94336	-4.59847	-8.95731	0	0	8.29641	0	0	4.77633
ENSMUST00000070200	Pla2g4a	0	0.847055	1.17636	2.50273	0	0.353999	-0.0984602	0.609653	0	0.302246	-0.125026	-0.142555	0	0.722877	-0.606037	0.72313	0	0.297207
ENSMUST00000117641	Rab3il1	0	1.55803	-11.1397	-1.33562	0	1.39462	-0.651356	-0.626216	0	4.77688	-0.396098	-0.109505	0	2.06984	-7.81827	-5.34117	0	2.96537
ENSMUST00000154364	Pi4ka	0	0.655894	0.481977	1.20191	0	0.271458	-1.00216	-0.49311	0	0.143562	-0.531841	-0.247669	0	-0.353148	-1.96587	-1.11993	0	-0.310899
ENSMUST00000129411	Atn1	0	4.46979	5.87431	5.23125	0	3.70893	0	0	0	-0.30848	-4.74419	-1.18825	0	5.84937	-0.378797	0.290283	0	0.157437
ENSMUST00000038760	Lad1	0	3.0635	9.61346	7.02575	0	-1.21133	5.12291	3.1605	0	0	7.17253	3.82553	0	-0.596643	2.7433	1.77189	0	4.55792
ENSMUST00000094756	Rbm47	0	2.85591	-5.64989	-0.460743	0	0.558237	-4.97244	0.735683	0	3.9477	0.692827	-2.4771	0	0	2.4771	0	0	4.5037
ENSMUST00000165197	Capza1	0	0.889091	-0.25767	-4.90515	0	2.08283	-5.12789	1.17056	0	0.482854	0.972237	1.33652	0	0.377435	0.192428	0.273221	0	4.8915
ENSMUST00000170226	Parp10	0	0.707133	2.93869	3.26552	0	0.478854	2.05126	1.06559	0	0.385403	2.0753	-0.161667	0	0.747382	3.66059	4.01789	0	0.145208
ENSMUST00000029438	Hipk1	0	0.640623	1.33654	1.23513	0	2.13313	-0.504872	0.935961	0	-0.0891122	-0.164864	-0.28683	0	0	0	0	0	0
ENSMUST00000097873	C77080	0	5.88883	5.78279	6.05833	0	-0.647383	-0.241755	-0.260416	0	0.511346	0.253818	0.390668	0	0.755715	0.521887	0.596876	0	-4.63451
ENSMUST00000089449	Mgll	0	2.76551	1.72972	6.49537	0	0.915507	-0.240567	-6.34794	0	3.74992	0	3.32911	0	3.39721	6.29564	3.66546	0	0.532762
ENSMUST00000068415	Zeb2	0	2.49661	-4.19883	2.94204	0	0.279146	2.45716	1.30699	0	-0.58446	-0.274405	0.170325	0	-0.218757	0.0708665	-0.297407	0	-5.9386
ENSMUST00000162496	Psme2	0	1.22952	3.61833	3.68745	0	-0.0899078	1.23348	0.437808	0	1.34888	3.06228	2.44676	0	0.210659	1.58613	1.25862	0	0.430957
ENSMUST00000168263	E2f2	0	1.08031	-3.45943	0.159771	0	4.82433	-1.8859	2.59025	0	0	2.4771	2.96537	0	3.85163	0.87115	-0.692827	0	0
ENSMUST00000111070	Pnpla6	0	0.890018	-6.72525	-6.72525	0	5.40701	-1.41463	4.78209	0	-1.11931	-1.13987	-1.17869	0	-0.719475	-1.39458	-0.987251	0	-0.0514971
ENSMUST00000152555	Scamp1	0	1.23643	0.214352	3.55112	0	1.51328	0.260059	3.58427	0	0.0361924	0.720343	-3.37373	0	0.491149	-2.67878	3.25196	0	2.49117
ENSMUST00000111902	Prg4	0	9.91049	5.97764	11.9363	0	0	0	0	0	0	0	0	0	-4.09244	-4.09244	-4.09244	0	0
ENSMUST00000119063	Acvrl1	0	1.36262	7.45508	1.43181	0	0.349793	0.181627	0.711399	0	-4.31164	-0.992806	-4.77808	0	0.691938	-4.9838	-8.60301	0	0
ENSMUST00000159964	BC055004	0	2.3754	-5.72907	-1.15607	0	2.19595	-1.9561	-1.67516	0	2.23976	0.402714	-0.703783	0	2.19649	-5.71501	-7.44473	0	0.185861
ENSMUST00000119929	Tmem41b	0	5.73978	6.53036	6.46269	0	-2.06554	-5.731	-0.233465	0	0.152751	-0.0261848	-0.342372	0	-0.0829787	0.416189	-0.421567	0	-5.84681
ENSMUST00000008035	Ctsd	0	1.42915	-0.352902	-1.23713	0	1.327	1.75498	0.78299	0	0.797451	-0.866294	-0.0525428	0	0.240372	-1.71638	-1.33123	0	-2.34284
ENSMUST00000094666	Tmem200b	0	0.640054	4.64583	4.47814	0	0	5.15587	0	0	0	4.40849	2.4771	0	-0.598817	3.07704	2.56891	0	0
ENSMUST00000111020	Gnb2	0	4.39232	6.33985	6.37315	0	-5.61985	-5.42187	-5.50642	0	0.0664286	0.606542	5.38278	0	-0.431312	-1.37199	-0.38554	0	-4.33628
ENSMUST00000161476	Prpf3	0	0.603847	-3.42016	-9.33522	0	1.20245	-0.279045	0.654558	0	5.13599	4.86987	5.05645	0	0.422074	0.351736	0.640003	0	0.13817
ENSMUST00000110307	Irf4	0	0.696377	-2.67186	-1.40522	0	-0.490804	-0.486346	-0.559301	0	1.95107	-0.333712	4.69508	0	-0.317273	1.27808	1.53805	0	-3.41396
ENSMUST00000130308	2810417H13Rik	0	3.67675	3.53022	5.2655	0	-0.0924624	-1.48951	-1.0917	0	0.733563	3.3739	0.333712	0	-0.482617	-5.15587	-1.98595	0	-0.172728
ENSMUST00000057333	Rnf214	0	6.00953	7.31591	6.58333	0	-1.50133	0.227341	-4.41167	0	-1.72972	-1.72972	2.90951	0	-3.82553	2.60308	0.562488	0	-0.886348
ENSMUST00000088898	Zfp280c	0	7.98374	7.40699	7.84886	0	-2.56081	4.22568	0.48194	0	-0.55611	-3.74992	1.01674	0	2.09581	3.56511	3.20931	0	2.13025
ENSMUST00000097735	Plcl1	0	1.15241	-6.74033	0.713841	0	3.37546	2.49975	0.952917	0	0.790483	0.250369	2.34618	0	-0.238128	2.07332	1.90314	0	0.280939
ENSMUST00000108175	Nfkbid	0	5.23749	10.7822	1.72972	0	-5.15217	0.714605	-4.57122	0	-0.273452	-0.331114	3.17761	0	0	4.85798	7.78227	0	-0.0392797
ENSMUST00000124973	Tpr	0	1.28008	0.501875	1.43631	0	-0.576245	0.258113	0.433586	0	0.178442	-0.0300278	-0.129317	0	5.96935	5.73668	-0.826126	0	-1.39935
ENSMUST00000031817	Herc6	0	0.724426	2.94265	2.80132	0	0.0743604	2.83239	1.61461	0	0.0340671	0.828702	0.0256304	0	0.165967	2.7698	2.49075	0	-0.0701506
ENSMUST00000165365	Cd276	0	0.941444	-4.9989	-5.67877	0	0	0	0	0	0.85123	-0.819424	-0.0690754	0	5.34013	-0.0839723	6.87386	0	0
ENSMUST00000081216	Ifi203	0	1.63442	4.77669	3.94904	0	1.33073	2.21881	2.32413	0	-1.16995	1.60695	0.382359	0	-0.10186	2.20471	1.24873	0	0
ENSMUST00000138094	Limd2	0	4.82448	6.11552	5.39444	0	-0.131929	-0.373574	-0.60019	0	-0.366992	1.46992	1.25688	0	-0.202199	-0.889912	-0.692158	0	0.163545
ENSMUST00000173544	Psme1	0	0.726996	2.60208	2.26196	0	0.464949	1.65111	0.52936	0	-0.00196714	1.12231	0.799134	0	0.184439	1.77587	1.34315	0	0.358467
ENSMUST00000113078	Fbxw2	0	4.84075	0.64795	5.7424	0	0.973867	1.3411	1.03493	0	-0.101027	0.576225	0.440755	0	0.400296	1.93761	1.7387	0	-0.296385
ENSMUST00000163251	Mink1	0	2.96537	6.66804	12.3838	0	-3.68943	-0.12184	-5.02644	0	-0.737415	-0.582437	-5.87822	0	-0.652124	-0.771233	-1.3057	0	7.82335
ENSMUST00000168831	Slc6a8	0	3.89875	0.165739	7.18985	0	0	0	0	0	1.29675	-1.52263	-1.28396	0	0	0	0	0	0
ENSMUST00000111025	Enah	0	4.33859	5.36177	4.70391	0	0.259066	-2.32218	-2.21942	0	-0.143066	-1.15275	-1.20346	0	-1.18604	-2.1562	0.188703	0	-0.363534
ENSMUST00000026681	1810029B16Rik	0	0.813629	2.62756	3.36167	0	0.284459	3.16556	3.28987	0	0.972638	0.257571	1.81839	0	0.542874	1.41456	3.01472	0	1.90311
ENSMUST00000123580	Clk1	0	6.07862	6.63003	6.60843	0	5.91244	-2.08201	-3.32911	0	0.200268	-11.1004	-4.79546	0	0	-1.72972	0	0	-0.824729
ENSMUST00000047997	Sp6	0	2.067	3.77433	-2.96537	0	-2.67878	3.64928	1.23565	0	0.466443	-2.36977	-2.36977	0	0	10.543	5.49753	0	-0.238661
ENSMUST00000168565	Osbpl7	0	5.48953	6.31716	-4.63922	0	-0.586649	-10.656	-0.931951	0	-2.19616	-2.19616	2.95402	0	0.765543	0.523173	0.869226	0	-0.287346
ENSMUST00000110663	Dab2	0	1.62181	-0.954737	1.19603	0	0.68776	-0.743519	0.244609	0	-0.0282548	-1.19846	-0.182529	0	0.744368	-1.91545	-4.47023	0	-3.39721
ENSMUST00000167651	Nt5dc3	0	5.21118	5.55767	5.12265	0	-1.59079	0.993486	-0.229525	0	-2.48662	0.379049	0.740277	0	-0.547015	-6.46789	-1.13748	0	-0.0514737
ENSMUST00000094376	Aftph	0	10.7627	0	0	0	-0.487723	-1.89749	-0.676667	0	-0.217368	0.0096362	-6.56046	0	-1.9453	0.135234	-0.913017	0	-5.60868
ENSMUST00000041209	Pml	0	0.855529	1.89037	1.274	0	0.141735	1.43576	0.222736	0	-0.187684	0.845826	0.0652269	0	-0.484974	2.18779	1.28051	0	-0.261827
ENSMUST00000166703	Oas3	0	1.27282	8.58817	2.90575	0	5.26971	8.39487	6.33795	0	0	3.66546	0	0	0	7.06388	5.03237	0	3.16993
ENSMUST00000167659	Enox2	0	8.96752	1.72972	8.64024	0	3.05241	-0.14439	-0.406546	0	-0.645791	3.65284	-1.36982	0	6.59118	6.57243	0.912167	0	-0.648137
ENSMUST00000111210	Mndal	0	0.622239	3.17626	2.58996	0	0.0511718	2.07424	1.13833	0	-0.212536	0.964589	0.471375	0	0.0362278	2.46829	1.64652	0	1.42932
ENSMUST00000099357	Tmpo	0	0.677446	0.933612	1.13198	0	-0.476885	0.0755783	-0.525854	0	0.750814	0.101243	0.255572	0	0.306041	1.88527	0.934525	0	4.90322
ENSMUST00000057567	Il1f9	0	0.616962	1.93477	3.79703	0	0.0597545	2.14003	1.65441	0	0.0817602	1.16291	1.15651	0	0.453834	2.48751	3.21327	0	0.937953
ENSMUST00000077523	Serpine1	0	5.89364	1.48169	1.65137	0	-0.747382	-2.4771	3.95644	0	7.7989	4.62751	8.20055	0	4.39239	-0.356099	-3.92587	0	6.89888
ENSMUST00000154259	Zfp783	0	2.96217	-3.39721	-3.39721	0	-0.0190256	0.228493	-0.299102	0	0.715347	-1.40678	0.613299	0	-0.218668	1.75577	1.43531	0	-0.182641
ENSMUST00000135067	B230312A22Rik	0	5.15018	0	0	0	3.82553	10.2043	9.68836	0	-3.32911	0.877708	4.51133	0	-3.32911	-3.32911	0.596769	0	4.39232
ENSMUST00000114689	Mll1	0	5.83561	-0.234431	0.876311	0	-0.420986	-1.19085	0.275689	0	-0.225334	0.661124	0.507533	0	0.961002	-6.41307	-0.600594	0	0.398424
ENSMUST00000057145	Niacr1	0	1.03409	5.10971	5.10859	0	0.0754531	2.85359	2.04097	0	0.617301	2.79188	2.33251	0	1.55899	4.56657	4.66443	0	0.975778
ENSMUST00000000253	Lhx2	0	1.66439	4.20277	3.57463	0	1.72972	3.2539	2.4771	0	0	0	4.67326	0	-0.644677	5.21328	2.98493	0	0
ENSMUST00000016673	Il10	0	2.96537	5.97523	5.7091	0	-2.19616	9.94497	7.1275	0	4.9529	1.44021	5.58109	0	-0.521116	2.96754	2.63127	0	4.69508
ENSMUST00000109271	Mier3	0	3.56555	-0.957592	3.50585	0	0.783428	-7.62922	1.33715	0	-0.332504	-5.16484	-0.277165	0	0.874284	1.0403	-3.66546	0	0
ENSMUST00000163086	Casp4	0	1.97419	3.16477	3.17865	0	1.10231	3.31009	3.09911	0	1.5771	2.66282	2.83265	0	1.28644	2.29242	2.64689	0	2.16092
ENSMUST00000115163	Lrrc33	0	1.0844	4.49269	4.33434	0	4.13558	-2.08222	4.27354	0	-0.021138	0.417876	-0.203115	0	0.3776	-4.10104	0.361848	0	-0.0226483
ENSMUST00000131546	4933427D14Rik	0	0.84024	0.572791	-9.21097	0	-3.56978	-4.49836	2.1544	0	0.506044	0.411758	0.364771	0	0.764178	0.928083	0.758692	0	-0.105126
ENSMUST00000106006	Slc25a22	0	4.48774	7.50526	1.05132	0	-3.64638	2.61973	-2.8999	0	-0.571068	-1.36205	-1.38488	0	3.07487	0	0	0	0.387565
ENSMUST00000035930	Zfp800	0	8.38915	11.49	11.3392	0	-0.380892	-0.226596	0.0297297	0	-0.257241	-0.296588	-0.149577	0	-0.183142	-0.3153	-0.733254	0	-0.311989
ENSMUST00000097271	Irgm1	0	1.22028	2.59729	2.62906	0	1.62199	3.73788	2.43776	0	0.295307	1.97173	0.755708	0	-0.139303	2.95149	1.89117	0	0.789958
ENSMUST00000038069	Ceacam10	0	2.19616	3.39721	0	0	-0.108591	-2.89901	-2.68201	0	-3.45943	0.747382	0.466443	0	0.293722	-1.22471	-1.46867	0	2.39858
ENSMUST00000051033	Tprn	0	5.49439	-0.786009	-0.614751	0	0	0	0	0	10.1748	5.23635	5.38698	0	-5.50843	-5.03644	-10.3313	0	0
ENSMUST00000022185	F2rl1	0	3.16993	1.72972	2.67878	0	0.582228	1.00344	0.507019	0	2.67878	-0.466443	-0.466443	0	0.0434256	2.39926	1.91455	0	0
ENSMUST00000100514	Gpr146	0	4.85071	-5.55197	5.065	0	-0.540591	-1.25109	-0.724148	0	4.8103	-0.854536	3.71856	0	5.37047	0.618789	0.399851	0	0.90047
ENSMUST00000127300	Calm1	0	6.10894	4.16682	4.73409	0	0.673586	1.34916	1.30662	0	-0.76165	0.466612	0.491831	0	0.210656	0.985119	0.629641	0	0.093441
ENSMUST00000022988	Atad2	0	4.39232	0	0	0	-5.0523	4.43872	-5.0523	0	0.87115	0.87115	-3.16993	0	0.3982	0.136969	-0.0988525	0	-0.130494
ENSMUST00000128791	Ctsc	0	1.0001	0.974002	2.0017	0	1.00657	-6.20994	0.559923	0	-0.105197	0.276788	0.621976	0	0.683508	-0.459096	0.591574	0	0
ENSMUST00000090792	Hnrnpa3	0	0.795021	-0.85044	-7.28397	0	4.19328	1.11952	5.89573	0	0.0450285	0.963366	5.985	0	0	0	0	0	-0.0272196
ENSMUST00000152171	2210020M01Rik	0	3.95359	3.81172	4.72369	0	-0.294108	-1.77574	-1.63175	0	-0.434595	0.326423	0.39912	0	-0.681929	-2.53862	-3.02788	0	-0.199391
ENSMUST00000114701	Pi16	0	0.640054	-2.19616	0	0	-0.0219566	-2.10962	-1.7164	0	1.90581	-0.847731	1.63513	0	-1.66749	-0.431839	-6.07598	0	-0.0534368
ENSMUST00000033004	Il4ra	0	1.89982	0.451281	2.32991	0	0.829759	0.0916925	2.47931	0	2.31013	-0.967325	1.97517	0	0.504533	-0.18506	0.282126	0	-0.0246678
ENSMUST00000114066	Cpeb2	0	4.76666	10.1045	10.4178	0	0	0	0	0	4.35884	7.8113	4.06721	0	-6.85664	-3.28686	-6.85664	0	0
ENSMUST00000062562	Apol7c	0	4.76666	12.2001	11.4769	0	-4.92762	3.11976	1.79495	0	0	8.27305	0	0	0	0.967138	0.967138	0	8.97456
ENSMUST00000109299	Slc35c2	0	5.47964	0	5.48325	0	-6.20741	-2.02089	0.0319621	0	-0.495985	-5.47236	-5.47236	0	6.71285	-0.0231345	-0.284744	0	5.39393
ENSMUST00000114062	Notch1	0	1.01987	1.63898	2.32743	0	-0.393789	-0.601973	-0.240807	0	0.0989654	-0.15015	-1.35582	0	3.12765	5.34317	6.53868	0	1.72871
ENSMUST00000118952	Papd5	0	3.38463	4.25919	4.68436	0	0.180323	0.0869119	0.128802	0	6.24381	5.97627	6.4927	0	0.734012	0.433995	0.100249	0	-0.010405
ENSMUST00000087212	Nipal1	0	1.18249	2.2577	1.64242	0	0.581265	1.80377	0.808206	0	-0.417685	0.571629	-0.776799	0	0.0334452	1.1121	0.804226	0	-0.235921
ENSMUST00000026564	Ifitm1	0	4.06721	4.26764	4.51257	0	0.959941	-0.341576	1.19187	0	1.50801	1.33502	2.03331	0	2.62385	-1.5945	1.70349	0	-0.142794
ENSMUST00000140842	Xaf1	0	1.26922	3.48258	2.85438	0	-0.492893	7.10777	5.91678	0	3.06793	5.17546	3.68444	0	0.339133	4.48202	3.70314	0	6.09011
ENSMUST00000098079	Rnf20	0	5.66638	-0.327544	0.112295	0	-0.118653	0.285998	-0.508673	0	-4.30342	-4.07643	-3.65138	0	5.52747	5.79557	0.217397	0	-0.00664766
ENSMUST00000039484	Zc3h12d	0	0.841689	-6.84911	0.376683	0	0.16686	-6.19031	0.25561	0	7.49764	0	7.07903	0	0.641826	-1.85115	-0.823896	0	-2.83621
ENSMUST00000165140	Tmem39a	0	3.91102	4.4792	-0.0790226	0	-0.837154	0.770876	0.716106	0	0.607468	0.531874	-3.11597	0	0.166996	2.39259	2.21726	0	-0.0387508
ENSMUST00000059826	Kcnb1	0	1.71216	-2.27254	1.28256	0	0	1.44878	0.982333	0	1.26327	2.96537	0.482617	0	0.268743	3.89945	4.07959	0	-1.72972
ENSMUST00000162285	Ikbke	0	0.992369	2.79493	1.43904	0	0.914428	5.32643	4.82864	0	0	0.784757	0.75595	0	-2.21799	2.98071	2.54015	0	3.70893
ENSMUST00000114939	Smad4	0	3.6314	-2.17189	-1.1108	0	4.5437	0.324176	5.75799	0	-5.3151	-8.28047	0.366223	0	0	0	0	0	0
ENSMUST00000058429	Il27	0	2.17539	8.34776	6.99961	0	0.293758	3.21416	1.25399	0	-2.4771	8.0976	6.69149	0	0.745381	7.98705	8.03584	0	0.104825
ENSMUST00000128197	Gria3	0	4.22932	-4.65075	-0.309251	0	10.0772	5.0256	4.72664	0	0.191015	-3.75586	0.227039	0	-0.390029	0.399406	-0.438769	0	0.198955
ENSMUST00000097593	Arhgap26	0	0.787544	1.41873	-1.98919	0	0.0682849	0.201706	1.02282	0	-0.53599	0.168832	0.0456742	0	-0.566581	1.47283	1.20784	0	0.751987
ENSMUST00000108593	Ctdnep1	0	7.6389	6.36205	7.09655	0	0.00696266	-0.285026	-0.169249	0	0.162397	0.0761783	-0.664973	0	-0.493564	-6.96285	-0.931657	0	-0.119291
ENSMUST00000028223	Kynu	0	3.44228	1.13598	3.17061	0	0.0142012	0.761722	-0.331232	0	3.32911	0.823346	0.204556	0	-0.615329	-0.227533	-1.15374	0	0.674389
ENSMUST00000030964	Cd38	0	1.50071	3.57607	4.28935	0	0.798021	0.169834	2.15258	0	0.0693474	1.80591	2.4956	0	0.0995201	0.187157	0.763017	0	-0.384906
ENSMUST00000098679	Pou2f2	0	2.17804	3.10657	4.07064	0	1.24439	2.79759	2.26853	0	4.87493	10.3649	9.71025	0	1.41339	2.88994	3.3643	0	9.84697
ENSMUST00000112621	Ccdc93	0	3.51671	11.511	11.1667	0	1.14173	-0.0114615	1.63626	0	-0.108848	-0.73725	0.537136	0	-2.30484	3.76294	3.50333	0	-3.57202
ENSMUST00000027966	Fcgr2b	0	1.53232	2.91569	3.60597	0	0.306317	-0.609073	0.398174	0	0.35606	0.533599	0.669901	0	0.302791	-1.11092	0.691412	0	-0.105817
ENSMUST00000100745	Ksr1	0	0.664058	1.73099	1.93677	0	0.429287	-1.94776	0.930995	0	1.28617	1.9583	2.94797	0	-0.768678	1.66335	1.9031	0	0.118599
ENSMUST00000120531	Stxbp6	0	3.03141	5.848	5.78305	0	0.157269	2.27783	2.31715	0	1.31055	1.5518	2.25385	0	1.11814	1.60396	2.53933	0	-5.03237
ENSMUST00000149096	Ntng2	0	2.19616	7.91314	6.67429	0	-1.073	4.10861	3.90313	0	-0.157437	1.39604	0.807753	0	-3.3716	0.575121	1.47128	0	1.56556
ENSMUST00000029743	Pias3	0	4.24793	0	0	0	0	0	0	0	0	0	0	0	-5.35755	6.90891	7.13688	0	0
ENSMUST00000065065	Noa1	0	4.32261	-0.448302	-0.481781	0	0.153678	5.19082	0.0235115	0	-0.0673387	4.34552	0.0375787	0	1.67205	8.09601	6.74153	0	0.929966
ENSMUST00000093365	Ewsr1	0	0.603132	0.507475	0.194823	0	0.362757	-2.34713	0.439901	0	0.14159	0.333961	0.456765	0	-0.502688	-0.163214	-0.315455	0	-0.138566
ENSMUST00000114980	Tcf4	0	1.49679	0.476237	0.738863	0	1.40661	1.37899	1.77334	0	2.96537	2.4771	3.07487	0	-4.26987	2.26787	3.045	0	0
ENSMUST00000084035	Adam9	0	0.735943	0.136776	0.789923	0	0.349325	-0.340669	0.532928	0	0.702722	0.239848	1.12261	0	0.0580949	-1.04657	-0.306717	0	0.257914
ENSMUST00000114985	Tcf4	0	1.43369	0.753853	0.738671	0	1.27767	2.16989	0.509133	0	7.7514	3.66546	3.82553	0	4.52425	4.90703	6.4141	0	-3.95644
ENSMUST00000110253	March1	0	1.41097	0.910856	2.64596	0	0.670718	-0.00778602	1.42752	0	-0.788801	-0.349068	0.367744	0	1.66958	-4.93483	2.46111	0	1.99718
ENSMUST00000110315	Slc20a1	0	4.42431	0	0	0	-0.525623	-3.19695	0.848942	0	-0.387422	0.875885	-0.447933	0	-0.046126	-1.34279	-0.0396718	0	4.69357
ENSMUST00000112459	Ifih1	0	0.660901	6.08764	4.80114	0	-0.307478	4.16235	2.95724	0	0.0906896	1.44024	0.794075	0	-0.0391058	3.87218	2.98502	0	0.875489
ENSMUST00000125054	Pxn	0	0.990114	1.50452	1.09874	0	0.292407	-0.216275	-0.114704	0	0.422418	0.791001	0.544331	0	-0.4443	1.8017	1.46378	0	-0.0237528
ENSMUST00000040750	Lif	0	0.656666	1.26209	1.82107	0	0.329283	4.29399	-0.623219	0	-0.792619	0.227739	-0.941388	0	0.020857	3.4303	1.76795	0	-3.46968
ENSMUST00000169492	Arpp19	0	6.21536	0	0	0	0	0	0	0	-5.2414	0.376304	-5.2414	0	-6.09783	-6.57537	-11.7591	0	0
ENSMUST00000117782	Adamtsl4	0	1.15385	0.37117	0.944606	0	1.09786	-1.29655	1.03307	0	2.04234	-0.866296	1.01827	0	-0.307065	-5.91149	-1.22679	0	0.501091
ENSMUST00000063539	2010005H15Rik	0	3.2539	0	1.2806	0	0.240985	1.45892	1.08278	0	-1.72972	0	0.466443	0	-2.83621	3.35204	2.64441	0	1.26357
ENSMUST00000111228	Tagln2	0	3.45943	4.40849	3.6192	0	-0.466443	-2.37518	0.596818	0	-0.60335	2.87532	0.87826	0	0.346777	3.00827	2.72358	0	-0.354695
ENSMUST00000074465	Aqp9	0	1.44368	-2.30757	2.59391	0	0.306919	0.195	-0.0808964	0	0.79593	1.02822	1.77232	0	0.371672	0.629704	0.37364	0	-0.0899038
ENSMUST00000170811	Rnf14	0	0.980538	1.87248	1.7484	0	-0.228506	-0.0532616	-0.0293832	0	-0.348402	-0.132139	0.0432436	0	0.543946	1.44286	1.44252	0	-0.0790997
ENSMUST00000159386	Tle3	0	0.993012	2.42371	3.54637	0	0.309732	-0.35402	0.363503	0	0.106769	0.278496	0.207352	0	0.226221	0.517724	1.04395	0	-0.136835
ENSMUST00000020856	Bzw2	0	0.634767	-0.476556	-0.158372	0	0.119106	0.0574991	0.508683	0	0.045932	0.137664	0.244929	0	0.502683	-0.0293254	1.14286	0	0.116816
ENSMUST00000140602	Slc25a22	0	4.18972	6.11051	6.26901	0	0.418959	2.19315	1.22839	0	-0.0848941	-0.0572828	0.0828819	0	-0.17658	2.3615	1.30492	0	0.166502
ENSMUST00000037994	Slfn1	0	0.615703	3.64694	3.47981	0	-0.18579	-1.64058	-1.79315	0	-0.129156	0.340728	-0.129156	0	0.325789	3.02819	2.49384	0	0.0380176
ENSMUST00000113712	Tia1	0	4.56593	0	0	0	-9.90037	-5.15345	-9.90037	0	-1.22293	-0.919625	-0.0453148	0	-0.499366	-1.70396	-0.854824	0	0.120835
ENSMUST00000051443	Synpo2	0	0.704527	2.12481	1.32202	0	0.129156	2.52617	2.44119	0	-3.74258	0.352446	-4.69508	0	-0.179839	2.21585	2.20264	0	3.11715
ENSMUST00000111317	Ambra1	0	5.58088	0	0	0	-0.804708	-5.03237	-5.03237	0	12.2865	11.4214	12.286	0	-0.909654	-1.63131	-0.946591	0	0
ENSMUST00000167779	Myo1e	0	4.52595	-2.14371	-6.50255	0	4.28278	0.494063	3.27943	0	-0.102491	-0.0494267	0	0	0	0	0	0	0
ENSMUST00000076212	Abtb2	0	0.937071	3.06844	3.38407	0	0.469067	0.0188432	0.519687	0	0.478757	1.08423	1.26134	0	0.459215	1.83912	1.89224	0	0.406575
ENSMUST00000154055	Lass2	0	0.930365	-0.0635173	-4.44437	0	0.694643	-2.62977	-0.844659	0	1.59763	1.32226	1.57585	0	1.48104	1.18604	0.588089	0	-3.16993
ENSMUST00000166682	Atxn2l	0	2.47391	0.112197	-2.63667	0	-2.92772	-3.64311	-2.83946	0	-5.51967	-0.835073	-5.65857	0	-1.55233	-0.610245	-0.436937	0	-2.83621
ENSMUST00000165684	Med16	0	5.36608	10.845	10.4029	0	0.780414	0.594872	1.00749	0	0.102999	-5.19918	-1.35866	0	0.0864127	-0.400022	0.0673089	0	0.594554
ENSMUST00000119990	Plekhg2	0	0.935348	0.294744	-5.84848	0	-0.111815	-1.41298	0.55637	0	3.9835	2.4206	0.0134584	0	-0.166856	-0.828919	-0.285076	0	0.0756029
ENSMUST00000070631	Ddx60	0	1.87134	4.00537	3.56428	0	0.0650821	2.13244	0.665748	0	-3.16154	1.0357	1.78475	0	0.0151176	3.31949	2.56265	0	0.148257
ENSMUST00000169895	Rnase4	0	1.10607	-5.23335	-1.95248	0	-0.214185	-10.5685	-4.14367	0	-2.4771	-2.4771	-2.4771	0	2.19616	0	1.72972	0	3.85042
ENSMUST00000070635	Zyx	0	0.748016	0.475222	0.494068	0	0.22525	-1.51479	-0.858333	0	-0.73467	-0.759801	-1.29303	0	0.41195	0.535984	0.777663	0	-0.0498939
ENSMUST00000165096	Mvp	0	5.78279	0	0	0	5.07407	-4.93903	-0.0313338	0	1.15793	-0.242269	-1.03719	0	-5.08679	-10.0847	-10.0847	0	0.177365
ENSMUST00000138865	Slc25a22	0	0.710542	3.3785	2.05464	0	1.76572	4.32422	3.18701	0	0.507048	1.31055	1.2183	0	2.19616	9.08547	8.05503	0	0.852008
ENSMUST00000068025	Klhl18	0	0.933236	-5.39638	0.81632	0	-0.258578	-1.0599	0.115516	0	-0.30544	-0.375836	-0.683567	0	-1.35793	-1.80608	-1.59351	0	-0.163383
ENSMUST00000027243	Il1r2	0	0.952502	0.333712	1.05774	0	0.78546	-2.64957	-1.20745	0	2.01922	0.346786	0.159181	0	0.689778	0.37416	-0.217358	0	-0.385787
ENSMUST00000105543	Phactr2	0	4.91834	4.67611	3.42056	0	-0.352786	-2.32414	-1.24267	0	1.21589	0.262814	0.143311	0	3.56978	4.78588	9.29557	0	0.353707
ENSMUST00000151992	Col27a1	0	2.80793	1.91072	0.829246	0	-0.910898	0.233716	-1.94018	0	0	2.4771	0	0	-1.09268	4.76079	4.38814	0	2.19616
ENSMUST00000124479	Ccl2	0	0.733985	2.42193	1.90554	0	-2.48567	0.911543	-0.289507	0	0.0979889	1.68687	1.39323	0	1.18836	2.21799	-0.747382	0	-4.39232
ENSMUST00000154774	Calr	0	1.09556	-7.71004	-1.98721	0	-0.744009	-0.616297	0.509798	0	1.43254	1.1116	2.13221	0	0.771452	0.0366674	0.157274	0	-0.0610825
ENSMUST00000071857	Sipa1	0	2.90079	3.11115	3.03581	0	-0.114681	-1.02538	-1.61678	0	0.183622	-0.554099	-1.11485	0	0.198452	-10.2687	-5.39378	0	0.337157
ENSMUST00000006679	Prtn3	0	4.79929	-2.19616	-2.19616	0	0.180174	0.266344	0.372213	0	2.7415	2.3179	-0.671138	0	0.0585697	-1.81899	-1.70966	0	-0.161953
ENSMUST00000041035	Triobp	0	6.27502	8.14494	0.848017	0	0.519228	1.3742	-0.56938	0	-5.07235	0.227347	-10.3434	0	-0.530936	0.292666	1.88928	0	0.215126
ENSMUST00000121112	Lmo4	0	3.32847	7.80407	6.52916	0	-0.063909	0.718922	0.5465	0	0.285368	0.539793	0.511135	0	-0.243642	-0.682839	-0.586675	0	0.733352
ENSMUST00000114846	Pfkfb3	0	0.60026	0.086991	3.14649	0	0.231523	0.637896	3.22043	0	0.200895	-1.01179	-0.437433	0	0	-0.333957	0	0	-0.0566703
ENSMUST00000140866	Irf1	0	6.40091	8.46089	7.80213	0	1.05709	-2.20328	0.3949	0	-2.96537	2.57337	2.39218	0	0	0	2.19616	0	0
ENSMUST00000169314	Idi1	0	4.51257	5.50456	10.0505	0	1.03813	1.65034	0.441284	0	0.893367	1.10743	5.2717	0	-0.0368114	6.3929	6.06005	0	3.2171
ENSMUST00000137032	Nlrc5	0	0.91764	6.37522	2.03759	0	1.08776	2.91025	1.59047	0	2.96537	7.66239	3.82553	0	0.0317491	2.2315	1.46297	0	0.404464
ENSMUST00000168224	Cass4	0	0.727979	-1.24785	-1.65996	0	0.229934	-0.720783	-0.639587	0	0.110452	-0.444583	-5.35697	0	-0.603904	1.23624	-0.475108	0	1.10089
ENSMUST00000177367	Clec4e	0	3.41786	7.25888	7.57218	0	2.19616	6.17213	5.97151	0	0	0	3.39721	0	6.69408	8.71727	8.74905	0	0.201678
ENSMUST00000110375	Stard7	0	1.37006	4.26074	-3.03941	0	-0.0381294	-0.0450316	0.110349	0	0.446385	-0.133521	-0.0734274	0	0.100254	0.520978	1.08557	0	0.11333
ENSMUST00000153679	Ctsd	0	3.49939	-9.28482	-0.95692	0	0.653323	1.97309	2.7622	0	1.94389	0.674027	2.07938	0	0.129156	-0.157437	-5.03237	0	-0.432822
ENSMUST00000050166	Adam22	0	3.20434	4.55654	4.64328	0	4.43979	-0.0654733	4.3301	0	-0.851214	-0.071801	-2.772	0	-1.1041	-1.4938	-2.10273	0	0.614209
ENSMUST00000095157	D14Ertd668e	0	0.64098	2.97877	2.71142	0	0.409163	3.3038	2.19138	0	-1.52516	1.31105	-1.72972	0	-0.122053	2.6283	1.45946	0	1.29932
ENSMUST00000123027	Tnfrsf8	0	4.9542	5.74618	5.15018	0	0	0	0	0	6.61748	0	5.1727	0	0	0	0	0	2.4771
ENSMUST00000026062	Casp7	0	0.777737	2.02421	2.33935	0	0.0266624	-0.158642	-0.121443	0	-0.0876118	0.00878619	-0.272908	0	0.0483997	0.426268	0.481743	0	0.20772
ENSMUST00000177071	Uba7	0	1.32164	7.62609	6.97281	0	-0.203208	1.68361	0.657571	0	0.223054	-0.11445	-0.505948	0	0.150548	1.07003	1.00671	0	0.473254
ENSMUST00000057343	Ptbp1	0	6.9284	3.05611	2.81319	0	1.44713	-0.0255948	2.1826	0	-0.0066929	-0.0159843	0.196917	0	-0.437653	0.748198	0.585689	0	1.30923
ENSMUST00000159630	Tle3	0	4.21956	0.0732962	0.924498	0	-0.098996	-0.35388	0.507003	0	0.380818	0.371134	0.0923789	0	0.399557	1.44953	1.14772	0	-0.0616205
ENSMUST00000029563	Adar	0	0.927096	3.21435	3.57549	0	1.1455	-4.96905	1.48166	0	-0.805323	1.08945	-0.810316	0	1.63814	3.76863	2.67878	0	0
ENSMUST00000120904	Hecw2	0	3.11627	0.488271	-2.4771	0	-1.15342	-2.68448	-1.31461	0	3.04817	2.68443	4.87655	0	0.303465	2.39752	1.83539	0	-0.267637
ENSMUST00000171171	Wdr4	0	0.851347	-0.0847959	-4.53974	0	0.0439802	-1.28844	-0.220951	0	-0.0605447	-1.37444	-0.821724	0	-0.0258115	-5.77571	-0.703184	0	0.322293
ENSMUST00000159140	Tle3	0	4.86117	6.7595	7.60678	0	0.22887	0.0463827	0.4363	0	0.251973	0.11895	0.392058	0	0.631954	1.19424	1.52561	0	-0.204427
ENSMUST00000174146	Daxx	0	0.746854	8.78962	9.63198	0	-5.3608	3.95668	-5.18065	0	-10.1306	-1.98158	-5.30774	0	-0.253757	2.46526	1.49661	0	5.76105
ENSMUST00000004829	Cd244	0	3.18042	-0.529999	0.819128	0	1.02676	-0.786045	0.886893	0	0.788849	0.26548	0.334085	0	0.706482	-2.00452	-0.253788	0	-0.063611
ENSMUST00000075165	Gdap10	0	0.616432	2.83912	2.71789	0	0.312532	1.4889	0.765849	0	-0.633801	0.040963	-0.736327	0	-0.503379	0.981474	0.223874	0	0.899596
ENSMUST00000098862	Atp6v0c	0	0.614573	-1.71129	-1.50502	0	0.125576	-0.092661	-0.3675	0	-2.20676	0.170744	-0.213221	0	1.24194	0.928827	0.569937	0	1.97178
ENSMUST00000110865	Adap1	0	4.74693	0	0	0	3.66546	3.2539	3.89395	0	0	0	0	0	-5.16708	1.85778	2.77355	0	-3.89395
ENSMUST00000166356	Pim3	0	3.78871	5.64414	5.64702	0	-2.55711	5.54444	4.10527	0	0.104575	0.0436652	-0.303252	0	4.45879	4.80498	0.207185	0	-1.69179
ENSMUST00000048615	Pnp	0	0.638531	1.7429	1.78956	0	0.271636	-0.0818927	-0.449587	0	-0.1499	0.192623	0.0228404	0	0.510648	0.918848	0.892024	0	-0.108642
ENSMUST00000113035	Uhrf1	0	4.14039	0	5.11501	0	-0.0963642	-3.82603	-4.56563	0	5.10942	6.27555	0.780656	0	-4.13105	1.60967	1.32842	0	-5.28797
ENSMUST00000110817	Spint1	0	4.68425	4.49859	0	0	-0.287337	-0.699933	-6.01653	0	0.139708	-3.95612	-0.131111	0	-0.197819	-6.95	-1.85552	0	-2.98685
ENSMUST00000139417	Galnt7	0	2.82957	-5.54539	-5.54539	0	8.75116	2.67878	3.74992	0	-0.517782	0.0468953	-0.26836	0	0	0	0	0	0
ENSMUST00000176425	0610031J06Rik	0	4.97814	6.60471	0.11024	0	-6.3172	1.24117	-4.92138	0	-0.401349	-0.215418	-0.392902	0	0.077908	-0.259673	-6.60274	0	-0.0747123
ENSMUST00000031238	Gbp9	0	1.42965	2.95453	3.1479	0	0.381299	2.10924	1.25664	0	-1.50504	0.156682	-1.94734	0	-0.120041	1.65323	1.31218	0	0.140092
ENSMUST00000072482	March1	0	0.758541	0.176101	2.07397	0	0.0812366	-0.404795	0.51718	0	0.28346	-0.738581	0.896959	0	0.542517	-7.29511	0.157427	0	-0.076401
ENSMUST00000050686	Tmem67	0	0.713064	2.42682	2.42806	0	-0.795473	0.42267	-0.373007	0	-0.432716	-0.127567	-0.464809	0	-0.169037	1.54118	0.328095	0	0.0735706
ENSMUST00000084852	Numa1	0	0.952262	-11.2441	-5.17611	0	-0.230122	-0.686809	0.445472	0	-0.0582669	-1.09619	-1.31217	0	1.2553	0.825454	1.08451	0	-0.722751
ENSMUST00000100498	Tnrc18	0	6.10858	0.0826875	0.394863	0	-1.23844	-2.68905	-1.85981	0	1.07158	-0.110256	0.580711	0	-1.75562	-0.287203	-0.102089	0	-0.315878
ENSMUST00000055539	Timeless	0	10.0563	11.6484	6.15687	0	0.114195	0.427435	-0.166711	0	0	0	4.46979	0	-6.05533	-2.05911	-4.14659	0	-4.71414
ENSMUST00000126715	Pim2	0	4.09832	2.48809	4.99282	0	0.786269	2.81836	3.06342	0	3.22431	1.6698	4.35248	0	0.157437	2.58578	2.86577	0	1.24384
ENSMUST00000168523	Mtrr	0	4.03367	-5.01877	4.67543	0	0.299661	0.180319	0.142274	0	0.350305	0.781068	1.13083	0	-3.98269	0.621628	0.256708	0	0.256336
ENSMUST00000000208	Slfn4	0	5.05374	8.06755	7.92162	0	0.390889	0.944759	0.808849	0	-3.39721	-3.39721	-0.143311	0	0.198126	0.81509	1.34546	0	3.78871
ENSMUST00000053085	Nlrc5	0	1.51252	3.02351	3.26824	0	1.478	2.26761	1.66626	0	1.95008	1.52334	1.62732	0	-0.37422	2.08353	1.27186	0	0.319472
ENSMUST00000109549	Samhd1	0	0.827691	3.13334	2.83094	0	0.0425965	0.0681603	-0.840585	0	0.138338	0.688688	-0.0486563	0	0.00115152	1.17088	0.727822	0	0.0718959
ENSMUST00000039111	Inf2	0	5.62602	6.47957	6.01101	0	5.8358	4.67898	6.03936	0	0.222339	-0.490514	5.69194	0	-0.391213	1.41691	0.835697	0	0.973337
ENSMUST00000171607	Nbeal2	0	1.28766	-9.93026	-4.59449	0	-0.0566202	-2.46884	-1.29894	0	-0.233928	-0.77091	-1.01158	0	-0.497178	-7.57717	-2.18512	0	-0.125487
ENSMUST00000133320	Atp5f1	0	5.56954	-0.983536	4.03603	0	-0.841338	-1.60938	-6.87757	0	0.650404	0.673973	1.32066	0	1.21755	-0.038468	-0.706424	0	0.204765
ENSMUST00000099159	Stat6	0	1.48062	-5.03994	1.39317	0	-0.13404	0.826953	0.454787	0	-5.05108	1.43858	0.508484	0	1.04905	1.26846	0.436716	0	0.0593492
ENSMUST00000047812	Dpp4	0	0.658072	-0.105071	1.1288	0	-0.0790227	-0.378216	-0.536732	0	2.31504	2.5196	1.83242	0	0.0453006	-2.08256	-2.21542	0	1.14148
ENSMUST00000034475	Snx19	0	6.81727	7.05156	7.12906	0	0.536632	-0.791097	0.774542	0	0.312785	-0.597522	-0.134859	0	-0.322917	-0.55459	-0.384376	0	0.212097
ENSMUST00000177098	Apobec3	0	0.702392	2.09072	1.76964	0	0.243732	0.4002	0.435506	0	1.32001	1.80396	1.7063	0	-0.13266	-0.527986	-0.580031	0	0.447409
ENSMUST00000112038	Ptprc	0	5.67348	5.97749	6.04559	0	0.408191	-0.166995	0.0700944	0	-0.303169	-0.633515	-0.450783	0	-0.272855	-0.604366	-0.966518	0	-0.233442
ENSMUST00000094337	Fcrlb	0	0.731882	1.78818	3.39234	0	0.0526163	-0.706829	2.51627	0	0.352039	-0.20709	0.0656059	0	0.48108	-1.11738	3.26493	0	-0.280939
ENSMUST00000147758	Mfsd6	0	0.677633	-0.277858	1.91981	0	0	0	3.82553	0	-4.49859	-0.604638	-4.49859	0	0.405042	-5.35866	-4.07364	0	3.32911
ENSMUST00000047967	Sipa1l1	0	0.773528	2.28191	3.76266	0	0.647606	0.678068	2.49571	0	0.358242	0.163571	1.26617	0	0.561098	1.12259	1.95337	0	0.25534
ENSMUST00000135106	Irak3	0	4.06721	8.86414	9.55919	0	0.926288	4.00708	3.97776	0	-2.79211	0.471597	0.309038	0	1.40496	-2.21472	3.02578	0	1.21205
ENSMUST00000057784	Slc7a2	0	0.724172	5.28092	5.24531	0	0.316684	7.59577	8.39556	0	-1.07115	6.00572	5.59649	0	-2.83621	-2.83621	1.97755	0	1.48444
ENSMUST00000164496	Pam	0	0.75312	-3.02085	-5.71357	0	0.527545	-1.57291	0.341025	0	0.470987	-0.587077	0.44686	0	-4.09575	-0.0497994	-1.54498	0	2.58972
ENSMUST00000100841	Eps8	0	0.716023	-3.00065	-2.43081	0	0.061236	-2.67724	-1.55718	0	2.57587	-4.93575	0.301445	0	0.307481	-2.20683	-2.78255	0	-0.26028
ENSMUST00000176858	Uba7	0	2.74502	9.21124	8.92739	0	0.819211	0.600559	0.146085	0	-0.164369	-0.111504	-0.555024	0	-1.28145	0.170109	-0.305241	0	0.250123
ENSMUST00000108836	Irgm2	0	1.23974	3.526	3.37056	0	1.44393	2.80704	1.29955	0	0.581053	1.87193	0.498879	0	0.267846	2.86351	2.40671	0	1.48426
ENSMUST00000097463	BC094916	0	3.78871	5.54207	5.41526	0	-8.69594	0.500878	-0.465517	0	2.83621	0	0	0	-0.481307	1.53082	-0.0748004	0	0
ENSMUST00000097462	Pydc4	0	1.13564	8.57816	8.06957	0	2.83621	9.98601	8.8363	0	0	3.16993	2.67878	0	0.575121	8.24619	7.01171	0	0
ENSMUST00000164284	Lsm14b	0	10.2785	11.071	9.66699	0	0	0	0	0	0	0	0	0	0	0	4.81377	0	0
ENSMUST00000020215	Socs2	0	4.82737	5.41302	4.55433	0	0.00369543	0.112631	-0.200766	0	-1.07445	0.918848	-1.07734	0	0.0273913	0.574067	0.610938	0	0.0224027
ENSMUST00000000687	Haao	0	3.07487	0.286593	3.05222	0	-0.316146	-1.76531	-1.83367	0	-1.42352	-0.206799	-1.51253	0	-0.520165	-2.6562	-2.91458	0	-0.18366
ENSMUST00000131108	Ctsc	0	0.880145	1.98635	2.33432	0	0.5383	-0.898153	0.000273225	0	-0.426438	-0.511077	-0.712609	0	0.460409	0.642536	0.903114	0	-0.0451766
ENSMUST00000142946	Parp14	0	3.64582	8.35387	7.97612	0	-1.9225	5.24791	3.53938	0	-0.0361201	1.82149	0.315878	0	-0.426374	4.59786	3.50911	0	1.51277
ENSMUST00000107358	Stat5b	0	1.69594	-5.187	-0.589644	0	0.546986	-1.99425	0.18587	0	0.17522	-0.821766	-0.294398	0	0.362944	-1.22921	-1.17044	0	-0.384468
ENSMUST00000138601	Tubgcp4	0	10.6374	0	5.62663	0	5.03237	2.67878	0	0	-4.79529	0.639503	-0.0286287	0	-8.93586	-3.92398	-8.93586	0	-10.26
ENSMUST00000138603	Hap1	0	3.56978	4.30551	4.96166	0	0	0	2.67878	0	0	0	0	0	-0.268457	-2.56745	-2.6883	0	0
ENSMUST00000146504	St6galnac6	0	3.96378	-0.00787505	-4.92353	0	3.82553	3.45943	3.45943	0	8.19326	9.13959	4.3415	0	0.569441	-6.32695	0.188573	0	-5.33314
ENSMUST00000147193	Dync2h1	0	5.10786	-0.285105	4.0908	0	-0.63897	-5.22946	-1.17843	0	-0.469753	-0.202331	-0.376051	0	0.212689	0.461941	-0.934895	0	-10.8283
ENSMUST00000089017	Fndc3a	0	0.600679	1.21805	1.19806	0	0.324584	-0.270801	0.498728	0	0.186276	0.160216	0.575132	0	0.0821414	0.797986	0.414409	0	0.409981
ENSMUST00000077458	Stxbp1	0	9.73947	5.72843	11.0682	0	1.31445	-3.93219	-3.1513	0	-5.37054	0.488899	0.874316	0	0.83617	3.15145	2.68864	0	-1.56398
ENSMUST00000102702	Guk1	0	4.62199	5.46116	-5.47601	0	-4.96746	0.536749	-4.76391	0	-5.12599	-5.0205	-4.62694	0	4.24793	0	0	0	-1.41181
ENSMUST00000140912	Crem	0	4.04107	4.35884	0	0	0	0	0	0	-4.16321	0.142298	-4.16321	0	0.616484	-3.99789	-5.58407	0	7.28496
ENSMUST00000073970	Lilra6	0	1.15092	-8.7313	-0.82003	0	-0.0791608	-1.92579	-0.591562	0	0.322334	-3.07487	-0.878715	0	0.228911	-1.08267	-0.553908	0	0.152468
ENSMUST00000100786	Flot2	0	5.0546	0.719474	-4.56593	0	-0.135185	-6.69525	-0.895399	0	-4.09244	-0.69523	4.87623	0	3.95644	3.82553	4.35884	0	-0.942405
ENSMUST00000011152	Mcoln2	0	0.710424	1.27737	2.64118	0	0.632861	0.99114	2.89017	0	-0.0325091	0.887881	1.15	0	0.017801	-0.238043	1.14178	0	0
ENSMUST00000135732	Sema4a	0	0.629421	0.928041	0.97046	0	0.343636	-0.744028	-0.414158	0	-2.69169	-2.60772	-1.16653	0	0.159771	2.86085	3.1002	0	-0.108894
ENSMUST00000046383	Tnfsf10	0	0.715385	8.77058	8.30338	0	1.01004	2.96645	1.71569	0	0.515888	0.851622	0.516299	0	0.293483	2.55166	1.61441	0	-1.09864
ENSMUST00000135326	Ikbkb	0	4.33881	5.94236	5.28609	0	0.0105625	-1.1182	0.00648088	0	0.143937	-0.0994105	0.57054	0	-0.227406	0.743086	0.68994	0	0.145978
ENSMUST00000168352	Lphn2	0	4.10182	7.67396	6.22944	0	1.49343	1.88269	1.48001	0	0.036983	0.129156	0.140602	0	3.46211	3.56143	3.85777	0	4.21629
ENSMUST00000114628	Cep164	0	0.585672	-10.3324	-0.876988	0	-1.54744	-1.95711	-6.47407	0	-1.17545	-0.220482	-8.315	0	0.781522	-3.90693	-4.06361	0	-1.92955
ENSMUST00000168351	Tap1	0	0.83036	3.60533	3.77178	0	0.694054	1.65984	0.472604	0	-0.618873	0.541144	-0.535515	0	0.192666	1.18358	0.709657	0	0.0889261
ENSMUST00000125276	Slc35c1	0	5.31331	5.64414	0	0	0	4.28682	4.84935	0	0.15321	-5.07804	-0.830114	0	0	0	0	0	-4.20681
ENSMUST00000052768	Arhgap22	0	4.0186	-4.35884	-1.39347	0	0	0	0	0	0	0	0	0	0	13.0466	13.2046	0	0
ENSMUST00000107601	Arhgap23	0	6.76089	7.37905	1.58576	0	0.388705	0.0797157	0.117764	0	-0.908489	5.34406	4.8361	0	3.2539	4.20681	0	0	4.24192
ENSMUST00000131487	Pogk	0	5.74367	0	5.5585	0	4.35292	-4.14039	-0.81128	0	-0.619442	-0.299646	-0.467472	0	5.62468	6.12226	7.11593	0	-0.0435992
ENSMUST00000032473	Iigp1	0	8.95086	11.177	10.4858	0	0	0	0	0	0	0	0	0	0	8.28471	7.49985	0	0
ENSMUST00000032472	Klrb1b	0	4.57055	-0.129156	4.46834	0	0.694975	-0.913748	0.492119	0	0	0	0	0	0.447844	-0.426659	-0.327267	0	2.46531
ENSMUST00000171929	Cenpf	0	10.1841	10.6777	5.08434	0	-0.066733	-0.156931	-0.124599	0	2.89967	0.244932	0.0378747	0	4.69911	-4.74693	-0.262594	0	-0.118622
ENSMUST00000085425	Isg15	0	0.654903	5.4794	4.75922	0	0.0952164	6.17502	5.03064	0	0.51794	4.06487	2.82648	0	0.410193	5.76416	5.62541	0	1.78002
ENSMUST00000128257	Rnf44	0	4.25701	-0.218317	-0.337543	0	0.839613	-5.03198	0.867177	0	0.399851	0.929561	1.95163	0	2.19616	0	0	0	2.96537
ENSMUST00000034214	Mt2	0	0.786286	1.85755	4.12654	0	-0.180015	2.47324	6.0896	0	2.66519	0.547846	3.47581	0	0.570105	0.731316	3.21009	0	-0.398161
ENSMUST00000147274	Ntng2	0	4.27592	7.73203	7.42712	0	-0.25912	3.19502	2.8596	0	-0.347028	1.35673	0.96196	0	0.799397	1.7871	1.87523	0	1.3262
ENSMUST00000040721	Tpst1	0	0.935912	2.52138	2.83185	0	-0.255572	0.238803	0.930363	0	3.11587	-0.539001	3.61528	0	1.16952	2.46685	2.33192	0	-1.22512
ENSMUST00000160106	Fcgr2b	0	0.704135	2.30798	3.37591	0	0.37385	-0.917681	0.150434	0	0.416143	0.722961	0.990911	0	0.0930973	-1.12898	0.838244	0	-0.0880053
ENSMUST00000151738	Fam40b	0	4.42431	3.98577	6.03427	0	-4.24074	-4.33579	-1.27537	0	0	0	0	0	0.403518	-1.00862	-1.34667	0	-2.4771
ENSMUST00000093902	Rnf213	0	0.596566	3.67834	3.48837	0	0.144978	3.10572	1.86898	0	0.214207	2.17739	0.927858	0	0.0663548	3.63955	2.73622	0	1.15288
ENSMUST00000016640	Cd274	0	1.43879	2.71839	3.40971	0	0.48549	3.39842	2.63815	0	0.677697	1.39815	1.54381	0	0.160561	0.122433	0.669148	0	0.632865
ENSMUST00000160213	Samhd1	0	1.64508	1.79784	1.12649	0	4.13863	7.19924	5.63887	0	-0.788828	-3.87371	0.496649	0	0.458502	2.28859	1.26381	0	-0.0971766
ENSMUST00000137822	Rasa3	0	3.36094	-5.42314	-5.42314	0	-1.78051	-10.3723	-6.04853	0	0.0649474	0.175606	-6.14423	0	0.564813	-3.5272	-0.728402	0	-0.121555
ENSMUST00000096029	Psd	0	0.905809	4.19635	3.02735	0	-0.00784373	3.34922	2.01732	0	0.930217	3.34889	3.41078	0	-0.183738	0.512936	0.295181	0	1.91339
ENSMUST00000080968	Pias2	0	5.97217	0	0	0	0	0	0	0	0	0	0	0	-6.39157	-5.94171	-5.92057	0	-1.06105
ENSMUST00000160748	Ikbke	0	1.27957	3.11978	2.55886	0	0.0742046	4.28704	3.95321	0	0.0637951	1.36664	0.37653	0	0.988965	2.90146	3.14215	0	1.82778
ENSMUST00000030316	Laptm5	0	0.808291	-6.89989	-6.89989	0	0	0	0	0	-0.660346	-0.564152	-0.00413144	0	-3.70217	-5.00917	-7.68794	0	0
ENSMUST00000098669	Ceacam1	0	5.59027	5.94418	10.7325	0	0.24535	-0.73787	-3.61271	0	9.17516	0	4.16321	0	0.218908	3.1335	-1.80954	0	0
ENSMUST00000005976	Tnfsf14	0	3.77808	-4.65875	0.933624	0	0.434744	-1.40504	-0.369833	0	0.445922	-0.00699276	0.213856	0	1.22888	0.355099	0.0753695	0	0.113295
ENSMUST00000108649	BC096441	0	0.820601	-1.79654	-12.166	0	0	0	0	0	0.0168695	-0.322875	-0.504065	0	0	0	0	0	-1.03579
ENSMUST00000065796	Jak2	0	0.990363	4.2726	4.79045	0	-0.104817	-0.837866	-0.987668	0	0.22674	2.18814	2.43502	0	0	-1.49379	0	0	0.0274594
ENSMUST00000115250	Tspan33	0	3.1544	3.29118	4.11681	0	-3.92587	-3.92587	-0.13716	0	-0.747382	1.72972	2.88045	0	-0.0816039	1.70512	1.3164	0	2.95972
ENSMUST00000045846	Sfxn5	0	0.943619	-1.25269	-0.284384	0	0.341194	-4.22892	-2.55715	0	1.88295	0.124341	0.874785	0	0.857791	-0.564546	0.642189	0	-0.675134
ENSMUST00000164758	Sec24b	0	3.92587	10.8835	10.4123	0	1.51277	2.22815	-2.19616	0	0	0	0	0	0	0	0	0	0
ENSMUST00000046266	C130039O16Rik	0	0.703473	0.297657	0.135257	0	-0.0107341	-0.838107	-0.704799	0	-0.0444414	-0.18217	-0.0357692	0	-0.0968712	-1.80867	-1.3027	0	0.00470671
ENSMUST00000097308	Tbc1d5	0	5.98899	-0.149026	0.00454967	0	-4.9224	-0.577894	-6.58387	0	3.68258	4.14828	2.50976	0	-5.89951	-1.23404	-1.02645	0	-0.156864
ENSMUST00000145012	Col27a1	0	0.713841	6.48297	6.15615	0	1.05774	5.0132	4.10182	0	2.67878	4.87493	1.72972	0	-1.02146	3.82692	3.33183	0	2.19616
ENSMUST00000082060	Chi3l1	0	8.607	4.45495	9.37072	0	0.110202	1.49854	2.55573	0	2.96537	3.74992	3.70893	0	0.115064	1.39531	1.56025	0	0.594697

## Sheet: Mac IL10 Down
Supplementary Table 2 - Page 2 - PEC Macrophages, +IL-10 differentially down-regulated
Values are log2(fold-change from respective un-treated cell type)
		PEC Macrophages				Neutrophils				Mast cells				splenic DCs				Eosinophils
Ensembl Transcript ID	Gene Symbol	-IL10 -LPS	+IL10 -LPS	-IL10 +LPS	+IL10 +LPS	-IL10 -LPS	+IL10 -LPS	-IL10 +LPS	+IL10 +LPS	-IL10 -LPS	+IL10 -LPS	-IL10 +LPS	+IL10 +LPS	-IL10 -LPS	+IL10 -LPS	-IL10 +LPS	+IL10 +LPS	-IL10 -LPS	-IL10 +LPS
ENSMUST00000127722	Mmp12	0	-0.893095	-1.67709	-1.87138	0	-0.562166	0.882813	0.458887	0	-0.108975	-0.155603	-0.0906649	0	0.308631	-1.20415	-1.07931	0	-0.308533
ENSMUST00000151280	Ptplad2	0	-0.591874	-2.47053	-3.00856	0	-0.457731	-3.02704	-2.93012	0	-0.597677	-0.837691	-1.59916	0	0.0956306	-1.69548	-1.92344	0	-0.2425
ENSMUST00000163272	Suz12	0	-5.25142	-5.25142	0.667595	0	-0.172075	0.413216	-0.0902561	0	0.16468	-0.133586	0.266226	0	-0.414498	-0.252664	0.154307	0	-0.682164
ENSMUST00000164630	Emilin2	0	-6.33909	-0.154189	0.949041	0	0.0911355	-3.82594	-1.96998	0	0.60823	-0.47295	0.178262	0	0.409048	-0.0482724	-0.209638	0	0.226941
ENSMUST00000023075	C1qtnf6	0	-0.935953	-0.5875	-0.42988	0	3.82902	4.54396	4.14321	0	0.807132	0.321781	1.76649	0	0.201308	-0.964774	-0.42753	0	0
ENSMUST00000114196	H2-Ab1	0	-5.4348	-5.4348	-5.4348	0	0.45735	-1.66195	0.300204	0	-0.760056	-0.120002	-0.444177	0	0.226492	0.0703781	-0.165189	0	0
ENSMUST00000154403	Polg	0	-4.24388	1.04575	1.73295	0	-1.42459	-0.960008	-0.599345	0	2.26718	2.24194	0.299439	0	0.46849	1.36647	1.08873	0	0.200714
ENSMUST00000074271	App	0	-1.13799	0.738247	-5.74722	0	0	0	0	0	1.05774	1.25623	0.333712	0	0.420215	1.5365	1.91171	0	0
ENSMUST00000087225	Pnkd	0	-9.52249	1.48983	0.414735	0	1.39145	5.25278	4.74082	0	-0.353976	-0.582469	0.207019	0	0.743496	2.10875	3.10219	0	3.8844
ENSMUST00000121370	Tbc1d1	0	-5.44627	1.36493	-5.44627	0	0	0	0	0	-1.64541	-1.33968	-0.534274	0	-4.40224	4.39891	2.38557	0	-4.9542
ENSMUST00000082089	Rbm10	0	-5.29013	-5.29013	-5.29013	0	-4.16321	-4.16321	-4.16321	0	0.743916	-4.43979	-4.43979	0	-9.1255	0.036563	-4.02874	0	0
ENSMUST00000149936	Hspa8	0	-0.72432	0.452656	1.01339	0	-0.155483	0.297716	0.401473	0	0.67776	0.819913	1.06112	0	0.256803	1.39791	1.48345	0	0.124999
ENSMUST00000020779	Mpo	0	-2.19616	-2.19616	-2.19616	0	0.158615	-0.402274	-0.0423302	0	0.795123	-3.12162	-3.75655	0	-0.299894	-3.81465	-4.04999	0	1.74952
ENSMUST00000173030	Adamts10	0	-5.17739	-5.06283	-4.45073	0	-5.82665	4.36965	-5.82665	0	9.95084	3.07487	2.67878	0	-3.14647	0.949868	-7.91314	0	-1.4318
ENSMUST00000144962	Pex11b	0	-0.633611	-0.70626	-0.553022	0	-0.542367	0.367273	-0.500596	0	0.285122	-1.75667	0.479933	0	3.73076	3.11931	-5.54539	0	0.932784
ENSMUST00000086843	Asb1	0	-1.95028	-0.460707	0.187243	0	0	0	4.81377	0	0.0193861	0.252846	-0.169948	0	0.855434	-5.7404	-1.60812	0	-0.522743
ENSMUST00000030952	Tnfrsf4	0	-0.899076	-4.649	0.0869433	0	0.112618	-0.547772	0.284141	0	0.665828	0.145658	0.702906	0	0.0153849	0.827229	0.698647	0	-0.183979
ENSMUST00000170196	Pfkfb3	0	-0.836584	-5.41526	7.54121	0	0.355245	-0.132057	2.49413	0	-1.66393	-1.88287	-0.545122	0	1.27867	1.25158	1.22588	0	-0.240365
ENSMUST00000028311	Traf2	0	-1.14363	1.35075	1.27778	0	0.357182	0.457628	0.353738	0	0.115698	0.634175	0.593099	0	-0.336269	-0.834062	-0.651595	0	0.320208
ENSMUST00000167731	Myc	0	-4.58304	0.516431	-9.37833	0	-0.833256	0.466032	-0.108281	0	-2.52863	0.340682	-2.87935	0	-0.180147	6.3597	4.8411	0	0
ENSMUST00000069795	Slain2	0	-5.75612	-5.75612	-0.129495	0	-3.29118	-3.30651	-8.23783	0	1.77067	5.31024	-0.192	0	-5.95175	-2.0578	2.10144	0	-8.68086
ENSMUST00000171215	Zfp106	0	-4.72664	6.87653	6.9785	0	6.53588	5.40336	6.58751	0	1.56376	-1.80742	2.36647	0	2.4771	0	2.96537	0	-1.56915
ENSMUST00000107269	Pogz	0	-5.39924	-5.39924	-5.39924	0	0.0508201	6.81778	-4.3415	0	-0.680499	0.328129	0.575726	0	1.12079	0.431206	1.16406	0	0.0133803
ENSMUST00000146865	Prkar2b	0	-4.24793	2.46365	3.65373	0	0.941949	2.12984	1.12317	0	4.7549	6.5652	5.88704	0	0	0	0	0	-0.352532
ENSMUST00000102554	Kif1c	0	-0.756228	-5.31775	0.299813	0	-0.387665	-0.573489	-5.57137	0	-0.352499	-10.9122	-10.9122	0	-0.234844	-1.63464	-0.400059	0	4.9542
ENSMUST00000019038	Sept9	0	-0.65394	0.874055	0.0486265	0	0.678466	0.063929	0.628516	0	-0.262849	-1.6012	-2.08575	0	-0.347277	-0.992988	-0.620863	0	-0.375931
ENSMUST00000166646	Abcc4	0	-5.30606	0.00808341	0.845417	0	-9.57245	1.90443	0.0955909	0	0	4.82283	0	0	8.10258	5.90709	5.8062	0	-0.340335
ENSMUST00000166082	Chid1	0	-4.58253	-10.9723	1.28813	0	5.65143	0.467721	5.78989	0	-4.46275	-5.35641	-0.0244662	0	0.874027	-9.73253	-4.571	0	0.113676
ENSMUST00000102552	Hmgn2	0	-3.40822	0.57404	0.583139	0	-1.17525	-3.88075	-1.17498	0	-1.72972	0.466443	0.466443	0	-0.747382	0.201678	-2.4771	0	1.40889
ENSMUST00000111668	Camkk2	0	-9.84369	-4.21118	-9.84369	0	0	5.32687	0	0	-0.854536	1.01433	-1.0271	0	1.23106	2.69453	2.19738	0	0
ENSMUST00000056403	H1fx	0	-0.933318	0.621708	-0.188427	0	-0.540101	1.30647	0.468956	0	-1.26123	-0.418772	-1.55473	0	0.320333	-1.87752	-0.623871	0	-2.19616
ENSMUST00000023673	Runx1	0	-0.738964	-7.98002	-2.16003	0	-0.081058	-1.47422	-1.74181	0	-0.570904	0.0358942	-0.347057	0	-0.566899	-2.1001	-2.32088	0	-0.274073
ENSMUST00000110362	Ywhaz	0	-0.767086	2.87508	3.0106	0	0.47027	-0.0550805	1.06682	0	0.156925	0.295657	0.275597	0	-0.160526	0.0162876	-0.120242	0	-0.484781
ENSMUST00000111741	Add3	0	-0.832183	-8.29117	-2.93264	0	-0.512536	-3.89162	-2.66483	0	-1.93947	-2.35712	-2.47404	0	0.738804	-5.97107	-5.97107	0	0.00507532
ENSMUST00000060442	Gpr85	0	-0.614867	4.13167	3.09325	0	-0.311183	3.86615	3.34052	0	1.72972	6.29798	6.00788	0	0.268251	3.60429	3.69637	0	3.07487
ENSMUST00000169212	Fgfr3	0	-4.01395	-4.01395	0.577244	0	0	0	0	0	0	0	0	0	-0.431644	7.21148	7.27967	0	0
ENSMUST00000113564	Fnbp1	0	-5.19876	0.738518	-7.25495	0	-0.153225	1.32584	-0.0137142	0	-0.85051	-1.17979	-4.63922	0	-1.41717	0.881763	0.216354	0	4.61609
ENSMUST00000102855	Crat	0	-0.687908	-5.96001	-6.78646	0	-0.252548	-6.18068	0.770645	0	0.378359	0.306284	0.31014	0	-1.4252	-5.80234	-2.34389	0	4.04562
ENSMUST00000075036	Unc13d	0	-4.67326	-4.67326	5.74709	0	-0.862781	-6.6167	-6.21742	0	0.190103	-0.121111	-1.24831	0	-1.35002	-1.71428	-1.28205	0	0.0951488
ENSMUST00000141295	Cfb	0	-3.84651	2.87989	3.13242	0	0	6.99545	7.25498	0	0	0	0	0	0	2.4771	2.83621	0	2.19616
ENSMUST00000110997	Tlr5	0	-8.10258	-5.13721	-4.64315	0	-0.574012	-3.8255	-4.35155	0	0	0	0	0	-0.37525	-4.95796	-10.3966	0	0
ENSMUST00000114880	Parp9	0	-4.00108	2.88334	2.80575	0	4.80149	6.2621	6.43682	0	0.165856	0.910349	0.838468	0	0.729572	3.36682	2.99855	0	4.2657
ENSMUST00000118405	Itgal	0	-5.15018	-0.558979	1.55921	0	0	0	0	0	-4.39232	0.334318	0.448302	0	-0.105669	-2.72057	-0.15508	0	0
ENSMUST00000114887	2610018G03Rik	0	-2.50231	-2.61326	-2.73586	0	-0.0640614	0.134486	-0.485542	0	3.29589	1.86295	4.98747	0	-0.188244	-1.50272	-1.43277	0	2.4426
ENSMUST00000169608	Rasip1	0	-1.21111	-0.593439	0.0971855	0	0.203463	4.14328	3.13625	0	0	2.4771	2.67878	0	0.0880143	0.428044	0.132142	0	0.0542552
ENSMUST00000111266	Trp53i11	0	-3.82553	6.34224	0.869559	0	0.435129	0.470427	-0.069791	0	-0.478708	-1.06179	-0.631337	0	-1.02161	2.05094	1.62151	0	-0.206637
ENSMUST00000085210	Acot1	0	-4.88326	0.832223	-3.15355	0	-5.76884	-10.5826	-10.5826	0	0	0	0	0	0	0	2.83621	0	0
ENSMUST00000076226	Herc2	0	-6.19636	0.141111	0.0867599	0	-0.337593	-0.789624	-0.553943	0	-0.258236	-0.0901737	-0.139247	0	-1.36306	-0.00838873	-0.0741061	0	-0.722539
ENSMUST00000076493	Slc22a21	0	-0.655572	-0.744776	-0.996442	0	-0.616286	-0.257467	-0.691987	0	-0.0293271	-0.384596	-0.482872	0	-0.149262	2.81531	2.20456	0	-0.0846299
ENSMUST00000020972	Itsn2	0	-4.84579	-8.73036	-8.73036	0	1.03815	1.01178	0.207382	0	5.03498	0.862284	5.16571	0	0	0	0	0	2.67878
ENSMUST00000100009	Atf2	0	-5.07169	0.774834	-5.07169	0	5.35755	0	0	0	4.66209	4.63922	4.49859	0	0	0	4.96905	0	-5.1727
ENSMUST00000105105	Hist1h3d	0	-3.51671	-4.95692	-4.95692	0	-0.411511	-4.14019	-3.67351	0	2.31966	0.623219	1.5561	0	-0.837935	-2.38477	-1.27827	0	-0.423801
ENSMUST00000057836	Zfp672	0	-5.79756	-10.6555	-5.56496	0	-3.89209	-4.35904	0.185542	0	-0.213889	1.64741	1.28168	0	5.67217	5.4519	5.68313	0	-0.00352574
ENSMUST00000039424	Kctd12b	0	-0.922075	-2.06033	-3.10502	0	0.608064	-0.420817	-0.785393	0	-4.99751	0.869253	-0.274315	0	-1.33072	-0.00940244	-0.925373	0	-0.367285
ENSMUST00000127134	Rufy4	0	-3.78871	-3.78871	-3.78871	0	0.65755	-5.03495	-3.09607	0	0.522275	-1.89091	-2.94865	0	1.72972	0	0	0	-4.67326
ENSMUST00000068150	Adam11	0	-2.96537	0.494063	-2.96537	0	-0.0552787	-0.267724	-1.73494	0	0	0	0	0	-0.485376	-1.40805	-1.40182	0	2.71576
ENSMUST00000113288	Tfeb	0	-4.75883	-8.12763	-8.12763	0	-3.9332	-5.01877	-5.23185	0	3.95644	0	0	0	7.12489	7.87529	3.45943	0	1.07583
ENSMUST00000045744	Tjp3	0	-1.04434	-2.74448	-2.84112	0	-0.420558	-0.953742	-1.23195	0	-0.99613	-0.221906	-0.943674	0	-0.154293	-1.23884	-1.07686	0	-0.361082
ENSMUST00000173907	H2-DMa	0	-0.775811	-0.23327	-4.93903	0	-0.551745	-3.46336	-2.83036	0	1.44021	-3.92587	-2.19616	0	-0.664941	-5.77157	-1.74818	0	0
ENSMUST00000066078	Tbkbp1	0	-5.22124	-5.81931	0.386668	0	-0.106151	-0.72474	-0.701313	0	0.780656	-2.67878	-0.201678	0	-0.214938	-7.51417	-3.48097	0	0
ENSMUST00000152565	Rnf19b	0	-3.60662	-3.45829	-3.83003	0	0	5.42314	0	0	-0.213036	-1.16827	2.74073	0	0.106252	1.67444	0.940705	0	3.2539
ENSMUST00000101427	Ccdc88a	0	-5.23635	1.03432	-5.23635	0	5.35325	9.98241	0	0	0	4.53974	9.59009	0	0.0119037	5.96452	5.46989	0	-4.76666
ENSMUST00000101423	Mtif2	0	-1.26209	-4.5912	0.757721	0	9.58686	5.40729	8.51707	0	0	-3.45943	-3.45943	0	3.51671	0	3.78871	0	-6.72342
ENSMUST00000061973	Trex1	0	-3.16757	5.32983	4.61834	0	-3.31808	0.499967	1.17821	0	-0.47903	-1.12349	-2.04622	0	0.99112	-2.2569	-0.81834	0	-0.326809
ENSMUST00000144458	Usp10	0	-5.28984	-5.30569	-10.713	0	0.779156	1.95974	0.265204	0	1.92213	5.26341	0.38078	0	1.03345	1.67985	1.30397	0	0.341655
ENSMUST00000021734	Gng4	0	-2.88564	0.940904	0.826272	0	0.466443	4.21637	2.3721	0	-0.308814	0.337689	-1.98547	0	-0.147037	4.03792	3.50319	0	0.17985
ENSMUST00000148764	Cytip	0	-1.21681	-3.47399	-1.66427	0	0.585095	-0.277202	-0.481297	0	0.967962	-0.757289	0.645992	0	-0.348879	-0.945555	-1.18439	0	0.486639
ENSMUST00000036462	B230312A22Rik	0	-1.25156	-4.88337	-0.623744	0	-0.132305	0.380027	0.424818	0	-1.55845	0.222194	-1.92233	0	-4.86711	-5.60704	-5.03158	0	-0.21957
ENSMUST00000127820	Egr2	0	-0.899538	-1.66295	-11.7595	0	5.3677	0.0625838	0.29899	0	-4.8719	-3.7293	-4.64666	0	-6.70476	-6.70476	-4.02599	0	2.63494
ENSMUST00000059667	Hpcal4	0	-5.64414	1.03015	2.06321	0	0	0	4.9542	0	0	0	2.19616	0	1.58446	2.91738	5.23419	0	0
ENSMUST00000123506	Mtmr3	0	-4.78779	-5.36845	1.77469	0	1.19461	4.00368	1.35352	0	-6.32578	-0.11604	-6.35444	0	-0.00575772	-0.95271	-0.748007	0	4.98361
ENSMUST00000166062	Wac	0	-3.39155	0.15175	-9.43012	0	0.809331	-1.08936	-1.0531	0	-0.994485	-0.650635	-1.76081	0	-1.624	-0.640493	-1.3601	0	-0.997903
ENSMUST00000148269	Cept1	0	-5.10534	-0.613122	0.850898	0	-0.246165	-10.6702	-0.218007	0	0.524808	-0.894351	0.294735	0	3.89395	4.16321	0	0	-4.97637
ENSMUST00000165907	Catsperg1	0	-0.76921	0.363737	0	0	2.19051	2.9673	2.94572	0	0.76921	0	0	0	0.176538	-2.35505	-1.45605	0	1.72972
ENSMUST00000119033	Papd5	0	-1.03834	-6.94508	-13.3379	0	-1.10121	-6.10816	-6.60784	0	-0.198011	-0.219412	-0.304276	0	-1.84469	-6.32654	-0.811057	0	4.98065
ENSMUST00000028132	Lrsam1	0	-4.8163	-10.5847	-10.5847	0	-5.13864	-0.487896	-2.66155	0	-5.1029	-5.1029	-5.1029	0	1.36665	-5.95626	-0.760915	0	0.989615
ENSMUST00000108049	2310028H24Rik	0	-6.0744	4.71675	-6.0744	0	-5.82056	-10.0685	-5.39523	0	4.06721	0	4.30551	0	-5.89927	-8.73548	-5.40638	0	-3.78871
ENSMUST00000128729	Rps9	0	-2.40717	-8.99174	-4.20587	0	-0.12928	-7.30974	0.110086	0	2.83621	4.05775	3.65465	0	0	2.67878	2.19616	0	-0.276555
ENSMUST00000138083	Stat5a	0	-1.56211	4.85931	5.15916	0	-0.243956	3.83146	3.42189	0	0.835355	1.81159	2.83142	0	-0.303641	2.08824	2.47092	0	-0.201678
ENSMUST00000091353	Zbtb10	0	-1.43335	1.5823	-1.25974	0	0.0796373	0.792444	0.58777	0	-4.6451	0.218201	0.350692	0	0.225891	2.19796	1.78874	0	-0.101326
ENSMUST00000002964	Cd97	0	-0.69304	-3.10232	-1.5592	0	-0.648129	-0.687693	-0.630971	0	-0.329417	0.16479	-0.051014	0	-0.521664	-2.06939	-2.08796	0	-0.0222003
ENSMUST00000169282	Aph1c	0	-0.617055	-2.99427	-2.71541	0	-0.249074	-0.445374	-0.937538	0	-0.791398	-0.993721	-1.52885	0	-0.315176	-1.81409	-1.84349	0	-0.378264
ENSMUST00000058764	Lsm14b	0	-11.4072	-6.09846	-0.128057	0	-1.08471	-0.0872682	-0.835649	0	-0.322144	0.162481	-0.104846	0	-0.361929	0.589602	-0.159409	0	0.420693
ENSMUST00000072239	Tmpo	0	-0.836144	0.84561	-5.03454	0	-0.0353245	-0.645659	-0.380463	0	-0.442208	-0.428585	-1.51952	0	-0.0892453	0.704193	0.555972	0	0.0200053
ENSMUST00000023918	Ivns1abp	0	-0.590477	-1.60474	-1.75546	0	-0.40857	-1.01978	-1.00717	0	-0.511541	0.644733	-0.103075	0	-0.554025	-1.95216	-1.73691	0	-0.0971287
ENSMUST00000176222	Il10ra	0	-0.597957	3.93484	-5.95551	0	5.01188	4.91801	4.4012	0	0.438095	-0.432272	-0.716812	0	1.23909	2.42484	-2.34506	0	3.73092
ENSMUST00000097681	Dock10	0	-1.15233	1.13733	0.213727	0	0.276442	1.81762	1.10479	0	-0.456071	-0.41228	-1.15867	0	-0.397906	1.15277	0.965668	0	0.293543
ENSMUST00000088896	Tmcc1	0	-0.827878	-1.32408	-1.5033	0	-0.41417	-0.887769	-1.40735	0	-0.159732	-0.161467	-0.297184	0	-0.148109	-0.883484	-0.607175	0	-0.173114
ENSMUST00000022986	Fbxo32	0	-1.02013	-5.53075	-5.10204	0	-0.688316	-1.81657	-2.79154	0	-1.25685	-1.41551	-2.13947	0	-0.749706	-2.06413	-2.2153	0	-0.490881
ENSMUST00000127540	Suv39h2	0	-5.16868	-4.55976	-5.84373	0	-0.168207	-3.67818	1.20281	0	0.658271	-3.66546	0.290986	0	5.12512	4.94665	7.55082	0	-0.655848
ENSMUST00000154087	Stat5a	0	-3.45943	1.96085	1.59852	0	-0.216854	1.80281	1.3085	0	0.539207	-0.0284513	0.904975	0	0.211921	1.82861	1.90217	0	0.293023
ENSMUST00000067124	Lpin1	0	-1.2906	-10.6329	-6.24058	0	4.67609	0.41712	-4.06721	0	-0.287325	-2.0206	-1.43604	0	-0.902367	-1.27247	-1.54903	0	3.75647
ENSMUST00000127545	Ncoa5	0	-3.45027	0.985298	0.388285	0	-0.284769	-0.618481	-0.775918	0	0.388635	0.487533	0.187636	0	-0.67707	1.95056	1.23984	0	0.281667
ENSMUST00000104896	Cd80	0	-0.616993	2.49149	1.01709	0	-0.239697	1.5669	0.68647	0	0	0.771146	1.08327	0	0.176267	1.81654	1.59871	0	0.52139
ENSMUST00000139837	Itm2c	0	-3.51762	-9.68434	-6.11456	0	0.159825	-2.68459	-1.72839	0	-0.505556	-0.0800797	-0.67881	0	-0.338933	2.13155	2.46437	0	0.065945
ENSMUST00000134929	Mmd	0	-0.954185	1.75511	0.38695	0	-0.447556	-0.342634	-0.396368	0	-0.901979	-0.397921	-1.47422	0	-0.0214557	1.14046	0.554528	0	-0.000517446
ENSMUST00000054651	Pla2g4f	0	-1.44021	-0.973766	2.42344	0	-2.4771	4.50222	-2.4771	0	0	0	0	0	-0.750399	1.00219	0.135634	0	0
ENSMUST00000133485	Phf23	0	-4.96445	-6.95838	-10.9723	0	0	0	5.38285	0	0.141509	0.374365	-3.6192	0	-5.02111	-0.0208618	1.3214	0	0
ENSMUST00000109504	Vrk2	0	-0.946158	-0.204807	-1.17736	0	0.180193	0.580857	2.19264	0	-0.390774	-0.268983	-0.0528415	0	-0.367983	0.906877	0.414684	0	-0.189663
ENSMUST00000123233	Eif2c3	0	-4.57867	6.78679	6.40301	0	4.08321	3.83284	4.67723	0	0.587058	0.535015	0.498109	0	0	0	0	0	-0.12132
ENSMUST00000141507	Kdm4b	0	-1.21564	-9.34933	0.316393	0	-0.620087	0.245437	-0.640298	0	-0.150707	-0.228824	-0.878408	0	0.132794	0.324736	0.438795	0	0.239765
ENSMUST00000004145	Stat5a	0	-9.93872	0.7504	0.583382	0	3.98222	6.16666	6.44987	0	0	4.84935	3.78871	0	-0.123299	0.668727	0.463734	0	0
ENSMUST00000122423	Siglec5	0	-4.74884	-10.1951	-5.42845	0	-0.105232	-1.82939	-1.80434	0	-3.98577	-3.98577	-3.98577	0	-3.66635	-7.28555	0.671303	0	-0.316178
ENSMUST00000026795	Alox5	0	-4.36687	-1.73774	-1.91401	0	0.000112158	-1.45286	-1.29748	0	-0.935024	-1.19951	-1.86336	0	0.16721	-0.611258	-0.324998	0	-0.0299734
ENSMUST00000109262	Zmynd8	0	-5.01188	0.314993	-5.01188	0	2.11767	3.98491	0.42438	0	0.36181	-0.515971	-0.524301	0	-8.12273	-2.2697	-3.39609	0	-3.79799
ENSMUST00000058714	Cd24a	0	-0.591685	-0.292031	-0.172513	0	-0.147883	-1.06205	-0.909843	0	0.0405885	-0.976021	-1.05131	0	0.322077	0.354918	0.30983	0	0
ENSMUST00000170199	Notch1	0	-3.32977	1.05766	-12.2687	0	1.05762	-4.59122	2.44117	0	-0.640054	-2.83621	-2.83621	0	6.60426	1.60804	-4.3938	0	-0.499906
ENSMUST00000173347	Lig3	0	-9.23108	-3.65336	0.665975	0	-4.6736	-4.1346	0.18917	0	0.727867	-4.06611	-0.0426439	0	4.42431	0	0	0	-0.0129742
ENSMUST00000020321	Plek	0	-4.93132	4.88299	2.54753	0	0	0	0	0	-0.388784	-0.753438	-1.35947	0	0.587031	-5.71893	-0.612075	0	0
ENSMUST00000114536	Slc37a1	0	-4.45073	-4.57015	-5.62788	0	-0.544625	-10.6823	-3.67242	0	-2.9909	-3.56602	-3.40859	0	-0.914178	2.10754	-2.28478	0	-2.056
ENSMUST00000043893	Tbc1d1	0	-0.698723	0.578614	5.13156	0	0.101133	0.65524	-0.340013	0	-0.0971069	0.128983	0.351659	0	-1.09412	1.78942	1.12728	0	0.343614
ENSMUST00000163326	Atp2a3	0	-5.77079	-0.421872	-5.77079	0	-0.383615	-0.100336	-0.634051	0	-0.549754	1.01401	0.256275	0	-0.0314173	0.111744	-0.637606	0	0.175117
ENSMUST00000126529	Myl12a	0	-0.683787	0.830277	-0.986189	0	0.00936182	0.820047	0.775974	0	-0.0526143	0.482674	0.222796	0	0.317002	1.12654	1.24004	0	0.568968
ENSMUST00000061386	Frmd6	0	-5.01198	0.25692	-9.63949	0	0.943615	1.13948	0.510403	0	0.362985	-0.49788	-0.0917343	0	-4.65766	0.191772	-1.4987	0	0.362289
ENSMUST00000165606	Kctd18	0	-2.72737	-0.716715	-0.716715	0	0	1.72972	0	0	4.45495	0	5.14443	0	10.7068	5.00491	0	0	0
ENSMUST00000027688	Rassf5	0	-3.55344	-7.26236	1.12986	0	0	4.16321	1.72972	0	-0.845302	0.921609	-0.111348	0	-2.07337	3.91504	-1.87027	0	3.39721
ENSMUST00000105275	Osbpl8	0	-0.603364	-1.00943	-0.741384	0	-0.0929073	0.209728	0.0833374	0	0.190873	1.91653	2.34184	0	-0.645884	-0.556968	-0.477909	0	0.449691
ENSMUST00000064953	Ppt2	0	-5.91319	-4.85677	-10.272	0	4.62312	0.53036	5.34681	0	4.02787	3.45297	-1.03095	0	4.72664	0	0	0	-8.82695
ENSMUST00000040219	L3mbtl3	0	-0.749509	-0.976985	-0.847494	0	-0.102157	-0.842637	-0.364277	0	0.269473	-0.28438	-0.100679	0	-1.12102	-1.56993	-2.37502	0	-0.0845035
ENSMUST00000064957	Tcf12	0	-0.626669	-7.10794	-7.14229	0	0.274687	-0.841889	-0.615634	0	-0.344285	-1.15872	-5.36885	0	-1.93318	-9.94394	-9.94394	0	0
ENSMUST00000166160	Phip	0	-3.54829	2.04567	0.950014	0	0	10.9632	5.08434	0	0	-3.2539	-3.2539	0	0	0	0	0	3.01471
ENSMUST00000083103		0	-1.28326	-1.08493	-1.84228	0	-0.227037	0.1097	0.0390451	0	-0.486733	0.416469	-0.107038	0	0.568774	-0.605369	-0.178651	0	-0.442445
ENSMUST00000075317	Pdzd2	0	-2.96341	-1.5518	2.00565	0	-0.077937	0.462338	-0.082482	0	-0.989612	-0.862918	-1.14122	0	0.126356	2.146	1.57723	0	-0.147166
ENSMUST00000048180	Plekha1	0	-1.30419	-0.869575	-0.321534	0	0.0949817	1.48166	1.24753	0	0.116947	-0.244368	-0.0465175	0	0.219161	-1.23264	-0.405461	0	0.112363
ENSMUST00000165011	Ppp1r15b	0	-0.949353	0.220202	5.9508	0	8.05778	10.1508	0	0	-0.50913	0.0380274	4.50259	0	0.109126	-0.778529	0.31369	0	0.164427
ENSMUST00000128187	Hnrpdl	0	-5.91506	-5.91506	0.205485	0	6.32653	0	0	0	0.240681	-0.137696	0.19113	0	2.96537	0	2.96537	0	0
ENSMUST00000145275	Mars	0	-1.22823	-3.20006	0.366553	0	0.172855	-0.161077	-0.165543	0	0.296951	-0.0548296	0.486714	0	0.91318	1.33897	1.07274	0	0.191363
ENSMUST00000098648	Myo9b	0	-0.585477	-0.403165	0.129042	0	-0.371442	-1.43382	-0.936332	0	-0.295858	0.0794273	-0.371534	0	-0.610342	-1.01823	-1.35363	0	-0.129152
ENSMUST00000040105	Specc1l	0	-4.62654	-10.9664	-5.79368	0	-1.99224	2.38209	-2.51005	0	-3.22691	-3.1216	2.01041	0	0.224807	-0.488466	-0.371735	0	1.08747
ENSMUST00000160635	Tmbim6	0	-4.00352	1.49643	0.381255	0	1.54611	2.34878	2.50511	0	0.0382806	0.263576	0.901109	0	3.45943	6.58791	6.9023	0	-0.348759
ENSMUST00000090554	Trp53i11	0	-3.39721	2.84547	2.83429	0	0.0730454	-0.21166	-0.067731	0	0.0297709	-0.192471	-1.55636	0	0.446955	2.29255	1.44276	0	-0.129621
ENSMUST00000146443	Epb4.1	0	-2.19616	-2.19616	-2.19616	0	-0.0573319	0.132016	-0.269926	0	0.0950514	-3.07487	-3.07487	0	-0.206461	-0.826831	-0.0798681	0	0.0908661
ENSMUST00000108583	Suv420h2	0	-0.732773	-7.16225	-11.9386	0	-1.67666	-0.43886	-11.8421	0	0.0744798	-0.5992	3.41673	0	-0.334086	-0.94824	-1.65793	0	5.65724
ENSMUST00000020334	Usp15	0	-0.732669	-0.00478661	0.37694	0	-0.267052	-0.558831	-0.583158	0	0.0139977	-0.167251	0.133708	0	0.458174	0.650195	0.793046	0	-0.229737
ENSMUST00000131270	Trim7	0	-4.16642	-6.36258	-6.36258	0	-0.586334	-1.7101	-2.58814	0	2.85502	0.25575	2.3629	0	-0.450337	-2.83407	-2.67903	0	3.41133
ENSMUST00000168860	Camkk2	0	-5.0523	6.4015	-0.0544158	0	0.609595	1.78188	1.16644	0	1.56301	1.48029	2.21625	0	-0.85618	0.429751	-0.357664	0	-0.623692
ENSMUST00000087942	Rab44	0	-0.814962	-4.34289	-0.466443	0	-0.179256	-1.21185	-1.15727	0	-0.184986	-0.419144	-0.314256	0	0.0196443	-0.672339	-0.715216	0	0.09468
ENSMUST00000065433	Ikzf1	0	-4.11475	1.42353	2.14821	0	-0.0551624	0.376462	0.293106	0	-1.39156	-5.50498	-0.902257	0	-6.09686	-0.423083	-4.68567	0	-0.0466637
ENSMUST00000170516	Rps6ka4	0	-1.493	-0.349364	0.146757	0	1.68153	0.279119	0.953244	0	0.213733	-1.03535	-0.69304	0	0.0923477	-0.580241	-0.00277946	0	0.917446
ENSMUST00000112191	Parp11	0	-5.35755	1.25317	1.03323	0	-0.012745	6.26814	0.536337	0	-1.86954	5.30183	3.00391	0	4.47574	6.27577	6.49155	0	0.274265
ENSMUST00000040298	Creg1	0	-3.07487	-3.07487	-3.07487	0	2.67878	5.93653	3.43181	0	0.637303	0.304852	0.606892	0	9.51924	11.4679	10.792	0	5.44247
ENSMUST00000093376	Mtmr3	0	-2.75108	3.08768	2.44842	0	-0.0924584	-0.753893	-0.659532	0	-0.140767	-0.292688	-0.335338	0	-5.99912	2.91233	-1.06009	0	-0.32069
ENSMUST00000098983	Dclk2	0	-4.46577	0.994168	-1.787	0	-3.56978	-3.00493	-3.93351	0	2.21233	0	-2.19616	0	-1.27233	3.90091	2.42186	0	-0.359115
ENSMUST00000125765	Ntng2	0	-2.19616	5.22095	-2.19616	0	0.312863	4.77562	4.43222	0	-2.38055	-1.87606	0.817239	0	-4.161	-7.12637	0.215868	0	1.0508
ENSMUST00000084026	Whsc1l1	0	-5.52526	1.02235	6.44052	0	-1.08943	0.387021	-1.03046	0	0.316684	-4.28682	0.652202	0	5.5585	0	0	0	-0.132798
ENSMUST00000057972	Vps13c	0	-8.57036	-5.27567	-6.38097	0	-0.5137	-0.427259	-1.52072	0	6.03187	9.1392	0	0	-2.99826	-4.07259	-8.75684	0	-1.41352
ENSMUST00000145401	Il9r	0	-2.4771	3.99498	0.692827	0	-1.18177	1.38588	0.833557	0	-1.64186	-0.894953	-4.02193	0	-0.670321	-1.92442	-2.23623	0	-2.19616
ENSMUST00000114990	Sema4c	0	-4.92931	-8.75484	-3.55493	0	2.96537	0	0	0	-1.9326	-0.215745	-0.666469	0	1.68323	2.684	3.15313	0	0
ENSMUST00000098013	Cdk5rap2	0	-0.616701	-1.4773	-0.968452	0	0.198955	0.280381	0.0515557	0	0.145244	-0.795593	-0.794122	0	-0.556485	-1.63326	0.0926719	0	-1.08229
ENSMUST00000124266	Slc25a22	0	-1.36884	1.64552	0.0866191	0	-0.0157761	-4.67764	0.396547	0	5.74237	5.35233	5.34759	0	1.31437	3.79604	2.58098	0	-0.703442
ENSMUST00000031235	Gbp8	0	-1.89939	0.497888	2.52266	0	0.777399	0.399851	-0.656666	0	-1.48868	-1.00115	-2.83126	0	-0.566546	-0.818006	-1.22506	0	0.396098
ENSMUST00000027422	Slc16a14	0	-0.694231	-6.64031	-6.64031	0	-0.353242	-5.18564	-4.84266	0	0	0	0	0	0.390978	1.48804	1.6026	0	-0.957176
ENSMUST00000124102	Atp6v1a	0	-4.16321	-0.766007	-4.16321	0	1.02033	-4.3415	1.22668	0	-2.7574	-3.60451	-2.96446	0	0	0	2.67878	0	2.67878
ENSMUST00000163913	Wnt11	0	-3.00416	-2.74013	-3.67921	0	0	0	0	0	0	0	0	0	-0.730811	-2.25899	-2.81243	0	-0.363737
ENSMUST00000126101	Capg	0	-5.07416	-8.4041	-5.67887	0	-0.684847	2.41085	-0.554521	0	-6.32877	-3.3634	-6.32877	0	0	0	0	0	-6.29564
ENSMUST00000113481	Zfp318	0	-5.67795	0.738988	-5.67795	0	-0.0642192	0.0320474	-5.39109	0	-5.73561	-5.77259	-5.33003	0	-5.54207	-5.54207	-5.54207	0	0
ENSMUST00000027900	Cenpf	0	-10.1646	-10.1646	-4.90328	0	0	4.48433	0	0	-3.32911	-0.363737	-0.363737	0	-4.92353	3.52651	-0.882454	0	0
ENSMUST00000141260	Tnfrsf18	0	-2.67878	-2.67878	0.986682	0	-0.0513543	-0.549111	-4.64999	0	0.220249	-1.23216	-0.416448	0	0.318924	2.51866	2.49398	0	-0.338272
ENSMUST00000162671	Fgd4	0	-5.01188	-0.997924	-5.01188	0	1.33696	1.61145	0.995398	0	-0.0797708	0.778151	-0.475404	0	-2.83621	0	-2.83621	0	-0.159261
ENSMUST00000139026	Vsig10	0	-3.66546	-3.66546	-3.66546	0	-3.07487	0.785676	-1.34516	0	0.157437	-2.67878	-2.67878	0	0.911085	1.94596	1.69085	0	-2.67878
ENSMUST00000098378	Fam169b	0	-0.72436	-0.606879	0.618789	0	0.105715	0.642944	0.625515	0	0.108344	0.535077	-0.293538	0	0.0531966	0.958723	0.473099	0	-0.0094528
ENSMUST00000111309	Mdk	0	-4.39612	-9.78721	-0.398457	0	-0.607782	0.807596	1.12072	0	-0.640054	-2.34794	-5.31331	0	0	0	3.39721	0	0.243825
ENSMUST00000079284	Csnk1e	0	-5.93074	-5.93074	-5.93074	0	-5.43093	-1.00662	-5.43093	0	-0.19281	-6.18216	-5.33742	0	3.22472	-5.74868	-0.125009	0	-1.10427
ENSMUST00000156711	Tor1b	0	-4.65075	-4.65075	-4.65075	0	-3.56978	-3.56978	0.324176	0	0	0	0	0	6.25589	5.11193	0.549219	0	-1.01315
ENSMUST00000145693	Fbxl3	0	-0.600318	0.386592	0.0334687	0	0.0412881	0.176596	0.0571626	0	0.0239939	-0.0684526	-0.32376	0	-0.0405526	0.544855	0.266613	0	-0.181341
ENSMUST00000099382	Gnptab	0	-0.916682	-0.300894	-0.335983	0	0.0326287	-0.149514	0.162452	0	0.494364	0.575295	-5.54928	0	0.77762	-0.552217	0.784474	0	0.228689
ENSMUST00000139343	Cops2	0	-0.80768	-0.107958	-5.9346	0	0	0	3.56978	0	0	4.53974	0	0	3.16993	3.66546	0	0	0
ENSMUST00000149190	Klhl18	0	-4.56304	-2.78248	-8.81097	0	-0.0342454	0.0289302	-0.491343	0	-5.64455	-10.2105	-3.21947	0	0.340368	-4.88642	-5.28179	0	-0.0506827
ENSMUST00000029078	Car2	0	-0.746857	0.240502	0.320974	0	-0.312177	1.83043	1.6917	0	-0.959067	1.15733	0.0531701	0	0.0744765	0.0454336	0.52082	0	1.08858
ENSMUST00000163223	Il15	0	-3.78871	-2.12657	-2.00716	0	0	0	0	0	-4.39633	-7.3617	-5.16554	0	-0.0311225	2.56116	2.39358	0	0
ENSMUST00000163549	Tmem39a	0	-3.25676	-3.22484	-0.0618858	0	1.18824	0.409774	1.65448	0	0.571629	-0.288529	0.52971	0	-0.0319341	2.28266	2.24017	0	0.229291
ENSMUST00000036646	Cnot6l	0	-0.659552	-4.60163	-10.24	0	0.618571	-4.51562	-0.720302	0	-0.447715	-0.224626	-0.700894	0	-0.551651	-0.046349	-0.137041	0	0.725773
ENSMUST00000164643	Mapk9	0	-0.603473	-5.75365	-0.330513	0	0.220193	-2.04111	-5.71281	0	-0.0551217	0.735037	0.321765	0	-4.13485	2.96581	1.77896	0	-1.42695
ENSMUST00000006544	Gcat	0	-0.69684	0.134741	0.049602	0	-0.142174	0.115066	0.336397	0	0.7218	0.597083	1.19905	0	-0.145177	2.05556	1.67425	0	-0.124613
ENSMUST00000115320	Zfp800	0	-1.41163	1.46433	1.46912	0	-0.123953	0.875563	-0.593916	0	0.173598	1.00189	1.09403	0	0.0928846	0.711803	0.188308	0	-3.68594
ENSMUST00000079934	Mga	0	-3.73897	5.03237	-3.27253	0	-0.793445	-0.0591434	-0.355981	0	-1.17243	0.300844	-0.486176	0	0.701267	0.358742	6.1994	0	0.75229
ENSMUST00000116322	Gon4l	0	-2.46284	-2.75462	-2.75462	0	-3.53256	-2.56554	-0.851513	0	-0.00771896	-1.46456	-5.3673	0	-5.45654	-0.414716	-0.84189	0	1.63428
ENSMUST00000111125	Hipk3	0	-0.665273	-5.17219	-5.12386	0	1.76952	-0.131823	3.05709	0	0.268909	-0.660525	-0.207439	0	0.204556	2.83621	3.26805	0	-0.822034
ENSMUST00000153191	Chid1	0	-5.92621	-0.255295	-12.277	0	-1.08799	-0.695654	-0.357223	0	-0.0715034	-0.113388	-0.302908	0	-0.640623	-0.21832	-0.495616	0	-0.317465
ENSMUST00000041550	Mgl2	0	-4.0973	-3.66546	-7.06267	0	-0.476829	-0.823954	-1.05028	0	-0.129403	-1.07118	-0.52634	0	0.0660808	-3.62021	-3.11186	0	-0.231224
ENSMUST00000102780	Ak4	0	-4.93132	-4.93132	1.20105	0	-4.51588	-4.75834	0.923923	0	6.75594	5.78989	5.83555	0	0	0	0	0	0
ENSMUST00000106777	Mov10	0	-3.83646	1.5549	2.48824	0	-2.19114	0.878306	-5.7796	0	1.22876	6.20117	0.791706	0	0.0798101	2.55839	1.84547	0	-4.53537
ENSMUST00000021154	Spns3	0	-3.45943	-3.45943	-0.982333	0	0.32875	1.49269	1.49073	0	-0.284795	-4.12768	1.12801	0	-1.10755	-2.60787	-2.17445	0	0.57023
ENSMUST00000033160	Gga2	0	-0.648964	-5.79154	-2.50937	0	-0.218503	-1.53511	-0.256161	0	0.0211694	0.256823	-0.2772	0	-0.558193	-1.4668	-1.00406	0	0.0718816
ENSMUST00000030683	Hgf	0	-0.640016	-2.22116	-3.29771	0	-0.0580543	-0.503397	-0.296513	0	0.195115	-0.262515	0.195821	0	-0.309449	-1.27064	-1.00161	0	0.329128
ENSMUST00000075433	Cxcl2	0	-0.940732	8.08281	6.0606	0	0.633832	8.71374	5.82892	0	0.571629	7.5425	6.7345	0	0.228493	7.75047	6.15091	0	8.39859
ENSMUST00000148438	Ahrr	0	-2.19616	-5.16153	-2.32531	0	0.243878	-0.0961653	-1.15144	0	-0.30555	1.21239	1.24113	0	-0.665693	-1.75389	-1.89285	0	0.771163
ENSMUST00000073441	Smg7	0	-3.82553	1.49685	2.53385	0	0	0	5.94798	0	0.186544	6.43949	-0.187645	0	-0.936509	-4.52539	0.490255	0	0
ENSMUST00000099082	Ncoa3	0	-0.69222	-6.66804	-6.66804	0	-0.879217	-2.04655	-6.29447	0	0	4.20681	7.95674	0	0.36461	-7.26392	-6.57127	0	0.365839
ENSMUST00000170965	Skint3	0	-4.80343	-5.89309	-5.89309	0	-0.367561	-1.8712	-2.0521	0	-2.4771	-2.4771	-2.4771	0	-0.830207	-4.01344	-3.68371	0	3.56978
ENSMUST00000111888	Ccrl2	0	-0.642556	3.59	2.43835	0	-0.0772599	4.81514	2.6522	0	-0.0304422	1.45002	0.840714	0	-0.582137	4.08802	3.04339	0	0.749494
ENSMUST00000170968	Rara	0	-5.18371	-1.92981	-1.09127	0	-0.0021012	-2.97442	-2.85818	0	3.50339	-3.45943	-3.45943	0	0.64026	0.0152649	-0.423763	0	-0.28964
ENSMUST00000111887	Ivns1abp	0	-0.601038	-1.36243	-1.44592	0	-0.175746	-0.577995	-0.612075	0	-0.332424	0.956941	0.176066	0	-0.437622	-1.24226	-1.35822	0	-0.103801
ENSMUST00000161031	D14Ertd668e	0	-3.90263	3.71805	3.45655	0	-0.491149	4.46979	3.97216	0	-0.201678	3.05222	2.84649	0	-0.18846	2.80612	1.72044	0	0.719534
ENSMUST00000161032	Ipo9	0	-5.21051	5.65932	0.276342	0	-3.66546	-3.66546	4.63248	0	0.876523	1.14237	1.15359	0	-4.62751	0.511129	-0.340691	0	-4.09244
ENSMUST00000174561	H2afz	0	-5.02623	-5.11775	3.6352	0	0.149125	1.53461	0.0761239	0	-0.379832	0.708407	0.372425	0	0.571293	-0.786435	-0.230655	0	-0.160067
ENSMUST00000036497	Prkar2b	0	-0.619817	0.563379	0.3045	0	-0.564478	-1.97872	-1.28152	0	-0.330794	0.0220765	-0.724705	0	0.736843	-1.60419	-1.49033	0	-0.244794
ENSMUST00000110809	Ino80	0	-4.82943	-0.0784339	-11.1834	0	0	5.22612	3.95644	0	0	0	0	0	5.4348	0	0	0	-4.74693
ENSMUST00000165515	Cyp4f16	0	-1.01036	-4.46979	-4.46979	0	-0.604407	-1.37362	3.89395	0	3.89395	3.00983	4.32378	0	0.381543	-1.43763	-0.572689	0	3.89395
ENSMUST00000110806	Baat1	0	-0.599578	-9.75493	0.848509	0	-0.447667	-1.42071	-0.448181	0	-0.202146	-0.888349	-0.0240494	0	0.136993	0.275827	0.453305	0	0.123715
ENSMUST00000095576	Scel	0	-0.70009	-3.66546	-3.66546	0	-0.22134	-3.85147	-7.18934	0	0	0	0	0	-0.667623	-6.57496	-7.68564	0	0
ENSMUST00000155233	Mx1	0	-4.0797	5.80035	4.81415	0	2.83224	8.71448	6.16347	0	-0.160514	6.57229	5.36924	0	-0.199507	1.34278	0.226419	0	5.72114
ENSMUST00000173830	Pkn2	0	-4.48433	-4.48433	6.44309	0	-0.599932	-4.22106	-4.31728	0	4.58465	5.03138	5.49822	0	-0.943953	0.118683	-4.13242	0	4.35884
ENSMUST00000121766	Plagl1	0	-0.65033	1.01239	1.02973	0	0	6.26581	0	0	3.92587	2.19616	4.20681	0	-4.07503	2.51896	0.906223	0	1.72972
ENSMUST00000097958	Sigirr	0	-1.12959	-4.29951	-7.37438	0	-0.00815867	-0.211954	0.240512	0	-0.401347	-1.29954	-1.50544	0	-0.122934	-1.3956	-1.31456	0	-0.335758
ENSMUST00000043855	Zc3h18	0	-4.42431	-0.854536	-4.42431	0	-4.09244	6.95019	-4.09244	0	0	0	0	0	4.52628	4.92353	5.13281	0	0.146925
ENSMUST00000019276	BC005537	0	-0.840564	-1.82311	-1.89128	0	-0.192033	0.293898	-0.276818	0	0.0579648	0.183429	0.0634029	0	0.50559	-0.189218	0.481306	0	0.0324016
ENSMUST00000163762	Prr5l	0	-3.89395	4.6228	6.35464	0	-5.21051	2.49387	4.90579	0	6.71333	6.78854	3.56978	0	4.87493	6.25847	4.53974	0	4.16321
ENSMUST00000174382	H2-T10	0	-4.74696	2.38623	2.61332	0	1.2918	3.5305	1.05774	0	-0.0546046	0.164391	-0.0901779	0	0.07849	1.00233	0.49978	0	-0.613934
ENSMUST00000105853	Srsf10	0	-5.85585	-1.23307	0.721177	0	-1.13842	1.69155	0.859098	0	-2.52256	-5.34356	-5.29126	0	0.505269	-0.857191	-0.181478	0	-0.272411
ENSMUST00000171618	Gpr19	0	-3.82553	-3.82553	-3.82553	0	-3.92587	3.24248	3.58555	0	0.99329	0.495533	-3.16993	0	5.47251	7.02736	6.74624	0	-3.6192
ENSMUST00000023312	Alcam	0	-0.607273	-0.0981788	-0.739667	0	-0.256636	-7.06744e-05	-0.855034	0	-0.26757	-0.34031	-0.937641	0	-0.316208	2.3635	2.25166	0	-0.617037
ENSMUST00000107077	Pias3	0	-3.86055	-3.86055	0.387378	0	-0.00129547	-1.62519	-0.675646	0	0.967926	0.837382	0.665795	0	-0.264437	-11.9181	-11.9181	0	-4.99043
ENSMUST00000151803	Mgat4b	0	-5.43864	-0.0434678	0.292353	0	-0.125331	3.59951	-0.143816	0	0.466749	1.02171	1.02947	0	0	0	0	0	-0.582559
ENSMUST00000093853	Fam55d	0	-1.10573	-5.57007	-7.17811	0	-3.05958	-0.572648	-1.75442	0	-4.69037	-0.0678352	-2.61362	0	-0.502139	-2.79697	-3.03609	0	-0.391195
ENSMUST00000058196	Susd3	0	-0.591685	-4.02824	-8.30737	0	-0.126974	-2.4054	-2.45858	0	0.216201	-0.104841	-0.0376323	0	0.00109118	-2.6453	-3.23043	0	-0.149492
ENSMUST00000046893	Gpr162	0	-1.22134	-3.16027	-3.94326	0	-1.05774	-3.2539	-3.2539	0	-0.86846	2.21615	0.815024	0	-0.597435	-0.998585	-1.69905	0	2.67878
ENSMUST00000141545	Adam23	0	-1.72972	0	0	0	0	2.96537	0	0	-2.19616	-2.19616	0	0	-0.529041	-12.0276	-7.33255	0	0
ENSMUST00000169948	Rchy1	0	-0.608874	-0.39369	-1.43102	0	-0.440985	-1.07988	-1.10056	0	-0.0212757	0.0283457	-0.209403	0	0.132208	-1.05419	-1.6371	0	0.0648242
ENSMUST00000109428	Tox2	0	-6.91392	-3.24846	-4.07771	0	0	0	2.4771	0	-1.72972	-1.72972	0	0	0.600318	0.0167498	1.27434	0	0
ENSMUST00000126381	Ucp2	0	-0.690279	-6.46269	-2.48375	0	-0.0127468	-0.701369	-0.578652	0	-0.567251	-0.173566	-0.808009	0	-0.188155	-2.25663	-1.95393	0	-0.252087
ENSMUST00000114474	1600029D21Rik	0	-3.455	6.91009	4.22255	0	-0.646681	-1.66276	-2.77563	0	1.72972	4.39232	0	0	3.44289	-2.6626	-4.39232	0	2.48275
ENSMUST00000165863	Nisch	0	-5.65559	0.210281	0.655092	0	0.133655	-5.71287	0.262954	0	2.14414	2.98012	2.53186	0	-0.470953	0.379664	0.078442	0	1.47292
ENSMUST00000176251	Eps15	0	-5.27506	0.109546	-0.285664	0	-4.0623	-3.93279	0.689542	0	-3.00018	-3.23596	-2.98321	0	-4.42431	7.08661	1.41565	0	-0.159771
ENSMUST00000031540	Oasl1	0	-4.37008	4.93088	4.49648	0	-2.87949	6.26581	5.03887	0	-0.551343	-1.7816	-3.57894	0	0.454873	5.71407	5.1996	0	-0.280939
ENSMUST00000173931	Adamts10	0	-1.64258	-6.63354	-5.26662	0	0.605175	-5.50776	0.137227	0	-0.956099	-0.24539	-0.289024	0	-0.0599195	-1.82594	-1.10404	0	-0.344535
ENSMUST00000113251	Trem1	0	-3.45943	0.366094	0.366094	0	1.02971	1.64997	1.36105	0	2.19616	0	4.20681	0	-0.891	-0.110344	4.01767	0	-2.32422
ENSMUST00000050880	Slc26a11	0	-0.656941	-6.91802	-2.9289	0	-0.0679057	-0.757824	-0.596524	0	-1.33184	-0.299601	-1.49326	0	0.272739	-1.54521	-1.81993	0	-1.12999
ENSMUST00000160290	BC035044	0	-3.99327	1.21516	0.81795	0	-0.11299	0.366617	0.132635	0	1.23565	1.74312	1.48964	0	-0.32716	1.22775	-0.101716	0	0.688881
ENSMUST00000177035	Asap1	0	-9.43874	-9.43874	-9.43874	0	4.13096	-5.85734	-5.85734	0	2.88398	0	0.312945	0	0	0	0	0	-4.9542
ENSMUST00000116578	Renbp	0	-1.47272	-0.401171	-0.214061	0	-0.785609	0.774309	0.681412	0	1.34393	1.39611	0.978575	0	-0.134206	0.263707	-12.5068	0	-0.0230946
ENSMUST00000159866	Clec2i	0	-0.859488	-2.29992	-3.52474	0	-0.0105856	0.593309	0.13912	0	-0.348462	-0.478252	-0.523553	0	-0.240617	-1.41566	-1.8384	0	0
ENSMUST00000050472	Uspl1	0	-6.07651	-7.90933	-5.71317	0	5.55612	-0.771009	4.79185	0	4.8915	10.5891	5.06529	0	0.883208	1.13401	-2.36057	0	-1.31134
ENSMUST00000130143	Ppfia3	0	-1.23217	3.93763	2.09009	0	-2.67878	6.92993	4.28405	0	-2.83621	5.52533	2.52134	0	3.31883	8.97932	7.00567	0	-0.341787
ENSMUST00000172236	Mgam	0	-3.16993	-0.491149	-3.16993	0	0.611967	-1.77282	-0.561592	0	0.673945	-0.469741	0.485408	0	-0.122208	-1.70747	-1.3084	0	-2.36759
ENSMUST00000126561	Asah1	0	-4.63605	-5.22637	-0.820547	0	0.607804	1.77681	-0.16951	0	-0.0603726	-0.0796097	-0.19366	0	0.254183	-1.3966	-0.959111	0	-0.258607
ENSMUST00000080905	Zfp811	0	-2.19616	8.8554	7.22	0	-0.780656	3.6196	1.23565	0	-2.4771	0.488271	1.93139	0	0.305287	3.40508	2.89726	0	2.4771
ENSMUST00000034611	Phldb1	0	-5.74822	4.76517	3.69481	0	0	5.81186	0.157437	0	0	0	0	0	-0.481152	5.99209	4.61655	0	0
ENSMUST00000113870	Tsc1	0	-0.842398	-2.74771	-7.22923	0	-0.167234	-6.07195	-0.569185	0	-0.658072	0.133708	-0.124274	0	0.140725	-1.10003	-0.638904	0	0.156945
ENSMUST00000112327	Rbbp7	0	-0.64219	-0.0974278	-0.534204	0	0.41089	0.62948	0.509754	0	0.158686	-1.34249	-0.702326	0	0.0793157	-0.979342	-0.564403	0	-0.271559
ENSMUST00000146569	Slx4	0	-5.11809	-0.400128	-10.7021	0	1.5244	1.81851	1.76636	0	-0.549878	0.183454	-0.750751	0	0.300505	0.252866	0.0851489	0	-0.462316
ENSMUST00000144661	BC039771	0	-2.19616	-2.19616	0.76921	0	-2.19616	0	-2.19616	0	-1.72972	-1.72972	-1.72972	0	-0.327722	-2.99555	-3.06375	0	0
ENSMUST00000106007	Slc25a22	0	-5.28875	1.74477	2.3481	0	-1.21595	0.543761	-0.00890695	0	0.219777	0.431895	0.474346	0	-0.0344457	2.09179	1.29383	0	0.425887
ENSMUST00000115264	Dock11	0	-1.08674	-0.31077	-0.880744	0	-0.67068	-1.20375	-5.23477	0	1.15974	1.79008	0.935136	0	0.28846	0.767921	0.507881	0	0.103683
ENSMUST00000068167	Lrrfip1	0	-1.5472	-4.10986	-0.0960016	0	0.456563	0.53317	0.169144	0	-2.97887	-2.41545	-0.0990601	0	1.75159	3.88525	3.8543	0	0.203483
ENSMUST00000031646	Rasl11a	0	-1.51863	0.573806	0.348471	0	0.619362	-1.1065	-2.63453	0	0.100349	0.0425812	0.504395	0	0.965196	2.43665	2.50845	0	0
ENSMUST00000108659	Dnahc2	0	-4.16321	-4.16321	-4.16321	0	0	0	0	0	0	0	0	0	0.758463	-5.91319	-5.9919	0	0
ENSMUST00000068469	Epb4.1l2	0	-5.79926	-0.684249	-0.424743	0	-0.348091	-6.05833	-0.312157	0	0	0	5.0523	0	-0.219849	0.72128	-1.36014	0	-5.01188
ENSMUST00000028152	1700026L06Rik	0	-0.849081	-9.74124	-1.28996	0	0.27279	-6.02168	1.25702	0	2.4771	3.56978	6.21927	0	-0.94906	-2.67878	-2.67878	0	1.26391
ENSMUST00000127598	Hnrnpm	0	-0.640054	3.62387	6.38873	0	0.684552	-0.241582	-0.661475	0	0.241409	-0.176276	-0.53539	0	-4.40849	0.753036	-1.57228	0	-5.8487
ENSMUST00000101197	Arhgap25	0	-0.608317	-8.72996	-14.0106	0	-0.346286	-1.45667	-0.474913	0	-0.513064	-0.278665	-0.614541	0	0.248853	-0.858341	-0.813116	0	-0.288535
ENSMUST00000164780	Lrch1	0	-4.24816	2.388	2.67547	0	-3.32911	1.91952	0.120979	0	-0.361683	0.431188	0.200585	0	-1.02807	0.51376	0.659537	0	2.01526
ENSMUST00000140570	Ctdspl2	0	-6.25733	-8.73443	-3.72255	0	-4.83178	-0.391987	4.02565	0	-3.12473	1.14464	-3.40702	0	0.468861	-0.3162	0.500154	0	4.82283
ENSMUST00000129489	Fam188a	0	-5.31786	5.65175	1.02638	0	-0.36844	-0.841672	-5.01233	0	-0.285444	-0.381623	-0.492629	0	-0.748667	3.44363	-4.49859	0	-5.78041
ENSMUST00000020668	Havcr2	0	-0.641535	-3.27699	-3.42371	0	-0.424489	1.21642	-0.112829	0	-0.109747	0.22254	-0.382045	0	-0.419395	-2.31413	-2.81202	0	-4.24663
ENSMUST00000098985	Ogfr	0	-4.91565	1.7764	6.58819	0	-0.604407	0.753954	4.47993	0	-2.37647	-3.26153	1.56864	0	-0.568637	2.34075	1.50815	0	3.38095
ENSMUST00000086329	Dock6	0	-5.06529	0.690838	-1.10884	0	0.328049	-4.51257	-4.51257	0	4.11681	4.96905	7.22403	0	-4.85798	6.20201	0.362972	0	0
ENSMUST00000112377	Phka2	0	-0.859126	-2.24585	-1.7356	0	-0.286806	-0.372056	-0.332351	0	-0.148564	-3.75591	-0.596307	0	-0.792995	-2.65655	-1.20309	0	-0.622129
ENSMUST00000165738	Parp10	0	-4.48648	1.6426	2.57255	0	0.557135	1.91647	0.740037	0	0.261129	1.08813	0.926524	0	0.897012	2.49409	2.4402	0	0.45267
ENSMUST00000107707	Invs	0	-4.62633	-6.85968	-10.0296	0	0.157437	-2.67878	-2.67878	0	0.658808	-4.38895	-3.91294	0	-5.08588	-10.2474	-5.08588	0	-0.541607
ENSMUST00000032995	Arrb1	0	-1.01302	-3.6755	-0.165164	0	-0.134809	-7.51111	-1.2364	0	-0.26914	-0.895398	-1.31532	0	-3.45652	-6.13529	-6.13529	0	0.234744
ENSMUST00000143359	Atp11a	0	-3.73062	-3.32051	1.58053	0	0.159346	-0.733744	0.274682	0	0.721237	-0.270583	1.01655	0	-0.0780511	2.10946	2.48925	0	0.312169
ENSMUST00000023044	Fam83f	0	-0.591277	-5.22985	-4.80798	0	-0.494063	-0.939836	-2.86266	0	-1.72972	0.747382	0.466443	0	-0.474727	-1.59511	-1.76399	0	-2.39784
ENSMUST00000002677	Axl	0	-0.827286	1.30515	0.678065	0	-0.902226	0.49117	-1.41459	0	3.49366	4.3589	-4.11681	0	-0.89957	1.07166	0.047656	0	1.11577
ENSMUST00000151500	Vps18	0	-4.24793	-4.24793	-4.24793	0	-3.51671	1.61021	-0.187606	0	4.94665	5.63251	4.82283	0	-0.857154	6.53696	0.120815	0	0
ENSMUST00000082243	Spire1	0	-5.45308	-9.38461	-1.81246	0	4.42431	4.84935	0	0	3.3489	3.53822	5.36425	0	-0.697546	-4.1429	-4.54992	0	0.461298
ENSMUST00000056484	Nlgn2	0	-4.79529	1.31474	5.54357	0	-4.47094	1.19555	-4.62468	0	-0.0788485	-0.453743	0.16377	0	-1.02466	-1.09553	-5.29129	0	-0.432661
ENSMUST00000124637	Arap1	0	-3.99725	0.851799	1.76731	0	-0.217293	0.453946	1.51009	0	0.709369	0.891707	1.36104	0	1.16316	-0.959357	1.30078	0	0.302652
ENSMUST00000111373	Madd	0	-1.059	-10.4853	-2.14765	0	5.30419	4.17971	5.79807	0	-6.1662	-0.808059	-5.37873	0	-0.0466895	-0.705993	-0.931009	0	-0.29395
ENSMUST00000081022	Zfp28	0	-5.53648	-0.46168	-10.7677	0	-0.0558597	-0.408261	-0.488271	0	-4.79301	-5.11692	-0.161146	0	0.015837	-0.316494	-0.367949	0	0.144181
ENSMUST00000110111	Rnf144b	0	-1.348	-2.82491	-3.41379	0	-0.268708	-0.251568	-0.516719	0	-0.527571	-0.569521	-1.07696	0	0.520187	-0.356276	-0.370706	0	-0.00849023
ENSMUST00000090583	Slc4a7	0	-5.19455	5.59559	5.44414	0	0.334514	1.43873	-4.41232	0	-0.617949	-0.0107601	-0.677697	0	0.398514	-6.14981	-0.27941	0	0.175811
ENSMUST00000030940	Gnb1	0	-0.718701	6.70613	6.70116	0	-0.0103935	3.23122	0.0982483	0	-0.191001	-0.00230253	-6.23052	0	0.809332	0.551334	0.315647	0	0.0903016
ENSMUST00000041708	Gpr34	0	-1.21195	-4.28682	-4.28682	0	0.452451	0.412618	-0.00220259	0	-0.26394	0.181821	-0.145085	0	-0.684296	-2.05697	-5.53422	0	-0.0254782
ENSMUST00000086975	Gpr55	0	-3.78871	0.146316	0.0695899	0	-0.135085	-2.13457	-1.91774	0	-0.695548	-1.28489	-2.08765	0	0.0967123	-2.45466	-1.78159	0	-0.226981
ENSMUST00000110293	Serpinb6b	0	-4.58241	0.0409111	-4.86944	0	2.01981	-3.32911	-0.363737	0	1.37927	-1.90198	-1.23	0	-0.704304	0.903609	0.232291	0	0
ENSMUST00000087409	Zbtb46	0	-0.837935	0.619856	-0.258097	0	-0.86188	0.939079	-1.47548	0	0	3.07487	2.83621	0	-0.0354669	1.12728	0.782776	0	2.29339
ENSMUST00000155990	Epb4.1	0	-4.90769	-0.700878	-2.43059	0	0	0	0	0	0	0	3.45943	0	5.97635	6.16843	5.6415	0	-0.659094
ENSMUST00000171221	D930030I03Rik	0	-2.96537	0.823346	3.60176	0	1.59477	3.30634	2.27527	0	-0.753036	-0.595599	0.390444	0	-0.25236	2.67615	1.84203	0	-1.90957
ENSMUST00000097789	Dst	0	-4.74135	2.07211	2.5748	0	0	8.69254	0	0	0.57061	0.290774	0.471299	0	1.40964	6.09072	1.06916	0	-0.254232
ENSMUST00000164457	Traf1	0	-5.7065	4.55981	3.86047	0	-0.192097	4.63726	3.48663	0	-1.1092	3.55896	3.19191	0	0.0636843	-0.101628	-0.0590592	0	7.98414
ENSMUST00000115403	Slco5a1	0	-0.944985	0.182084	-0.596401	0	-0.705335	-1.51173	-2.4855	0	-0.305756	-1.34264	-2.31641	0	-0.457955	-0.519972	-0.64553	0	-3.11715
ENSMUST00000140166	Arhgap22	0	-0.76921	3.53893	0	0	0	0	0	0	0	1.72972	0	0	-0.0755813	2.51709	2.1135	0	0
ENSMUST00000137792	Rsad2	0	-1.06314	-7.93968	-4.85998	0	0	0	4.43979	0	0	4.3415	6.71529	0	3.07487	0	4.04107	0	0
ENSMUST00000029194	Skil	0	-0.612895	-6.15828	-6.15828	0	-0.0125815	-5.75445	-2.45053	0	1.08659	1.38953	0.906663	0	-0.322322	0.289263	0.37166	0	1.37084
ENSMUST00000151372	Icmt	0	-3.90304	-0.94647	0.942101	0	-0.596055	-5.96125	-0.39271	0	-0.209609	-0.0471879	0.375776	0	0.0123713	-6.05776	0.157926	0	0.259439
ENSMUST00000054449	Plec	0	-5.09676	-5.09676	-5.09676	0	5.08434	5.68343	4.57867	0	-4.04107	-4.04107	1.66389	0	0	0	0	0	0
ENSMUST00000166591	Loh12cr1	0	-3.10976	-3.69223	-3.19447	0	0	10.3916	9.09417	0	0.163158	-1.63814	-1.2063	0	2.34651	-3.73827	-7.25498	0	0
ENSMUST00000153400	Cfb	0	-2.69701	4.8161	4.83009	0	0	7.90603	7.2384	0	2.19616	0	3.45943	0	0.119504	0.0622237	2.30177	0	-1.26327
ENSMUST00000170930	Mef2a	0	-4.89964	-4.89964	-4.89964	0	-10.4052	-4.8532	-5.2962	0	-5.26129	-5.26129	-0.429512	0	9.62141	5.41921	5.0523	0	-0.591542
ENSMUST00000114489	Bbx	0	-0.648433	-5.81593	-5.58299	0	1.60231	1.8791	1.67021	0	0.0689232	-5.68293	0.0607542	0	0.424769	6.95456	5.47026	0	0.138231
ENSMUST00000170936	C2cd3	0	-0.586574	-1.26686	-2.01947	0	-0.257556	-0.735571	-1.4952	0	0.0857272	-0.116495	-0.366625	0	0.430048	-1.07788	-0.566419	0	0.0577471
ENSMUST00000102867	Whrn	0	-1.92812	-5.75365	-2.49975	0	-4.63663	-0.540382	-9.38355	0	-5.16153	-1.12045	0.288529	0	1.19631	2.15533	1.36578	0	0
ENSMUST00000170846	BC031353	0	-1.05817	-3.98254	-3.17319	0	0.0580168	-0.85013	-1.7809	0	-0.490979	-0.00576144	-0.507589	0	-0.794992	-1.30946	-1.4118	0	-0.0320651
ENSMUST00000161861	Fgd4	0	-0.657684	-2.03087	-2.11378	0	-0.395788	-0.838923	-1.36263	0	-0.663513	-0.117546	-0.921783	0	-0.279025	-1.21663	-1.07324	0	-0.0414148
ENSMUST00000170840	Parg	0	-9.76016	-9.29372	-3.85507	0	-2.29129	-1.50457	3.61182	0	-5.81308	5.11438	-2.84771	0	-8.71257	-11.7874	-5.64633	0	6.16446
ENSMUST00000021944	Nsd1	0	-0.863696	0.648868	-7.46294	0	-0.0898688	-6.71344	-0.757751	0	-0.696364	-0.371614	-0.597231	0	0.240404	-0.303868	0.170786	0	0.16531
ENSMUST00000139373	Nfkbiz	0	-3.61005	5.63485	4.83652	0	0.94906	8.25862	6.91783	0	-0.597775	2.74049	2.39136	0	-1.03961	2.76133	1.83011	0	6.34423
ENSMUST00000112833	Fer	0	-4.04107	-4.04107	-4.04107	0	-1.18257	0.258677	3.908	0	-8.02366	-3.06199	-3.22836	0	0	4.24793	0	0	-7.21338
ENSMUST00000059372	Rnf24	0	-7.49168	2.17111	1.28727	0	0.470579	-2.20193	-0.337506	0	0.876376	0.442244	0.320679	0	-0.0402229	0.999931	0.375507	0	-1.72485
ENSMUST00000043311	Hmha1	0	-0.650717	-1.07981	-0.606648	0	0.710357	-4.35392	-0.157118	0	-0.11575	0.331675	-0.156177	0	0.332876	-1.12853	-0.690466	0	-0.96819
ENSMUST00000107816	Il12a	0	-4.77196	8.38397	6.13344	0	0.534832	2.84142	1.30747	0	1.18265	2.06217	1.82717	0	0.631909	5.28498	3.0938	0	-0.561879
ENSMUST00000004330	Ikbkg	0	-5.55197	4.55968	5.55757	0	-4.28682	1.83372	-0.957718	0	-5.18371	-5.18371	-0.556193	0	0	4.04107	10.8588	0	4.70576
ENSMUST00000066912	Iigp1	0	-0.935822	5.51177	5.97688	0	4.67326	8.48615	7.306	0	-1.72972	5.47964	4.59906	0	2.0644	4.73186	3.87644	0	5.15587
ENSMUST00000112472	Fas	0	-1.03219	2.11792	2.46766	0	0.085374	1.04276	0.831288	0	1.8833	3.51607	4.29241	0	0.867973	2.56653	2.36331	0	1.39649
ENSMUST00000167266	Galc	0	-1.131	-6.1833	-6.1833	0	0.864434	5.78899	-4.68425	0	-5.33694	-4.33432	-5.54396	0	-0.45355	-2.83933	-1.73955	0	3.78932
ENSMUST00000111845	Aebp2	0	-0.651502	1.19055	0.844618	0	-0.373609	0.358727	-0.021459	0	-0.184535	0.396165	0.344769	0	0.132643	1.12686	0.865522	0	0.313958
ENSMUST00000148319	Arhgap4	0	-5.78517	2.00519	-0.436247	0	-6.06801	6.26866	4.76345	0	-0.0614353	0.506034	-0.29884	0	-0.311428	-0.358268	-0.432474	0	0.696059
ENSMUST00000111159	Akt3	0	-6.19237	0.435923	0.00379025	0	-5.80259	-0.205109	0.0547482	0	-0.424634	-0.634176	-1.31241	0	-0.0622496	0.60416	0.711959	0	0.263045
ENSMUST00000043815	Nup205	0	-5.04572	0.0632612	-0.418203	0	4.48965	-5.19991	4.49058	0	-3.90095	0.488638	2.05011	0	0	0	4.61561	0	3.92331
ENSMUST00000066283	Lif	0	-1.02973	8.82013	1.0643	0	0.640054	6.02388	4.04107	0	-1.41044	0.705086	-0.659852	0	0.00265685	3.22369	0.0434916	0	0.0764003
ENSMUST00000168166	Arpp19	0	-1.08545	-1.05353	-0.937347	0	0.0490975	-0.253725	-0.0847458	0	0.0861824	-0.403874	0.151283	0	2.12547	2.45768	2.65463	0	-0.137652
ENSMUST00000169063	Sympk	0	-2.33674	-7.07532	-6.36424	0	0.324938	-3.46064	-2.99763	0	-0.161444	3.55391	4.93585	0	0.0449136	-3.98425	-2.35723	0	11.8934
ENSMUST00000114977	Tcf4	0	-1.29034	0.760006	0.777742	0	3.45711	6.85236	3.97081	0	-1.65471	-0.129405	-1.26262	0	0.142308	2.60585	1.75639	0	4.10332
ENSMUST00000095172	4933407C03Rik	0	-0.850125	-1.8719	-7.03342	0	0.31462	0.295977	-0.661354	0	0	0	4.28682	0	-4.18534	-4.18534	-4.18534	0	6.29327
ENSMUST00000090019	Osbpl3	0	-1.27836	7.03403	5.63831	0	2.4771	8.39998	9.16944	0	0	0	0	0	-1.31122	-0.172311	-0.452996	0	3.11475
ENSMUST00000046028	Fam40b	0	-2.66105	2.09246	-4.35884	0	2.96537	3.89395	0	0	0	0	0	0	-0.811547	-1.75853	-2.18253	0	0
ENSMUST00000164099	Snx19	0	-0.842243	-2.3691	-7.14551	0	-0.302315	0.0833636	-0.550087	0	-1.42606	0.33691	-0.0502853	0	0.518363	0.263961	0.324798	0	0.0824213
ENSMUST00000093806	Ibtk	0	-4.06721	1.62706	-4.06721	0	-4.33755	-0.219581	-0.247375	0	5.30413	4.76666	5.52866	0	-0.537622	-5.09058	3.22953	0	-0.607555
ENSMUST00000007757	Tgfbr1	0	-0.790741	-2.28467	-2.28006	0	-0.351115	-0.806813	-1.00184	0	-0.37512	-0.036113	-0.385659	0	-0.380093	-1.73731	-1.83668	0	-0.140752
ENSMUST00000145440	Sp100	0	-2.96537	2.82904	2.4771	0	0.46861	1.44866	0.856102	0	-0.910275	-0.0348899	-0.804174	0	-0.401712	2.30591	1.5112	0	0.125632
ENSMUST00000165856	Galnt9	0	-0.601559	-4.59959	-4.5119	0	-0.546609	-4.38345	-4.70688	0	0.502724	-3.16993	-5.64702	0	-0.29736	-5.95295	-7.68267	0	-2.4771
ENSMUST00000166077	Txnrd1	0	-0.963252	0.404375	0.495176	0	-0.118843	2.40628	0.995057	0	1.68342	2.3491	2.57832	0	0.598335	0.412564	0.512006	0	0.715279
ENSMUST00000159080	Clec2i	0	-5.27766	-8.60677	-4.71281	0	-0.660137	-1.33771	-1.40515	0	-0.776799	0.946378	0.0752084	0	-0.544542	-1.38936	-1.76659	0	0.281335
ENSMUST00000103239	Sema6d	0	-4.28682	0.352401	5.28443	0	4.95706	6.3619	4.7174	0	3.66546	12.5266	11.1678	0	-1.04479	1.6684	0.561386	0	4.24793
ENSMUST00000084894	Pde2a	0	-9.22555	-9.22555	-4.54129	0	-0.165234	-8.1666	-1.0149	0	3.51671	0	3.56978	0	3.56978	3.2539	0	0	-5.45202
ENSMUST00000064493	D930048N14Rik	0	-0.622936	-10.3106	-10.3106	0	-5.11499	-5.81444	-5.24243	0	-0.91041	-1.11978	-2.52238	0	-1.19182	-9.58977	-9.58977	0	-0.648406
ENSMUST00000022704	Itm2b	0	-0.715943	-1.88365	-2.03588	0	-0.261505	-1.31464	-1.65834	0	-0.314311	-0.797135	-1.50859	0	-0.0912471	-1.05687	-0.935414	0	0.190492
ENSMUST00000174241	Lsm2	0	-1.37408	-9.41114	0.206985	0	-0.268107	-0.871393	-0.212745	0	1.09615	1.47405	0.758617	0	0.94906	2.29339	-0.851001	0	-0.131631
ENSMUST00000144890	Ddx49	0	-0.687044	0.902688	5.19239	0	0.995738	-0.0838136	1.76772	0	0.5301	-0.241619	0.566704	0	0.810111	2.31339	2.04511	0	-1.72103
ENSMUST00000160820	Wnk1	0	-0.618866	0.473717	-0.423185	0	-0.233828	-0.039925	-0.657081	0	-0.293223	-0.669449	-0.344043	0	0.473447	2.94956	2.51592	0	0.408103
ENSMUST00000140025	Eps8l2	0	-3.2539	-3.2539	-3.2539	0	-0.878715	0.494902	-3.07487	0	0	0	0	0	-0.948413	1.72598	0.604231	0	0
ENSMUST00000150826	Ccpg1	0	-5.71076	-1.0707	-0.809745	0	-0.459568	-3.19887	-5.58029	0	-0.944671	-0.508754	-0.852493	0	0.0364214	-0.845204	-0.8195	0	-0.0907282
ENSMUST00000143867	4930471M23Rik	0	-5.74266	-9.99059	-4.61189	0	3.82553	0	3.07487	0	-0.451184	-1.31799	2.42595	0	-4.56593	4.4326	4.89582	0	0
ENSMUST00000105140	AW011738	0	-0.918162	3.41348	2.82139	0	-0.194455	3.94308	2.25288	0	-0.221994	1.28044	0.625905	0	-0.118131	4.43081	3.63179	0	0.0644489
ENSMUST00000168545	Adcy7	0	-6.23342	-6.23342	3.68619	0	-5.63835	-5.63835	-0.0418984	0	-5.91506	0.279084	-0.396629	0	6.58272	0.281677	2.39001	0	-4.30551
ENSMUST00000107535	Rod1	0	-5.81322	-11.5261	0.476148	0	-0.876408	0.11886	-1.77017	0	4.3632	-0.715346	5.27747	0	0.944083	0.311345	1.28303	0	0.0434458
ENSMUST00000107453	Slco3a1	0	-2.96537	5.00058	4.47868	0	0.0955407	2.39625	1.48437	0	-1.72972	1.44021	-3.92587	0	0.482617	1.62122	1.66659	0	1.47468
ENSMUST00000154208	Dhrs3	0	-0.588719	-2.13996	-2.54721	0	-0.769544	-0.691552	-0.994414	0	-0.568745	-0.556499	-1.34369	0	-0.235598	-0.848614	-1.8576	0	-1.08439
ENSMUST00000040056	Ppfibp2	0	-0.662299	1.03298	-0.0114065	0	-0.439219	2.31168	1.06326	0	-0.0862707	2.95149	2.21867	0	-0.246046	-0.186911	-0.48444	0	2.25759
ENSMUST00000069511	Abcd2	0	-0.836525	-3.95664	-4.50204	0	-0.0965226	-2.08	-1.96151	0	-0.130326	-4.32301	-0.54384	0	-0.00949068	-1.39742	-1.81261	0	-0.204163
ENSMUST00000172979	H2-Q5	0	-1.09826	2.82071	2.94768	0	0.169117	1.43981	-0.750258	0	-1.72972	5.63198	3.42616	0	-0.123791	0.746089	0.495397	0	0.482617
ENSMUST00000124826	Itgb1	0	-6.33544	-0.995259	-1.16274	0	-3.74992	4.77559	5.78341	0	-3.41954	-3.48204	-3.18777	0	0.595994	1.61852	1.03453	0	-3.89395
ENSMUST00000127956	Cpne1	0	-0.762451	-6.07943	-6.9773	0	0	11.6017	9.62821	0	10.7613	6.05833	4.16321	0	0.168131	0.365159	0.453664	0	3.23339
ENSMUST00000026865	Phf17	0	-4.84919	-0.580962	-3.13601	0	-1.45118	-6.08713	-0.647342	0	-1.25364	4.69675	6.01365	0	-3.95714	-3.20232	-6.82295	0	-3.47428
ENSMUST00000115388	Adam22	0	-4.53974	-4.53974	-4.53974	0	0	3.95644	0	0	3.16993	0	0	0	-0.592066	-1.0278	-2.34658	0	0
ENSMUST00000134844	Cc2d1b	0	-4.88326	-4.88326	-2.68711	0	-0.0462129	0.839358	-0.0374798	0	0.883849	1.43586	-0.554521	0	4.98598	6.2012	5.72345	0	-0.690002
ENSMUST00000108754	Pcmtd2	0	-4.74693	-4.22497	-4.65075	0	-4.87857	-5.45214	-5.95058	0	-0.634532	-1.07758	0.21298	0	-0.465101	5.33276	-5.62663	0	-0.0761729
ENSMUST00000163108	Sema4d	0	-5.09058	6.54383	0.441458	0	-5.71541	-1.127	0.623591	0	0.0706158	0.132063	-0.323234	0	0	0	11.3293	0	-0.487866
ENSMUST00000144749	Agrn	0	-3.07487	3.89211	0.675049	0	0	4.20681	0	0	4.87493	0	1.72972	0	-1.83704	6.10997	5.32422	0	2.4771
ENSMUST00000034407	Wwp2	0	-5.12307	1.86428	1.49175	0	0.270292	1.58331	1.31836	0	-0.0060549	0.766392	-0.24612	0	-0.399672	0.0770295	0.456631	0	0.54692
ENSMUST00000169383	Gtpbp2	0	-5.07804	1.16424	0.798358	0	-0.808175	-1.14353	0.417913	0	-0.484791	-0.165734	-0.979047	0	-0.750073	0.0396438	-0.693583	0	1.60326
ENSMUST00000172281	Gpaa1	0	-5.32238	-5.32238	-0.49955	0	4.45495	0	2.96537	0	-3.66546	0.426979	-3.66546	0	5.53358	1.76432	1.86408	0	-0.107026
ENSMUST00000137874	Nans	0	-0.592344	-4.22382	-4.58125	0	-0.282431	-1.15634	0.146607	0	-2.88592	1.66706	1.85384	0	0.724367	2.89928	-3.06799	0	3.82553
ENSMUST00000093205	Fbxw11	0	-1.13204	0.21912	-0.615878	0	-2.49354	-5.916	-0.744015	0	4.25155	1.96915	5.79254	0	0.689309	1.14198	0.895689	0	0.62398
ENSMUST00000132668	Nfkb1	0	-4.9542	0.577838	-4.9542	0	0.153392	-5.211	-0.129881	0	0.691638	1.01023	1.16957	0	0.296018	1.34446	0.897305	0	0.40326
ENSMUST00000170391	Chd7	0	-4.15991	-0.248493	-5.59027	0	-5.09058	4.1207	0.0596002	0	0	0	0	0	5.22095	5.47601	9.95289	0	-0.111082
ENSMUST00000079758	Aplp2	0	-3.90014	-0.260751	-0.502934	0	-0.691702	4.37368	0.120236	0	-0.224718	5.84033	5.18566	0	0.0968491	-0.188193	0.0603609	0	0.522261
ENSMUST00000094663	Gal3st2	0	-2.19616	1.55376	0.640054	0	0	0	-1.72972	0	0	0	0	0	-0.257689	1.20519	0.728358	0	1.72972
ENSMUST00000173372	Myo1f	0	-4.59674	-0.658241	-10.1288	0	-2.86599	-2.9124	-2.68771	0	4.66209	-0.360949	-1.21195	0	-4.11289	-7.68267	-7.68267	0	-0.0447821
ENSMUST00000028114	Pfkfb3	0	-4.58662	1.05165	-4.57515	0	-3.09397	-0.543202	4.72099	0	-3.93921	-3.80226	-4.10839	0	0.138	0.87766	0.30453	0	-4.83628
ENSMUST00000065143	Bcor	0	-1.23263	0.359441	-5.67243	0	0	0	5.58402	0	0.142858	-5.96111	0.35072	0	-6.74711	0.714228	0.838665	0	0
ENSMUST00000124448	Il15ra	0	-2.22451	4.50309	3.94285	0	1.08038	0.644392	-0.169614	0	0.358583	0.107328	1.27212	0	-0.0645071	1.38375	1.43066	0	0.0462561
ENSMUST00000176443	Clec4e	0	-0.821896	4.45145	4.10708	0	-0.141641	3.09772	2.50835	0	-2.18387	2.45535	2.27171	0	3.77115	6.21839	6.82466	0	10.5258
ENSMUST00000064725	Serpinc1	0	-2.34131	1.79528	0.590585	0	-0.157437	0.624058	-0.180091	0	0.553534	0.553534	-2.10365	0	0.692827	5.94344	4.45619	0	-1.56554
ENSMUST00000047883	Tspan15	0	-3.23231	-2.94572	1.84031	0	0.973766	2.00486	1.1065	0	-0.309006	-0.0703453	-0.17985	0	0.00147049	3.70868	3.27492	0	-2.59554
ENSMUST00000089925	Dgkg	0	-3.8439	-5.57362	-0.599159	0	-0.24559	-0.861285	-1.21087	0	-0.887714	-1.06655	-1.13935	0	-0.129116	-2.12965	-2.00965	0	0.0416428
ENSMUST00000023538	Mylk	0	-0.689481	0.877789	1.09896	0	0.0274554	0.216832	0.702532	0	0.173667	0.317069	1.32548	0	0.470497	0.484478	2.57522	0	0.315279
ENSMUST00000107586	Mllt6	0	-5.5585	7.78426	1.32967	0	0.965551	3.46114	2.16184	0	-0.448311	0.315465	0.631811	0	0.208379	0.648161	0.725482	0	1.07996
ENSMUST00000092508	Micu1	0	-2.54839	-7.87972	-7.87972	0	0	0	2.67878	0	-3.84289	0.501051	-3.30449	0	0.877301	1.47171	-4.43241	0	0
ENSMUST00000087374	Adam23	0	-2.91118	0.582854	0.530305	0	-3.23464	-6.69408	-2.86855	0	0	0	0	0	-0.735751	-1.96615	-1.88497	0	0
ENSMUST00000110084	Bicd2	0	-3.34058	-12.1391	-9.66201	0	0	5.96666	10.1418	0	0	0	0	0	11.9143	3.82553	0	0	10.3186
ENSMUST00000107623	Sp2	0	-0.993972	0.364154	-5.71024	0	-0.568097	6.53177	0.521253	0	0.330718	0.100279	0.360695	0	-1.89533	0.0233636	-0.0419613	0	-5.75365
ENSMUST00000039476	Arhgef11	0	-5.36608	-0.782831	-1.44021	0	0	4.11681	9.10431	0	-6.36083	-9.9306	-5.14473	0	-0.0960762	-1.14087	-1.24853	0	-3.51671
ENSMUST00000088081	Dpysl5	0	-3.23464	0.300488	-3.52415	0	-2.19616	-2.19616	-2.19616	0	1.72972	2.4771	0	0	6.4675	6.16722	1.24469	0	0
ENSMUST00000112233	Gpm6b	0	-2.96537	-2.96537	-2.96537	0	0	0	0	0	0	0	0	0	-0.631639	-6.05246	-2.00138	0	0
ENSMUST00000034376	Nfatc3	0	-0.747378	-5.51415	-8.02766	0	0.128141	0.690936	0.182505	0	0.126482	-0.145364	-1.45459	0	-5.49336	-0.793464	-0.597916	0	5.3787
ENSMUST00000123874	Coro1b	0	-0.660636	-3.64819	-0.441069	0	0.53858	-4.90769	0.487483	0	0.242534	-2.43078	0.228975	0	-4.99304	-1.73209	-0.560172	0	0.60114
ENSMUST00000070135	Pqlc1	0	-3.96495	-4.4884	-9.89569	0	-0.782738	-6.13234	-6.77783	0	-3.34377	-3.59443	-7.84236	0	-1.77066	-2.36777	-6.75157	0	-0.622162
ENSMUST00000159990	Poc1b	0	-0.722834	-2.23967	-1.52638	0	0.119289	0.0104348	0.00913109	0	0.377805	0.700915	0.716997	0	0.37996	1.74409	2.58177	0	-0.0718547
ENSMUST00000166803	Apol7c	0	-4.72035	-7.55657	-7.55657	0	4.35884	0	0	0	0	0	5.91109	0	-0.219133	1.83388	1.15245	0	-6.29447
ENSMUST00000075082	Uba7	0	-4.92795	-3.82128	-3.2179	0	-4.50307	-9.67577	-4.82642	0	-1.63087	-1.59761	-5.19181	0	0.165575	0.295248	0.137169	0	-0.582166
ENSMUST00000165741	Gpr157	0	-5.34384	-10.8414	-10.8414	0	0	4.78588	0	0	-2.19616	-2.19616	0.640054	0	0	0	0	0	0
ENSMUST00000112936	Rc3h2	0	-0.717907	-5.69428	-0.689363	0	0.366887	3.95744	-0.180147	0	8.42903	0	3.6192	0	0	0	3.16993	0	0
ENSMUST00000102760	Cacnb4	0	-0.819818	-2.46268	-6.31821	0	1.05774	1.15965	0.482617	0	-2.2457	-0.919161	-2.17851	0	0.350023	-3.34948	-2.26652	0	-0.185503
ENSMUST00000130663	Triobp	0	-2.13612	3.3348	-1.02525	0	-0.0138923	0.841779	0.908028	0	0.427244	1.07565	0.395572	0	-0.442525	1.8168	1.53787	0	0.0171651
ENSMUST00000147105	Myef2	0	-4.97861	1.47226	1.82324	0	-0.658565	0.757464	0.892884	0	0.297814	0.800883	1.51878	0	-5.27832	1.29606	0.864965	0	0.021577
ENSMUST00000057261	Aph1c	0	-0.678067	-2.33083	-2.72814	0	0.19759	-0.516966	-1.1708	0	-0.580854	-4.04107	-1.23548	0	-0.235322	-2.27588	-2.25288	0	-0.155481
ENSMUST00000110011	Smtn	0	-3.66184	-3.71362	-0.154614	0	-0.202129	-0.454196	0.0241829	0	-0.491149	-0.333712	2.38205	0	0.655601	-3.16993	-3.16993	0	-10.2057
ENSMUST00000167182	Hnrnpf	0	-0.65798	-5.89263	-5.32061	0	-0.256847	-1.63038	-1.54536	0	-2.02395	-1.27283	-0.883791	0	0.0691718	-0.553844	-0.507405	0	-0.189428
ENSMUST00000035258	Ms4a4b	0	-2.4897	0.657418	0.888517	0	-0.0368769	0.708004	0.64976	0	0.384698	0.891369	0.418612	0	0.284601	0.978001	0.550464	0	0.315878
ENSMUST00000097322	Pla2g7	0	-7.3617	-4.1078	0.892564	0	0	0	0	0	0.335051	0.220898	-5.72328	0	0.241681	-0.847001	-1.11268	0	0
ENSMUST00000146354	Ncf1	0	-6.11606	3.37771	-2.94614	0	0.437082	0.115269	0.564612	0	-2.19616	6.04064	4.09949	0	-3.02382	3.31817	2.62434	0	0.775268
ENSMUST00000002846	Gnmt	0	-3.23231	-5.91109	-5.91109	0	-0.190103	-0.973766	-6.33985	0	2.12971	1.60056	2.07552	0	-0.518938	-1.86448	-2.82071	0	0.111087
ENSMUST00000078621	Sema6d	0	-4.56593	-4.56593	-4.56593	0	-4.09244	-4.09244	-4.09244	0	0	4.62751	0	0	-0.666042	1.55374	-0.00154171	0	0
ENSMUST00000171573	Copb1	0	-5.36714	0.35537	0.567142	0	-0.00401122	0.0127843	0.232033	0	0.293035	0.208353	0.20364	0	-0.806081	-0.439183	-0.181444	0	0.0372675
ENSMUST00000036349	Ttc3	0	-0.953632	-0.595463	-0.742797	0	-0.0804507	-0.247062	0.0689112	0	-0.308158	-0.616084	-0.82597	0	0.124916	-0.896388	-0.45821	0	-0.343865
ENSMUST00000018571	Ypel2	0	-1.04765	-2.46419	-2.65881	0	0.0879838	-0.713725	-1.12883	0	-0.916416	-1.75421	-2.61851	0	-0.335912	-1.4506	-1.00914	0	-0.87087
ENSMUST00000115836	Usp7	0	-0.810408	-5.42315	-6.13014	0	0.251316	-3.10879	-0.292782	0	-4.39737	0.847268	0.714451	0	-6.13395	-10.5889	-2.23817	0	-0.122085
ENSMUST00000073575	Slc39a13	0	-0.688142	0.198293	0.0653755	0	0.409537	-1.13379	-0.134436	0	-0.460361	-0.215844	-1.05274	0	-0.171671	-2.36596	-2.05195	0	0.211761
ENSMUST00000167225	Gnb2	0	-1.79729	-0.334978	-6.04522	0	-0.289235	0.192638	-1.37399	0	0.302598	1.00457	0.957289	0	-0.0985138	1.15912	0.264215	0	-0.282201
ENSMUST00000023154	Cldn1	0	-4.04107	-0.328324	0.250894	0	-0.292482	2.52239	0.265421	0	0	1.72972	0	0	-0.516123	-1.75267	-2.27775	0	0.579926
ENSMUST00000035077	Ltf	0	-4.19154	0.0409967	-6.3877	0	0	-1.00654	-1.29874	0	-0.634566	0.830456	-0.885171	0	0.151141	-0.639409	-0.425643	0	0.0617758
ENSMUST00000154424	Reps2	0	-1.62427	-1.3033	-10.6225	0	-1.35701	-1.5185	-0.385845	0	-0.66803	-5.75683	-7.95299	0	0.502073	-4.78958	-0.377418	0	-0.280696
ENSMUST00000170285	Ap1g2	0	-1.6727	-5.81308	-5.81308	0	0	0	0	0	-5.16153	-1.83242	-5.16153	0	5.3787	6.05181	5.90709	0	0.225137
ENSMUST00000055018	Lpar1	0	-3.87689	3.79878	2.51399	0	-0.482617	0.575121	0.986682	0	0.591402	0.0875192	0.496284	0	0	3.82553	3.95644	0	0
ENSMUST00000171687	Tmem39a	0	-4.51063	0.362638	0.445203	0	-0.210584	1.36759	0.896576	0	0.562268	-0.407515	1.04029	0	-0.283395	2.31842	1.69117	0	0.356295
ENSMUST00000169127	Nedd9	0	-1.78647	-0.167384	-5.64702	0	5.63633	6.11184	-0.346901	0	-0.259004	-0.983302	-6.84309	0	-0.545268	-1.38274	-4.3448	0	6.07511
ENSMUST00000118279	1300018I17Rik	0	-5.22994	-5.38172	-1.00819	0	-5.49574	-10.2427	-8.04651	0	0	7.46373	8.73457	0	-0.284612	-6.8874	-1.32979	0	-5.11959
ENSMUST00000150619	Srrm1	0	-0.832149	0.63947	-9.06354	0	0.299553	-0.60969	-0.15052	0	-0.313663	-0.408844	-0.211148	0	-1.14856	-0.503077	-0.383	0	0.420683
ENSMUST00000144964	Pex6	0	-1.74836	-1.13763	-0.787961	0	0.459812	0.748445	0.0262178	0	-0.413229	-0.598945	-0.741101	0	-0.542562	-1.14594	-0.809933	0	0.0183051
ENSMUST00000093061	Trim11	0	-0.684974	-0.434508	-0.374771	0	0.519125	-0.352559	-0.353488	0	-0.560065	-0.115307	-0.151321	0	-0.137718	-0.71895	-0.8122	0	-0.0885962
ENSMUST00000052561	Tef	0	-0.853089	-5.71733	-2.07853	0	4.40208	0.179125	4.40497	0	-0.84016	-0.896078	-1.25841	0	6.93098e-05	-0.869547	-0.887784	0	0.0138285
ENSMUST00000111338	Ckap5	0	-1.33436	-0.703178	-1.00538	0	0.14131	-0.0180815	0.267168	0	0.0367815	0.054966	-0.0891717	0	-1.2435	0.0825769	0.118	0	-0.018682
ENSMUST00000142059	Il11ra1	0	-5.81763	4.9089	-0.227367	0	0	3.95644	3.45943	0	0	2.19616	0	0	-5.93653	-2.86166	-3.25775	0	0
ENSMUST00000105368	Dos	0	-4.68425	-4.68425	-0.975327	0	3.57041	3.09589	-0.692827	0	-4.72671	-4.89997	-5.33449	0	-0.173957	-2.62171	-0.907112	0	1.56099
ENSMUST00000115366	Slc12a2	0	-5.8108	-5.8108	-5.8108	0	0	4.85798	4.87493	0	-4.73418	0.422814	0.0886578	0	6.12491	6.16746	6.20315	0	0
ENSMUST00000037374	Gab3	0	-0.875519	-10.4236	-10.4236	0	-0.195757	-1.16493	-0.723335	0	-0.839323	-0.323091	-1.42117	0	-0.0909752	-0.235931	-0.198463	0	-0.0671024
ENSMUST00000170882	Ypel3	0	-0.929141	-2.81981	-7.62384	0	0.113094	-2.21587	-2.01123	0	0.843887	0.572117	0.698299	0	0.0178137	-0.677957	-0.79711	0	-0.319915
ENSMUST00000167452	Arhgap22	0	-6.53731	-1.08383	-11.1529	0	-3.62784	-5.35755	-1.53203	0	0	2.67878	2.4771	0	0.210803	2.25102	2.00422	0	3.91443
ENSMUST00000028062	Vim	0	-6.81319	-0.00246119	0.266156	0	-0.602394	-0.439956	-1.46851	0	0.831561	-5.55039	-0.443267	0	0.723259	-0.623251	-0.894156	0	-0.49536
ENSMUST00000059231	Frat2	0	-1.01535	-3.8857	-7.24152	0	-0.340331	-0.419998	-1.19422	0	-0.670256	-0.920721	-1.55884	0	-0.0508733	-1.60484	-1.06245	0	-0.34718
ENSMUST00000102571	Clec10a	0	-0.806349	-5.3721	-5.32972	0	-0.435473	-1.98578	-2.33703	0	-2.48747	-1.61279	-2.11699	0	0.0853925	-8.95327	-7.76491	0	-2.33379
ENSMUST00000086377	Oas1b	0	-3.83558	-2.37693	-2.45358	0	0.525712	3.06702	2.36499	0	-0.289652	3.06148	-2.00197	0	1.31344	4.34281	3.19338	0	0.924896
ENSMUST00000171575	Hdac7	0	-1.37722	-5.55938	-4.83561	0	0.580658	-10.6112	-0.643873	0	-3.45271	-3.01977	1.02028	0	1.13999	-0.00613394	-0.125294	0	-0.45863
ENSMUST00000111967	Vsig10	0	-0.692438	-1.68533	-1.88776	0	-0.279363	-2.80839	-1.85188	0	-0.291069	-0.16069	0.30671	0	-0.33158	0.962397	0.777546	0	-0.65341
ENSMUST00000067429	Mdm4	0	-3.89395	-0.0334017	1.45497	0	0.00613087	-0.543672	-0.179816	0	-4.70576	-4.70576	-4.70576	0	-1.09858	0.0592437	-0.281515	0	0.472049
ENSMUST00000138037	Irf9	0	-1.16726	0.879769	0.169931	0	0.497052	1.96917	1.08869	0	-11.1169	0.410324	-5.28355	0	0.639814	2.22267	1.82277	0	0.736293
ENSMUST00000102938	Ehmt1	0	-4.86124	0.909825	0.167631	0	-1.2604	1.06108	-0.445112	0	-0.652392	-0.488888	-0.912114	0	-0.394488	-0.799241	-0.67888	0	-5.88717
ENSMUST00000095666	Nin	0	-3.41855	6.28482	-0.555888	0	1.00758	0.926392	0.568179	0	1.67205	-3.07487	-3.07487	0	5.80177	0.803644	1.23772	0	0.896075
ENSMUST00000161991	Tbc1d4	0	-0.622557	-4.9862	-8.22868	0	0.374444	-4.42765	-4.40151	0	2.73452	2.94186	-1.36372	0	-0.597709	-1.95779	-1.51688	0	-7.49098
ENSMUST00000021784	Irf4	0	-2.26639	0.623566	-0.0455728	0	-0.140183	-0.4949	-0.720998	0	4.34233	-1.03595	-0.361565	0	-0.158811	1.3553	1.81055	0	-2.14417
ENSMUST00000106168	Fam53b	0	-2.39947	-2.96751	-3.95069	0	-0.129156	-2.96537	-2.96537	0	3.45943	0	0	0	-0.748327	0.948099	-0.915676	0	0
ENSMUST00000111291	Phf21a	0	-0.979064	3.92767	4.76522	0	0.407745	-9.43239	-0.561246	0	0.0951982	0.725968	-0.170182	0	-0.560184	1.77923	1.40557	0	-0.293092
ENSMUST00000169332	Fam55d	0	-0.766367	-1.00632	-3.13312	0	-1.00225	-2.59501	-3.41835	0	-1.95247	-0.240612	-2.00606	0	-0.873933	-2.67514	-3.40403	0	-1.07344
ENSMUST00000124398	Sbf1	0	-4.24922	-2.90079	-3.06086	0	0.540309	0.139601	-0.577226	0	-0.183804	-0.725094	-0.474489	0	0.714116	0.154133	1.79628	0	0.341928
ENSMUST00000051416	Hnmt	0	-5.88678	-0.479484	-0.421777	0	4.47309	-0.431566	-6.04024	0	4.09244	0	0	0	0.302324	-4.42431	-4.42431	0	0
ENSMUST00000063460	St3gal1	0	-0.690287	-6.0648	-6.0648	0	-0.0783368	-5.53598	-11.1042	0	0.448681	1.53525	1.85574	0	-1.3587	-0.997297	5.3621	0	0.229171
ENSMUST00000149145	Sema4a	0	-0.92192	-0.0939247	-0.0939247	0	-0.0658702	-1.48303	-0.963427	0	-3.83442	-1.66838	-4.06839	0	0.072687	2.25111	3.30945	0	0.170005
ENSMUST00000166979	Mov10	0	-5.0523	5.4056	5.67737	0	0	1.07313	-4.16321	0	-5.03237	-0.3161	2.1498	0	-0.84079	-0.905406	0.377313	0	-3.92587
ENSMUST00000132186	Ssb	0	-1.1001	-6.22702	-0.127645	0	0.278944	0.722287	0.499917	0	-4.82557	1.04248	1.52794	0	-0.00695866	-0.180126	0.133446	0	-0.238456
ENSMUST00000054917	Epb4.1	0	-5.79208	-1.04121	-7.07493	0	-5.81096	-0.25279	-0.0990123	0	-0.402849	-0.544895	-0.211909	0	-0.320443	-0.83606	-1.24589	0	0.0795708
ENSMUST00000168204	Rasal3	0	-4.74547	-10.4207	-5.28202	0	-1.72972	-1.72972	3.91443	0	0.841247	0.51727	0.250479	0	5.38661	5.55031	5.23857	0	0.015117
ENSMUST00000114914	Enox2	0	-4.68425	-2.95454	-2.95454	0	-4.11681	0.307502	-4.11681	0	0.498366	-3.89395	-0.43452	0	-10.561	-7.39108	-1.78039	0	0
ENSMUST00000165853	Ptp4a2	0	-0.595915	-0.755036	-0.947626	0	-0.472365	0.0768962	-0.286139	0	0.248733	0.901167	1.52808	0	0.100078	-1.82273	-1.98599	0	0.207181
ENSMUST00000123708	Ifi203	0	-5.45507	-5.17464	1.57425	0	-0.936444	1.77093	0.0251972	0	0.763332	-3.32911	5.49483	0	3.16993	10.4138	5.79926	0	-3.5472
ENSMUST00000090750	Pde4dip	0	-8.63113	-8.63113	-8.63113	0	0	0	2.67878	0	0	0	0	0	-0.209773	-1.91181	-1.96222	0	0
ENSMUST00000124485	Fam129c	0	-1.87105	1.13165	0.364775	0	-0.091754	0.122418	-0.520888	0	0.407188	-0.996153	-0.221933	0	-0.0845573	2.0026	1.64626	0	0.434889
ENSMUST00000036256	Kif20b	0	-11.2332	-5.97194	-5.79459	0	0	0	0	0	5.18371	0	0	0	3.82553	5.07169	0	0	-5.71024
ENSMUST00000137590	Arhgap22	0	-0.585232	1.04418	-4.8812	0	2.96537	3.95644	3.2539	0	0	0	0	0	0.0115539	2.30293	2.12934	0	0
ENSMUST00000107392	Anpep	0	-6.31978	1.1577	1.44455	0	0	0	0	0	0.128329	-0.0240346	-0.605547	0	0	0	11.4642	0	0
ENSMUST00000017520	Nlk	0	-0.592961	-1.25067	4.9894	0	-4.52418	-0.089991	-5.06156	0	0.81307	-10.1361	0.0515432	0	0.225211	0.760788	0.770359	0	4.99788
ENSMUST00000112425	Zfp384	0	-1.42458	4.64084	5.75855	0	-0.191764	1.20022	-1.26203	0	0.204015	0.0948497	0.473856	0	-0.205091	-3.38172	0.0780898	0	-2.39689
ENSMUST00000120753	Furin	0	-4.8915	-3.16178	2.91665	0	0.699087	2.45906	2.76861	0	0.586896	1.10861	1.44771	0	-3.28686	1.45322	0.471489	0	0.312606
ENSMUST00000154494	Agrn	0	-3.87942	3.33777	3.17193	0	-0.226357	2.69129	1.36024	0	-3.64082	1.68508	-0.408675	0	-0.332029	4.78331	4.62353	0	0.0342681
ENSMUST00000114107	Adam23	0	-1.72972	0	0	0	0	0	0	0	0	0	0	0	5.31331	11.8864	11.6133	0	0
ENSMUST00000114108	Adam23	0	-1.72972	3.78871	2.4335	0	0	0	0	0	0	0	0	0	0.21611	-0.957006	-0.921119	0	0
ENSMUST00000108246	Wwp1	0	-0.699681	-1.96992	-2.17234	0	0.149706	-0.0918891	-0.148541	0	-0.178213	-0.296123	-0.467064	0	-0.0887685	-0.220302	-0.609893	0	0.123337
ENSMUST00000165226	4833407H14Rik	0	-1.12616	-4.46907	-4.67075	0	-0.130727	1.19014	0.330017	0	-2.11347	0.287155	-2.19589	0	-0.157615	-0.500786	-0.983641	0	-0.108837
ENSMUST00000031256	Aff1	0	-5.83111	8.17726	7.79281	0	0.163877	1.07077	2.35203	0	1.18546	-5.58201	0.615438	0	-0.458107	0.393818	0.8227	0	0.49642
ENSMUST00000115457	Eif4g1	0	-5.77079	-1.34648	-0.475965	0	0	5.53203	11.4572	0	-0.127486	0.974989	0.886796	0	-0.100391	0.574845	0.147266	0	-0.317875
ENSMUST00000115456	Cav1	0	-0.707115	3.45506	2.2901	0	0	2.4771	0	0	0	5.03237	0	0	-1.72972	4.07187	4.03622	0	0
ENSMUST00000095658	Sowahc	0	-0.623323	0.0216518	-0.418728	0	0.0478389	1.66147	1.79636	0	-0.24067	1.41228	1.77204	0	-0.13396	0.775846	0.520273	0	1.58242
ENSMUST00000148390	Slc22a23	0	-0.97426	1.11216	1.0503	0	0.0840168	-0.417685	1.09575	0	0.74666	1.13416	0.995862	0	0.0219774	0.877576	0.927615	0	-0.239739
ENSMUST00000167033	Tmem39a	0	-2.19616	-2.19616	-2.19616	0	1.99448	2.96825	1.88715	0	3.10032	3.09452	-2.83621	0	0.361626	2.16551	2.12896	0	0.837312
ENSMUST00000169058	Rab11a	0	-1.39261	-11.2673	-11.2673	0	0	4.84062	0	0	4.24793	4.48433	4.28682	0	5.32687	0	0	0	0
ENSMUST00000100570	Rasa4	0	-4.53974	6.11576	1.35929	0	1.72972	-1.72972	1.52418	0	0	4.06721	0	0	0.316636	1.26844	-0.119921	0	-1.26327
ENSMUST00000009772	Tex15	0	-0.616745	5.35389	4.30424	0	-0.494875	-1.93003	-2.2067	0	-3.43443	1.34891	-0.706342	0	0.042706	4.2026	3.91342	0	-0.643701
ENSMUST00000170054	Baz2a	0	-6.81422	1.13735	0.621909	0	0.0821502	-0.440332	-0.611197	0	-0.042687	0.0131503	-0.0667524	0	0.335824	0.410294	-0.319707	0	0.78374
ENSMUST00000095899	Syne1	0	-0.638174	-1.94775	-2.21162	0	-0.250704	-0.465426	-0.546388	0	-0.834712	-0.222216	-0.76095	0	-0.35572	-0.78641	-0.85159	0	0.443999
ENSMUST00000084286	Eif2c4	0	-4.61561	-0.523173	5.05181	0	0.927724	-5.20368	-0.374717	0	5.95925	6.09202	6.07322	0	-0.409547	-5.69495	-5.46046	0	0.341594
ENSMUST00000170629	Gtse1	0	-10.4179	-10.4179	-10.4179	0	5.05741	-5.75365	5.80618	0	-4.24793	-4.24793	1.67305	0	-4.60351	4.8204	5.12038	0	0.699265
ENSMUST00000170628	Serpina3g	0	-2.23053	2.72008	2.98464	0	0.601274	0.965593	1.17541	0	0.677443	1.97701	1.95915	0	0.158413	0.635511	-0.023161	0	0.845888
ENSMUST00000124737	Atf2	0	-5.64459	-0.0492225	0.083367	0	-0.0731647	0.248172	0.291111	0	0.824063	1.16733	1.31311	0	0.07513	1.85729	1.50589	0	0.367968
ENSMUST00000171628	Sept11	0	-3.91243	-6.37799	-9.34336	0	-0.456388	0.938986	0.425596	0	0	0	0	0	8.54831	0	0	0	0.137962
ENSMUST00000060947	Cldn12	0	-0.614331	0.336829	-4.93903	0	-0.392601	-4.34301	0.187247	0	6.00092	0.0186888	5.52984	0	0.323068	1.77098	0.921128	0	0
ENSMUST00000050020	Amica1	0	-1.8889	2.37634	-0.991608	0	-0.0404806	-3.3027	-3.37178	0	0	1.72972	0	0	0.24355	-1.65516	-1.95608	0	-0.922581
ENSMUST00000149366	Tmem48	0	-4.46701	-4.79005	-5.35442	0	5.8199	0	5.68343	0	0	0	2.19616	0	0	0	0	0	0
ENSMUST00000145484	Atxn7l3	0	-4.54757	-8.21303	-8.21303	0	1.16349	1.94637	-0.712577	0	0.437657	-0.094052	0.531388	0	1.09325	2.20104	1.83615	0	-0.0809295
ENSMUST00000171754	Jdp2	0	-5.60797	1.28447	0.56572	0	-0.787542	0.197773	0.722481	0	-0.0197371	0.285635	-4.76666	0	11.0313	5.25142	4.71627	0	-4.71967
ENSMUST00000032815	Nfkbib	0	-0.747904	2.91643	2.30869	0	-0.668391	1.98454	0.912238	0	-0.60044	1.03419	0.485398	0	-0.265939	1.51418	0.431375	0	0.328993
ENSMUST00000050029	Six1	0	-2.19616	6.82575	5.95348	0	-0.19502	2.6357	1.53233	0	0.545502	2.64967	2.44932	0	0.203177	0.817236	0.685636	0	0
ENSMUST00000144076	Tubgcp4	0	-2.55761	-0.735184	-4.43481	0	-1.06702	-0.0138907	-0.240334	0	0.387164	-1.05084	-0.0765564	0	1.16816	-1.63609	0.888557	0	10.2537
ENSMUST00000163244	Dfna5	0	-5.05882	-0.0469444	4.66608	0	0.0542751	-0.187514	-0.36091	0	-0.214726	0.152673	-0.0269686	0	0.208016	-5.04	-9.91493	0	0.138285
ENSMUST00000145216	Sc4mol	0	-4.20507	-4.31999	-0.190247	0	0.123323	0.249048	0.323507	0	-1.49035	0.421988	-3.79873	0	0.0304081	1.17681	0.547506	0	-0.22032
ENSMUST00000171770	Fut8	0	-5.33194	-6.9449	-1.1733	0	-0.0547471	-0.867629	-0.550045	0	0.32106	0.597707	0.91866	0	0.934987	-4.06147	-4.24522	0	-0.616166
ENSMUST00000034056	Tlr3	0	-3.41599	3.01084	3.47505	0	6.48208	4.30551	0	0	2.96537	3.2539	0	0	3.31118	0.680954	4.1565	0	0
ENSMUST00000080435	Dag1	0	-0.648947	-0.204225	-0.478507	0	-0.737182	-5.60116	-0.539562	0	-0.143125	-0.729544	-0.556866	0	-0.154689	-0.500571	-6.28967	0	-6.42261
ENSMUST00000080431	Slc5a6	0	-4.51531	-0.581537	0.0430149	0	-5.90786	-0.931828	-1.91673	0	-2.26531	4.21153	3.9674	0	-0.0141628	1.94024	1.41393	0	3.6837
ENSMUST00000084708	Usp47	0	-5.29483	0.286055	0.499766	0	0.17776	-0.244229	-0.536494	0	0.0967217	0.482711	0.418447	0	0.0739988	-3.8632	-4.10001	0	0.526367
ENSMUST00000133279	Il4i1	0	-2.83621	2.17377	-1.49105	0	2.88045	6.24229	5.61267	0	-0.205534	0.15358	-2.04258	0	-0.126124	1.09594	0.944424	0	-0.692827
ENSMUST00000145073	Ppp1r16b	0	-0.850587	0.3348	0.180958	0	0.442104	0.131236	0.89866	0	0.126137	1.80876	-4.43979	0	1.70081	-5.04854	0.179194	0	-0.493581
ENSMUST00000076383	Fbxw11	0	-1.72044	-9.95858	0.905363	0	4.70576	10.5102	10.2948	0	-0.506087	4.65315	3.90116	0	-0.449911	1.09741	1.40961	0	-9.15095
ENSMUST00000146782	Tfeb	0	-1.77182	-0.732661	-0.665323	0	-7.31076	0.766474	-10.6399	0	0	3.45943	2.67878	0	-0.0543821	-1.4111	-1.60084	0	0.0759827
ENSMUST00000099591	Slc22a23	0	-4.09244	-0.633006	-4.09244	0	-0.337242	0.607512	-0.163997	0	0.527189	0.545662	0.271554	0	0.289872	1.22556	1.37678	0	-0.076155
ENSMUST00000114603	Eif2b4	0	-5.69657	-10.6201	-0.913892	0	-0.226357	0.0606174	-0.501271	0	0.0882119	-0.028355	0.338381	0	-0.387345	-1.16134	-0.0807552	0	-0.278681
ENSMUST00000168476	Orai2	0	-0.766136	0.504657	1.46197	0	-1.02315	0.358938	0.252561	0	-4.27198	0.0236954	-1.02471	0	1.34598	0.273016	0.466885	0	0.731895
ENSMUST00000150226	Nudt9	0	-3.93604	0.519821	0.644325	0	-0.762922	-4.35525	0.278756	0	0.0358469	0.65729	0.50982	0	-0.135152	4.2143	3.44316	0	-3.88802
ENSMUST00000139853	Rnf10	0	-0.651167	2.64472	5.4571	0	-0.841689	-0.183061	-3.91656	0	7.3228	2.19616	3.2539	0	2.04252	5.77066	0.755061	0	-0.640054
ENSMUST00000022882	Myo10	0	-0.651236	1.86277	1.37582	0	1.1169	2.61301	2.02286	0	-0.476187	0.109896	-0.6703	0	0.232468	2.01182	2.29151	0	0.548509
ENSMUST00000112934	Rc3h2	0	-6.28639	0.724842	-0.105424	0	-0.248325	0.212729	-0.178955	0	-0.105356	0.0696715	0.103564	0	-1.5545	-0.462194	-0.426452	0	-0.509427
ENSMUST00000177039	Uba7	0	-3.89395	1.28976	0.779306	0	-0.286593	1.28256	-2.96537	0	-3.63582	-0.299818	-0.703971	0	1.28904	1.52776	1.48462	0	-3.74992
ENSMUST00000097709	Idh1	0	-0.767912	-2.22916	-2.77484	0	-0.158904	-0.425808	-0.372476	0	-0.134951	0.0137811	0.0544514	0	-0.077346	-0.0756883	-0.0879485	0	-0.167923
ENSMUST00000168378	Tbc1d24	0	-5.51843	-5.51843	0.312681	0	0	0	4.46979	0	0	0	0	0	4.39232	8.58753	0	0	0
ENSMUST00000112907	Acsl4	0	-6.61824	-5.46695	-5.69689	0	-7.32523	1.00744	0.0471266	0	0.36726	0.383282	-0.0738923	0	5.80655	6.17171	5.72377	0	-0.178502
ENSMUST00000172342	Irf7	0	-4.77633	1.01826	8.23734	0	0	0	0	0	0	3.2539	7.8574	0	-3.32911	10.9385	9.44657	0	4.16321
ENSMUST00000163589	Bcl2l14	0	-2.19616	4.04864	-2.19616	0	-2.34215	-2.63166	-0.208215	0	0	3.92587	0	0	-0.318713	-0.483064	-1.30187	0	2.19616
ENSMUST00000156519	Col27a1	0	-2.67878	1.03015	0.157437	0	0	3.56978	0	0	0	0	1.72972	0	-0.747382	8.20604	7.27121	0	0
ENSMUST00000036253	Tnrc18	0	-10.3579	1.01825	1.54803	0	0.538519	0.13361	0.284072	0	-0.0691299	5.38177	5.26635	0	0.231643	0.216441	0.643516	0	0.0548197
ENSMUST00000057135	Ttbk2	0	-5.07804	-0.131391	-5.07804	0	-4.95155	0.36988	-6.8268	0	0.056646	-0.76385	-0.273351	0	-5.57955	-11.5462	-0.744457	0	-10.2714
ENSMUST00000053668	Gpr68	0	-0.774352	-2.62934	-0.192677	0	5.33322	-0.337689	4.92817	0	0	0	0	0	0.0107255	-0.788952	-1.56199	0	-2.4771
ENSMUST00000031171	Stap1	0	-0.59592	-0.785717	-2.29933	0	-0.351202	0.381392	-0.490758	0	-0.768257	1.02793	0.119063	0	0.159281	0.976842	0.757694	0	0.799949
ENSMUST00000034026	Hpgd	0	-1.44839	-1.78336	-6.46614	0	-0.848741	-1.58401	-2.21962	0	-0.895384	-1.19499	-1.22735	0	-0.480524	-5.46068	-3.99978	0	-3.45943
ENSMUST00000091757	Zkscan3	0	-0.823764	-5.07169	-5.07169	0	-7.98919	-3.2941	-7.98919	0	0.548397	5.80264	0.498715	0	0.00880004	-5.95041	-1.00031	0	0.303974
ENSMUST00000054173	Phospho1	0	-0.696305	-1.17092	-1.56542	0	-0.0085656	-1.8343	-1.22675	0	-0.641946	1.02768	-0.316244	0	-1.89536	-0.289456	-0.47496	0	-0.525208
ENSMUST00000028125	Zbtb43	0	-5.69608	-11.3601	0.0467885	0	0.0849189	-1.27874	-0.193023	0	0.622335	0.552851	0.19028	0	-0.400682	0.251304	-5.57137	0	0.0258873
ENSMUST00000028121	Acbd5	0	-5.79926	-5.79926	5.38844	0	-0.209401	-5.08434	-0.153017	0	-0.354992	-0.245764	-5.40729	0	5.25637	3.07487	0	0	-5.05882
ENSMUST00000090500	Srl	0	-1.05913	-0.461144	-4.66731	0	-0.396064	-0.67107	-0.69254	0	-0.78652	-0.415955	-0.988198	0	0.070345	2.17683	2.03245	0	-0.0847128
ENSMUST00000165743	5031439G07Rik	0	-6.19549	-6.19549	-0.589848	0	0	0	0	0	-1.55807	-5.72342	-5.25857	0	0	0	2.67878	0	0
ENSMUST00000127703	Brap	0	-1.00368	-0.841155	-5.85303	0	-4.71496	-4.6636	-8.75603	0	0	0	8.35343	0	1.12844	-4.78182	-5.35008	0	-0.0278777
ENSMUST00000105338	Mknk2	0	-0.745397	-3.2697	-4.09746	0	0.0492623	-0.694921	-0.473354	0	0.456694	-4.75901	0.566646	0	1.08659	0.802614	-0.747962	0	-0.0522571
ENSMUST00000114075	Brcc3	0	-5.72499	-11.1242	-11.1242	0	4.45406	-0.0445877	-0.471043	0	-5.75382	0.0400295	-0.00345393	0	5.21575	0	10.3528	0	-5.84434
ENSMUST00000112265	Bmx	0	-1.23956	-7.71164	-7.71164	0	-0.547422	-3.98511	-3.6574	0	0	-2.19616	-2.19616	0	0.468585	-6.97614	-2.30289	0	0
ENSMUST00000171070	Rcbtb2	0	-0.723932	-2.52883	-5.8754	0	-0.550982	-10.5618	-7.30788	0	-0.670005	-1.59012	-0.99234	0	0.778603	-5.87799	-2.91262	0	0
ENSMUST00000166853	Tap1	0	-3.71801	2.82869	2.60338	0	1.13163	2.23061	1.12939	0	0.0593059	0.727946	0.0451724	0	-0.0107367	0.925699	0.582748	0	-0.178835
ENSMUST00000081639	Hbp1	0	-0.659555	-0.0269473	0.409927	0	-0.364946	0.0525847	0.0122818	0	-0.274466	-0.0554956	-0.591214	0	-0.0225467	-0.537817	-0.256898	0	-0.168927
ENSMUST00000015547	Bmx	0	-1.23956	-7.71164	-7.71164	0	-0.542884	-3.97872	-3.65101	0	0	-2.19616	-2.19616	0	0.468585	-6.97614	-2.30289	0	0
ENSMUST00000169479	Rcbtb2	0	-5.27585	-5.27585	-5.27585	0	-0.827392	-4.28682	-4.28682	0	0.399851	-1.69337	3.1171	0	-0.25567	-2.32099	-2.29118	0	0.130326
ENSMUST00000106548	Pdzk1ip1	0	-5.20675	-4.09606	-4.17701	0	-1.10805	3.00092	3.50308	0	-0.295413	0.331728	0.0460648	0	0.223021	0.581956	0.625303	0	0.107968
ENSMUST00000106231	Baiap2	0	-0.653182	-0.321019	-1.79976	0	-0.390056	-0.614032	-1.1754	0	-0.602361	-0.548815	-1.17472	0	-0.719082	-2.99461	-1.75153	0	-1.30475
ENSMUST00000136375	Rasal3	0	-5.26925	-0.687235	-4.99594	0	-1.6731	-1.52276	0.448693	0	-0.767499	-0.803132	-1.52524	0	-0.449101	1.75738	-9.62465	0	0.166053
ENSMUST00000154585	Ccnl1	0	-9.38427	-9.38427	-9.38427	0	-6.45889	0.560148	-6.40947	0	-1.80263	-4.69825	-5.22634	0	-0.308682	0.103352	0.153289	0	-4.58003
ENSMUST00000109184	Nfatc2	0	-4.51975	-10.2507	-10.2507	0	0.426272	-5.65106	-1.92019	0	-0.369821	-0.916206	-2.26778	0	-0.319559	-5.06643	-0.581853	0	-3.45715
ENSMUST00000045838	Phldb1	0	-7.29121	2.07631	0.496878	0	0	3.70893	0	0	0	3.45943	0	0	0.0134416	1.44043	0.941222	0	0
ENSMUST00000107396	Atp8b2	0	-5.64702	1.98577	2.0017	0	0.737074	0.842552	0.936084	0	0.601983	0.453158	0.352586	0	7.58655	7.47517	6.48653	0	-0.0869883
ENSMUST00000034232	Ccl17	0	-3.39721	1.89762	0.412771	0	-0.680666	2.36494	0.504134	0	-1.29038	0.725925	-0.234581	0	-0.970535	5.45957	3.00052	0	-0.241728
ENSMUST00000135070	Tcirg1	0	-1.24976	0.730161	-0.101521	0	-0.752275	0.619845	0.368922	0	-3.84448	-3.66546	-4.44226	0	-0.338781	1.81291	1.01349	0	0.439733
ENSMUST00000106302	Cyth1	0	-0.79751	-2.01648	-8.4089	0	0.642797	0.617319	0.637603	0	-4.95415	-5.06574	-5.09121	0	-0.0785069	0.424491	0.386364	0	7.72856
ENSMUST00000138401	Dek	0	-0.712544	0.248155	3.36068	0	0.856366	0.475185	0.771091	0	0.344405	0.968351	0.961978	0	0.125725	0.338553	-0.455771	0	0.139166
ENSMUST00000127308	Tcirg1	0	-0.845614	-0.568919	0.00673734	0	0.771725	1.45485	0.08716	0	-2.63687	-2.92638	-3.6192	0	-0.645787	1.50413	1.50033	0	-0.171615
ENSMUST00000072324	Caprin2	0	-1.11755	-6.32617	-5.41857	0	-0.606802	-8.27305	-4.02512	0	0.631812	0.179916	-3.89418	0	-5.72762	-1.40172	-0.264114	0	1.34548
ENSMUST00000071829	Pisd	0	-4.15319	-10.0275	-10.0275	0	0.326315	0.101076	-3.67646	0	-0.293915	-0.261976	-0.413504	0	-5.60873	-5.35343	-1.11771	0	-0.551045
ENSMUST00000018449	Prpf8	0	-0.783936	-1.06305	-0.464753	0	2.26264	1.59009	-2.62163	0	0.338217	-0.143568	0.239374	0	-0.886313	-5.84144	-0.912266	0	-6.89533
ENSMUST00000076335	Sema6d	0	-4.76666	-4.76666	-4.76666	0	-10.3837	-10.3837	-10.3837	0	-4.35884	7.20515	1.1208	0	-0.174186	1.71462	0.943236	0	0
ENSMUST00000159951	Tbc1d4	0	-3.29778	-7.86371	-7.39726	0	-0.98167	-6.11949	-0.940339	0	-0.824786	-1.66272	3.07561	0	-0.132479	-0.9778	-1.33523	0	0.559851
ENSMUST00000167490	Pid1	0	-1.46481	-6.19145	5.91871	0	0	0	0	0	-3.2539	-3.2539	-0.417685	0	1.89219	-4.05732	-9.16022	0	0
ENSMUST00000159807	Dip2a	0	-0.590343	-4.85798	0.132803	0	4.42314	5.09135	4.41814	0	-0.351872	-0.762615	-1.1041	0	6.07281	4.2006	5.25999	0	-1.37365
ENSMUST00000134053	Alas1	0	-0.641468	0.125124	1.14454	0	-0.0906958	1.67529	1.76126	0	-0.511291	0.195919	0.652244	0	0.386386	-0.239179	0.686324	0	0.369837
ENSMUST00000109114	Clk1	0	-5.56818	-3.63678	-3.63678	0	-7.6758	4.25359	4.26831	0	-0.0664947	6.54257	0.0976991	0	0.0533409	0.108476	0.0610824	0	0.146518
ENSMUST00000111398	Ncor2	0	-4.16107	-1.4182	-0.0511414	0	-0.76013	-0.794896	-0.241374	0	0	2.67878	7.53361	0	-0.0343427	5.0762	5.09489	0	-4.38095
ENSMUST00000106283	Rims3	0	-0.673064	5.17489	4.63329	0	3.30337	-0.590585	-0.268251	0	3.82553	5.11501	3.92587	0	5.6117	0	4.99788	0	5.01188
ENSMUST00000121401	4732471D19Rik	0	-5.56818	-3.83846	-3.83846	0	-0.186299	-0.340251	-5.49043	0	0.0962796	-0.409451	5.73793	0	-4.46979	-4.46979	-4.46979	0	-4.69672
ENSMUST00000113507	Srd5a3	0	-4.93206	-0.639897	-5.02777	0	0	5.0256	0	0	-0.0363171	0.34154	-0.322002	0	2.23668	2.43385	2.46056	0	0
ENSMUST00000175872	Stx5a	0	-3.74992	-2.02021	-2.02021	0	0	0	0	0	-4.93132	-4.93132	-0.724505	0	-4.82316	-8.01697	-4.74881	0	2.96537
ENSMUST00000111393	Ncor2	0	-6.27786	-11.6524	-9.17527	0	-0.672129	-0.558827	-6.22707	0	-0.878058	-0.441705	-0.335256	0	0.712364	0.188014	-6.01543	0	0.18923
ENSMUST00000124695	Il4i1	0	-1.1065	4.06267	4.16454	0	-0.0139222	2.87595	2.24427	0	-0.110344	-0.110344	0.562836	0	-0.0587064	0.69715	0.525714	0	0.560792
ENSMUST00000125024	Ankrd16	0	-4.52501	-0.125907	-0.989148	0	0.390487	-6.04077	-0.355071	0	-0.0494793	-0.476522	0.0384197	0	-0.297825	-1.07482	0.0245099	0	0.236669
ENSMUST00000107853	Mbtd1	0	-0.611022	0.0430825	-0.371188	0	-0.160584	0.295253	0.0973711	0	-0.632493	-0.588707	-0.543775	0	-0.125273	-0.581567	-0.384013	0	-0.612146
ENSMUST00000111561	Clip1	0	-1.16154	-0.853983	0.355483	0	5.55197	4.24793	0	0	0.253505	0.322875	0.236872	0	-0.376389	-0.848991	-0.74009	0	5.13281
ENSMUST00000132718	Ctsh	0	-1.65003	-0.82288	1.09909	0	-0.354249	-7.38563	-1.3436	0	0.436144	3.44361	-0.0495967	0	-0.0950514	0.289507	0.655601	0	0.488309
ENSMUST00000052413	Lcp2	0	-0.990902	3.25849	3.42531	0	0.650903	2.29993	1.75555	0	0.193306	1.24051	0.598663	0	-0.384309	-0.507286	0.277519	0	-0.222098
ENSMUST00000176119		0	-6.69356	-0.478458	-6.36565	0	0.841514	-1.50395	-5.97944	0	-0.741637	0.152116	0.100773	0	-0.344948	-0.968542	-0.989118	0	0.342544
ENSMUST00000022691	Hr	0	-0.586695	-0.803644	-1.67636	0	-0.829079	-10.1139	-3.69011	0	-2.83621	-0.640054	-2.83621	0	-0.891992	-4.07146	-4.31898	0	2.96537
ENSMUST00000037986	Mast3	0	-5.82765	-7.68417	-12.043	0	-0.571635	-6.80024	-2.1769	0	0.387127	0.329418	-10.2439	0	-0.141509	-2.65421	0.124283	0	-0.296357
ENSMUST00000171108	Rai1	0	-5.53203	-0.847781	-5.53203	0	0	0	0	0	0	0	0	0	-0.607497	0.0500247	-2.49938	0	0
ENSMUST00000090893	Crtc2	0	-0.776283	1.52809	1.06728	0	0.318683	0.562234	0.794563	0	0.170446	0.247504	0.511511	0	-0.466557	1.43761	1.01153	0	0.69844
ENSMUST00000100620	Trim25	0	-3.92806	-10.1059	-6.77677	0	0.496834	1.11562	1.27192	0	-3.84448	1.49737	0.825803	0	-1.01398	0.873846	-0.0332261	0	-3.05958
ENSMUST00000046903	Trim7	0	-3.79521	-7.58392	-7.58392	0	0.878715	-3.92587	-5.65559	0	-1.55118	0.386038	-1.5788	0	-0.634881	-2.05297	-2.28533	0	-0.183887
ENSMUST00000100018	Sp3	0	-0.927779	-6.77964	-0.279159	0	-3.02891	-6.72577	-1.08473	0	-6.05508	-1.56182	-6.15283	0	0.361208	-0.558847	-0.637618	0	-0.0280504
ENSMUST00000169738	Setdb2	0	-5.04572	6.31831	-0.0133463	0	9.32137	9.94498	4.82283	0	-0.415266	0.196975	4.28909	0	0.686353	1.56311	0.987786	0	4.9742
ENSMUST00000072772	Mtap4	0	-6.19968	-2.00121	-1.7357	0	11.5524	10.9119	0	0	-0.338766	0.338867	0.327511	0	-5.35194	0.727471	0.714173	0	-9.66258
ENSMUST00000171525	Ahrr	0	-0.711764	-5.33076	-2.10777	0	0.0288742	-0.380082	-0.0584531	0	-0.812149	-2.58548	-5.18305	0	-6.82264	0.0559236	0.0294428	0	0.846668
ENSMUST00000143570	Eef1a1	0	-5.61031	-5.78834	-1.13862	0	-4.42153	1.75611	0.25994	0	3.93471	3.7599	6.91679	0	1.48536	1.31879	0.421505	0	-4.41403
ENSMUST00000094004	Abhd15	0	-0.691802	0.189227	-0.588946	0	-0.711167	-3.06947	-2.6812	0	-0.241547	-0.489535	-0.511043	0	-0.367517	-1.65448	-1.46006	0	-0.419567
ENSMUST00000020505	Trpm2	0	-5.26618	-5.26618	-5.26618	0	0.45391	-9.95243	-0.349637	0	-5.32687	-0.435371	-0.642617	0	0	0	0	0	4.58603
ENSMUST00000016696	Foxred2	0	-6.04899	-2.01138	-0.95964	0	-0.63835	-1.32837	-1.30224	0	0.00454699	-0.0164916	0.126775	0	-0.226617	-2.72325	-2.016	0	-0.0167751
ENSMUST00000102802	Btla	0	-4.18534	-4.18534	-4.18534	0	0.828115	0.448627	-0.155238	0	3.51671	0	3.16993	0	0.0405113	1.24572	1.31215	0	0
ENSMUST00000046750	Tspan33	0	-3.56978	-0.916582	-3.56978	0	0.532851	2.0673	-3.76765	0	0	0	0	0	-0.283577	1.53851	1.14822	0	0
ENSMUST00000156938	Irf7	0	-3.89395	2.08397	2.51612	0	-0.179024	3.92778	1.7328	0	-2.19616	5.19352	2.21233	0	2.19616	11.064	8.90269	0	0.94906
ENSMUST00000115614	Arvcf	0	-7.46671	-7.46671	-4.0695	0	0	0	0	0	0	0	0	0	-2.10521	4.46013	4.18644	0	0
ENSMUST00000168783	Inpp5d	0	-0.675203	-1.67031	-1.09055	0	0	0	0	0	-0.321218	-0.473726	-0.28126	0	0	3.86055	0	0	0
ENSMUST00000088419	Mbnl2	0	-0.969155	-0.373573	0.866248	0	0.803597	1.91152	2.13037	0	3.45251	-3.98577	0.177443	0	-0.470044	0.488104	0.990622	0	0
ENSMUST00000111024	Enah	0	-0.676507	-4.58213	-4.17916	0	0.33982	-3.19948	-1.74588	0	0.250176	-0.693914	-0.514764	0	0.834151	0.178418	-0.550502	0	-0.640864
ENSMUST00000103746	Iglv1	0	-0.836927	0.915476	1.6436	0	-0.0820899	-0.783651	-0.373905	0	1.72972	0	2.4771	0	0.08359	-0.813914	-0.814284	0	1.1065
ENSMUST00000152265	Trafd1	0	-3.31018	2.74558	2.4878	0	1.61556	5.06773	3.80061	0	-0.276317	1.19387	0.134948	0	-0.321194	1.60394	0.854118	0	1.87571
ENSMUST00000163633	Traf7	0	-0.947776	6.15817	3.69154	0	-5.29484	1.3438	-3.58031	0	0.0177353	0.182747	0.322712	0	0.323122	0.375018	0.102439	0	5.47605
ENSMUST00000168626	Ddhd1	0	-3.96035	-4.19893	-9.37164	0	0	3.16993	0	0	0	0	0	0	0.0440776	-4.62421	-1.61537	0	0
ENSMUST00000175995	Clec4e	0	-1.07861	5.24527	5.16451	0	1.397	4.10806	3.53027	0	5.17455	6.86161	7.06326	0	1.10689	2.73699	3.72428	0	3.45987
ENSMUST00000022059	Ahrr	0	-2.96537	-6.13529	-6.13529	0	-0.159941	-0.343527	-0.184761	0	-0.829833	2.84116	2.7662	0	0.125482	-8.97408	-4.32724	0	0.932746
ENSMUST00000171143	Fam102b	0	-1.05482	2.70582	2.39183	0	0.164598	-3.57341	-3.89575	0	-5.8442	-0.969203	-1.57186	0	-1.61832	0.74352	0.275013	0	-3.33431
ENSMUST00000164984	Gpr162	0	-4.72056	-7.55677	-7.55677	0	-2.96537	2.19051	-0.76921	0	-0.973866	1.4629	0.510853	0	-0.79601	-1.56829	-1.62993	0	0
ENSMUST00000164655	Hnrnpc	0	-0.591077	0.380475	0.453559	0	-0.260939	0.0515243	-0.33478	0	4.94427	0.220206	5.21886	0	-4.87493	5.67685	5.35674	0	0.133937
ENSMUST00000168655	Wnt11	0	-3.00416	-2.74013	-3.67921	0	0	0	0	0	0	0	0	0	-0.730811	-2.25899	-2.81243	0	-0.363737
ENSMUST00000090095	Oxr1	0	-0.605434	-6.75693	-6.2325	0	-0.277538	-0.109238	-1.30905	0	-0.107797	-2.68632	-1.21624	0	3.8592	-5.2854	4.48075	0	-0.47982
ENSMUST00000064480	Gpr35	0	-3.39721	0	1.38867	0	4.02768	-0.226563	6.62364	0	-3.52035	-4.46078	-7.13955	0	0.551293	-3.66839	-1.22629	0	2.09581
ENSMUST00000167320	Nbeal2	0	-0.851398	-7.2396	-7.60022	0	-0.248496	-1.37786	-1.31876	0	-0.575626	-1.01482	-1.3887	0	-0.305524	-1.44905	-1.70036	0	-0.0258894
ENSMUST00000042717	Trim39	0	-3.98577	-9.58223	-6.74601	0	-1.34336	-0.95236	-0.293156	0	-0.20748	0.0890477	-0.218349	0	0.229535	0.0550973	-0.360407	0	1.11623
ENSMUST00000107939	Bzrap1	0	-2.47248	-2.63166	1.26229	0	3.71767	0.824586	0.238532	0	4.82504	4.31959	-1.23565	0	5.18371	0	5.1727	0	-0.570693
ENSMUST00000059990	D19Wsu162e	0	-5.72843	-1.16251	-5.72843	0	-0.35698	-3.37798	-3.30121	0	-5.17969	-4.20838	1.02255	0	10.6492	5.41526	10.0513	0	0.242869
ENSMUST00000177525	Ttll5	0	-4.87671	-4.52735	-5.17937	0	0.538817	-0.00351684	1.26485	0	0.0398419	-0.763332	0.501045	0	-0.163629	-1.37437	-0.975582	0	0.282525
ENSMUST00000099807	Prdx5	0	-6.38873	0.664183	-0.866875	0	-0.00353823	4.59845	6.0089	0	-5.05879	-2.92652	-4.7215	0	0.550081	0.173665	0.892122	0	-1.01018
ENSMUST00000003947	Nqo1	0	-0.600415	0.0473739	0.108177	0	0.0259131	1.65829	1.2497	0	0.26953	1.79275	1.52373	0	0.381763	0.569943	0.488157	0	0.331745
ENSMUST00000124501	Tex15	0	-1.72972	2.28424	6.46757	0	-0.195605	-1.36636	-1.84254	0	-0.579998	3.3389	-0.420817	0	1.06387	4.53788	4.18046	0	7.53445
ENSMUST00000150855	Igsf9	0	-3.07487	1.38007	-0.109505	0	1.26327	0.280939	2.60843	0	0	0	0	0	5.93653	10.5773	10.2443	0	0
ENSMUST00000068690	Chst3	0	-4.51257	4.29704	-0.0576232	0	-0.0822105	-2.73511	-0.914142	0	1.72972	1.26327	-2.19616	0	0.421745	0.162226	-0.936892	0	2.6626
ENSMUST00000127569	Usp3	0	-0.859305	0.699127	0.182732	0	-0.360479	-1.09881	-0.948577	0	0.15523	0.394041	0.215699	0	0.0252828	1.13716	1.3312	0	-0.23587
ENSMUST00000055257	Fam89a	0	-0.65033	0.627339	4.61323	0	0.575121	0.600654	1.49541	0	0.468926	-0.415572	0.234951	0	-0.265973	1.29826	1.45502	0	-0.157437
ENSMUST00000133701	Chi3l1	0	-2.96537	0.204556	-0.129156	0	0.231714	1.86531	2.21054	0	0	0	0	0	2.4771	1.72972	2.19616	0	1.38844
ENSMUST00000021195	Slc6a4	0	-2.34794	-2.23844	1.90942	0	-1.09828	0.753662	-0.464086	0	-1.03821	2.00975	-1.001	0	-0.398556	0.553464	0.415423	0	1.57591
ENSMUST00000129043	Pqlc1	0	-1.15556	-12.4093	-2.13397	0	-6.11415	-1.79903	-1.88227	0	-0.123833	-4.55433	-0.0844435	0	0.447812	-1.04993	-0.522544	0	0.432009
ENSMUST00000170163	Sec24b	0	-3.79391	1.55226	1.16239	0	-0.131364	0.362056	0.648923	0	-0.66116	-0.455753	-0.213967	0	0.170954	1.25992	0.661707	0	0.413547
ENSMUST00000088561	Pex26	0	-5.85871	-5.39693	-0.55187	0	0.459689	-1.20534	0.127053	0	-0.327054	0.422641	-0.428433	0	-0.283369	-6.07969	-0.136934	0	-0.177428
ENSMUST00000169370	Pydc4	0	-3.11008	4.02092	3.92419	0	2.54962	6.90521	1.82051	0	2.19616	-2.19616	3.16139	0	-0.829353	4.38233	3.10719	0	4.67326
ENSMUST00000059873	Treml4	0	-0.949019	0.616213	-0.444287	0	-0.198779	3.36492	1.66629	0	2.67878	1.72972	1.72972	0	0.14615	-0.672636	0.173921	0	3.27071
ENSMUST00000168434	Ggnbp2	0	-6.20217	-6.20217	3.87156	0	3.23802	-0.384821	0.0184027	0	0	0	0	0	1.56056	-3.94699	0.807471	0	-4.60351
ENSMUST00000133338	Atp11a	0	-2.40624	-2.38477	2.0842	0	0.150159	-1.2831	-0.350298	0	-0.606618	-0.478895	-0.156878	0	-0.0571786	1.58834	1.60266	0	-0.481602
ENSMUST00000022222	Erbb2ip	0	-5.23635	5.08654	4.52755	0	0.782331	1.86161	1.99787	0	0.255878	0.777875	1.09764	0	0.35644	0.882075	-0.423057	0	0.39253
ENSMUST00000056102	Dscam	0	-2.19616	0.482617	0.640054	0	-0.665635	-1.41393	-2.01171	0	0.0189403	-3.24043	-0.306164	0	-0.365403	-0.718821	-0.922773	0	0
ENSMUST00000027753	Lamc2	0	-0.829246	4.33206	3.93742	0	0	2.19616	0	0	2.67878	0	0	0	-0.477741	3.81208	4.28597	0	0
ENSMUST00000022533	Sap18	0	-4.37189	-9.02264	0.115291	0	2.19616	0	0	0	0.513468	-2.70394	1.46459	0	0.195926	-1.1175	0.0435854	0	0.705024
ENSMUST00000036300	Col27a1	0	-4.38432	2.94894	2.89473	0	0.181102	0.93411	0.79291	0	-2.19616	5.24976	4.66048	0	-0.687829	3.36982	2.98105	0	4.67326
ENSMUST00000115460	Eif4g1	0	-9.87107	0.951524	-4.3061	0	1.29437	0.683763	1.68781	0	0.590155	0.596951	0.834897	0	-0.831241	0.459115	-0.124764	0	-1.531
ENSMUST00000017188	Serpinb6a	0	-0.755575	-3.22213	-0.398925	0	-1.17569	-0.822272	-1.05	0	-0.424056	-1.39858	-1.38854	0	0.348625	-5.60859	-5.29934	0	0.101914
ENSMUST00000138193	Smchd1	0	-5.53203	-0.0274701	0.329583	0	-2.14716	0.138873	-5.30538	0	-0.068679	0.132608	4.38697	0	0.454381	0.278966	0.00982783	0	-0.185356
ENSMUST00000109527	Arl2bp	0	-1.18194	-1.21194	0.468488	0	-0.453212	5.79391	-1.87411	0	-3.77208	-3.51904	-4.37267	0	0.380855	0.325592	-0.490678	0	2.1672
ENSMUST00000039994	Cep250	0	-4.87861	-4.58854	-5.62071	0	5.5213	5.65247	-0.407827	0	-0.222859	-4.11681	6.37159	0	2.00773	-8.89868	-4.25945	0	-4.93903
ENSMUST00000020223	Tcp11l2	0	-1.42823	-7.87465	-4.06335	0	-0.158407	-0.753875	-1.11857	0	-0.243175	-0.444678	-0.652164	0	-0.17009	-1.01602	-1.12974	0	-0.522866
ENSMUST00000130183	Ccng2	0	-0.649034	-0.0951058	-0.340475	0	-0.241449	2.96251e-05	-1.16797	0	-0.697989	-0.411185	-0.918522	0	-0.177143	0.933042	0.884653	0	-0.254968
ENSMUST00000035960	Haus8	0	-0.958271	-2.39244	-2.23499	0	-0.390781	-0.141151	-0.6275	0	-0.50748	0.110488	-1.42431	0	-0.281565	-1.92424	-2.32018	0	0.100505
ENSMUST00000072061	Entpd5	0	-5.64116	-5.70592	-5.79081	0	-3.22026	-5.89903	4.12232	0	5.41526	0	0	0	-0.920032	-9.99079	-5.59847	0	-10.5078
ENSMUST00000151843	Mib2	0	-3.56728	-1.23132	-0.160402	0	-0.130706	-1.11569	-0.78635	0	-0.678524	-0.519047	-0.808348	0	-0.414005	-0.948677	-0.977681	0	-0.415664
ENSMUST00000030407	Mycl1	0	-3.07487	2.00946	-3.07487	0	0.384558	0.750652	-3.07487	0	0	0	0	0	0.0837222	2.89426	2.72028	0	0
ENSMUST00000064872	Ahcyl2	0	-1.12766	-0.756678	-3.35581	0	0	0	3.32911	0	0	0	0	0	-0.500121	-1.78431	-2.27886	0	0
ENSMUST00000167243	Gad1-ps	0	-1.13295	-3.81738	-3.81738	0	-0.307963	-3.55115	-3.14993	0	2.03872	1.72972	-0.157437	0	-1.18237	0.138179	-0.94217	0	-0.51978
ENSMUST00000073961	Ptpre	0	-5.84813	4.01967	3.27199	0	0.291276	-0.858612	-0.287629	0	-0.0935009	-0.194816	-0.667687	0	0.139903	1.06413	1.84877	0	-0.182126
ENSMUST00000028783	Spint1	0	-0.770206	-6.69475	-2.27044	0	-0.036853	-1.4277	-0.679731	0	-0.259912	-0.497551	-4.8291	0	0.0744235	-1.95028	-1.61096	0	-0.590585
ENSMUST00000106838	Hipk1	0	-5.71549	-2.09629	-0.320313	0	-1.17742	-1.19791	-1.96392	0	-1.80675	0.415387	-0.00670549	0	-0.318971	-0.64049	-0.668006	0	0.103405
ENSMUST00000093050	Tcf25	0	-3.95644	0.911603	0.785005	0	5.59645	6.35184	11.1332	0	11.2777	7.59346	11.4253	0	-0.0148431	0.815613	-0.0454781	0	0
ENSMUST00000056355	Nat8l	0	-0.980451	-3.84728	-7.31671	0	-0.427533	-3.23284	-2.6898	0	-0.98833	0.24135	-0.747114	0	-0.237597	-4.18345	-2.99857	0	-0.442642
ENSMUST00000166748	Per1	0	-5.83333	-5.83333	0.073757	0	0	5.97946	5.60868	0	-5.19671	-5.19238	-10.5456	0	4.88979	-1.40579	-0.63191	0	-4.27258
ENSMUST00000138968	Chd4	0	-3.52454	-9.60527	-0.615026	0	-0.0624934	0	2.86835	0	-1.26327	-0.864628	0.213375	0	-3.54132	0.640054	-2.59226	0	-2.67878
ENSMUST00000035532	Pik3r1	0	-4.11681	-0.547034	-0.131038	0	0.356099	-3.56978	4.30551	0	2.21219	-4.09491	0.0414504	0	1.59448	0.220905	1.15162	0	5.2697
ENSMUST00000165038	Pkib	0	-4.4783	-1.61314	0.228732	0	0.891272	0.798545	1.07976	0	2.03398	2.62372	1.05025	0	0.936242	-0.0971141	-0.283081	0	-0.886037
ENSMUST00000105482	Lilrb4	0	-6.04576	-6.79832	-0.516377	0	0.620153	-1.10955	-0.120689	0	1.41589	0.731328	2.15562	0	-0.194502	-1.79912	-1.59455	0	-10.1205
ENSMUST00000112225	Trpv4	0	-6.11384	-11.6526	-1.26167	0	0.0756357	-0.61448	-1.11304	0	-0.560995	-1.20105	-3.39721	0	0.481298	4.13091	-0.430512	0	-2.31792
ENSMUST00000147208	Hap1	0	-3.07487	2.47381	1.21195	0	-0.466443	2.67878	-2.19616	0	0	0	0	0	-0.49094	-2.20646	-4.40135	0	0
ENSMUST00000113722	Rab8b	0	-4.16321	-0.0464049	4.24306	0	3.28428	-5.79926	-0.273994	0	-2.99839	2.4884	0.746456	0	0.695496	2.15785	1.9499	0	0.937684
ENSMUST00000135260	2210009G21Rik	0	-5.62069	6.38188	6.25101	0	0.45619	-4.85505	-0.0752347	0	0.704166	1.76633	0.0140446	0	-0.5792	0.192058	0.40502	0	0.237399
ENSMUST00000081775	Nfe2l1	0	-5.68956	2.13056	2.59152	0	-0.470099	0.15717	0.0982445	0	0.188104	-0.00849518	0.198447	0	-0.426822	0.0865408	0.0572243	0	0.0199987
ENSMUST00000151143	Smox	0	-2.03448	1.00445	-1.33614	0	0.218026	1.72456	0.986241	0	0.740205	0.505103	0.862523	0	0.0359589	0.213711	-0.49053	0	0.975579
ENSMUST00000113082	Ddb1	0	-0.668798	-6.08957	-12.2931	0	-0.598441	0.822824	-5.6633	0	0	0	0	0	0.447822	-0.361775	0.356602	0	0.003953
ENSMUST00000037491	F13a1	0	-5.78702	-0.0968526	0.217396	0	0.238052	-10.8407	0.518987	0	-0.138322	0.356087	0.144952	0	1.01549	-6.93303	-0.759828	0	-4.49859
ENSMUST00000005761	Zfp592	0	-0.61151	-5.84361	0.27848	0	-4.99078	0.906221	-4.99078	0	2.67878	3.89395	2.19616	0	10.3534	5.50806	10.3658	0	-1.59381
ENSMUST00000048880	Macc1	0	-3.32911	1.68277	5.07081	0	2.96537	8.76046	6.96698	0	0	3.07487	0	0	-0.644647	2.35185	1.20985	0	6.33985
ENSMUST00000048964	Ciz1	0	-5.5108	0.41758	1.26936	0	0.987993	-0.350867	-3.91001	0	-0.706354	-0.950456	-1.0588	0	6.0787	4.10818	4.03721	0	-0.785232
ENSMUST00000031148	Clock	0	-1.62409	-0.267876	-0.466537	0	0.391931	0.445186	0.580142	0	-1.35437	-5.25155	-1.0452	0	0.0942731	-1.40536	0.102542	0	0.777687
ENSMUST00000115042	Frmd4a	0	-5.05882	-5.05882	-5.05882	0	0	0	0	0	0	4.84935	0	0	-3.5723	2.15865	2.56384	0	0
ENSMUST00000134358	Ryr3	0	-2.67878	-2.67878	-2.67878	0	0	0	0	0	-0.320295	0.18483	-1.11214	0	-0.245699	-2.285	-2.06995	0	-3.2971
ENSMUST00000051171	Iffo1	0	-5.46238	-10.8199	-5.43295	0	-0.0121756	-6.63838	-5.16431	0	5.38322	5.3231	4.6907	0	5.46329	-0.0849291	-0.316789	0	-0.113039
ENSMUST00000045870	2310014L17Rik	0	-4.47814	5.34334	4.94352	0	1.73559	2.73218	2.62725	0	1.63212	0.531522	1.40043	0	0.645707	3.96308	3.66669	0	-0.155428
ENSMUST00000118527	Slc46a3	0	-0.693677	-10.0325	-2.18211	0	4.04446	4.14039	0.386669	0	-3.40721	-0.633379	-3.31216	0	-0.252218	-2.14504	-2.77777	0	-4.40683
ENSMUST00000096358	Apol7e	0	-3.16993	-2.67586	-2.8814	0	0.616745	0.243616	0.819824	0	-0.443217	-3.7677	-0.931488	0	-0.0825715	1.60098	0.960787	0	1.72972
ENSMUST00000111994	Ncoa4	0	-0.604626	-1.01849	-1.34348	0	-0.156313	-1.16747	-1.29484	0	-0.314077	0.868121	0.109953	0	-0.128886	-1.26335	-1.14772	0	0.147359
ENSMUST00000045737	Galnt11	0	-0.586419	-7.22164	-0.873988	0	0.229943	0.228107	-0.203524	0	0.628937	-0.734664	0.608341	0	0.0135913	6.08381e-05	-0.571718	0	0.309244
ENSMUST00000074839	Ear2	0	-0.810027	-0.537707	-1.40529	0	-0.462455	-0.956731	-0.780205	0	0.217378	-0.875205	0.249695	0	0.0102412	-1.35528	-1.10983	0	0
ENSMUST00000049324	Flt3	0	-4.08677	-3.23053	-3.4301	0	0.197213	-0.374756	-0.508032	0	-2.19616	-2.19616	-2.19616	0	-0.0401704	-0.773059	-0.0407016	0	-0.73149
ENSMUST00000101120	Prok2	0	-2.67878	-2.67878	4.24107	0	1.63638	1.8096	6.33732	0	0	0	0	0	0	0	2.67878	0	0
ENSMUST00000094696	Cic	0	-3.36176	-0.0822339	0.138381	0	0.477657	0.0205809	0.0857702	0	-0.196748	-0.278706	-0.438107	0	-0.753946	-0.669474	-0.667596	0	0.0752066
ENSMUST00000169861	Shoc2	0	-1.71473	-7.53269	-0.52682	0	-0.0809864	-1.08686	-6.12933	0	5.86163	-0.366076	5.5458	0	5.80545	6.84373	6.92198	0	0.611487
ENSMUST00000106576	Vav3	0	-4.16321	-4.16321	4.90754	0	3.81142	6.20353	4.24716	0	0.129156	-2.83621	0.560995	0	1.67092	0.803641	0.287906	0	-0.600235
ENSMUST00000045277	Epn1	0	-5.81752	-6.00585	0.00506104	0	0.0453656	1.24847	0.585376	0	-0.724985	0.298894	1.3135	0	-0.115891	-1.28018	-0.54574	0	0.395834
ENSMUST00000038522	Slmap	0	-0.820547	-0.202385	-0.256473	0	-0.617946	-1.89719	-1.74359	0	0	0	0	0	1.85007	-4.71953	-3.33144	0	0.241409
ENSMUST00000117801	Adcy9	0	-5.31814	-1.68512	-6.05964	0	0.166929	-9.72119	-5.5808	0	0	4.24793	4.04107	0	0	0	0	0	0.599799
ENSMUST00000149431	Asb2	0	-3.29908	-1.6655	-2.27474	0	-0.0324402	0.683516	0.529683	0	0.389845	3.40113	1.90024	0	-0.526019	-1.52219	-1.97291	0	1.40676
ENSMUST00000105438	Egr2	0	-1.0914	-11.593	-7.38615	0	0.984501	1.84565	1.72319	0	0	4.6988	-3.32911	0	4.32373	4.20681	0	0	0
ENSMUST00000074519	Txnip	0	-0.655724	0.626982	0.591638	0	-0.103864	0.039734	0.121705	0	-0.298857	-0.412898	-0.557052	0	-0.00984031	-1.22603	-0.82707	0	-0.360247
ENSMUST00000086525	Eml4	0	-4.55295	-4.55295	-4.55295	0	0	4.42431	0	0	-0.0849124	-5.40729	-0.701536	0	-0.511641	-1.26595	-0.725226	0	0
ENSMUST00000170186	Alox5	0	-3.56978	-3.56978	-0.172568	0	-0.243301	-2.51365	-0.790179	0	-4.26764	-4.26764	0.359877	0	0	0	0	0	0.333712
ENSMUST00000163842	Kcnc3	0	-2.83621	0.810111	-0.109834	0	-5.07804	0.0187211	5.36942	0	-8.76649	0.0588113	-8.76649	0	-0.486109	-0.7195	-8.83072	0	0
ENSMUST00000111329	Arhgap1	0	-4.55274	-3.43884	-3.84932	0	-0.752399	-6.25923	0.389656	0	-0.344385	0.0417186	-0.416278	0	-0.093215	0.825053	0.094598	0	-0.611805
ENSMUST00000034560	Ppp2r1b	0	-3.94244	-3.28275	0.90075	0	-1.69708	-0.684136	-3.88565	0	-0.263533	0.42904	-0.176797	0	-0.260941	1.75173	0.893009	0	-1.10195
ENSMUST00000162127	Tle3	0	-4.20681	-4.20681	8.11419	0	2.58372	7.20605	2.5862	0	0	5.59645	0	0	0	0	0	0	0.310259
ENSMUST00000030339	Tnfrsf8	0	-5.5778	1.47335	1.55748	0	-0.62628	4.11762	3.73406	0	0.134335	3.28348	7.18952	0	-0.361674	-0.643977	0.129913	0	0
ENSMUST00000132670	Scube3	0	-1.09268	0.838716	0.838716	0	0	6.34423	2.19616	0	0	0	0	0	-0.645665	2.18756	0.994138	0	2.19616
ENSMUST00000037793	C130022K22Rik	0	-5.73609	-5.73609	-5.73609	0	0	0	0	0	5.23635	5.67795	5.40729	0	5.78517	5.94608	5.88678	0	0
ENSMUST00000169978	Epsti1	0	-4.16478	1.72241	-3.57584	0	-0.414019	1.89905	0.0255019	0	0	1.26327	0	0	-1.03859	2.88876	2.06015	0	0.813436
ENSMUST00000018313	Mfng	0	-0.788888	-2.42816	-6.65929	0	-0.140447	-0.389316	-0.422775	0	0.0017777	-0.277993	0.068786	0	-0.0532079	-1.41148	-1.11742	0	-0.039859
ENSMUST00000100114	Dgcr2	0	-1.7858	0.45863	3.04472	0	3.63325	0.279409	0.253199	0	-4.82908	-4.81841	0.830898	0	9.33374	8.59234	5.11501	0	-0.277205
ENSMUST00000105470	Man1a	0	-0.65528	0.87899	1.07279	0	3.07487	1.65024	1.15144	0	4.5078	2.39511	3.00888	0	-1.53987	1.08068	1.02267	0	-2.39374
ENSMUST00000129301	Slc22a21	0	-3.45943	-0.982333	-0.205534	0	-2.67878	-2.54962	-0.615348	0	3.07487	0	0.280939	0	-0.167131	3.37856	2.95693	0	-3.45826
ENSMUST00000102929	Tdrd7	0	-0.714482	1.26846	1.66761	0	0.0262227	1.03956	0.447514	0	0.852133	1.25337	0.638816	0	-0.421302	2.18713	1.79009	0	-0.112333
ENSMUST00000115341	Eif4a2	0	-0.681407	-0.775277	-0.941575	0	-0.0568907	-0.162615	-0.105292	0	-0.624902	-0.104714	0.220599	0	-0.528302	-0.953396	-0.871561	0	0.0265755
ENSMUST00000113571	Runx2	0	-2.70095	-1.37112	-10.8073	0	0.0179304	-1.14819	-1.53253	0	-0.0751738	-0.829963	-2.62797	0	-0.482528	-0.0141185	-0.147844	0	-0.46791
ENSMUST00000004192	Itgb1	0	-4.875	-4.65167	0.168124	0	5.41132	-6.40096	5.5416	0	0.990787	0.981901	1.10741	0	0	0	3.89395	0	0
ENSMUST00000138998	Nup85	0	-3.86183	-3.86183	-3.70146	0	-0.0740849	1.18041	0.290097	0	-0.285463	-0.677787	0.11993	0	-0.113667	1.10829	0.413285	0	0.803447
ENSMUST00000092971	Chd3	0	-11.0385	-0.506413	-11.0385	0	-4.39232	1.04496	0.602992	0	-0.288296	-0.115128	4.9427	0	0	0	0	0	-0.323781
ENSMUST00000160870	Apbb2	0	-5.42547	-6.38564	-11.4573	0	3.23606	-3.16993	-3.16993	0	-1.72972	-1.72972	-1.72972	0	4.9542	0	0	0	0
ENSMUST00000111455	Celf1	0	-4.70576	3.53065	0.826279	0	5.23635	0	5.5354	0	-3.51671	3.12794	2.91199	0	0	2.96537	0	0	0
ENSMUST00000176204	Peg10	0	-1.17774	-4.01395	0.410358	0	0.812707	2.97059	3.04519	0	-3.26657	3.31909	1.16686	0	0	0	4.32373	0	5.00842
ENSMUST00000162659	Zfp677	0	-5.3352	-10.5404	-0.163065	0	0.7634	0.491733	0.406854	0	-0.474492	-0.235286	-0.852524	0	-0.642323	-0.85485	-0.285544	0	-0.563918
ENSMUST00000102843	Rtn4	0	-7.28609	-0.83333	-8.25196	0	0.243714	-0.599104	-0.367378	0	-0.311095	-0.333704	-1.1112	0	-0.911234	0.149751	0.411977	0	5.65901
ENSMUST00000113385	Sp140	0	-0.76921	1.32145	1.28256	0	4.87493	4.67326	2.19616	0	0	0	0	0	-0.285258	3.65989	2.83555	0	0
ENSMUST00000041475	Myof	0	-0.645048	-1.11522	-1.37914	0	0.411718	-4.53407	0.103094	0	0.917788	-3.85444	-3.67327	0	0.147558	-6.35821	-0.872343	0	-3.39721
ENSMUST00000155285	Mdm2	0	-0.655927	-5.34018	5.09412	0	-0.522634	0.963635	0.00314506	0	-0.305176	-0.626056	0.139409	0	0.50627	0.0478602	0.0101689	0	-9.95333
ENSMUST00000132583	Crispld2	0	-3.11288	-2.35803	-3.56978	0	-0.00474613	-1.84285	-1.23046	0	0	2.67878	2.19616	0	0.255188	-0.76992	0.0616262	0	-0.544329
ENSMUST00000155281	Znfx1	0	-4.48426	3.91552	4.20949	0	-8.52397	2.37031	1.99885	0	0	9.35123	4.70576	0	0	10.9328	10.1316	0	-4.49859
ENSMUST00000061504	Tifab	0	-0.738724	-6.92471	-6.53727	0	-0.0898747	-7.68446	-2.33744	0	-0.177443	-4.16321	-0.454288	0	-0.287839	-10.1488	-5.63627	0	2.67878
ENSMUST00000067098	O3far1	0	-1.74676	-4.02728	-8.04123	0	-2.4771	0.201678	-4.20681	0	-0.482617	0.780656	-2.67878	0	-0.439443	-2.51158	-3.11618	0	0
ENSMUST00000117725	Foxred2	0	-4.21875	-5.62888	-10.1686	0	1.1589	-0.092016	1.06717	0	-5.89237	-0.941741	-1.28353	0	-0.936687	-3.90489	-10.3287	0	4.06543
ENSMUST00000144382	Ppp1r18	0	-1.60061	-6.61822	-6.99892	0	0.0983325	-0.665617	-0.768621	0	-0.814306	-7.37358	-7.95586	0	0.0123645	-0.961229	-0.351274	0	0.120209
ENSMUST00000049912	Relb	0	-0.682885	1.31401	0.789307	0	0	8.45022	4.76666	0	-2.83621	-2.83621	-2.83621	0	10.6167	0	12.0618	0	1.41171
ENSMUST00000112678	Epb4.1l3	0	-1.10358	-1.36004	-5.03665	0	-3.17167	0.718432	1.99184	0	0	0	1.72972	0	-0.410887	-1.68236	-1.80834	0	0
ENSMUST00000148005	Mmp12	0	-0.585045	-1.84913	-1.65331	0	-0.157652	-0.467988	-0.100098	0	-0.198739	-0.412628	-0.672011	0	-0.0399805	-0.474562	-0.0323353	0	0.178319
ENSMUST00000003509	St8sia6	0	-0.622936	-0.115889	-0.173262	0	-1.36241	-0.557568	-1.46342	0	0.597775	1.54684	-1.3706	0	-0.923994	-0.137391	-1.37524	0	1.05774
ENSMUST00000068063	Tgtp1	0	-1.05465	5.51425	6.40642	0	2.36207	3.99701	2.87424	0	-0.559322	1.53924	-0.174223	0	2.08598	5.3717	4.67636	0	2.96537
ENSMUST00000164942	Scand1	0	-2.83621	2.7963	8.36072	0	-1.46955	0.323455	-3.57002	0	-2.65488	-1.33501	-5.49109	0	-1.2475	-4.45495	1.1715	0	-0.546844
ENSMUST00000161054	Phc1	0	-5.85349	-6.59947	-10.7848	0	-10.9048	-5.95817	-0.41726	0	-1.74019	-0.505909	-1.21578	0	-0.156871	-0.485027	-1.70533	0	-1.30611
ENSMUST00000100021	Carns1	0	-1.03901	-1.45228	-3.51611	0	-0.411692	-3.08281	-2.55023	0	-5.18351	-0.686641	-1.84479	0	-0.0762667	-0.759437	-1.33039	0	-0.138921
ENSMUST00000039435	Hpn	0	-3.56978	1.9822	-3.56978	0	-3.2539	5.93955	2.40169	0	-1.10637	4.20859	4.07773	0	4.87493	6.89888	7.35338	0	1.85232
ENSMUST00000028806	Smox	0	-3.66344	-0.505669	-0.237158	0	0.227046	1.77149	0.64159	0	0.267884	-0.600978	-0.0386408	0	-0.355144	-0.398356	-0.508819	0	2.60194
ENSMUST00000047028	1110067D22Rik	0	-4.55543	0.0789167	-0.48796	0	-0.106536	0.32161	-0.169252	0	0.0335525	-0.737168	-0.492612	0	-0.0949463	1.51542	1.30984	0	-0.273081
ENSMUST00000045699	Ambra1	0	-1.16903	0.5576	0.216792	0	0.668035	1.01762	0.833043	0	-11.8797	-3.08324	-11.8797	0	0.602607	0.0346503	0.663102	0	0.483648
ENSMUST00000145651	Daglb	0	-0.792138	-2.31018	-3.05369	0	-0.1994	-1.39913	-2.00832	0	-1.02177	-0.208408	-1.92594	0	0.340563	-0.906379	-1.52853	0	-0.203132
ENSMUST00000108901	Gtpbp5	0	-4.98633	-10.0119	0.0299016	0	0.21785	-0.753731	-0.0635943	0	5.28067	4.92718	4.09867	0	-1.06274	-1.04284	-1.18199	0	-0.651824
ENSMUST00000074090	Ciita	0	-3.48247	-7.84905	-7.84905	0	0.196305	-0.980706	-0.562759	0	0	0	4.09244	0	0.137325	-0.883823	-0.672501	0	0
ENSMUST00000042971	Arl5c	0	-0.710664	1.11022	0.180022	0	-0.15431	0.758985	-0.0559897	0	-1.79436	1.0444	-0.291716	0	-0.135556	1.23668	0.892329	0	2.48253
ENSMUST00000042970	Kcnj2	0	-0.970677	-3.07883	-2.58815	0	0.392504	0.503045	0.868821	0	-1.55194	-1.53772	-2.42196	0	-0.0306508	-1.66915	-0.91497	0	1.55454
ENSMUST00000148385	Smc4	0	-6.00614	-0.635826	4.52073	0	-0.167143	-0.524399	-0.639614	0	-0.157397	0.0449248	-0.262494	0	0.347525	-0.569398	0.369358	0	-0.319103
ENSMUST00000163748	Elf2	0	-1.46653	-7.98533	-0.16805	0	-5.16887	-4.82038	-1.61127	0	-4.56094	0.201666	-0.555847	0	-0.408746	-2.9069	-0.836417	0	-0.243532
ENSMUST00000132010	Trp53inp1	0	-0.8347	-6.71111	-6.80409	0	-0.20476	-0.696894	-1.1432	0	-0.638009	0.684921	0.283669	0	0.083814	-0.765484	-0.837022	0	-0.896223
ENSMUST00000152397	Trim30a	0	-2.64983	3.91839	3.92679	0	1.20588	2.86302	2.72108	0	0.490934	0.952637	-0.0320384	0	-0.241796	3.47701	2.67289	0	0.846869
ENSMUST00000094868	Zfyve28	0	-1.06129	-9.61345	-9.61345	0	-1.26327	0.466443	-1.26327	0	0	0	0	0	-0.70886	-3.68505	-3.90547	0	-0.289507
ENSMUST00000054096	Man1c1	0	-0.694378	-0.176396	-1.35643	0	-0.198614	-1.10899	-1.34717	0	0.501628	-1.73919	-0.213075	0	-0.707614	-1.74855	-1.35082	0	-0.213889
ENSMUST00000089769	Arhgef40	0	-4.24793	1.70945	0.728443	0	-0.214149	-4.54539	-5.4591	0	0	-0.539001	-4.24793	0	-0.187381	1.3802	0.938965	0	2.96537
ENSMUST00000105831	Eif4g3	0	-5.86162	0.545374	-5.86162	0	3.45694	3.65745	-0.4529	0	4.86651	0	0	0	-3.82553	1.76474	-3.82553	0	0
ENSMUST00000163598	Wwp1	0	-4.94608	-4.90376	-4.98265	0	9.86832	10.9238	10.1698	0	-4.85911	0.764524	0.459446	0	4.93903	0	5.08434	0	0.0582047
ENSMUST00000166315	Akap13	0	-0.780185	0.739407	-0.0955751	0	-0.887986	-0.0546371	-1.0883	0	5.12371	5.6984	5.80958	0	-1.23669	0.717995	0.265218	0	-11.9245
ENSMUST00000021794	Nedd9	0	-0.609996	-1.45247	-1.10031	0	0.0396597	-0.984192	-0.512519	0	-0.839931	-0.983059	-1.83415	0	-0.178442	-1.32414	-1.93474	0	-0.468637
ENSMUST00000044484	Kdm6a	0	-5.50042	-10.9654	-0.157575	0	-0.0101488	-0.0841909	-0.309112	0	-0.712545	-0.265384	-0.624856	0	-0.144051	0.125428	0.134502	0	-0.598388
ENSMUST00000066986	Zfp142	0	-2.83621	1.41171	-2.83621	0	-5.58574	-8.66062	-4.31912	0	1.20815	0.434031	-3.29691	0	-0.228529	0.993707	-5.67454	0	4.93954
ENSMUST00000103316	Igkv9-120	0	-2.67878	1.53685	0.776799	0	0.145109	0.319298	0.0494267	0	0	0	2.67878	0	-0.361596	-1.09123	-0.876021	0	-0.466443
ENSMUST00000108176	Nfkbid	0	-1.2895	-3.57207	0.157545	0	-0.042145	0.875208	0.499754	0	0.0662293	1.70959	1.56363	0	-0.0135925	1.41654	1.26961	0	0.739515
ENSMUST00000172030	Stat2	0	-4.52628	6.47227	6.98547	0	0	0	4.46979	0	-5.64414	0.145749	-0.11211	0	0.104392	2.71904	2.3004	0	0
ENSMUST00000064165	Cx3cr1	0	-0.593844	-2.8344	-4.01181	0	-1.01785	-0.847003	-1.63879	0	-0.0829517	-1.18639	-2.20935	0	-0.145259	-1.96728	-1.55114	0	2.76622
ENSMUST00000073089	Fam73a	0	-4.75245	-10.0926	-4.8874	0	0.395702	0.492774	0.417037	0	-0.313313	-0.439806	-0.484005	0	-0.169063	-0.315033	-0.488739	0	-0.672483
ENSMUST00000106493	Vcam1	0	-3.89131	2.94233	2.06745	0	-0.469068	1.62309	1.19677	0	0	2.19616	2.19616	0	-0.536596	1.91975	1.06288	0	0.14595
ENSMUST00000165704	Ptbp1	0	-5.4693	-3.6506	3.15434	0	0.379229	-1.23095	0.164495	0	-0.036297	-4.08364	-2.92098	0	-3.82553	0.566792	-3.82553	0	-4.37061
ENSMUST00000020264	Rufy2	0	-0.696229	0.697414	0.317855	0	-0.243477	-0.741906	-0.781605	0	-0.17091	-0.211398	-0.476582	0	-0.398487	-0.767834	-0.842521	0	-0.175309
ENSMUST00000164448	Polr1c	0	-9.81227	-9.81227	-4.35845	0	-0.241347	0.372697	5.15754	0	0.262726	0.0568317	0.0988791	0	0.724728	1.4508	1.27014	0	-0.2793
ENSMUST00000069309	Uty	0	-5.24317	-9.83437	-9.83437	0	0	4.76666	4.24793	0	-4.08164	0.0623461	-3.91041	0	-0.838038	-1.32037	-0.57122	0	8.22271
ENSMUST00000173913	Pkn2	0	-4.11733	-10.1805	-4.55389	0	0.230989	-4.27238	-4.60674	0	0.933135	-4.32792	1.13046	0	4.06721	0	4.42431	0	5.29859
ENSMUST00000022182	F2rl2	0	-1.20698	-0.78164	-1.18885	0	0.00342288	-1.95072	-1.80866	0	-0.508282	-1.04215	-1.36022	0	0.0370066	-0.155216	-0.301377	0	-0.222385
ENSMUST00000003876	Brd8	0	-8.62059	-3.80682	-3.83471	0	5.90475	0.632079	4.31601	0	-0.425041	-4.84935	-4.84935	0	0.318111	-5.16153	-5.16153	0	0.290764
ENSMUST00000116457	Cd82	0	-4.75514	-4.31363	-5.19592	0	6.01094	6.93477	0.214527	0	0	0	9.40221	0	5.64414	0	5.66125	0	5.87147
ENSMUST00000117989	Ngrn	0	-5.86763	-0.890312	-0.403077	0	0.434257	0.616434	0.132628	0	0.466443	5.74336	0.0620229	0	-0.0508221	-0.542702	-0.518794	0	-6.71252
ENSMUST00000098163	Zfp292	0	-4.62538	-10.8613	-6.3216	0	-3.45943	-3.45943	-3.45943	0	6.33544	3.56978	0	0	-0.590601	-6.30609	-1.38256	0	1.4562
ENSMUST00000168566	Zmat3	0	-5.11501	-5.11501	-5.11501	0	0	0	0	0	-0.499182	-4.8915	-0.0777322	0	5.38285	0	9.77996	0	0
ENSMUST00000168406	Tmem176a	0	-4.94665	-4.94665	0.0582635	0	0	0	0	0	0.238661	-2.83621	0.952502	0	0.498028	-0.775955	1.47858	0	1.18836
ENSMUST00000116517	Cdv3	0	-1.416	1.56476	2.18044	0	-0.0797403	0.453195	0.350161	0	-0.00854822	-0.48371	0.628269	0	1.35663	-0.96727	0.319092	0	0.883539
ENSMUST00000109583	Mctp1	0	-1.21572	-2.62196	-6.28742	0	0	5.2414	0	0	1.98286	-10.4581	0.533496	0	1.60805	-2.67878	-2.67878	0	0
ENSMUST00000135464	Tmed2	0	-4.16321	-0.0228294	-4.16321	0	2.42263	0.228001	-6.30378	0	0.0877615	4.91484	4.31604	0	1.70363	-0.622547	-1.20093	0	-0.0505082
ENSMUST00000079379	Clec4a4	0	-2.11336	-2.96537	0.886304	0	0.482617	3.93913	2.95972	0	0	0	0	0	-0.508948	-1.21778	-1.97324	0	5.64414
ENSMUST00000099354	Sfr1	0	-0.626556	-6.68443	-0.938359	0	-0.444177	4.57005	-0.188427	0	-0.653379	3.28223	0.0703883	0	1.46338	1.17294	-0.151336	0	-1.73176
ENSMUST00000147083	Emid2	0	-2.58198	-1.95464	1.47422	0	0.957339	0.426979	0.0548305	0	-0.261371	-0.379011	-0.57309	0	0.0328278	3.49555	2.97821	0	0.305027
ENSMUST00000108350	Sirpb1c	0	-4.69474	-3.8314	0.368635	0	1.10701	-6.22865	-0.58507	0	0	0	0	0	4.88992	0.29988	4.97208	0	4.45495
ENSMUST00000151779	Ntng2	0	-1.52767	3.29834	2.85018	0	-0.178987	2.59778	2.54074	0	0.0181736	1.0982	1.00414	0	-0.196817	0.939675	1.33005	0	1.20845
ENSMUST00000161304	Tbc1d4	0	-0.694766	0.274827	2.59384	0	-0.180971	0.0919173	-0.513468	0	0.287987	-0.554124	0.189888	0	0	-0.695296	-0.338054	0	-0.164063
ENSMUST00000105238	Stat2	0	-5.36531	2.72989	2.4947	0	4.49879	7.49771	6.21192	0	-0.616412	1.0671	-0.17986	0	0.180087	2.99185	2.68217	0	-0.794756
ENSMUST00000128326	Phldb1	0	-5.1727	4.22316	-0.126985	0	0	1.92065	-2.19616	0	3.32911	3.78871	5.07804	0	-3.25062	-2.81622	1.45361	0	0
ENSMUST00000161308	H3f3a	0	-1.30404	-0.958409	1.22591	0	-0.209558	0.681419	0.354126	0	-0.360443	0.185829	0.316108	0	0.100543	-0.812009	-0.788255	0	-0.172666
ENSMUST00000130169	Ube3b	0	-5.1029	-5.1029	0.398159	0	0.203791	2.33335	-4.50761	0	-0.545146	-0.240335	0.522483	0	0.234996	0.313974	-0.0522813	0	5.10203
ENSMUST00000109610	Cast	0	-4.24793	-4.24793	-4.24793	0	0	11.5749	3.2539	0	0	0	0	0	0.696092	0.420458	0.717474	0	5.10922
ENSMUST00000092415	Specc1	0	-0.590887	0.663363	0.500099	0	7.94377	11.0881	10.4622	0	-0.456948	0.332902	0.853204	0	0.35298	0.39576	-4.11681	0	4.5912
ENSMUST00000137454	Gramd1b	0	-0.718302	-0.514326	-1.0058	0	-0.860057	0.134494	-0.380916	0	-0.276887	-0.430177	-0.9951	0	-0.00505856	1.58825	1.24409	0	0.0543145
ENSMUST00000109574	Epb4.1l1	0	-0.609565	-7.59333	-6.91357	0	0.276846	-1.23183	-3.70893	0	0.584804	0.916722	-8.88966	0	-4.85902	-1.26197	-1.69477	0	-0.946885
ENSMUST00000163634	Sympk	0	-0.730775	-4.49859	-0.752299	0	0	0	5.62069	0	-0.763345	-6.2229	-6.06603	0	0	4.61561	0	0	0
ENSMUST00000172458	Hlcs	0	-0.714901	-2.16139	-6.04582	0	-0.34878	0.319903	-0.507775	0	0.733563	-2.83621	0.333712	0	-0.0151722	-2.03574	-2.38701	0	-3.64281
ENSMUST00000172510	Tmcc1	0	-6.15325	-5.9134	-1.29058	0	-0.297882	0.693479	-0.109846	0	-0.95427	-4.65512	-4.06382	0	4.48433	-4.45495	5.99168	0	0.15329
ENSMUST00000135383	Engase	0	-1.0724	-8.48881	-4.36116	0	-0.0974051	0.0459055	-0.483036	0	0.229146	-0.438488	-0.436689	0	-0.306451	-3.09806	-2.29219	0	-0.285144
ENSMUST00000031401	Rhof	0	-3.19147	2.69163	2.1729	0	-0.219831	0.0970978	-0.0550443	0	-0.153202	0.647866	0.130182	0	0.0402062	1.79659	1.49185	0	0.159389
ENSMUST00000097541	Fam129a	0	-3.39721	8.31966	7.6307	0	6.15251	7.46765	5.97727	0	4.89096	7.05755	6.52537	0	0.126432	8.53172	6.40797	0	0
ENSMUST00000016172	Celsr1	0	-1.04289	0.528204	-0.0577471	0	-0.0298566	-0.726412	-0.544227	0	-0.232969	-1.3562	-1.05237	0	-0.429548	-1.38758	-1.22602	0	-0.0738523
ENSMUST00000081134	Sycp2	0	-3.21087	-3.59754	-7.16731	0	0.908496	-1.90926	0.124752	0	3.74602	0.157437	-2.67878	0	6.64465	0	6.68664	0	0.0483938
ENSMUST00000079772	Tnfrsf11b	0	-4.35479	1.64239	1.10024	0	-0.289507	3.5786	3.50755	0	-0.373989	0.392031	0.399492	0	0.615255	1.69252	1.93199	0	3.16993
ENSMUST00000153187	Poglut1	0	-0.973988	-5.55589	-0.516551	0	-0.630467	0.0629637	0.570545	0	0.0339234	-0.529432	-0.171183	0	-0.0731496	0.676397	0.171138	0	0.503349
ENSMUST00000139774	Il15ra	0	-2.72414	3.89035	3.20092	0	0.924633	1.53431	-0.287468	0	0.541177	0.892466	1.31803	0	0.141582	1.47886	1.55384	0	-5.75365
ENSMUST00000029665	Dkk2	0	-0.861077	-0.103947	-5.2179	0	-0.286593	0.109505	2.9673	0	0	5.93267	0	0	-0.520391	-0.795153	-1.59766	0	3.16993
ENSMUST00000142033	Fuca1	0	-5.13864	3.75543	0.688003	0	-4.68425	-0.591816	-1.60938	0	0	4.16321	2.19616	0	0	0	0	0	0.665796
ENSMUST00000125625	Sbds	0	-1.2164	1.04661	0.150878	0	-0.126522	0.508985	0.268875	0	-0.015013	0.329046	-0.424535	0	-0.0952685	2.00379	1.29819	0	0.254887
ENSMUST00000040182	Ccdc88a	0	-1.58632	0.19436	-6.58252	0	-0.489383	0.00721104	-0.528206	0	-0.159829	0.387699	-0.120382	0	-0.250567	-0.722768	-0.896782	0	-0.77639
ENSMUST00000162688	Tcirg1	0	-0.630415	-0.0572642	-1.9899	0	-0.163135	0.977628	0.0390968	0	-0.837935	-0.237282	-0.153309	0	0.414858	1.60155	0.908825	0	0.192361
ENSMUST00000163287	Mms19	0	-5.25637	-5.25637	-5.25637	0	0	5.29013	4.72664	0	0	4.11681	4.88326	0	1.42404	-4.75389	1.0836	0	-0.491359
ENSMUST00000154356	Ctnnb1	0	-4.9542	-4.9542	-4.9542	0	1.05148	-5.39924	-5.39924	0	0	4.39232	5.83333	0	-4.40849	-4.40849	-4.40849	0	4.24793
ENSMUST00000165060	Ptprs	0	-1.75965	-0.124969	-1.57894	0	-0.839508	0.626365	-5.20656	0	3.1827	3.75416	3.50595	0	-0.0262793	-0.642911	-0.334226	0	0.164725
ENSMUST00000165064	Maea	0	-11.6771	-1.2659	0.375586	0	0.265648	-0.35945	-0.249892	0	0	0	0	0	0	0	0	0	-3.70013
ENSMUST00000173279	Daxx	0	-3.91857	3.38835	2.60336	0	-0.535081	2.21162	1.09925	0	0.417685	1.70997	-0.125076	0	-0.305883	2.14565	1.02121	0	0.118479
ENSMUST00000078481	Scin	0	-2.67878	4.17786	-0.94906	0	-7.6408	-0.869588	-7.6408	0	0.164234	2.75773	3.33455	0	4.96289	-3.45943	-3.45943	0	0.744748
ENSMUST00000038176	Lilra6	0	-0.900402	-0.539783	-1.90766	0	-0.212407	-1.60025	-1.76657	0	-0.018713	-0.177075	-0.188979	0	-0.211535	-1.27161	-0.845797	0	-0.038017
ENSMUST00000174887	Skiv2l	0	-4.37577	-0.258962	-4.37577	0	0	0	0	0	0	0	4.70576	0	-5.25913	-10.3308	-1.22334	0	0
ENSMUST00000028224	Gapvd1	0	-4.65075	-4.65075	0.280571	0	7.55941	0	0	0	0.229637	-5.63835	0.19053	0	-4.20681	0.633805	-4.20681	0	0
ENSMUST00000165596	Dhx30	0	-5.77702	-10.0249	-4.63386	0	-4.86651	0.473672	-4.86651	0	0.290577	0.465207	0.721323	0	-0.447082	-4.3587	0.418696	0	4.53162
ENSMUST00000027964	Fcgr3	0	-6.59767	-7.53916	-0.2618	0	-0.459049	-1.08277	-0.704558	0	0.123274	0.360542	0.678468	0	4.89921	-0.953396	3.86424	0	-0.212256
ENSMUST00000146722	Aftph	0	-10.231	-4.04772	0.823409	0	-2.4771	3.38665	2.19616	0	-0.0771016	0.0722496	-0.0307564	0	0.421735	0.139369	-0.224416	0	0.123637
ENSMUST00000163443	Acsl5	0	-0.72222	-0.357118	0.241828	0	-5.40239	2.63355	-3.51524	0	-0.19845	-0.00947169	0.16137	0	1.37504	1.53959	2.4754	0	4.79818
ENSMUST00000003808	Gdf15	0	-0.697241	1.68531	0.387487	0	-1.37362	9.04556	6.946	0	-1.81129	1.88381	2.3476	0	1.08102	3.3126	1.6641	0	0
ENSMUST00000163888	Mef2c	0	-0.598468	-7.32473	-2.64715	0	-0.0760167	-0.665861	-0.831257	0	-0.158646	-0.587038	-1.10577	0	0.0603596	-0.815792	-0.885093	0	0.642646
ENSMUST00000031287	Tpst2	0	-6.72685	-6.21021	-6.41216	0	-2.64937	-5.77307	-1.78908	0	-9.75765	-5.01072	-0.213913	0	5.27103	5.37452	9.32348	0	-0.908035
ENSMUST00000164576	Dak	0	-0.70517	-0.871338	-4.79047	0	-0.142728	0.00698719	-0.057396	0	-0.729631	-0.290604	-0.573755	0	-0.375501	-1.24698	-1.52076	0	0.266935
ENSMUST00000169857	Pydc3	0	-8.47565	3.18882	3.44197	0	-0.0684254	1.97615	1.75879	0	2.83621	0	0	0	0	0	0	0	4.01395
ENSMUST00000030984	Rgs12	0	-0.623072	0.943062	0.509309	0	-0.341985	-0.932086	-0.616242	0	-2.96537	1.0204	-2.96537	0	0.299494	0.530622	0.997524	0	0.152554
ENSMUST00000084031	Htra4	0	-0.849005	3.56754	3.11794	0	-2.19616	7.06338	6.24229	0	1.72972	0.466443	1.72972	0	2.96537	7.06877	6.84714	0	2.4771
ENSMUST00000097648	Ramp1	0	-0.761345	-1.46957	-4.48436	0	-0.325917	-1.17358	-1.39302	0	-0.545885	-0.468857	-1.53321	0	-0.310235	-0.894941	-0.80762	0	-0.0662087
ENSMUST00000037285	Git1	0	-1.55115	-6.19827	-0.181363	0	-3.34045	-4.00618	-7.86673	0	-0.720541	-0.710081	0.194893	0	-2.26073	1.08504	0.314365	0	4.76666
ENSMUST00000121433	Ube2e3	0	-4.72664	6.04453	6.00927	0	4.66835	4.76718	0.113555	0	0.532812	0.785642	-0.173513	0	0.0792904	0.473726	0.470574	0	0.266533
ENSMUST00000152191	Ivd	0	-3.66312	-2.70922	-6.87243	0	5.67243	4.16321	3.16993	0	-2.17955	-2.0021	-1.91739	0	-1.12926	-1.92645	-0.928402	0	7.67993
ENSMUST00000154682	6530402F18Rik	0	-0.878715	4.78253	5.1059	0	-0.168941	3.00013	2.51738	0	-0.155576	0.0334423	-0.00275462	0	-0.977913	0.352395	0.375442	0	0.708301
ENSMUST00000156793	Pabpc1	0	-3.06626	-6.92071	-5.38529	0	2.04741	-0.0511627	-5.75612	0	-2.19616	-2.19616	-2.19616	0	1.05435	2.69068	-4.84062	0	0.49642
ENSMUST00000056046	Ptges	0	-5.53651	4.23388	3.25011	0	2.02128	1.57631	5.7913	0	2.19616	2.96537	2.67878	0	-2.67878	5.21396	6.39888	0	-0.758348
ENSMUST00000040325	Med12l	0	-1.0267	-3.72789	-3.52574	0	0.710191	-1.11973	0.495852	0	0.264264	-0.206776	0.356236	0	0.291259	0.249111	0.0949041	0	0.331233
ENSMUST00000110492	D8Ertd82e	0	-6.02679	-6.02679	0.0412217	0	0	9.85964	5.42314	0	1.17586	-0.717668	0.260348	0	0	5.34018	13.1207	0	0
ENSMUST00000111220	Cadm3	0	-0.636918	-2.98794	-3.29369	0	0	3.45086	0.482617	0	0.567883	1.37523	1.3867	0	-0.454466	-0.82493	-1.44143	0	-3.07487
ENSMUST00000037990	6720456H20Rik	0	-6.33322	-0.950373	-0.538631	0	0.633439	-0.403449	0.263189	0	0.818433	-0.724518	0.447139	0	0.200245	-1.15949	0.211197	0	-6.91908
ENSMUST00000105672	Tnfrsf9	0	-3.45943	-2.92043	-2.70348	0	0	3.32911	0	0	0	2.28013	0.289507	0	0.492621	-2.09877	-0.662202	0	0.346786
ENSMUST00000167773	Dpp8	0	-4.19998	-5.26549	-4.7299	0	-4.01395	-0.348495	0.233975	0	-4.50779	0.256319	-0.505936	0	0.615184	1.64053	0.120291	0	-3.70893
ENSMUST00000125958	Ifi35	0	-1.88466	3.26718	2.21748	0	0.719636	1.78237	0.690081	0	-0.0492397	0.415892	-0.369424	0	0.30347	2.95061	2.10226	0	0.527721
ENSMUST00000040116	Zbtb7b	0	-2.96537	3.81195	0.114327	0	0.0280606	-5.64989	0.275008	0	4.57867	3.70893	5.15018	0	-1.60805	0.0720146	-4.28682	0	0
ENSMUST00000110383	Fam65b	0	-0.985524	1.47861	1.73189	0	0.0846285	-0.723483	-0.604018	0	-0.999115	-6.0214	-1.46633	0	0.270182	-0.856887	0.459386	0	0.266274
ENSMUST00000138509	Pank2	0	-4.14039	0.846993	2.95258	0	5.3903	2.73497	-4.5912	0	4.05648	0.12468	4.55144	0	-6.68664	1.78209	-2.79269	0	0
ENSMUST00000136799	Snx11	0	-1.12675	-0.33803	0.225988	0	-0.105159	-0.280939	-0.0724816	0	-0.0160546	0.373277	0.493571	0	0.411601	2.08189	1.43485	0	0.02269
ENSMUST00000171556	Kif1a	0	-3.16397	-4.89368	-3.07022	0	3.51126	-0.396098	9.14375	0	-0.482617	-2.67878	-0.482617	0	2.30377	-1.40884	3.71257	0	0
ENSMUST00000112693	Rif1	0	-3.65122	0.0495967	-0.401755	0	-7.9431	-1.74131	-1.5784	0	5.18744	-0.40881	-0.0196771	0	-4.94572	-4.53416	1.25292	0	-5.88243
ENSMUST00000170464	Gbe1	0	-1.19623	-0.88389	-1.10571	0	0	6.28505	0	0	5.71161	0.907272	0.886488	0	6.50884	3.72984	3.73	0	0.71335
ENSMUST00000112695	Zfp644	0	-3.34962	-6.96882	-3.63972	0	-3.98577	3.46038	-3.98577	0	-4.87493	-1.80006	0.891	0	5.39274	5.51843	5.99963	0	1.46954
ENSMUST00000003777	Taf6l	0	-5.11198	-6.27914	-5.5489	0	3.78871	10.1297	3.95644	0	5.32283	3.64479	4.9944	0	-0.473942	0.578071	0.974902	0	-1.77109
ENSMUST00000176637	Gnb1	0	-1.05086	6.36652	-0.137805	0	-4.80587	0.507125	-4.62018	0	-0.647451	0.355474	0.160366	0	1.72643	0.347499	-0.0563181	0	0.303298
ENSMUST00000043336	St8sia4	0	-0.660434	0.317473	-0.00929313	0	0.402187	-1.77588	-0.587713	0	-0.726137	-1.14638	-1.96268	0	0.0541646	-1.98125	-1.34705	0	-0.244762
ENSMUST00000112514	Ltbp1	0	-4.82366	0.980875	-10.0995	0	5.0645	4.99865	-0.0411135	0	-4.16135	-0.534883	-0.564397	0	0.492893	4.24282	3.49256	0	4.37097
ENSMUST00000006570	Adamts4	0	-3.98637	-2.45105	2.08543	0	0	5.76593	5.55197	0	0	4.84935	7.07942	0	-3.92587	6.28055	5.5035	0	0
ENSMUST00000021592	Cdca7l	0	-0.678546	-3.24534	-3.36028	0	-0.0457211	-0.685384	-0.722748	0	0.569911	-1.16023	-0.189264	0	-0.014698	-1.57929	-1.3321	0	0.151259
ENSMUST00000110402	Lrrc16a	0	-5.63186	0.0421257	-5.31997	0	4.06213	4.78459	3.43856	0	-0.414953	-0.76163	-1.38372	0	-0.223728	1.21807	0.34395	0	-0.626603
ENSMUST00000124576	Sbf1	0	-5.6412	-5.6412	-10.1809	0	-0.472257	-0.258142	-0.598649	0	0.398939	1.1266	0.779318	0	1.95039	1.84058	3.48372	0	0.823904
ENSMUST00000156895	Ifi203	0	-4.46979	-4.46979	7.30204	0	4.09019	3.89527	5.0755	0	0	0	0	0	4.52628	0	0	0	4.24793
ENSMUST00000169312	Chtf8	0	-10.4288	-5.02954	0.443558	0	-0.120378	5.69939	0.520157	0	-0.496028	-5.73903	0.145982	0	1.05302	1.40039	1.20744	0	-5.3529
ENSMUST00000103173	Tnfrsf18	0	-5.94608	-2.23716	-5.94608	0	-0.205191	-1.63863	-0.681477	0	-0.629794	-0.974168	-1.4651	0	0.352396	0.946819	1.16271	0	-0.343214
ENSMUST00000019967	Mical1	0	-0.779263	-1.78082	-1.66949	0	-0.257834	-1.37455	-0.494921	0	-0.6643	-0.649706	-1.52908	0	-0.406062	-1.57933	-1.47702	0	-0.345335
ENSMUST00000072217	Ggt5	0	-3.66595	-4.24595	-3.66595	0	0.366767	-2.26329	-1.18216	0	0.347178	-0.449858	-0.680461	0	0.952951	-1.45454	-0.5776	0	0.0392972
ENSMUST00000171475	Stxbp6	0	-3.07487	5.63355	-3.07487	0	0	8.03434	3.66546	0	-0.482617	3.3681	-2.67878	0	0.666734	2.0791	2.55541	0	0
ENSMUST00000174126	Mtx1	0	-3.2319	-3.20174	-8.32867	0	1.31557	-1.65643	-6.70873	0	6.66455	4.11681	0	0	1.00021	-0.606022	-0.721354	0	-2.9974
ENSMUST00000164888	Alcam	0	-0.777357	0.137926	-0.459071	0	0.409978	0.589999	-0.415241	0	-0.175952	2.4367	1.71827	0	-0.389024	1.81603	1.45466	0	-0.661745
ENSMUST00000172789	Gabbr1	0	-1.60557	-5.27103	2.0571	0	-0.0330317	-1.81266	-1.36512	0	0.855218	1.36489	0.951332	0	-0.587528	-0.182789	-0.640617	0	-0.738003
ENSMUST00000088402	Hdac7	0	-1.00912	0.0634843	-6.36984	0	0.000449526	-1.21994	-0.581516	0	-0.193345	-0.719856	-0.243151	0	-5.19914	-6.41269	-0.344999	0	0.23828
ENSMUST00000077946	Dock10	0	-0.892023	1.60031	0.138849	0	-0.14433	1.69101	1.00492	0	-0.295132	0.732447	0.317307	0	-1.41496	2.11723	1.99596	0	0.768104
ENSMUST00000144364	Iffo1	0	-3.91808	-4.31316	0.393719	0	-0.276101	-6.05795	-1.41836	0	-0.329765	-0.355591	-0.377063	0	-9.14728	-7.91163	-2.57354	0	0.357273
ENSMUST00000165870	Stk32c	0	-3.21092	0.863313	0.813142	0	0.692827	-2.4771	-2.4771	0	-0.420817	-0.675049	-1.27282	0	0.312424	-6.56819	-9.89729	0	0.76921
ENSMUST00000136974	Prex1	0	-1.20105	3.88953	-0.0681022	0	-0.307689	-1.27157	-0.724535	0	0.286593	1.54133	-0.196025	0	0.0226268	1.81157	1.39641	0	0.0396445
ENSMUST00000031326	Cxcl3	0	-1.00864	8.00167	4.65958	0	1.20889	4.76844	4.10915	0	0.510704	3.89829	3.41405	0	0.42619	3.68395	2.49547	0	4.04472
ENSMUST00000104882	Zfp592	0	-0.613732	-5.84689	0.277377	0	-4.99078	0.90825	-4.99078	0	2.67878	3.89395	2.19616	0	10.3534	5.50806	10.3658	0	-1.59401
ENSMUST00000113039	Uhrf1	0	-0.728669	-4.56556	0.637994	0	-0.0270072	0.449521	0.281634	0	0.344549	-0.0186454	0.877893	0	0.115162	1.72755	1.83426	0	-0.212799
ENSMUST00000154679	Polr3c	0	-1.32084	-0.476153	-1.08875	0	-0.608117	0.327516	0.00172221	0	1.26523	0.574803	0.966497	0	-0.0160342	0.740428	0.526948	0	0.411831
ENSMUST00000031331	Ccng2	0	-0.986168	0.97375	-0.904824	0	-0.355584	-0.02766	-1.01812	0	-1.04304	-0.628487	-1.26844	0	-0.306182	0.736982	0.741898	0	-0.106539
ENSMUST00000110142	Gpcpd1	0	-0.612329	-0.653952	-0.94769	0	0.143109	0.68741	1.26501	0	-4.34332	0.393639	-4.65798	0	-0.184906	0.840326	-0.222725	0	0.372374
ENSMUST00000114653	Fmr1	0	-0.703362	0.457212	0.339201	0	-0.530693	0.116091	-0.542877	0	0.148778	0.379336	0.0545901	0	0.0890324	0.707993	0.481849	0	-0.319683
ENSMUST00000025891	Capn1	0	-1.32469	0.676099	0.629023	0	-0.0340085	-0.36352	-0.173957	0	-0.110054	0.146079	-0.132409	0	-1.48776	-0.597655	0.258365	0	-0.0168919
ENSMUST00000016427	H2-M2	0	-4.60951	3.38989	2.43654	0	0	4.32373	2.4771	0	-0.179024	5.59473	5.28759	0	-0.742837	0.731298	-0.695237	0	2.67878
ENSMUST00000018703	Ctdnep1	0	-1.98117	-1.02637	-0.491478	0	1.20184	2.10788	2.23479	0	0.171137	6.81415	7.33351	0	0.477259	0.756966	0.938761	0	0.984567
ENSMUST00000103464	Ighv4-1	0	-2.19616	0.684295	1.08039	0	0.931269	-1.4155	0.76921	0	0	0	0	0	-0.231134	-2.16446	-1.72904	0	0
ENSMUST00000006817	Slc5a6	0	-4.82283	3.02308	-4.82283	0	4.71627	0	4.56593	0	3.07487	2.4771	4.5912	0	-0.499379	6.27775	3.6206	0	0
ENSMUST00000091704	Hist1h2be	0	-1.10866	-2.37631	-0.466443	0	-0.178449	-2.27659	-2.23658	0	-2.5025	-5.67243	-3.19533	0	0.797862	-3.14552	0.715034	0	-0.14179
ENSMUST00000167110	Nfe2l1	0	-12.2428	-4.90859	-4.73948	0	0.181025	1.17005	2.20063	0	5.50456	0	5.85303	0	0.0416351	0.595498	1.00631	0	-0.273833
ENSMUST00000168723	Dnajc1	0	-1.24632	5.07611	0.49947	0	-0.765671	-1.19399	4.85128	0	0.200752	4.44563	0.253368	0	5.61763	6.59442	6.44183	0	-3.51671
ENSMUST00000026190	Loxl4	0	-1.61694	3.15724	3.2401	0	0	0	0	0	2.19616	1.72972	1.72972	0	-0.356938	5.99415	5.49043	0	-1.72972
ENSMUST00000152207	Trim56	0	-3.345	3.39859	3.69768	0	0.544591	1.4807	1.12854	0	0.589589	0.226358	0.608085	0	-1.04606	-0.100975	-0.224827	0	0.745961
ENSMUST00000087327	Rell1	0	-4.27455	-10.4468	-2.29928	0	-1.71904	2.60532	1.18944	0	3.45616	0.498203	3.66546	0	-3.76329	-8.26188	-8.26188	0	-6.40599
ENSMUST00000171600	Bach2	0	-0.733393	-2.02214	-6.43392	0	0.0467125	-0.95386	-1.32145	0	-0.723764	-0.340555	-3.05175	0	0.721822	-1.02257	-0.536015	0	-3.45943
ENSMUST00000063982	Fzd5	0	-5.12223	1.92479	0.766749	0	0.198527	0.665811	0.263087	0	4.56249	4.89847	4.88049	0	-0.0133152	1.75725	0.811954	0	1.56164
ENSMUST00000069673	Gpatch8	0	-5.5585	4.90867	-0.254369	0	0.20137	0.291134	0.399944	0	0.103809	0.271827	0.229799	0	-0.557622	0.411693	0.551186	0	0.692387
ENSMUST00000134812	Chi3l1	0	-2.83621	0.333712	0	0	3.64057	9.32426	5.42508	0	-0.466443	-2.19616	0	0	0	0	0	0	0.296075
ENSMUST00000150416	Wsb1	0	-0.925962	-0.323397	0.550124	0	-0.477283	0.38297	-0.220081	0	-0.181204	0.959373	0.809182	0	0.199762	0.876984	0.552991	0	0.0632904
ENSMUST00000032879	Rab30	0	-3.52904	0.418663	-0.252488	0	1.58911	-1.72972	-3.92587	0	0	0	0	0	-0.277077	2.36596	1.99856	0	0.280939
ENSMUST00000074805	Glipr1	0	-0.733625	-0.391338	-1.30922	0	-0.40334	-0.610076	-1.07975	0	-0.0998181	2.29305	1.85919	0	-0.0232298	-1.79996	-1.7629	0	-0.172599
ENSMUST00000108433	Slc43a2	0	-0.687942	-1.90959	-1.54587	0	-0.314854	0.385392	-0.437249	0	0.294458	-1.01471	-0.960976	0	-0.938797	-3.26852	-6.83829	0	-0.0486247
ENSMUST00000150557	Tor3a	0	-3.09522	2.82812	2.59317	0	-3.63846	3.69468	1.92692	0	-0.747382	5.04418	-0.0435992	0	-3.32911	6.93608	3.45943	0	3.39721
ENSMUST00000033001	Dgat2	0	-0.627339	4.06365	5.3875	0	0.392694	1.49489	1.28125	0	0.120657	1.69817	1.97743	0	0.302876	0.358243	0.96629	0	3.25651
ENSMUST00000114336	Tprn	0	-5.49753	-0.212128	0.132047	0	-0.167429	-0.280325	-0.11511	0	-0.400678	-0.269395	-0.150107	0	0.338837	-0.489581	0.472999	0	-0.0537846
ENSMUST00000172219	Dennd4c	0	-6.38461	-6.38461	-6.38461	0	3.51671	0	0	0	0.296477	0.219589	-2.32519	0	0	0	0	0	0
ENSMUST00000008847	Vav1	0	-1.0791	1.4144	0.458825	0	0.172455	2.78511	1.45643	0	1.46698	1.96409	2.49829	0	1.10879	-2.37233	1.30822	0	-0.720706
ENSMUST00000114446	Cbx3	0	-5.58142	-1.2654	-0.16113	0	-5.68343	0	-0.692651	0	-0.207479	3.60978	-0.404479	0	0.441066	-0.691559	-0.713694	0	4.71557
ENSMUST00000094644	Plekhg2	0	-4.99604	-10.561	0.962301	0	-0.309251	4.94553	4.18472	0	3.45943	3.39721	3.74992	0	0.475535	-0.32679	-0.095027	0	0.212914
ENSMUST00000134159	Zcchc17	0	-5.0403	-10.224	-5.15872	0	-0.0886347	-0.587438	0.105885	0	0.0972227	3.85686	0.104186	0	4.91565	4.55295	8.31528	0	0.0460645
ENSMUST00000176305	Hnrnpk	0	-3.45943	0.657378	-3.45943	0	-6.25709	-5.31466	-5.1011	0	-0.448044	3.4506	-2.85009	0	-3.07487	0.0950514	-3.07487	0	1.10954
ENSMUST00000099995	Ttc30a2	0	-0.973766	-3.16993	-3.16993	0	0.298234	-9.99022	-1.41776	0	0.201678	0	0	0	0	0	0	0	0
ENSMUST00000137896	Slc12a6	0	-0.724796	0.37165	0.3349	0	-0.231656	-0.817083	-1.01841	0	-0.187264	-0.300017	-0.327235	0	0.00152608	-0.913089	-0.641563	0	-0.274565
ENSMUST00000049053	Fam168a	0	-1.10725	-5.6131	-6.52491	0	-0.774637	-0.810121	-1.62502	0	-0.392102	0.05021	-1.2606	0	-0.0153529	-1.74433	-1.2115	0	0.398955
ENSMUST00000139122	1110003E01Rik	0	-0.749729	-1.77749	-1.58247	0	-0.488675	-1.10367	-1.24741	0	-0.322702	-0.724404	-1.28547	0	-0.483643	-0.717491	-1.33019	0	0.0821254
ENSMUST00000135733	Trpm7	0	-4.49859	0.392909	-4.49859	0	-1.5193	-5.1029	0.806013	0	-2.9319	0.919872	-3.04224	0	2.87431	2.09581	-1.68029	0	1.72972
ENSMUST00000103073	Cass4	0	-0.687604	-5.99568	-7.36628	0	0.296055	-1.48876	-1.23755	0	-0.2517	-4.91811	-0.418621	0	-0.854758	1.42201	-0.24348	0	0.675825
ENSMUST00000145159	Arhgap4	0	-0.686584	-9.10609	-6.67259	0	0.0309311	-0.903465	-1.20916	0	-1.11149	-0.159589	-0.918694	0	-0.32818	-1.70873	-1.56323	0	-0.21685
ENSMUST00000105266	Cnot2	0	-4.9542	-4.9542	-4.9542	0	0	0	0	0	0	0	0	0	0.863055	-6.43995	-5.68443	0	-4.39729
ENSMUST00000126275	Atxn7l1	0	-0.78652	1.67341	0.0293271	0	-0.260287	-2.23353	-1.32512	0	-0.145105	-1.13382	-0.484799	0	0.237455	1.74476	1.00852	0	-0.0521398
ENSMUST00000030830	H6pd	0	-0.608134	-2.44257	-2.60962	0	-0.0900667	-0.49572	-0.631536	0	0.13201	-0.46735	-0.326061	0	0.206871	-0.301712	0.0938991	0	-0.411439
ENSMUST00000064900	Pias3	0	-1.37095	0.343435	-0.41623	0	-0.315344	-1.35326	-0.50156	0	-0.308225	0.944623	0.401391	0	0.119728	0.929193	0.791157	0	5.95474
ENSMUST00000105342	Tcf3	0	-4.01814	-4.59777	-3.02913	0	1.12756	-2.68011	-1.34427	0	3.56955	5.30148	3.43381	0	2.67878	4.42431	4.96905	0	-0.00440013
ENSMUST00000072097	Hsh2d	0	-2.19616	-2.19616	-2.19616	0	0.0947759	1.69292	0.877364	0	-0.201678	2.80086	2.68731	0	-0.151021	0.189578	-0.258683	0	0.0745598
ENSMUST00000027137	Slc40a1	0	-0.608593	-2.45157	-3.11801	0	-0.302165	0.187314	-0.286731	0	-0.191933	-0.298796	-0.990427	0	-0.377229	-1.40816	-1.51296	0	-0.0962701
ENSMUST00000026449	Il23a	0	-2.96537	7.89333	3.44062	0	-0.017834	7.57935	3.48523	0	2.19616	5.52526	4.40849	0	-2.67878	3.46053	1.17675	0	0.482617
ENSMUST00000071993	Mtmr12	0	-5.20523	-0.314471	0.144482	0	-0.790309	0.723337	-4.99712	0	0.17066	-0.0320448	3.86727	0	1.20276	2.29888	2.30096	0	-0.0402218
ENSMUST00000094037	Tbx6	0	-4.35771	-7.32308	-7.32308	0	-0.243084	-2.95017	-2.82973	0	0.229863	-0.862449	-0.207656	0	-0.360287	-1.06679	-1.65783	0	-0.601046
ENSMUST00000053640	Adrb2	0	-0.883448	-1.1736	-1.43199	0	-0.353429	-1.51818	-1.74883	0	-1.77056	0.367285	-1.09006	0	-0.0429245	-0.790298	-0.893319	0	0.0439119
ENSMUST00000140312	Son	0	-5.38709	1.26421	1.59403	0	-0.052679	-0.419469	-0.18932	0	-0.299458	0.135929	-0.0472144	0	-0.758296	-0.873747	-0.592308	0	-0.0968326
ENSMUST00000006104	P2rx5	0	-2.63019	0.623711	0.577455	0	-0.631808	0.829444	-1.6999	0	-1.02307	0.703783	-0.625228	0	-0.112475	-0.78183	-1.74738	0	2.94354
ENSMUST00000024518	Rhebl1	0	-1.09126	-0.867671	-5.22659	0	-0.68034	-0.241687	-0.249495	0	-0.547034	-1.2806	-1.56719	0	-0.0290176	1.39284	1.0222	0	0.0113416
ENSMUST00000154924	Pnpt1	0	-0.668454	0.751559	1.19239	0	0.655351	1.87108	1.44809	0	0.0401655	0.182003	0.068536	0	-0.0966067	0.748761	0.148294	0	0.0629217
ENSMUST00000109792	Tnfaip2	0	-2.76721	3.37742	1.89728	0	0.478461	0.992629	-1.11131	0	0	0.982333	-0.280939	0	1.79835	3.99537	3.06224	0	4.20681
ENSMUST00000170615	1200014J11Rik	0	-1.13492	-5.38285	-5.38285	0	-0.914558	-4.48433	-0.818875	0	-0.724316	-1.30728	-0.114034	0	8.13556	8.58492	8.5112	0	-0.706155
ENSMUST00000109795	Plagl2	0	-4.32373	0.754312	5.78681	0	7.03342	8.02366	10.1269	0	3.00513	3.56691	5.40418	0	4.35884	9.60304	10.028	0	0.727428
ENSMUST00000143363	Sp110	0	-2.05166	2.93263	2.59871	0	0.852167	1.36253	0.263033	0	0.413413	0.851001	0.0950514	0	0.0946016	3.85904	2.71309	0	0.0885851
ENSMUST00000146802	Zbp1	0	-2.40605	4.78519	4.68707	0	1.92842	4.03018	2.68408	0	0.238661	1.85887	-1.7966	0	0.430631	4.37633	3.76052	0	1.30447
ENSMUST00000146479	Dusp2	0	-1.61324	2.59328	1.60159	0	-0.158372	1.88479	1.45483	0	-0.0825018	1.43422	1.12903	0	-0.222046	2.06128	2.08686	0	0.280939
ENSMUST00000103378	Igkv8-30	0	-1.09268	3.00295	1.78778	0	0.117193	0.0419841	-0.453066	0	0	0	0	0	0.127743	-1.10367	-0.513178	0	1.72972
ENSMUST00000072396	Gbp4	0	-7.08883	3.66589	-1.40539	0	0.390462	2.47731	2.39881	0	-1.77369	-0.574346	-3.4266	0	0.502524	2.57813	2.07148	0	4.29053
ENSMUST00000109272	Mier3	0	-1.43571	1.84365	1.69006	0	-0.0376281	0.435704	-0.0646248	0	0.55929	0.0878799	0.55957	0	0.417473	0.791643	0.70657	0	0.129293
ENSMUST00000172633	H2-T22	0	-1.03299	1.61119	1.55271	0	0.0427765	2.23553	0.772055	0	-0.390764	0.1553	-0.428981	0	0.0607024	1.18841	0.819219	0	0.236913

## Sheet: Mac LPS Up
Supplementary Table 2 - Page 3 - PEC Macrophages, +LPS differentially up-regulated
Values are log2(fold-change from respective un-treated cell type)
		PEC Macrophages				Neutrophils				Mast cells				splenic DCs				Eosinophils
Ensembl Transcript ID	Gene Symbol	-IL10 -LPS	+IL10 -LPS	-IL10 +LPS	+IL10 +LPS	-IL10 -LPS	+IL10 -LPS	-IL10 +LPS	+IL10 +LPS	-IL10 -LPS	+IL10 -LPS	-IL10 +LPS	+IL10 +LPS	-IL10 -LPS	+IL10 -LPS	-IL10 +LPS	+IL10 +LPS	-IL10 -LPS	-IL10 +LPS
ENSMUST00000032403	Mtmr14	0	-0.131408	7.03625	6.80697	0	-0.354925	1.19588	0.635672	0	-0.682574	0.922737	0.834535	0	1.08612	2.15407	1.97904	0	-0.0543119
ENSMUST00000052699	Suv420h1	0	4.61561	5.32238	5.65275	0	0.384675	-4.49859	0.287287	0	5.15957	5.37506	5.82791	0	0	0	0	0	-0.11777
ENSMUST00000162096	Oas1g	0	0.600343	3.06807	2.98365	0	-0.254232	6.30076	5.19295	0	-0.76921	3.33028	0.960506	0	2.67878	11.6771	10.6018	0	0
ENSMUST00000176779		0	0	2.67878	2.4771	0	1.72972	5.27103	1.72972	0	0	0	0	0	-0.423743	1.5792	1.07949	0	0
ENSMUST00000154403	Polg	0	-4.24388	1.04575	1.73295	0	-1.42459	-0.960008	-0.599345	0	2.26718	2.24194	0.299439	0	0.46849	1.36647	1.08873	0	0.200714
ENSMUST00000035350	Aftph	0	0.361827	1.08244	0.631141	0	0.27131	0.451451	-0.0903114	0	-0.0128208	0.0845906	0.344861	0	-0.168087	-0.4665	-0.155098	0	0.0587669
ENSMUST00000165057	Atp1a1	0	-0.214859	1.6951	0.88412	0	1.47719	1.01044	0.683808	0	0.990207	0.649352	1.68488	0	-0.395365	0.443481	0.210447	0	-1.01646
ENSMUST00000151694	Gls	0	4.09244	9.37565	10.6362	0	-7.53864	-3.55287	-3.74992	0	-0.227283	3.88775	5.04351	0	0.657378	4.34193	1.0249	0	-3.82553
ENSMUST00000171812	Slc7a7	0	0.288127	0.894928	0.795595	0	1.46219	1.02041	1.61962	0	-0.0535531	0.141348	-0.309303	0	0.0687357	0.913455	0.854528	0	-0.199309
ENSMUST00000079560	Phc1	0	4.84935	5.63251	5.26618	0	-0.827995	-0.746554	-0.696957	0	-4.24793	-4.24793	0.556662	0	0	0	0	0	-0.00528409
ENSMUST00000136353	Flot2	0	2.19616	10.8713	0	0	0.375224	-0.671	0.068141	0	4.01448	0.426662	-0.0282548	0	3.09898	0.403249	4.96648	0	-0.295293
ENSMUST00000155131	Lilrb3	0	0.499703	1.12623	1.57712	0	0.248701	-0.997266	-0.398541	0	0.0859906	-0.640095	-0.485388	0	0.0725308	-0.549545	-0.181164	0	0.140297
ENSMUST00000098519	Cyld	0	0.108506	0.686546	0.598146	0	0.0485291	0.55564	0.144273	0	0.0810736	0.443903	0.174299	0	-0.0631284	-0.564639	-0.409584	0	0.154186
ENSMUST00000176673	Uba7	0	0.412503	2.6136	2.60787	0	0.669884	1.93181	0.742464	0	-0.107748	0.0129472	-0.529134	0	-0.34654	0.480714	0.261307	0	0.365948
ENSMUST00000023756	Racgap1	0	0.548421	5.80561	6.03869	0	0.219686	-0.0188232	-0.279957	0	0.630381	0.439206	2.09364	0	-0.859542	-5.83209	-1.97386	0	0.119457
ENSMUST00000154087	Stat5a	0	-3.45943	1.96085	1.59852	0	-0.216854	1.80281	1.3085	0	0.539207	-0.0284513	0.904975	0	0.211921	1.82861	1.90217	0	0.293023
ENSMUST00000128981	Chd3	0	10.9653	4.24793	4.94665	0	8.84525	0	0	0	1.07994	0.908701	1.55928	0	0.31471	-0.268149	-0.0500805	0	0
ENSMUST00000052168	Otud1	0	0.114846	0.605887	-0.367047	0	-0.350769	-1.45553	-1.62437	0	-0.70221	-0.788922	-2.02996	0	-0.495962	-0.988584	-1.6509	0	-0.652507
ENSMUST00000145083	Lyn	0	0.242028	2.22742	8.60318	0	0.181063	-3.0297	0.405487	0	-1.5802	2.42189	2.7547	0	0	0	1.72972	0	4.64222
ENSMUST00000025350	Dcp2	0	0.104341	1.81944	1.65368	0	-0.113662	0.578141	0.147138	0	0.204293	0.287816	0.246455	0	-0.104995	1.3104	1.39476	0	0.0247511
ENSMUST00000078944	Phf6	0	0.150952	0.689512	0.416535	0	0.0829571	0.44195	0.231297	0	-0.0323043	0.00169366	0.0295315	0	0.0264416	1.39795	0.816046	0	0.00153706
ENSMUST00000095342	H2-Ob	0	3.98307	5.10918	4.81003	0	-0.0162471	-1.18839	-1.30753	0	-0.333917	-0.500555	-1.15944	0	-0.240331	-1.30778	-1.22978	0	-0.233238
ENSMUST00000042163	Naa25	0	0.70579	2.50262	2.61987	0	0.163192	0.738096	1.08224	0	0.524858	0.283453	1.21661	0	0.0849291	1.87174	1.48091	0	0.150467
ENSMUST00000029149	Rbm39	0	0.0476149	6.39369	6.61366	0	0.0973729	0.371858	0.341987	0	0.388707	0.0643471	-0.0604938	0	-0.776083	-0.606562	0.240442	0	0.0598538
ENSMUST00000062844	B3gnt2	0	-0.185256	1.51398	1.49194	0	0.00432328	0.828374	0.584783	0	-0.817872	-0.334153	-1.30165	0	-0.236976	1.31168	1.05125	0	0.278497
ENSMUST00000025192	H2-Oa	0	-0.32255	1.71354	1.18453	0	0.138217	0.105087	-0.284613	0	0.0353166	0.0475525	-0.310234	0	-0.177724	-1.04347	-1.82234	0	0.108878
ENSMUST00000025193	Brd2	0	0.393439	0.934622	0.8978	0	0.0845039	0.17361	0.397691	0	0.0929618	0.37133	0.557607	0	-0.668627	-0.140936	-0.0344264	0	-0.258456
ENSMUST00000029142	Eif6	0	0.0407715	1.12108	0.964599	0	0.0588187	0.527715	0.411208	0	0.315489	0.464076	0.64936	0	0.331048	0.531862	0.738602	0	0.140861
ENSMUST00000029140	Procr	0	-0.0957966	1.45757	2.03085	0	0.164538	5.84682	5.79256	0	-0.520749	0.25636	0.36699	0	-0.0247338	1.98409	1.79034	0	-1.06321
ENSMUST00000103426	Ighm	0	0.0878869	1.2261	1.24883	0	0.0854842	-0.941142	-0.870031	0	0.0681999	-0.229989	-0.180904	0	0.211727	-1.34575	-1.06129	0	-0.187083
ENSMUST00000056403	H1fx	0	-0.933318	0.621708	-0.188427	0	-0.540101	1.30647	0.468956	0	-1.26123	-0.418772	-1.55473	0	0.320333	-1.87752	-0.623871	0	-2.19616
ENSMUST00000160961	Clcn7	0	0.217864	0.953434	0.960987	0	-1.31819	1.65722	1.21135	0	0.108207	0.0751628	-0.184399	0	1.61116	1.97618	2.52108	0	-5.01609
ENSMUST00000110362	Ywhaz	0	-0.767086	2.87508	3.0106	0	0.47027	-0.0550805	1.06682	0	0.156925	0.295657	0.275597	0	-0.160526	0.0162876	-0.120242	0	-0.484781
ENSMUST00000025999	Add3	0	3.68798	5.33253	4.77731	0	0.246698	0.20052	-0.279014	0	-1.78124	1.9791	1.86092	0	0.247036	-1.27979	-0.621963	0	-0.401521
ENSMUST00000026897	Slco3a1	0	0.561256	4.67748	4.43943	0	-0.245502	1.676	1.00132	0	-0.699826	0.437059	0.304183	0	0.348173	1.31407	0.933006	0	1.73109
ENSMUST00000111842	Oas1a	0	0.324015	2.19754	2.0153	0	0.302453	3.54647	2.7313	0	0.168578	2.38774	1.09401	0	0.817954	5.39932	5.11032	0	0.725327
ENSMUST00000160338	Mcoln1	0	0.0149714	2.89653	-3.7305	0	0.177695	0.0860376	-0.012628	0	0.447524	0.276809	0.162604	0	0	0	0	0	0.196688
ENSMUST00000162700	Psme2	0	2.88769	5.56177	5.08172	0	0.762855	2.92606	1.70981	0	0.895431	2.05268	1.81717	0	0.2531	1.80828	1.49447	0	0.347774
ENSMUST00000034282	Crispld2	0	0	4.01395	3.82553	0	0.227027	-1.75399	-1.18288	0	-0.491149	-3.16993	-3.16993	0	0.0106399	-0.275953	0.150027	0	0
ENSMUST00000162415	Eif4g2	0	-0.0385382	0.630972	0.491825	0	-0.259138	-0.0765318	0.0193913	0	0.0164987	-0.00331418	-0.0434581	0	0.167429	-0.561845	-0.147064	0	-0.121458
ENSMUST00000020756	Pnpt1	0	0.0883381	0.952199	0.735587	0	-0.206878	0.929138	0.488271	0	0.173494	0.348225	0.50434	0	0.20598	1.33825	1.08875	0	0.26736
ENSMUST00000161764	Ikbke	0	-0.228612	2.68452	1.28426	0	5.03967	10.6792	10.1779	0	0.892482	-1.38125	1.30648	0	-2.51841	4.58912	5.10402	0	7.04575
ENSMUST00000165980	Slpi	0	0.061286	0.623795	-1.7444	0	0.207745	0.876493	0.763981	0	0.236735	0.736068	1.02632	0	0.494308	3.80785	4.58456	0	0.0826152
ENSMUST00000012161	Scarf2	0	-0.0648611	1.07663	0.549543	0	4.20681	2.19616	8.99607	0	-0.0228267	-1.11335	-0.504938	0	0.618596	0.838445	5.71664	0	0.0484054
ENSMUST00000166395	Tgif1	0	-0.0476072	0.817432	0.207468	0	0.382091	2.75306	1.90252	0	0.386096	0.386116	0.84345	0	0.142429	0.959108	0.510569	0	0.449277
ENSMUST00000031276	Rasgef1b	0	-0.331088	1.85676	0.00221134	0	-0.247564	2.61811	0.526552	0	-0.816017	2.66438	1.45459	0	-0.445326	1.963	0.349614	0	4.14039
ENSMUST00000039545	Klf8	0	-0.221903	1.93449	1.37004	0	-0.606205	0.209637	0.0777153	0	0.139351	-0.780656	-0.444177	0	-0.355266	1.88512	1.55554	0	-0.16383
ENSMUST00000000264	Ifi204	0	0.615372	1.73603	2.45827	0	-0.207769	-0.145492	-0.161914	0	3.70893	4.06721	3.98577	0	-0.012745	7.02541	5.99257	0	5.34313
ENSMUST00000035724	Akna	0	0.167804	2.02851	1.44734	0	-0.113339	-0.468462	-0.730677	0	0.116789	1.95477	1.25139	0	-0.14662	0.753512	0.551432	0	0.0673852
ENSMUST00000064788	A630001G21Rik	0	0.0653995	1.55967	1.20591	0	0.122247	1.19355	0.989404	0	0.521124	0.73518	0.845655	0	0.493793	2.0854	1.45935	0	0.0181764
ENSMUST00000012612	Zmiz2	0	0.35675	0.608496	0.244052	0	0.25414	-0.20912	0.26424	0	-0.422136	1.14985	1.09555	0	-0.13001	-0.956798	-1.16754	0	0.561571
ENSMUST00000043414	Dennd3	0	-0.126954	2.63734	2.03148	0	0.0383603	-0.0697523	-0.199909	0	-0.151158	-0.0694349	-0.134256	0	-0.102206	0.881687	0.988748	0	0.141233
ENSMUST00000126116	Capns1	0	0	1.72972	0	0	0	0	0	0	0	5.47236	5.16153	0	-5.76755	-5.85178	-5.75182	0	0
ENSMUST00000038211	Slfn9	0	0.150155	2.80778	2.26428	0	0.0481837	1.49937	0.428261	0	-0.474981	1.13633	-0.32294	0	-0.215806	3.22245	2.01699	0	0.0936309
ENSMUST00000126112	Abi1	0	-0.0885929	7.21508	4.13669	0	-3.7647	-2.84863	-3.03446	0	3.73854	3.50417	-4.28682	0	1.18034	1.42703	5.4951	0	-4.73669
ENSMUST00000043560	Smg7	0	6.29039	7.1604	7.09357	0	-0.17167	1.11567	0.351892	0	-0.601881	0.192077	0.233723	0	-6.3624	0.0974912	-0.532089	0	0.238729
ENSMUST00000166064	Ahcyl2	0	-0.296078	2.24579	-3.28973	0	-4.24786	0.754563	0.105342	0	-3.69563	0.0960016	-2.9773	0	-0.251882	-1.82865	-2.02799	0	0.0104946
ENSMUST00000054979	Aff1	0	0.708275	1.406	1.84891	0	0.193339	0.185439	0.398161	0	0.0139987	-0.211384	-0.0174491	0	0.0700854	0.641181	0.951324	0	0.368949
ENSMUST00000034138	Dnaja2	0	-0.000897174	1.0606	0.641843	0	-0.0119212	0.602982	0.660312	0	0.00859948	0.167397	0.354165	0	0.149163	1.01073	0.89596	0	0.291038
ENSMUST00000165273	Eng	0	4.70576	4.63922	11.0599	0	6.85932	7.37987	4.84062	0	-3.47129	0.866133	0.387599	0	0.320515	-0.495093	0.781554	0	-3.45558
ENSMUST00000074729	Dgkh	0	-0.0459027	1.7844	2.20969	0	-0.312805	-0.612024	-0.624522	0	0	0.491149	0	0	-0.0502456	2.23924	2.41729	0	-0.654623
ENSMUST00000093508	Sp110	0	0.758798	1.70348	1.49743	0	0.125245	0.231195	-0.152273	0	0.040494	0.294367	0.0446016	0	0.261126	2.7343	2.17242	0	-0.0266696
ENSMUST00000092415	Specc1	0	-0.590887	0.663363	0.500099	0	7.94377	11.0881	10.4622	0	-0.456948	0.332902	0.853204	0	0.35298	0.39576	-4.11681	0	4.5912
ENSMUST00000093506	C130026I21Rik	0	-0.487977	1.97461	1.51738	0	0.0131379	0.754037	-1.19018	0	-2.29695	-2.03292	-0.24067	0	-0.49642	2.73853	1.72297	0	-0.272253
ENSMUST00000108044	Il18r1	0	1.26103	1.24145	1.19562	0	0.156287	-2.38506	-1.34958	0	0.653835	-0.3069	-0.206928	0	0.227823	-0.203059	0.0638456	0	-0.23543
ENSMUST00000093501	A530040E14Rik	0	0	4.84062	3.89395	0	-4.9542	-4.9542	-1.98883	0	0	-1.72972	0	0	3.07487	10.249	8.40401	0	0
ENSMUST00000168557	Traf1	0	-0.271252	5.10317	4.04037	0	1.1861	6.04519	5.63279	0	0.707876	4.42708	4.18815	0	-0.0580138	-0.172069	-0.303304	0	3.74621
ENSMUST00000134458	Macf1	0	0.172371	0.732112	0.475285	0	-0.22515	-0.538427	-0.295666	0	-0.660235	-0.296117	-0.822688	0	-0.534426	-1.03974	-1.14868	0	0.514787
ENSMUST00000023359	Nde1	0	0.0134283	0.915012	0.904258	0	0	0	5.76593	0	-0.193255	0.298432	-0.687646	0	6.70438	6.30999	7.07401	0	5.47964
ENSMUST00000165519	Zc3h12c	0	0	12.3353	6.07121	0	0	10.3523	11.6015	0	0.155584	0.605022	5.79018	0	0.0306785	0.115585	5.58161	0	0
ENSMUST00000112063	Klrd1	0	0	3.39721	0	0	-0.0761621	-1.51643	-1.0706	0	-2.96537	-2.96537	-2.96537	0	-0.226938	-3.01717	-2.86887	0	-0.497241
ENSMUST00000138285	Cln3	0	0.708111	0.970247	-4.78588	0	-3.75273	-3.59499	-3.325	0	-1.88715	-4.56593	-4.56593	0	2.96537	2.19616	0	0	-3.45943
ENSMUST00000134929	Mmd	0	-0.954185	1.75511	0.38695	0	-0.447556	-0.342634	-0.396368	0	-0.901979	-0.397921	-1.47422	0	-0.0214557	1.14046	0.554528	0	-0.000517446
ENSMUST00000044783	Eif4g1	0	5.50456	5.16153	4.92353	0	-0.666554	-1.24256	-5.6534	0	1.00668	1.26135	-3.49916	0	0	8.98292	9.15562	0	-0.0149571
ENSMUST00000044036	Phf21a	0	-0.488543	4.7453	-0.838417	0	0	5.0256	0	0	2.46556	2.18481	2.52506	0	-0.136165	1.14687	0.642117	0	-0.575082
ENSMUST00000138939	Ftsjd2	0	0.285871	1.58173	1.37293	0	-0.0127556	-0.0599358	-0.425704	0	0.161091	0.230437	0.126543	0	0.284748	1.00032	0.81463	0	0.0555318
ENSMUST00000168395	Wbp7	0	2.91379	3.47775	-0.207119	0	0	1.72972	0	0	4.81377	0	0	0	0	0	0	0	0
ENSMUST00000080846	N4bp1	0	1.18023	3.63987	3.80864	0	0.810379	2.82093	3.18561	0	-0.0962306	1.13335	1.29788	0	-0.630406	1.92058	1.59219	0	-8.58904
ENSMUST00000114300	Htt	0	5.83261	6.62827	6.61627	0	8.20437	9.57032	10.8531	0	0.10011	-0.0281568	0.173677	0	-3.56978	6.34422	1.56303	0	0
ENSMUST00000023829	Cdkn1a	0	0.227623	1.63999	0.763002	0	0.0775045	0.725364	0.12766	0	0.496718	0.605313	0.707199	0	0.0718277	1.19997	0.548129	0	0.146451
ENSMUST00000027871	Sell	0	1.07637	1.1571	-3.45925	0	0.191314	-3.8104	-1.93462	0	0.936762	-1.23862	-0.0986017	0	0.354471	-0.496606	-0.355114	0	-0.97488
ENSMUST00000114309	Cflar	0	0.280568	4.20228	4.35995	0	0.123629	3.1312	2.5602	0	0.132386	0.560641	0.68779	0	-0.00650006	1.78715	1.32568	0	0.386309
ENSMUST00000043785	Stap2	0	0.363737	2.33563	1.53016	0	0.375024	1.13275	0.979769	0	0	0	0	0	-0.236465	0.510744	0.510612	0	-4.69508
ENSMUST00000043784	Tdrd7	0	0.345948	1.34918	0.936788	0	0.148469	1.50999	0.230393	0	-2.3746	-0.0495079	-0.660836	0	0.269716	2.53528	2.16826	0	0.349943
ENSMUST00000102774	Sqstm1	0	-0.29884	1.33739	0.849714	0	-0.246362	3.88031	1.64468	0	-0.237919	0.76788	0.676522	0	-0.12088	1.3302	0.849373	0	0.689424
ENSMUST00000095176	Znrf1	0	0.0284173	1.16948	1.65318	0	-0.0294066	1.23037	1.26399	0	0.955833	0.486349	1.50413	0	0.0754865	-0.151956	0.271018	0	-0.12455
ENSMUST00000081491	Oas2	0	4.54782	7.45615	7.02996	0	0.683391	7.04966	5.87089	0	0	0	0	0	0.957718	8.59608	7.80559	0	0
ENSMUST00000100501	Foxk1	0	0	10.5619	5.08434	0	0	2.96537	0	0	-0.129156	-2.96537	-2.96537	0	0.75595	0.159181	4.27266	0	-4.39232
ENSMUST00000132670	Scube3	0	-1.09268	0.838716	0.838716	0	0	6.34423	2.19616	0	0	0	0	0	-0.645665	2.18756	0.994138	0	2.19616
ENSMUST00000101415	Fam177a	0	0.0767223	1.76763	1.50098	0	0.0104143	0.990614	0.590645	0	0.116885	-0.0416433	0.0374012	0	0.164202	0.566712	0.842718	0	0.0493406
ENSMUST00000126934	Ncf1	0	0.192008	2.0654	0.13999	0	-0.133112	1.09919	0.775817	0	-0.288337	1.77898	1.32743	0	-0.386802	1.96816	0.983715	0	0.566876
ENSMUST00000112208	Prkcd	0	0	5.36608	7.95556	0	-0.159181	1.41782	1.11069	0	-0.224687	2.06549	1.42444	0	-6.48589	-6.39287	-0.536582	0	0.119504
ENSMUST00000015394	Mmp13	0	0.137677	2.27213	2.04218	0	-0.481934	3.91677	3.81149	0	-0.17063	0.917962	1.33903	0	-0.114888	1.09682	1.14195	0	0.175988
ENSMUST00000108534	A430084P05Rik	0	0.403163	2.10806	2.04658	0	0.505418	-2.55418	-1.05599	0	-2.59285	-3.40246	-0.752792	0	1.65047	-2.10617	0.901939	0	0.466443
ENSMUST00000069066	Fam49a	0	-0.506975	2.10901	1.90155	0	-0.105494	0.60308	0.835055	0	4.86505	6.19392	4.86155	0	0.0443938	0.402626	0.199484	0	0.031861
ENSMUST00000114900	Zc3hav1	0	-0.0233769	0.933741	0.841981	0	-0.0418924	0.92141	0.409414	0	0.0851818	0.685291	0.0279558	0	0.158923	0.992379	0.723998	0	-0.0316158
ENSMUST00000146526	Gins2	0	1.07058	0.801161	0.57079	0	-0.416407	-6.42004	-6.63865	0	0.103206	0.383361	0.153388	0	-0.801566	-2.02914	-1.17986	0	-0.0240271
ENSMUST00000160635	Tmbim6	0	-4.00352	1.49643	0.381255	0	1.54611	2.34878	2.50511	0	0.0382806	0.263576	0.901109	0	3.45943	6.58791	6.9023	0	-0.348759
ENSMUST00000037440	Atm	0	0.367263	0.861186	0.828739	0	0.143723	-1.2538	-0.698267	0	0.32625	-0.40698	-0.152116	0	0.0309985	-0.275494	-1.88785	0	0.163369
ENSMUST00000025211	2010001M09Rik	0	2.8681	4.82703	4.71481	0	-0.0253651	-0.917032	-0.909278	0	1.72972	2.19616	0	0	0.019733	-0.661793	-0.756336	0	0
ENSMUST00000146444	Tab2	0	0.221743	1.71548	1.33199	0	-0.1569	-0.102177	-0.46846	0	0.323585	-0.305047	-0.185164	0	0.114103	0.27799	0.366533	0	-0.0691534
ENSMUST00000021681	Vash1	0	0.25575	4.82589	-0.494902	0	0.76921	1.98848	3.78178	0	0.275987	2.68721	2.15414	0	1.52418	6.00445	6.04139	0	0.369312
ENSMUST00000174148	Psme1	0	0.24067	3.43298	1.96912	0	0.861714	2.87383	0.167712	0	1.27858	1.91798	1.59275	0	0.489347	1.99244	1.54434	0	0.799825
ENSMUST00000103749	Iglc2	0	0.0506825	1.23923	1.20509	0	-0.120216	-1.0252	-1.1944	0	0.466443	0.747382	0	0	0.123512	-0.811974	-0.672411	0	-0.660532
ENSMUST00000065433	Ikzf1	0	-4.11475	1.42353	2.14821	0	-0.0551624	0.376462	0.293106	0	-1.39156	-5.50498	-0.902257	0	-6.09686	-0.423083	-4.68567	0	-0.0466637
ENSMUST00000153309	Relb	0	2.19616	3.92587	5.02437	0	-0.0170893	-0.317504	-1.00615	0	-0.559237	1.75643	-3.95644	0	-0.226791	-0.740368	-1.09265	0	-0.52719
ENSMUST00000112191	Parp11	0	-5.35755	1.25317	1.03323	0	-0.012745	6.26814	0.536337	0	-1.86954	5.30183	3.00391	0	4.47574	6.27577	6.49155	0	0.274265
ENSMUST00000093376	Mtmr3	0	-2.75108	3.08768	2.44842	0	-0.0924584	-0.753893	-0.659532	0	-0.140767	-0.292688	-0.335338	0	-5.99912	2.91233	-1.06009	0	-0.32069
ENSMUST00000074246	Birc2	0	0.263678	1.173	0.617244	0	0.0705416	0.255273	0.0904075	0	-0.198641	0.0971311	-0.135378	0	0.356247	0.00349523	0.503494	0	0.00586448
ENSMUST00000125049	Stard7	0	-0.0909234	1.39911	2.15104	0	0.612096	-0.581557	1.05131	0	-0.605255	-0.542991	-0.460195	0	-0.0488151	0.837861	0.816613	0	-0.51193
ENSMUST00000125048	Rasa4	0	0.0284226	2.32173	1.77564	0	-1.04156	3.65254	1.63877	0	-0.466443	2.95972	2.95972	0	-0.278393	0.999031	0.0223999	0	0.747382
ENSMUST00000145401	Il9r	0	-2.4771	3.99498	0.692827	0	-1.18177	1.38588	0.833557	0	-1.64186	-0.894953	-4.02193	0	-0.670321	-1.92442	-2.23623	0	-2.19616
ENSMUST00000166889	Psmd13	0	0.53995	0.969268	0.709281	0	-2.37215	2.53762	0.369014	0	0.0910261	0.157231	-0.0185925	0	0.767005	0.945137	0.565792	0	-4.78588
ENSMUST00000042161	Mgat4a	0	0.618556	0.658782	1.24796	0	0.25466	-0.668897	-0.7177	0	-0.441459	-0.812326	-1.15474	0	-0.241151	-1.55756	-1.81414	0	1.13762
ENSMUST00000124266	Slc25a22	0	-1.36884	1.64552	0.0866191	0	-0.0157761	-4.67764	0.396547	0	5.74237	5.35233	5.34759	0	1.31437	3.79604	2.58098	0	-0.703442
ENSMUST00000045254	Gbp5	0	4.90769	10.5161	10.6447	0	4.14321	0.491149	0.575121	0	2.96537	3.32911	3.92587	0	-0.24002	0.730853	0.393918	0	0
ENSMUST00000015645	Hivep2	0	0.712824	1.71242	2.99234	0	0.228169	-0.299379	0.387849	0	-0.0333828	-0.351689	-0.445901	0	0.32258	0.277409	0.916997	0	0.0942513
ENSMUST00000036248	Pmepa1	0	-0.115418	0.609708	0.193205	0	-0.0306704	1.63364	0.749868	0	-0.292208	-0.0567836	-2.21834	0	0.111447	1.64543	1.2207	0	-0.201678
ENSMUST00000106450	Unc13d	0	0.336692	0.756686	1.47182	0	-0.186289	0.0733171	-1.00081	0	-0.499639	-0.235034	-0.725293	0	-0.128753	0.743006	0.459733	0	3.35499
ENSMUST00000082177	Kdm5c	0	0.121434	0.585384	0.344988	0	0.21362	0.60751	0.625963	0	-0.0131924	0.498497	0.919819	0	0.177847	0.655363	1.19684	0	0.624093
ENSMUST00000113957	Runx1	0	4.61555	4.52357	3.49317	0	0.212932	-2.52845	-0.439297	0	-0.464701	-11.2285	-6.98061	0	0	0	7.0958	0	6.92181
ENSMUST00000027295	Sema4c	0	1.10398	2.21708	-8.45831	0	-0.303487	0.430633	-0.864482	0	-1.15624	-2.23252	-1.12577	0	-4.6469	1.25805	1.80765	0	0.280939
ENSMUST00000113481	Zfp318	0	-5.67795	0.738988	-5.67795	0	-0.0642192	0.0320474	-5.39109	0	-5.73561	-5.77259	-5.33003	0	-5.54207	-5.54207	-5.54207	0	0
ENSMUST00000010502	Ifi35	0	0.368398	2.10127	2.06251	0	0.210569	1.2694	0.43606	0	0.0596702	0.66358	-0.000702949	0	0.403642	2.4619	1.89976	0	-0.026757
ENSMUST00000027451	Epha4	0	4.15846	8.21077	8.37063	0	0	0	9.36586	0	-3.16993	-3.16993	0.289507	0	0	4.22766	4.35884	0	0
ENSMUST00000060792	Ptrf	0	0.112944	0.60535	0.375319	0	0.587423	0.617718	0.597421	0	-0.914168	-1.79269	-2.48174	0	0.304063	2.55292	2.6133	0	-0.445226
ENSMUST00000065325	2700081O15Rik	0	-0.104575	6.37839	6.26961	0	-0.0962153	0.0576809	-0.0792616	0	0.255113	0.957966	1.15006	0	5.02126	-4.91565	0.991437	0	4.35547
ENSMUST00000171263	Gbp7	0	1.91105	4.13152	4.07455	0	0.660746	1.51407	0.189412	0	-0.257994	1.31736	-0.0619675	0	0.51766	2.50035	1.79673	0	0.226007
ENSMUST00000163542	Axl	0	0.687171	1.91451	1.29658	0	-0.153179	-0.271232	-0.939366	0	-3.16993	-3.16993	4.35672	0	0.267747	0.403291	4.62514	0	-4.44409
ENSMUST00000111973	Pebp1	0	1.94863	8.53229	7.45739	0	0.196434	-5.89681	0.342763	0	0.645095	3.14164	2.78828	0	0	0	0	0	4.69508
ENSMUST00000063191	Serpinb9	0	0	4.87493	4.74693	0	0	5.22612	0	0	0	0	0	0	-0.638606	1.66578	0.650874	0	0
ENSMUST00000066532	Lipg	0	3.41059	8.62031	9.39935	0	0.647457	0.150631	1.65185	0	0.201678	3.89184	4.71425	0	0.920993	4.49753	6.22232	0	0.0271401
ENSMUST00000128767	Cfb	0	6.05224	8.92036	9.66781	0	-4.87493	7.20745	6.91812	0	-1.72972	2.28424	-1.72972	0	-4.84935	1.15853	7.04206	0	6.83538
ENSMUST00000028881	Il1b	0	0.838882	8.92662	7.89062	0	2.68351	6.0305	6.84901	0	0.794746	5.68569	4.77805	0	1.37316	0.551185	1.57359	0	6.76529
ENSMUST00000020448	Irak3	0	-0.262199	3.09938	3.2478	0	-0.0303274	3.24543	3.10974	0	-0.830742	-0.106723	-0.762031	0	-0.152827	0.265988	1.40789	0	1.5992
ENSMUST00000086503	Aoah	0	0.16273	2.40969	2.69146	0	-0.732386	3.30891	2.32178	0	-4.67326	-1.21383	-1.83704	0	-4.67326	2.62171	4.52365	0	0.958234
ENSMUST00000040536	Batf	0	0.488461	2.00935	2.25571	0	0.501426	2.68378	3.06634	0	0.839361	1.0515	1.64509	0	0.796931	2.05537	3.45408	0	0.650732
ENSMUST00000013559	Igf2bp1	0	3.89395	10.9461	12.0558	0	0	5.31331	6.21927	0	0	0	2.19616	0	0	2.83621	5.64414	0	-1.72972
ENSMUST00000020962	Ubxn2a	0	-0.109803	1.50979	0.797444	0	-0.0282351	0.743325	0.376395	0	-0.090673	0.292142	0.143255	0	0.078931	1.32713	0.979088	0	0.0453949
ENSMUST00000028882	Il1a	0	-0.365118	7.44447	5.28481	0	0.354216	9.4152	7.15945	0	-0.620118	3.19053	2.13443	0	-0.629519	5.31851	4.00806	0	3.19998
ENSMUST00000114878	Parp9	0	-0.243532	2.5019	2.27418	0	0.524294	2.1105	1.62251	0	0.719926	1.02943	0.2337	0	0.0388046	2.60012	2.1939	0	0.159623
ENSMUST00000141487	Ddhd1	0	0.906411	2.21885	1.27322	0	0.239994	0.344159	0.786407	0	0.3096	0.864908	0.77456	0	-0.792428	-0.296909	-0.871686	0	0.23586
ENSMUST00000050011	Gbp6	0	1.53193	5.19009	5.5802	0	4.76823	8.35991	7.01154	0	-2.56198	-0.481435	-3.39147	0	0.964212	4.53746	3.5531	0	3.82553
ENSMUST00000013886	Ppp1r12c	0	0.138057	0.968742	0.771621	0	-0.0676759	-0.449455	-0.625116	0	-0.0453542	-0.453704	-0.331434	0	-0.434653	-0.655611	-0.424971	0	0.0145696
ENSMUST00000115870	Epc1	0	4.91139	6.08444	-0.205264	0	-0.481142	-0.100962	0.296451	0	-1.37139	0.808312	-0.449068	0	0.351191	2.62317	1.62702	0	-4.87014
ENSMUST00000097717	Adam23	0	0.641706	0.690929	-3.85093	0	0	3.07487	7.20935	0	0	0	0	0	0.202393	-1.15503	-1.30188	0	-2.67878
ENSMUST00000037064	Slc25a37	0	0.0705961	1.94445	2.07141	0	-0.0559426	0.801656	0.379581	0	0.44729	-0.570357	0.477888	0	-0.183126	-0.89108	-0.718289	0	-0.168862
ENSMUST00000111888	Ccrl2	0	-0.642556	3.59	2.43835	0	-0.0772599	4.81514	2.6522	0	-0.0304422	1.45002	0.840714	0	-0.582137	4.08802	3.04339	0	0.749494
ENSMUST00000165860	Ubr4	0	6.8052	7.62564	8.29052	0	-5.60745	0.00511403	0.901803	0	0.600441	1.03493	0.693568	0	1.81776	2.63439	1.29933	0	-0.389285
ENSMUST00000151970	Ppfia3	0	-0.333712	8.01431	5.50231	0	2.19616	1.55376	-2.19616	0	-1.72972	0.466443	-1.72972	0	-2.67878	6.88639	0.65033	0	4.80459
ENSMUST00000111881	Nfkb2	0	0.0137712	4.01237	3.45131	0	0.206954	3.6665	2.70861	0	0.348765	2.44047	2.52039	0	-0.0810591	0.480212	0.329336	0	2.60781
ENSMUST00000098873	Gabpb2	0	10.7006	10.3281	10.424	0	-0.605931	-6.31992	-0.791484	0	-0.234562	0.580236	0.329205	0	0.382363	-0.825541	-0.640849	0	0.315241
ENSMUST00000107855	Glipr2	0	0.0331522	5.26747	1.06456	0	-0.127916	-1.08734	-1.7182	0	-0.240285	-0.632132	0.436755	0	0.383731	0.743644	1.06885	0	-0.0956771
ENSMUST00000112533	Ly75	0	-0.539449	0.820456	0.910471	0	-0.190586	-0.151949	-0.580394	0	0	6.4248	6.4248	0	0.583705	1.77502	2.68907	0	-0.0507583
ENSMUST00000121484	BC006779	0	5.49753	13.5271	6.7985	0	4.39232	12.7096	11.872	0	0	9.03154	0	0	0.43426	3.49191	2.36035	0	0
ENSMUST00000117337	Abca3	0	0.338858	0.963808	0.581932	0	-0.717363	-0.4881	-0.976012	0	4.23376	3.07325	3.44532	0	0.223442	-1.26157	-1.91938	0	-0.501894
ENSMUST00000045675	Atpaf2	0	5.18371	5.74868	10.609	0	5.86312	0.0480276	0.114558	0	-4.59708	-4.75081	0.366958	0	4.35884	0	5.11501	0	0.501751
ENSMUST00000121766	Plagl1	0	-0.65033	1.01239	1.02973	0	0	6.26581	0	0	3.92587	2.19616	4.20681	0	-4.07503	2.51896	0.906223	0	1.72972
ENSMUST00000117338	Eml2	0	0.684847	6.93646	5.84644	0	-0.43452	3.59315	2.8398	0	0.818983	1.04069	0.91862	0	6.89888	7.6219	5.51499	0	1.38008
ENSMUST00000149944	Fpr2	0	0.460612	3.70973	4.75377	0	0.502605	0.87749	1.02528	0	3.16993	7.28555	7.74438	0	0.565905	1.72492	3.04562	0	-3.41396
ENSMUST00000101293	Mgat1	0	-0.0569492	0.827515	0.492718	0	0.0522289	-0.157988	0.0636768	0	0.276666	-0.376797	-0.133261	0	-0.0231659	0.190545	-0.545003	0	-0.123101
ENSMUST00000101295	9930111J21Rik2	0	0.305692	1.09584	0.757288	0	0.196132	0.910361	-0.428101	0	-0.210162	-0.0855899	-0.568055	0	-0.50048	1.16196	-0.0421582	0	-0.0926552
ENSMUST00000032961	Nupr1	0	0.584786	2.25628	2.45767	0	0.119064	0.906371	0.982404	0	1.63358	2.13151	2.52597	0	0.583823	1.10569	2.59463	0	0.280357
ENSMUST00000032962	Cln3	0	-0.119194	6.50453	7.27483	0	-0.251561	-0.307614	-0.238563	0	0.09067	-0.690985	-0.0789822	0	2.88083	5.09537	6.65235	0	-0.398599
ENSMUST00000129428	Nfkb1	0	-0.286526	3.20075	2.60118	0	0.254636	1.28827	0.507222	0	0.296686	0.290785	0.122882	0	-0.157893	0.734665	0.662327	0	0.0372931
ENSMUST00000172405	Ggnbp2	0	4.72362	5.22133	5.43414	0	-1.02334	-0.70811	-0.0792969	0	-0.316606	0.072312	0.0576983	0	0.997938	0.169578	0.700831	0	0.0137403
ENSMUST00000032968	Cd19	0	0.949247	3.27031	3.04088	0	-0.0040733	-0.349083	-0.470473	0	2.4771	0	2.19616	0	-0.000345191	0.952474	0.745361	0	1.72972
ENSMUST00000046897	Trim14	0	0.0589191	1.03488	0.603658	0	-0.0521086	0.728333	-0.394553	0	-1.07312	-0.908367	-1.85794	0	-0.314702	2.11518	1.4467	0	-0.192526
ENSMUST00000057725	Samhd1	0	6.2385	4.48433	5.75117	0	-0.57342	-2.20047	-6.99813	0	-5.42052	-0.309002	0.042555	0	-0.102531	-0.85659	-0.147815	0	-0.202803
ENSMUST00000114474	1600029D21Rik	0	-3.455	6.91009	4.22255	0	-0.646681	-1.66276	-2.77563	0	1.72972	4.39232	0	0	3.44289	-2.6626	-4.39232	0	2.48275
ENSMUST00000173938	Psmd11	0	0.676376	1.18128	1.54816	0	0.468064	0.749836	0.973654	0	0.226549	0.686026	0.808258	0	0.03994	0.965996	0.946772	0	-0.0511564
ENSMUST00000079625	Tor3a	0	-0.0679483	1.82474	1.5742	0	-0.129578	2.78664	1.3763	0	-0.167899	1.50739	0.515844	0	-0.289617	2.07892	1.08054	0	0.733313
ENSMUST00000129599	Ddhd1	0	0.110692	1.80625	1.41931	0	-0.291949	1.30336	0.322746	0	0.0574113	0.10144	0.10407	0	-0.264621	-0.51461	-1.00223	0	0.00212418
ENSMUST00000106913	Trim21	0	10.5943	12.8359	12.8616	0	5.46402	7.64291	5.9394	0	0.798646	0.924119	0.39617	0	3.76817	5.5331	4.86383	0	1.19483
ENSMUST00000032561	Vasp	0	-0.129521	2.45178	2.07921	0	0.338096	1.10495	0.913939	0	0.0346351	0.25173	0.1351	0	0.0211344	0.116678	0.200928	0	0.496126
ENSMUST00000032560	Ppm1n	0	-0.0950514	3.62861	1.97706	0	-0.997591	2.69071	1.19265	0	0	0	0	0	-0.591296	1.16613	1.23565	0	9.62328
ENSMUST00000109674	Ikzf1	0	0.200386	1.77089	0.780373	0	0.42383	0.937275	0.533557	0	0.0910022	0.0561266	0.752985	0	0.310969	0.349607	0.409227	0	-0.0133768
ENSMUST00000109670	Ncoa6	0	4.80459	9.86386	0	0	-0.803	-0.683381	-5.13086	0	1.95896	1.74258	0.0173625	0	1.16812	5.32082	6.15334	0	-4.38315
ENSMUST00000109673	Ikzf1	0	6.54407	2.7712	1.94065	0	0.0441165	0.385377	0.45297	0	0.215622	-0.154542	-2.13872	0	3.03269	3.25132	3.12988	0	0.418715
ENSMUST00000056237	Prmt10	0	-0.0673991	5.89742	5.80623	0	-0.308469	-0.201727	-0.281908	0	0.0386643	-0.163444	-0.289366	0	-5.44945	-5.7985	-0.094341	0	-0.18872
ENSMUST00000154322	Siglecg	0	4.16321	4.8892	0.955401	0	0.00544179	-1.02916	-1.26351	0	0.94906	0.94906	0.747382	0	-0.0709017	1.11091	1.39051	0	-0.0537644
ENSMUST00000092640	St3gal1	0	0.0353	1.74217	1.41142	0	0.30596	0.72765	1.00357	0	-0.423362	1.03941	0.874485	0	-0.181005	0.994672	0.968804	0	0.164165
ENSMUST00000137590	Arhgap22	0	-0.585232	1.04418	-4.8812	0	2.96537	3.95644	3.2539	0	0	0	0	0	0.0115539	2.30293	2.12934	0	0
ENSMUST00000172530	9130014G24Rik	0	0.747794	3.08171	3.05681	0	-1.7808	4.29435	2.8878	0	-3.72266	0.223733	-1.71201	0	-3.74992	0.987177	1.3213	0	8.43327
ENSMUST00000097526	Tor1aip2	0	0.0780907	1.63597	0.731401	0	0.847035	2.41926	1.45307	0	0.358947	1.10609	1.2545	0	0.106633	2.42707	1.81131	0	0.492083
ENSMUST00000097527	Tor1aip1	0	0.0712407	0.856735	0.684884	0	0.124551	1.01748	0.347734	0	-0.0614046	0.217423	-0.1282	0	0.0942628	1.57462	0.937783	0	0.075576
ENSMUST00000109252	Ncoa3	0	0.71111	0.602501	0.766452	0	0.375581	0.525847	0.404327	0	0.00750932	-0.0678026	0.183478	0	-0.76115	-0.525337	-0.539032	0	-1.15965
ENSMUST00000110029	Limk2	0	3.41695	2.09177	5.11003	0	0	10.3658	0	0	4.55295	3.32911	3.16993	0	5.37373	4.38246	5.84138	0	-5.63835
ENSMUST00000098723	Tspan3	0	0.0317836	0.924738	1.32232	0	-4.99796	-0.266458	-4.80357	0	0.0197102	-0.731216	2.4924	0	1.74709	1.43537	-0.0747798	0	0.296014
ENSMUST00000138703	Pfkp	0	0.0870883	0.823602	0.921239	0	-0.0651568	0.585299	0.521167	0	-0.371911	-1.00962	-1.50117	0	0.640905	1.65134	1.63372	0	-0.0750499
ENSMUST00000028155	Tsc1	0	0	7.31804	7.05717	0	0.114607	0.538204	-0.193418	0	1.87101	1.03979	2.47977	0	0.369792	5.79553	0.134105	0	-5.08324
ENSMUST00000145364	D4Wsu53e	0	0.415906	1.21157	-5.58564	0	-0.429296	-0.095409	-0.309763	0	-0.054508	0.499652	0.0701589	0	-0.191508	-0.72608	-0.483806	0	-0.362209
ENSMUST00000060495	Casz1	0	0.287346	0.741754	1.1085	0	0.0824889	0.281468	0.261299	0	-0.545793	0.112505	-0.0356774	0	-0.614569	1.33922	0.5341	0	-0.00947888
ENSMUST00000088046	Klri1	0	2.96537	7.65426	3.56978	0	0.0950514	0.254232	-3.07487	0	0	0	0	0	-0.137709	-1.52653	-1.98416	0	-3.78871
ENSMUST00000032413	Etnk1	0	0.1875	1.73081	1.42306	0	-0.00446646	0.405418	0.0914591	0	-0.210428	-0.12313	-0.712922	0	0.0261132	1.11024	1.06559	0	-0.0693777
ENSMUST00000065516	Akap13	0	0	10.4182	10.9285	0	0	0	0	0	0	0	0	0	2.83621	0	0	0	0
ENSMUST00000166099	Sap25	0	4.3415	5.82215	0	0	0	0	3.82553	0	0.966778	1.75762	1.38189	0	-0.117381	-1.30438	-0.495375	0	0
ENSMUST00000075787	Agrn	0	0.0435426	2.27753	1.61294	0	0.0429262	1.50464	0.526107	0	0.216657	0.659785	-0.0942668	0	-0.482742	4.00624	3.62824	0	0.0412617
ENSMUST00000173114	Csnk2b	0	9.63723	9.28815	5.31786	0	0.670481	1.54571	1.1245	0	-0.166743	1.69929	1.63409	0	0.823346	2.89865	1.55298	0	0.258583
ENSMUST00000111378	Psme2	0	-0.29452	3.69358	3.26025	0	-0.366649	1.00874	0.501742	0	4.38654	0.723768	5.07172	0	0.118633	1.07319	0.803846	0	0.216943
ENSMUST00000098500	Tpbg	0	0.478863	3.56324	2.54839	0	-0.555117	4.47872	2.13623	0	1.72972	7.33314	3.92587	0	-0.60325	2.46272	1.12204	0	5.0132
ENSMUST00000149417	BC006779	0	0.383838	3.39537	2.89998	0	0.204717	3.49676	2.55123	0	0.0460072	2.02471	0.81387	0	0.122411	1.94746	1.52438	0	0.757123
ENSMUST00000086876	Pot1b	0	-0.245496	1.61137	0.459462	0	-0.259579	0.706819	0.397505	0	-0.495297	-0.405281	-0.703959	0	-0.74239	-1.12647	-1.11891	0	1.16437
ENSMUST00000024742	Nfkbie	0	0.0700709	3.3512	2.771	0	-0.0589312	1.23577	0.451731	0	-0.091852	1.78839	1.17165	0	-0.0764424	0.567806	0.35195	0	0.982818
ENSMUST00000091112	P2ry14	0	0.756631	2.26334	0.866152	0	0.396039	-0.0711738	-0.0841547	0	-0.20685	-0.668856	-0.782115	0	1.71678	1.45906	1.67842	0	0.107137
ENSMUST00000174160	Mtmr12	0	-0.422402	0.965443	-3.78148	0	-0.460587	-0.997333	-1.62072	0	-0.4617	0.0948142	-0.18574	0	0.465765	1.01695	1.57612	0	4.79632
ENSMUST00000078977	Abi1	0	0.505252	2.31358	2.26957	0	0.112575	0.647593	-0.0271108	0	-0.103537	-0.00467696	-5.0071	0	-0.2373	0.133989	0.202645	0	1.81022
ENSMUST00000128977	Kdm1b	0	0	1.72972	0	0	0	4.53974	0	0	3.8901	-2.83621	1.61873	0	0.795257	1.3564	2.02414	0	3.72324
ENSMUST00000028735	Jag1	0	0.244769	1.32027	1.17118	0	0.497407	0.479162	-0.139758	0	-1.16991	-0.258405	-0.397556	0	-0.478087	1.84	0.911136	0	0.288529
ENSMUST00000062784	Fam26f	0	0.832097	4.53562	4.98727	0	0.888991	3.48001	2.90118	0	-3.30266	2.27794	3.03539	0	0.00856275	2.73614	2.42782	0	0.76921
ENSMUST00000062787	Cd300e	0	0.443806	2.38536	3.20314	0	-0.68079	2.4044	2.6704	0	0	0	0	0	0.586546	0.499485	2.35196	0	1.52418
ENSMUST00000172175	Zbtb3	0	0.606542	5.92032	5.23843	0	-3.5292	1.30391	-3.17008	0	0.0297543	-4.86344	-0.746467	0	-0.1085	1.65315	1.4301	0	-7.41538
ENSMUST00000149093	Ikbkb	0	0.0944874	1.15036	0.366241	0	-0.559974	0.673907	0.681075	0	-0.368176	-1.20105	-0.817069	0	-0.148099	1.60072	1.05196	0	0.123768
ENSMUST00000025181	H2-K1	0	0.021531	0.66827	0.820585	0	-0.112808	0.365037	-0.0126332	0	0.0873724	0.867994	0.573424	0	-0.461355	-0.628651	-0.628651	0	0.324727
ENSMUST00000109103	Hnrnpab	0	0.141887	0.866661	0.504214	0	-0.134863	0.237386	0.164157	0	0.396289	0.206196	0.750621	0	0.0502772	0.645289	0.624876	0	0.0642955
ENSMUST00000140602	Slc25a22	0	4.18972	6.11051	6.26901	0	0.418959	2.19315	1.22839	0	-0.0848941	-0.0572828	0.0828819	0	-0.17658	2.3615	1.30492	0	0.166502
ENSMUST00000031264	Plac8	0	0.847239	4.67061	1.3429	0	0.0872202	0.15366	0.389127	0	-0.384128	-0.387439	-0.782845	0	0.0941852	-1.4116	-1.4571	0	-0.0269763
ENSMUST00000055764	Atp10a	0	0.64597	2.71219	2.2015	0	0.130606	0.61585	0.310185	0	-0.25637	0.401674	-0.0311073	0	0.364831	2.04368	1.36202	0	0.0157433
ENSMUST00000026886	Itih5	0	0.0699528	0.75622	0.470625	0	-0.712134	-2.15221	-2.07836	0	-0.18582	-0.456771	-1.01446	0	0.259482	0.560995	0.417685	0	0.284423
ENSMUST00000177541	Fbxw17	0	0.408192	1.76566	2.10042	0	0.113857	1.70221	0.675527	0	0.0230453	0.273752	-0.646397	0	0.119569	1.77159	1.22814	0	0.111577
ENSMUST00000102903	Akap2	0	-0.413053	1.05357	0.569727	0	-4.43979	5.50549	-0.870016	0	-0.474495	0.074697	-0.742692	0	-0.414572	1.10655	0.431479	0	-3.16993
ENSMUST00000148078	Alpk2	0	0.973766	5.6246	5.00412	0	-0.656666	3.93755	3.5584	0	-0.854536	2.63349	-0.758853	0	-0.156457	-0.548853	-0.851172	0	-2.4771
ENSMUST00000090246	Sgms2	0	-0.577164	0.894262	0.436552	0	-0.0913292	1.13221	0.744325	0	0.164452	1.18231	0.164452	0	0.0885446	-0.0641037	0.299498	0	0.270986
ENSMUST00000162775	Irf8	0	0.634633	0.814626	0.346204	0	0.199172	0.967967	0.066288	0	0.466443	-1.72972	-1.72972	0	-0.0452655	1.66382	1.06604	0	-4.39232
ENSMUST00000022693	Bmp1	0	0.0309578	1.16581	0.6811	0	-0.492893	1.24707	0.599841	0	0	6.85664	6.53431	0	-0.428563	2.30207	1.82007	0	-2.03872
ENSMUST00000042312	Trafd1	0	0.51998	1.28044	1.34817	0	0.169538	1.42109	0.867336	0	-0.442657	0.644187	-0.00959213	0	0.00214931	1.12038	0.729787	0	0.157392
ENSMUST00000092766	Myst2	0	0.29691	0.690306	-2.11972	0	0.0938103	-0.376854	-1.06197	0	1.89298	-3.39596	1.46206	0	5.57495	5.10445	0.418494	0	0.33857
ENSMUST00000087497	Col11a2	0	4.03043	6.30536	0.725865	0	0.0112906	-0.0359265	-0.250158	0	0.408593	-0.163051	-0.0628465	0	-0.00689687	1.74002	1.32239	0	-0.0953336
ENSMUST00000019443	Rnf31	0	0.0977726	1.44759	1.29417	0	0.239916	0.717261	0.533388	0	0.123326	0.200133	-0.147389	0	-0.143354	1.00465	0.743498	0	0.210629
ENSMUST00000043315	Serpina3g	0	1.40822	3.81601	3.55795	0	0.327449	1.09721	0.950249	0	0.900604	1.99957	2.12199	0	0.127859	0.237381	-0.10553	0	0.713371
ENSMUST00000144569	Lcn2	0	0	9.33912	10.7478	0	0.187182	1.97903	2.34759	0	0	0	2.67878	0	-0.354726	1.49883	2.24331	0	2.95972
ENSMUST00000098180	Trim6	0	-0.461986	0.852028	0.517823	0	-0.289995	0.267468	0.0825832	0	0.180147	2.18852	1.48187	0	-0.721017	-1.02466	-1.63169	0	0.0956828
ENSMUST00000112311	Iscu	0	-0.209145	0.684158	0.209445	0	-0.140179	-0.341916	-0.237099	0	0.159353	0.0215331	0.106916	0	-0.124678	1.02316	0.533937	0	0.0859356
ENSMUST00000165466	2610042L04Rik	0	-0.0752084	3.96205	4.23132	0	-0.728431	0.778137	-0.129156	0	-0.466443	0.482617	-0.466443	0	0.699488	3.13941	3.31583	0	5.15587
ENSMUST00000018644	Adora2b	0	0.204536	2.43103	3.33189	0	0.233475	2.32517	2.39848	0	0.509333	0.105296	0.533859	0	0.978872	1.42113	2.50787	0	0.556511
ENSMUST00000095743	Cdk19	0	9.80092	3.74992	5.35325	0	-5.24946	-4.40641	-2.15267	0	4.20681	2.19616	3.6192	0	4.53974	0	0	0	-0.76538
ENSMUST00000165460	Whamm	0	0.215145	2.6023	2.5622	0	0.284536	1.06443	-0.226654	0	0.468024	-0.523493	-0.428098	0	-0.661484	0.121349	0.356463	0	-0.344566
ENSMUST00000094617	Rasgrp4	0	0	4.88326	0	0	-0.110769	-2.52982	-1.87505	0	-0.510068	-0.758101	0.7292	0	-0.130721	-3.74992	-3.74992	0	0.500587
ENSMUST00000100222	Mefv	0	1.30492	3.77311	3.5493	0	0.258407	2.19196	1.82344	0	0	3.07487	3.82553	0	0.0607678	-1.25496	-1.03021	0	2.19616
ENSMUST00000175964	Ifih1	0	1.2035	5.95179	5.01879	0	0.494063	4.60577	3.44625	0	-0.0292857	2.57052	1.36569	0	0.580824	4.22001	3.06466	0	2.40795
ENSMUST00000155587	Gls	0	0.29817	1.35019	1.18749	0	-0.22884	0.675591	0.161374	0	0.0319419	0.185122	0.265686	0	0.207057	0.702911	0.615631	0	0.090263
ENSMUST00000155586	Fmnl2	0	1.60888	3.88392	2.82405	0	0.0775212	0.814954	0.3548	0	2.19616	0	3.39721	0	0.227334	0.950919	0.178115	0	0.348682
ENSMUST00000055549	B3gnt2	0	-0.0842229	1.59515	1.49618	0	-0.103091	0.470004	0.359481	0	-0.483369	0.175368	-0.684092	0	-0.265952	0.765067	0.0437148	0	-0.188727
ENSMUST00000161150	A530040E14Rik	0	0	9.88826	5.51153	0	0	4.68425	0	0	0	0	0	0	4.14039	11.7551	5.49753	0	0
ENSMUST00000161157	Ms4a6b	0	-0.201491	1.59584	1.07284	0	-0.481137	1.1531	0.315462	0	0.810613	0.050778	0.701108	0	-0.108928	1.66213	0.630599	0	-5.51499
ENSMUST00000123514	Tnfrsf14	0	0.552102	2.16265	2.18497	0	0.149063	-0.260941	-0.167384	0	0.453557	0.386155	0.437124	0	1.46998	1.51741	2.66085	0	0.848353
ENSMUST00000043422	Tapbpl	0	0.749786	1.49787	1.95595	0	0.595198	0.636171	0.388096	0	0.29734	0.433934	0.469248	0	0.105914	1.07743	0.96269	0	0.270875
ENSMUST00000149675	Peli1	0	-0.058007	2.43402	1.73152	0	0.608433	0.755856	0.554137	0	0.506009	-0.0886612	0.0935698	0	-0.689489	1.10329	0.685359	0	-0.00398646
ENSMUST00000145982	Trim30b	0	2.45293	3.85328	5.10471	0	0.993838	0.180252	2.3172	0	4.92099	0.765671	3.38777	0	-0.174859	2.45356	1.80211	0	0.0949272
ENSMUST00000017078	Top1	0	-0.130932	5.6514	0.119849	0	0.306516	1.46427	0.137378	0	0	0	4.14039	0	0	0	0	0	-1.35929
ENSMUST00000139965	Gria3	0	0	4.66209	5.01188	0	4.87493	4.28682	0	0	3.95644	0	0	0	-4.90363	-10.5303	-5.26408	0	0.139044
ENSMUST00000110979	Pilra	0	4.48433	2.67878	0	0	-0.0638212	-0.536968	4.61082	0	-4.09692	0.888884	0.105802	0	6.85664	6.47208	7.52047	0	1.87338
ENSMUST00000110978	Pilrb1	0	0.0269861	1.40487	1.26263	0	-0.0194126	1.09045	0.869493	0	-0.831619	1.67633	1.18567	0	-0.38736	1.22968	1.42609	0	1.58228
ENSMUST00000002976	Il17ra	0	0.298867	0.667228	1.50084	0	0.224648	-2.15928	-1.20647	0	0.900187	-0.088041	0.459185	0	0.255522	-0.0729633	-0.00786162	0	-0.372884
ENSMUST00000174366	Dhx16	0	6.13417	0.86363	0.131346	0	-0.20265	-9.68791	-4.61622	0	0.383466	-1.393	-0.394484	0	1.19289	-9.1302	-0.484318	0	-4.69196
ENSMUST00000160826	Commd1	0	4.32639	5.73811	0.923157	0	-4.62626	2.46803	0.305683	0	-4.68192	0.487154	-0.8994	0	0.0664399	0.849949	0.815459	0	5.63878
ENSMUST00000057009	9330175E14Rik	0	0.909836	2.3322	2.35625	0	1.35405	2.91671	1.24536	0	-0.444029	1.9786	-0.674658	0	-0.361013	2.03263	1.1218	0	0.193347
ENSMUST00000115315	Acp5	0	0.0173171	2.08038	1.76658	0	0.193043	4.52841	4.0436	0	1.2658	2.44153	2.47502	0	-0.070508	0.85305	1.30233	0	-0.415652
ENSMUST00000038260	Larp4b	0	-0.267585	0.818035	0.485162	0	0.122463	0.573404	0.530028	0	0.166275	-0.0612044	0.297667	0	5.76956	6.36797	6.20741	0	0.119142
ENSMUST00000034981	Xrn1	0	0.291565	1.60051	1.37148	0	0.166669	0.197248	-0.0553946	0	-0.0567123	-0.0527848	-0.187475	0	-0.134985	1.01047	0.52758	0	0.0499329
ENSMUST00000168015	Mov10	0	0.0201022	1.67421	1.09819	0	0.159777	0.686435	0.39324	0	-0.537992	0.564334	0.117363	0	-0.0642152	2.11448	1.70094	0	0.355017
ENSMUST00000033821	F10	0	0.19675	2.46754	2.45276	0	0.130659	1.7118	1.7065	0	-0.240983	1.52174	1.58831	0	0.971719	1.60409	2.45898	0	0.39504
ENSMUST00000112053	Trex1	0	0.396312	2.37682	2.1236	0	0.238654	2.34606	1.58796	0	0.16429	1.94156	1.57495	0	0.168735	1.85921	1.67238	0	0.646492
ENSMUST00000069927	S100a8	0	0.0256989	0.725902	3.70165	0	0	-0.859588	0.481897	0	0.136933	1.52792	0.12483	0	0.169902	-0.258391	-0.0501302	0	0.229737
ENSMUST00000148105	March5	0	1.51645	1.54076	0.913049	0	-0.547551	0.800246	-0.549423	0	-0.101205	0.227183	0.243053	0	-0.0531199	2.37433	1.21006	0	-0.684433
ENSMUST00000107453	Slco3a1	0	-2.96537	5.00058	4.47868	0	0.0955407	2.39625	1.48437	0	-1.72972	1.44021	-3.92587	0	0.482617	1.62122	1.66659	0	1.47468
ENSMUST00000119373	Gramd1b	0	0.0980271	1.34086	0.297908	0	-0.857869	1.86506	0.00340975	0	-0.356099	-0.678152	-2.37222	0	-0.778156	3.49074	2.83666	0	0.772088
ENSMUST00000040056	Ppfibp2	0	-0.662299	1.03298	-0.0114065	0	-0.439219	2.31168	1.06326	0	-0.0862707	2.95149	2.21867	0	-0.246046	-0.186911	-0.48444	0	2.25759
ENSMUST00000022239	Parp8	0	0.621857	2.4486	2.28792	0	0.0657131	-0.858101	-1.15115	0	-0.162275	-0.196668	-0.175683	0	-0.216245	-0.565734	-0.62406	0	0.0285953
ENSMUST00000114313	Cflar	0	0.378977	2.86953	2.78785	0	0.1889	2.40518	1.74137	0	0.163258	0.442133	0.432872	0	-0.0421523	1.48912	1.12629	0	0.228455
ENSMUST00000108450	Pvrl2	0	0.218261	1.78469	1.44012	0	-1.66283	4.2175	2.41387	0	0.718432	2.4163	1.94443	0	0.895226	4.38664	3.51439	0	-0.226537
ENSMUST00000133393	Cul7	0	0.39198	1.02121	-9.29016	0	-2.26589	-2.73234	0.917237	0	2.41471	-0.877507	1.53426	0	-0.752167	-1.64308	-0.178852	0	-0.00966941
ENSMUST00000115229	Mapk8ip3	0	9.81541	10.1958	5.20523	0	-4.24758	0.0337509	0.316251	0	-5.36947	-0.873392	-5.51803	0	0.170014	-4.11681	-4.11681	0	3.92445
ENSMUST00000163108	Sema4d	0	-5.09058	6.54383	0.441458	0	-5.71541	-1.127	0.623591	0	0.0706158	0.132063	-0.323234	0	0	0	11.3293	0	-0.487866
ENSMUST00000144749	Agrn	0	-3.07487	3.89211	0.675049	0	0	4.20681	0	0	4.87493	0	1.72972	0	-1.83704	6.10997	5.32422	0	2.4771
ENSMUST00000169383	Gtpbp2	0	-5.07804	1.16424	0.798358	0	-0.808175	-1.14353	0.417913	0	-0.484791	-0.165734	-0.979047	0	-0.750073	0.0396438	-0.693583	0	1.60326
ENSMUST00000030025	Nr4a3	0	-0.429778	7.33858	5.50715	0	1.88411	7.4069	5.53174	0	0.91371	6.55623	4.57966	0	-0.295623	-0.993992	-1.14288	0	1.91242
ENSMUST00000060303	Tshz1	0	0.228791	2.34522	1.30517	0	-0.409863	-0.368167	-0.746885	0	0.0102226	0.200455	-0.388569	0	-0.178622	-0.230922	-0.0272011	0	-0.247988
ENSMUST00000030021	Coro2a	0	6.71891	6.70668	0.965889	0	-0.0157654	-1.60926	-2.15795	0	-0.498102	-0.585274	-2.01404	0	1.92187	3.38604	2.59114	0	-0.32508
ENSMUST00000152587	Gtf2ird2	0	0	2.96537	0	0	-0.435555	2.2529	0.0279787	0	0	0	0	0	2.50325	6.68648	5.18406	0	1.62041
ENSMUST00000102765	Col23a1	0	-0.0117138	1.02883	0.172142	0	-0.383774	1.5305	-0.637514	0	-0.94906	-0.482617	-5.15587	0	-1.00207	4.53627	2.92464	0	-0.0925682
ENSMUST00000107620	Cd1d1	0	0.399851	4.18583	3.41022	0	-0.420132	-4.45498	-1.34462	0	-0.570742	-1.63701	-6.99456	0	-0.588227	1.2155	0.58336	0	-0.503064
ENSMUST00000107624	Sp2	0	0	6.38046	13.0018	0	5.66971	5.30325	5.83782	0	-4.97637	1.22313	-4.97637	0	-5.79459	-11.041	-5.89659	0	0.289072
ENSMUST00000099972	Itga4	0	-0.324695	1.60809	0.405016	0	-0.167268	-0.097344	-0.721321	0	-0.510201	0.467939	-0.238882	0	-1.82431	-1.48936	-1.63433	0	0.517492
ENSMUST00000112235	Gpm6b	0	4.04107	8.25287	8.2076	0	-0.575121	-1.05774	0.315878	0	0.931269	0.772088	0.482617	0	-0.414058	-1.47195	-2.25105	0	2.4771
ENSMUST00000027112	Nrp2	0	1.34253	3.37445	3.28411	0	-4.39232	4.6991	5.30214	0	-2.92827	1.81981	2.24736	0	-1.07927	2.02323	1.60136	0	0
ENSMUST00000114916	Enox2	0	0	1.72972	5.93653	0	0	0	0	0	0	4.90769	0	0	0.323632	0.233908	-5.11501	0	-4.20681
ENSMUST00000030937	Mmp23	0	-0.126403	0.996556	0.809919	0	-0.973766	-0.777742	-1.74298	0	1.72972	0.157437	1.72972	0	-0.315123	-1.07363	-1.3017	0	-0.466443
ENSMUST00000147219	Lcn2	0	0	10.8059	12.4912	0	0.218703	1.87147	2.24212	0	0	2.67878	3.16993	0	0.298951	1.12815	2.08421	0	4.17786
ENSMUST00000023128	Itga5	0	0.0158182	1.43798	0.682063	0	0.202098	1.44984	1.57778	0	0.104809	0.647188	0.515962	0	0.155308	0.874969	0.737432	0	0.715162
ENSMUST00000030339	Tnfrsf8	0	-5.5778	1.47335	1.55748	0	-0.62628	4.11762	3.73406	0	0.134335	3.28348	7.18952	0	-0.361674	-0.643977	0.129913	0	0
ENSMUST00000147105	Myef2	0	-4.97861	1.47226	1.82324	0	-0.658565	0.757464	0.892884	0	0.297814	0.800883	1.51878	0	-5.27832	1.29606	0.864965	0	0.021577
ENSMUST00000030336	Tnfrsf1b	0	-0.343863	1.84646	1.65661	0	0.157069	4.25788	3.94356	0	0.701244	2.11661	2.64361	0	-0.21343	-0.563681	0.0494667	0	0.591717
ENSMUST00000028111	Il2ra	0	1.20486	3.45387	3.96305	0	-0.0520787	0.29342	1.11585	0	0.938709	1.72084	3.23345	0	0.173149	0.971784	1.2968	0	-0.746483
ENSMUST00000163425	Stx11	0	0.182298	1.75981	1.14983	0	0.279016	1.18218	1.16786	0	0.2438	1.36799	1.2187	0	0.00793405	0.41892	0.631279	0	0.691608
ENSMUST00000075433	Cxcl2	0	-0.940732	8.08281	6.0606	0	0.633832	8.71374	5.82892	0	0.571629	7.5425	6.7345	0	0.228493	7.75047	6.15091	0	8.39859
ENSMUST00000163421	Axin1	0	0.0183763	5.30052	-0.0811773	0	0.342023	0.454417	-5.67795	0	0.151011	-0.361071	0.407143	0	-0.192349	-0.13792	-0.997328	0	4.24793
ENSMUST00000112304	Ppm1b	0	-0.0944609	0.897115	0.659952	0	-0.0586411	0.415712	0.230399	0	-0.173755	0.121341	0.0425957	0	0.136486	0.657809	0.580355	0	0.00294545
ENSMUST00000106828	Trim30c	0	1.20974	7.07285	7.0412	0	0.166251	4.18377	3.03357	0	0.0841743	1.90197	1.14047	0	0.360233	6.3778	5.77282	0	3.60542
ENSMUST00000004377	Ptpn6	0	-0.0323573	0.650886	0.944683	0	0.0452019	0.496371	0.541862	0	0.126152	1.18125	1.08722	0	-0.0473961	1.06853	0.718529	0	0.409642
ENSMUST00000163759	Akt2	0	0	1.72972	5.03778	0	-0.304374	1.59347	-4.5912	0	-6.02432	-5.79081	-6.20111	0	-6.68593	-5.88893	0.658215	0	1.00893
ENSMUST00000062307	Phf11	0	0.210997	2.86287	2.4323	0	0.692601	4.29382	3.30691	0	1.23565	2.73359	2.30484	0	-0.561629	0.756212	-0.0350694	0	0.416031
ENSMUST00000037655	Lphn2	0	-0.0990955	2.70447	2.13695	0	-0.0797045	-0.231646	1.08413	0	-0.516225	0.404688	0.6703	0	-0.255805	-0.839405	-0.679509	0	-0.449867
ENSMUST00000015107	Tlk2	0	-0.310948	6.81707	6.6506	0	0.0614759	-4.87045	0.27162	0	-5.62701	0.131216	-0.171788	0	0.395124	1.2374	1.67681	0	-0.546708
ENSMUST00000015100	Ppp1cb	0	-0.239857	1.29467	0.602016	0	-0.238306	0.748779	0.0503901	0	-0.1536	-0.0349435	0.0327845	0	-0.0652851	-0.12024	-0.286034	0	-0.333689
ENSMUST00000041633	Tap1	0	0.847684	2.23022	2.53857	0	2.17255	4.91525	3.44157	0	0.00313443	1.97874	0.346759	0	0.426261	1.45818	1.22922	0	0.530698
ENSMUST00000059226	Ifi205	0	0.7093	6.76461	7.4373	0	0.0505732	4.86283	4.44879	0	0	10.4589	10.4179	0	0.803066	4.55857	4.56501	0	1.71861
ENSMUST00000089959	Gch1	0	0.164631	2.32671	2.06132	0	0.265667	1.72105	1.01253	0	0.130268	3.92477e-05	-0.193773	0	0.323671	2.69719	1.93645	0	0.277657
ENSMUST00000175774	Pou2f2	0	0.806467	1.84697	2.15112	0	0.681023	2.02232	2.03869	0	-0.0580114	5.46457	4.97242	0	0.458437	1.68515	2.2226	0	6.0915
ENSMUST00000175775		0	-0.516681	8.13512	1.17951	0	-0.976407	2.7991	8.54921	0	-3.7043	3.56119	2.83544	0	-0.589376	1.22208	1.02729	0	0
ENSMUST00000106006	Slc25a22	0	4.48774	7.50526	1.05132	0	-3.64638	2.61973	-2.8999	0	-0.571068	-1.36205	-1.38488	0	3.07487	0	0	0	0.387565
ENSMUST00000111266	Trp53i11	0	-3.82553	6.34224	0.869559	0	0.435129	0.470427	-0.069791	0	-0.478708	-1.06179	-0.631337	0	-1.02161	2.05094	1.62151	0	-0.206637
ENSMUST00000046663	Dcbld2	0	-0.402959	2.55207	1.76009	0	-0.236934	1.54999	0.819286	0	-0.0244091	2.81368	2.5808	0	-0.515539	1.32226	0.657014	0	-0.499182
ENSMUST00000128791	Ctsc	0	1.0001	0.974002	2.0017	0	1.00657	-6.20994	0.559923	0	-0.105197	0.276788	0.621976	0	0.683508	-0.459096	0.591574	0	0
ENSMUST00000140842	Xaf1	0	1.26922	3.48258	2.85438	0	-0.492893	7.10777	5.91678	0	3.06793	5.17546	3.68444	0	0.339133	4.48202	3.70314	0	6.09011
ENSMUST00000041543	Vgf	0	-0.238661	4.46376	4.72649	0	1.72972	2.67878	4.9542	0	-0.280939	0.359115	2.19616	0	-3.45943	5.97267	7.64356	0	2.19616
ENSMUST00000105492	Rtn4ip1	0	4.94313	6.44018	6.41954	0	-0.0179515	-4.2111	-4.19513	0	3.1035	-0.637038	-1.52804	0	-2.47047	1.94615	1.35608	0	-0.536397
ENSMUST00000177302	Zeb2	0	0.508942	0.590561	0.441704	0	-0.00364538	1.06339	1.60479	0	0.26596	0.206135	0.786321	0	-1.89032	0.323753	0.0120994	0	-4.56537
ENSMUST00000156113	Mthfr	0	-0.0869771	1.17129	1.6323	0	-0.298291	3.43113	2.47859	0	2.41085	3.2716	-0.225239	0	0.333064	2.30535	1.09121	0	-0.252578
ENSMUST00000036253	Tnrc18	0	-10.3579	1.01825	1.54803	0	0.538519	0.13361	0.284072	0	-0.0691299	5.38177	5.26635	0	0.231643	0.216441	0.643516	0	0.0548197
ENSMUST00000037099	Clic4	0	0.355333	1.13842	1.30544	0	0.133059	1.92192	1.57726	0	0.416028	1.0899	1.00276	0	0.669938	1.63701	1.63701	0	-0.0437882
ENSMUST00000102487	D4Ertd22e	0	0.185461	0.934978	1.16002	0	-0.15204	-0.0283038	0.273027	0	-0.247926	-0.360375	-0.432347	0	0.273004	0.639458	0.235305	0	-0.156538
ENSMUST00000153054	Irf1	0	1.4494	2.69691	1.51917	0	1.81838	0.684847	0.357609	0	2.79393	4.15373	3.99498	0	0.182085	2.08839	1.29332	0	-0.0681022
ENSMUST00000111890	Slc24a6	0	3.32911	3.66546	8.29794	0	-0.728158	-4.25224	-0.45934	0	-7.37674	-3.16993	-7.37674	0	-0.450731	0.292648	-5.81	0	0.105583
ENSMUST00000172653	Tapbp	0	0.281257	1.06488	1.31555	0	0.219416	1.17427	0.451853	0	0.444658	0.86273	0.672405	0	0.105469	1.55622	1.23231	0	0.334505
ENSMUST00000128156	Il15ra	0	-0.257221	0.696979	-5.24273	0	1.41537	0.267542	0.973145	0	0.288528	0.619224	1.90362	0	0.523532	1.33121	1.35522	0	0.693788
ENSMUST00000014290	Apbb1ip	0	0.0999364	1.61344	0.991128	0	-0.156936	-0.830391	-1.45209	0	-0.0547685	-0.250387	-0.446038	0	-0.399165	-0.988308	-1.28888	0	0.133771
ENSMUST00000167256	Taf9	0	0.474387	0.852245	3.91994	0	0.461127	0.534557	0.0574353	0	-0.272086	0.23233	0.265629	0	-0.388188	-1.19657	-1.79085	0	0.293079
ENSMUST00000023655	Mx1	0	0	4.51257	4.99788	0	0	0	2.67878	0	0	0	0	0	-0.156148	2.25019	0.596599	0	0
ENSMUST00000103378	Igkv8-30	0	-1.09268	3.00295	1.78778	0	0.117193	0.0419841	-0.453066	0	0	0	0	0	0.127743	-1.10367	-0.513178	0	1.72972
ENSMUST00000139710	Pdzk1ip1	0	4.60351	5.91109	2.83621	0	2.80018	6.66296	5.76274	0	3.84141	-3.74992	4.1851	0	0	0	3.07487	0	5.93074
ENSMUST00000032573	Pglyrp1	0	1.59674	2.30016	-0.23916	0	-0.11788	-0.997388	-1.04817	0	-0.240913	-0.387117	-0.205842	0	-0.205234	-0.595612	-0.722583	0	-0.0214361
ENSMUST00000048455	Ntng2	0	0.266121	4.82192	4.48258	0	0.0294514	2.58356	2.53654	0	0.324384	1.36743	1.31519	0	-0.0921946	0.839623	1.34549	0	1.31515
ENSMUST00000161465	Setbp1	0	0	4.36875	3.31324	0	0.0757009	0.0572799	-0.33586	0	1.72972	0	0	0	-0.755032	3.07076	2.09331	0	-4.67326
ENSMUST00000130926	Mta1	0	-0.175759	0.827105	-6.10265	0	-0.105213	-1.32668	-3.8068	0	0.844116	0.264962	0.245495	0	1.04871	0.4013	0.343026	0	-0.305544
ENSMUST00000097681	Dock10	0	-1.15233	1.13733	0.213727	0	0.276442	1.81762	1.10479	0	-0.456071	-0.41228	-1.15867	0	-0.397906	1.15277	0.965668	0	0.293543
ENSMUST00000130727	Sp110	0	0.153053	2.81518	2.35207	0	-0.131038	1.58828	0.451431	0	0	1.72972	0	0	0.0316964	3.0525	2.37706	0	0.238661
ENSMUST00000108049	2310028H24Rik	0	-6.0744	4.71675	-6.0744	0	-5.82056	-10.0685	-5.39523	0	4.06721	0	4.30551	0	-5.89927	-8.73548	-5.40638	0	-3.78871
ENSMUST00000077273	Ext1	0	0.0580869	1.45586	1.69666	0	0.0587788	0.55793	1.10615	0	1.38881	0.0909765	3.26025	0	0.3701	-0.466439	0.242066	0	0.125497
ENSMUST00000125015	Ccl5	0	0	13.5305	11.9931	0	0	10.3324	8.70772	0	1.72972	7.35527	6.36258	0	-0.44387	3.05135	2.70633	0	5.44247
ENSMUST00000077277	Trip10	0	-0.22	1.45766	1.06744	0	0.143181	1.09021	0.682245	0	-0.0180703	-0.262323	-0.019543	0	0.578958	1.29111	1.1702	0	0.0551191
ENSMUST00000151627	Smox	0	-0.39637	0.81781	0.800437	0	0.256034	1.96141	1.2979	0	0.138787	0.184567	0.42831	0	0.602302	-0.200074	0.245448	0	-0.863477
ENSMUST00000166478	Morf4l2	0	0	4.43979	0	0	0	5.37452	0	0	0	4.46979	0	0	-4.53974	-4.53974	1.2213	0	-6.00521
ENSMUST00000120087	Samd9l	0	0.298029	3.19503	3.07204	0	0.0292802	1.74425	1.07173	0	-0.229588	0.894045	-0.248108	0	-0.177473	3.03712	2.2871	0	0.612207
ENSMUST00000049152	Snx10	0	0.100418	1.53912	1.73052	0	-0.0835139	1.27826	0.826079	0	0.0713254	0.347049	0.437247	0	0.169288	0.0192605	0.560688	0	1.22936
ENSMUST00000020271	Srgn	0	0.299511	0.848894	1.19363	0	1.49193	-0.452728	1.49193	0	0.147328	0.18988	0.18988	0	0.36627	2.7934	3.12837	0	0
ENSMUST00000128565	Arhgef9	0	2.96537	3.32911	0	0	-3.82902	-6.50779	-0.659094	0	-0.670005	-0.738107	-0.670005	0	0.691196	3.30003	3.05527	0	-0.357932
ENSMUST00000105393	Icosl	0	-0.46618	4.09712	0.920399	0	-0.153204	0.53587	-0.6181	0	-0.187739	0.310526	-0.286984	0	-0.386147	0.711585	0.123351	0	0.218219
ENSMUST00000125841	1500012F01Rik	0	0.0653586	1.17155	0.428692	0	-0.0923055	-0.213501	-0.332609	0	1.15309	0.759682	2.22996	0	0.841308	2.35024	1.62144	0	0.238006
ENSMUST00000135719	Ccnl1	0	0.0957746	1.37868	0.838455	0	0.0194732	1.80588	1.10707	0	-0.046503	0.258517	0.543129	0	-0.075575	0.10672	-0.0850027	0	0.28827
ENSMUST00000106908	Pde4b	0	0.03595	4.78839	4.77182	0	0.0348988	1.70008	1.8216	0	-0.616041	1.39474	1.39957	0	-0.0825921	0.202354	-0.0640314	0	1.47102
ENSMUST00000124015	2900089D17Rik	0	-0.384002	1.3114	0.785024	0	-0.415996	3.32831	1.82859	0	-0.568522	1.3089	0.211637	0	-0.330276	0.466668	0.0832257	0	0.498888
ENSMUST00000106901	Pde4b	0	2.19616	9.79833	9.92892	0	0.0549274	1.71049	2.01803	0	-2.4771	0.790207	1.71723	0	0.131489	0.752002	0.271295	0	1.18241
ENSMUST00000024594	Agpat4	0	0.130113	0.6515	0.595247	0	0.0582336	2.78751	1.39136	0	0.555318	1.38322	1.70054	0	-0.0617693	-0.937728	-0.591068	0	0.322338
ENSMUST00000150619	Srrm1	0	-0.832149	0.63947	-9.06354	0	0.299553	-0.60969	-0.15052	0	-0.313663	-0.408844	-0.211148	0	-1.14856	-0.503077	-0.383	0	0.420683
ENSMUST00000172342	Irf7	0	-4.77633	1.01826	8.23734	0	0	0	0	0	0	3.2539	7.8574	0	-3.32911	10.9385	9.44657	0	4.16321
ENSMUST00000097442	Ptpn14	0	0.203981	0.924684	0.904148	0	0	0	0	0	0	0	0	0	-1.49496	-6.32627	-1.75164	0	0
ENSMUST00000109246	Prex1	0	4.7238	5.32724	0.0138137	0	-0.121119	-0.994204	-0.988633	0	-0.521028	2.52233	0.792744	0	0.202382	0.937531	1.06298	0	0.291171
ENSMUST00000109241	Snx18	0	0.319588	0.847629	1.55985	0	0.276281	0.21767	1.01447	0	0.0430993	-0.255582	-0.0416856	0	0.271327	1.08879	1.09232	0	0.134828
ENSMUST00000037035	Ripk2	0	-0.202196	2.04884	1.33805	0	-0.298869	1.53767	0.266293	0	0.193687	1.0839	1.22846	0	-0.0670654	1.33411	1.00508	0	0.141884
ENSMUST00000038816	Cxcl10	0	4.61051	12.0657	11.3373	0	-0.229755	6.27463	3.30689	0	3.92587	12.5592	11.0673	0	0.848711	8.45993	7.29025	0	7.8552
ENSMUST00000056950	Rin3	0	0.114211	1.66585	0.758465	0	0.0946124	-1.10234	-0.770585	0	-0.278918	0.0136989	-0.592172	0	-0.285277	0.355056	0.135701	0	-0.170323
ENSMUST00000024112	Mx2	0	0.100582	5.8495	5.12754	0	2.21233	9.40411	7.45253	0	1.44878	7.30083	5.43417	0	0.0163059	4.98523	3.88176	0	5.64702
ENSMUST00000161807	Psme2	0	0.16266	1.12384	1.74188	0	0.215028	1.33133	0.814134	0	0.542655	0.854772	1.13473	0	0.17142	0.850409	0.800002	0	0.350328
ENSMUST00000161809	Oas1g	0	2.90269	7.01344	6.67255	0	-3.31883	3.91164	2.83085	0	0.466443	4.89075	3.43181	0	0.351285	6.65449	5.98394	0	0.424557
ENSMUST00000021257	Med24	0	5.13281	9.92348	5.71549	0	0.916967	1.28681	0.716698	0	-2.00739	0.0640233	-1.30209	0	0.722186	-1.6104	-6.15996	0	-0.123663
ENSMUST00000176551	Peg10	0	2.96537	7.00075	8.04589	0	-3.28984	3.33422	3.603	0	-0.185545	-1.70797	-0.00455891	0	0.296747	1.91139	1.7551	0	7.23142
ENSMUST00000032421	St8sia1	0	1.05774	3.73092	0.623219	0	0.600143	-0.446067	1.59136	0	-1.55419	-4.30232	-2.66925	0	-0.636372	-2.44181	-2.60597	0	1.05857
ENSMUST00000117784	Atxn7l2	0	0.469863	5.7052	4.61776	0	-0.737924	-0.741251	-0.480604	0	0.160024	0.523469	1.02992	0	-0.314173	-1.74949	-0.546132	0	-0.323283
ENSMUST00000039490	Tnfsf9	0	0.0924983	4.12447	4.10518	0	0.790426	1.99914	4.37317	0	0.696417	0.219421	1.00184	0	0.663387	4.41595	4.67976	0	-0.0749423
ENSMUST00000165073	Mapk11	0	2.18381	1.11715	4.28785	0	4.02507	4.35884	4.16321	0	4.10976	0.396098	0.157437	0	0.267367	-3.64034	1.03305	0	0.466443
ENSMUST00000038141	Slfn8	0	0.230951	3.52129	3.13661	0	0.659716	3.757	1.99282	0	-0.372111	1.06964	-0.330076	0	0.104886	3.65354	2.80617	0	2.84586
ENSMUST00000098651	Pias1	0	-0.0136251	6.62633	6.36898	0	0.0411306	-0.0870543	-0.0578084	0	-0.120573	-0.143991	-0.29671	0	11.1295	6.29681	0	0	-0.0502691
ENSMUST00000038142	Isg20	0	-0.312316	2.95991	2.42035	0	0.355147	2.99475	1.79258	0	0.755615	2.08264	0.891916	0	0.553509	5.63972	4.52773	0	0.472736
ENSMUST00000098060	Arhgap17	0	0.0206977	0.643659	1.21344	0	0.329924	1.13649	0.796088	0	0.757863	1.18891	-0.599707	0	-0.21349	-1.05162	-0.657527	0	0.297559
ENSMUST00000173741	Zdhhc21	0	0	5.91109	10.6666	0	0	4.16321	3.56978	0	-0.43854	0.414224	-0.241085	0	-0.0839723	0.886488	-3.2539	0	0
ENSMUST00000086869	Ccdc94	0	-0.0645875	0.894227	0.617763	0	-0.0196343	0.0391054	0.328455	0	0.145847	0.192732	0.383878	0	-0.0902529	0.9227	0.776381	0	-0.195754
ENSMUST00000094666	Tmem200b	0	0.640054	4.64583	4.47814	0	0	5.15587	0	0	0	4.40849	2.4771	0	-0.598817	3.07704	2.56891	0	0
ENSMUST00000076700	Ikzf1	0	0.0986499	1.93765	1.43006	0	0.068206	0.837565	0.564572	0	-0.0969337	-0.016023	-0.0292942	0	0.45178	0.458497	0.538795	0	0.0480525
ENSMUST00000009772	Tex15	0	-0.616745	5.35389	4.30424	0	-0.494875	-1.93003	-2.2067	0	-3.43443	1.34891	-0.706342	0	0.042706	4.2026	3.91342	0	-0.643701
ENSMUST00000098669	Ceacam1	0	5.59027	5.94418	10.7325	0	0.24535	-0.73787	-3.61271	0	9.17516	0	4.16321	0	0.218908	3.1335	-1.80954	0	0
ENSMUST00000128411	Tgtp2	0	5.35755	11.9141	13.9938	0	3.36017	4.46467	3.20567	0	2.81417	2.67833	1.60158	0	2.4771	4.69508	4.9542	0	6.34423
ENSMUST00000128410	Ftsjd2	0	0.371534	2.18522	2.14067	0	-0.0865451	0.281537	0.0514272	0	0.633705	0.107827	-0.0212266	0	0.00574324	1.65371	1.41422	0	0.723855
ENSMUST00000002305	Jhdm1d	0	0.207388	1.21489	1.30667	0	-0.24259	-2.15769	-1.36316	0	-0.247402	-0.3774	-0.470695	0	-0.0887807	-1.46542	-1.22575	0	0.209077
ENSMUST00000109110	Rab22a	0	3.14933	4.45308	3.20708	0	0.419785	1.69139	1.38235	0	0.401272	0.0200395	0.333094	0	-0.572049	3.02731	2.93077	0	-0.183342
ENSMUST00000115417	St7	0	0.999811	1.17931	2.12129	0	0.257415	0.10042	0.068633	0	-0.1166	0.498203	-1.62937	0	1.12568	2.25389	3.15373	0	1.60623
ENSMUST00000132279	Ikbkb	0	1.5765	1.42578	1.49535	0	0.87115	1.56805	-0.533646	0	-0.52634	-1.5814	-0.594442	0	0.269597	2.2969	1.74797	0	0.282428
ENSMUST00000094762	Relb	0	0.0482475	2.03987	2.02668	0	0.136723	2.11721	1.87923	0	0.779853	2.77626	2.68474	0	-0.0394437	-0.2119	-0.18823	0	2.25887
ENSMUST00000053434	Trim26	0	0.375006	1.79827	1.32481	0	0.545197	1.57709	0.688409	0	-0.329076	-0.377224	-0.490156	0	0.142144	1.52142	0.309055	0	0.322
ENSMUST00000109116	Zbp1	0	0.663642	1.97697	2.455	0	0.649939	2.09165	1.33792	0	0.803171	1.11761	0.990174	0	1.40755	4.99908	4.59046	0	0.440976
ENSMUST00000143005	Hltf	0	5.42636	3.81358	-0.481896	0	0.95058	-9.66017	1.30403	0	0.0529084	0.200069	-0.0110638	0	-3.56978	-3.56978	-3.56978	0	0
ENSMUST00000079213	Prpf38a	0	0.25712	1.27651	0.947053	0	0.115357	0.660504	0.469427	0	-0.0849605	-0.0919934	-0.0669922	0	0.305096	1.01999	0.74559	0	-0.0352106
ENSMUST00000029188	Wisp2	0	2.19616	2.96537	2.4771	0	1.72972	0	0	0	4.17086	-1.72171	4.03352	0	1.44878	3.17849	3.68822	0	-1.72972
ENSMUST00000074417	Eif5	0	0.302324	7.34625	6.52394	0	1.61002	1.3413	1.24722	0	0.8063	1.16198	2.02869	0	-0.417685	-3.2539	-3.2539	0	-9.48946
ENSMUST00000022688	Slc39a14	0	6.66238	3.82878	8.32546	0	0	0	0	0	0	0	0	0	0	0	2.4771	0	0
ENSMUST00000052413	Lcp2	0	-0.990902	3.25849	3.42531	0	0.650903	2.29993	1.75555	0	0.193306	1.24051	0.598663	0	-0.384309	-0.507286	0.277519	0	-0.222098
ENSMUST00000169376	Dscaml1	0	0	3.92587	0	0	2.19616	1.52418	2.19616	0	0	0	0	0	-0.130102	3.20111	3.10573	0	1.72972
ENSMUST00000118340	Rapgef2	0	0.0986879	2.10279	1.09139	0	-0.183085	0.0706194	-0.116242	0	0.40378	0.000658362	0.194629	0	-0.0601874	2.38668	2.02855	0	0.294407
ENSMUST00000091309	Cp	0	0.198341	2.8896	4.92372	0	0.396098	5.30773	6.84843	0	0	2.96537	4.76666	0	0.920993	1.40926	5.20396	0	0
ENSMUST00000169371	Cntln	0	5.83234	4.70861	0.288334	0	-9.79059	-4.54918	0.473983	0	-1.53803	-0.0846932	-5.7027	0	-0.183578	-0.440252	-5.70993	0	-0.590742
ENSMUST00000078560	Ogfr	0	-0.0222238	4.72339	5.00978	0	-0.315228	-0.883625	-3.76186	0	0.625597	1.31104	0.238897	0	0.677443	1.95326	0.535896	0	0.867295
ENSMUST00000029297	Slc7a11	0	-0.334292	4.77729	4.68668	0	0.883544	4.21157	3.72782	0	0.824632	2.20473	2.05056	0	-0.0529139	0.143728	1.04707	0	0.99643
ENSMUST00000026274	Lztfl1	0	0.0100739	2.09727	1.46959	0	-0.398916	0.0465338	-0.419728	0	0.0496532	0.0834235	0.133729	0	-0.254131	-0.483966	-0.267114	0	-0.131249
ENSMUST00000090893	Crtc2	0	-0.776283	1.52809	1.06728	0	0.318683	0.562234	0.794563	0	0.170446	0.247504	0.511511	0	-0.466557	1.43761	1.01153	0	0.69844
ENSMUST00000094380	Agrn	0	0.239362	2.80699	2.26469	0	0.260416	2.04319	1.04574	0	0.170055	0.379687	-1.0962	0	-0.361224	4.58839	4.11698	0	0.286086
ENSMUST00000170472	Adck3	0	0.456816	0.944501	0.525689	0	-4.69569	-0.852615	-0.219807	0	3.45943	2.4771	0	0	0.114206	-4.97637	4.31314	0	-5.66764
ENSMUST00000117675	Iffo1	0	5.47964	5.15018	9.94352	0	-4.39232	-0.105494	2.87066	0	-5.01877	-5.01877	-5.01877	0	-5.37031	0.06833	-0.438993	0	0
ENSMUST00000135977	Cnot3	0	5.81044	0.950215	-4.78588	0	0.999895	-0.887277	-0.516642	0	-0.0278161	0.310504	0.318328	0	1.65587	1.98618	2.58734	0	0.187195
ENSMUST00000025081	Zeb1	0	-0.10732	1.56229	0.999246	0	-0.163498	-0.209417	-0.301627	0	-0.238654	0.8017	0.858417	0	0.236146	0.704891	0.966925	0	0.111824
ENSMUST00000094169	Igtp	0	1.90234	3.62025	3.26511	0	1.74918	2.44697	1.38891	0	-3.84231	-0.159671	0.0276292	0	5.14129	8.43745	7.51683	0	0.368298
ENSMUST00000070832	1100001G20Rik	0	-0.154614	2.06998	4.30392	0	0.104569	1.07443	1.18425	0	1.83704	3.09646	0.129156	0	0.176934	0.448205	0.872571	0	0.671917
ENSMUST00000133252	Eif1ax	0	0.489533	0.928579	0.964516	0	-0.35285	1.45694	1.68878	0	0.684722	0.493574	1.03255	0	0.199864	1.32505	1.29448	0	-0.102628
ENSMUST00000092838	Slfn8	0	-0.290986	3.53888	3.31914	0	-1.03906	5.36935	2.52662	0	-0.252615	1.96291	0.497859	0	-3.6192	7.60135	6.43717	0	0
ENSMUST00000110416	Usp8	0	5.44939	0.645491	6.45995	0	4.28793	-0.685561	-0.439812	0	-1.09798	-4.6315	-5.03085	0	0.681131	6.14611	1.23247	0	4.82567
ENSMUST00000169714	Plec	0	0.663032	2.55548	2.66493	0	0.299052	0.918018	1.86525	0	0.201546	0.247798	-1.23496	0	-0.927233	-5.23002	-10.1917	0	0.184278
ENSMUST00000152463	Sat1	0	-0.0531047	1.08899	0.23898	0	-0.0277979	0.273098	0.0907874	0	-0.272709	0.291188	-0.125632	0	-0.10804	-1.38073	-1.71542	0	-0.134973
ENSMUST00000138282	Zc3h7a	0	0.59782	2.19825	2.40103	0	0.0603473	0.450217	0.138847	0	0.401759	0.247096	0.240437	0	0.168544	1.00805	0.925943	0	0.0350744
ENSMUST00000054551	1110032F04Rik	0	0	9.84614	8.58753	0	0	7.22053	7.51742	0	1.72972	4.67326	2.19616	0	0.597479	0.31819	1.05405	0	0
ENSMUST00000143137	Enpp4	0	0.101973	7.98397	7.26959	0	1.42726	0.565929	-4.06147	0	0.304692	0.32845	0.256772	0	-0.547678	1.00786	0.28092	0	-0.40487
ENSMUST00000054553	Zfp384	0	3.03154	2.28621	0.89304	0	0.190204	-0.2324	0.588385	0	-1.91961	0.836147	-4.44566	0	0.900482	1.43478	1.22284	0	0.211696
ENSMUST00000152265	Trafd1	0	-3.31018	2.74558	2.4878	0	1.61556	5.06773	3.80061	0	-0.276317	1.19387	0.134948	0	-0.321194	1.60394	0.854118	0	1.87571
ENSMUST00000163633	Traf7	0	-0.947776	6.15817	3.69154	0	-5.29484	1.3438	-3.58031	0	0.0177353	0.182747	0.322712	0	0.323122	0.375018	0.102439	0	5.47605
ENSMUST00000042438	Plekhg1	0	10.9926	5.78989	6.26092	0	-9.18657	-0.882537	-0.823036	0	1.1169	3.97792	0	0	0.435705	-0.686598	-0.238723	0	3.51671
ENSMUST00000175995	Clec4e	0	-1.07861	5.24527	5.16451	0	1.397	4.10806	3.53027	0	5.17455	6.86161	7.06326	0	1.10689	2.73699	3.72428	0	3.45987
ENSMUST00000159150	Ube2l6	0	0.204556	3.48928	2.75909	0	-2.4771	1.86105	-1.99448	0	0.76921	3.6192	3.87983	0	0.645625	3.8881	3.48838	0	2.19616
ENSMUST00000141691	Ppp1r15a	0	0	7.63699	0	0	2.19616	5.42843	4.90588	0	0.178184	0.781486	0.11068	0	0.0863864	1.70569	0.72124	0	-0.197719
ENSMUST00000067218	Parp3	0	0.109281	0.717374	-0.355901	0	-0.189715	-1.2021	-0.693703	0	0.113922	0.0880146	-0.424508	0	-0.135957	1.44833	0.393787	0	0.0869994
ENSMUST00000071763	Inpp5b	0	0.733413	1.22639	1.94044	0	-0.110909	-0.043928	0.249697	0	-0.262373	-0.367689	-0.575672	0	0.0393538	2.1102	1.90329	0	-0.191473
ENSMUST00000123325	Ankrd33b	0	-0.0430181	2.24397	1.2473	0	0.322735	0.964594	-0.122385	0	-0.107316	0.441968	0.887263	0	-0.264575	1.20194	0.888356	0	-0.30917
ENSMUST00000023934	Hbb-b1	0	-0.0682742	4.6806	4.57346	0	-0.189617	-1.24728	-1.16051	0	2.19616	2.19616	0	0	-0.235897	-0.581722	-0.566766	0	2.4771
ENSMUST00000031327	Cxcl1	0	0.260514	9.11661	6.59788	0	-2.67878	10.5115	7.80214	0	0	10.4245	9.01116	0	-0.0498678	8.22586	7.03813	0	3.29887
ENSMUST00000031324	Ereg	0	0.747878	2.23366	1.29933	0	0	8.38831	10.2726	0	0	2.19616	2.19616	0	-1.72972	0.94906	0.94906	0	0
ENSMUST00000170000	Rbm7	0	-0.207506	7.91375	7.57204	0	-0.386873	-6.26877	0.314162	0	6.2333	-6.03523	7.21535	0	-6.77394	-6.16137	-6.20618	0	-6.39721
ENSMUST00000100527	Puf60	0	-0.131319	0.649874	0.65326	0	-0.180606	0.190894	-0.00495273	0	0.241373	0.36611	0.152093	0	0.621128	0.929651	0.736221	0	-0.0945392
ENSMUST00000019043	Irf1	0	0.130919	5.0819	4.91624	0	0.94906	2.18006	-4.56593	0	2.35623	-3.66546	2.48714	0	-0.0997838	2.96927	0.674532	0	-0.396098
ENSMUST00000155480	Ywhaq	0	4.98361	8.37495	7.70343	0	-0.370403	3.9199	-0.356799	0	0.387008	1.98546	1.63172	0	4.80506	5.74184	5.73066	0	-0.52368
ENSMUST00000173433	Baz1a	0	0.163502	0.6646	0.657206	0	0.0511146	0.0740688	0.131302	0	0.524124	0.581423	1.00086	0	0.0469235	0.608511	0.478088	0	0.142442
ENSMUST00000112046	Zfp281	0	10.5107	6.6981	13.4012	0	0.485145	0.418539	0.855623	0	6.43637	-2.19616	6.615	0	1.30442	-5.47216	0.929089	0	3.3354
ENSMUST00000043059	Sema7a	0	3.42293	5.75233	5.45784	0	-0.294671	-1.00942	-1.07545	0	0.514603	-0.505438	1.67614	0	0.0438545	1.67267	1.52911	0	0.0475112
ENSMUST00000022222	Erbb2ip	0	-5.23635	5.08654	4.52755	0	0.782331	1.86161	1.99787	0	0.255878	0.777875	1.09764	0	0.35644	0.882075	-0.423057	0	0.39253
ENSMUST00000119366	Ms4a4c	0	3.2539	4.32373	3.98577	0	0	3.03789	2.39784	0	0	0	2.19616	0	1.56829	2.74468	3.40788	0	0
ENSMUST00000067854	1600014C10Rik	0	0.763662	1.00515	1.16912	0	0.358269	-0.246402	-0.325005	0	-0.148245	-0.183937	-0.3849	0	0.203246	0.932025	0.313024	0	-0.00903736
ENSMUST00000148628	Pml	0	0.447121	1.92674	1.7789	0	0.327156	1.79702	0.893411	0	-0.339482	0.482544	0.0528098	0	0.340445	2.59504	1.63076	0	0.215163
ENSMUST00000023806	Soat2	0	1.75829	1.19629	2.76239	0	2.40597	0.231223	3.7416	0	0.948974	-0.685913	0.447927	0	0.903765	-0.2077	0.320715	0	-0.174524
ENSMUST00000023807	Igfbp6	0	0.869916	0.844389	1.16957	0	2.87797	-1.0251	4.65891	0	2.73751	-0.206027	3.51431	0	5.9346	-0.466443	4.94339	0	-0.280939
ENSMUST00000122038	Wdr12	0	4.45495	4.74693	4.98361	0	-0.892434	-0.191466	-0.731626	0	9.51908	3.07487	8.77868	0	6.41742	0.997548	6.05642	0	-5.82841
ENSMUST00000060315	Trim34a	0	-0.187237	2.00283	1.94307	0	0.601167	1.92899	0.961308	0	-0.937042	0.534807	-0.192462	0	-0.488014	0.29652	-0.356815	0	0.651791
ENSMUST00000019683	Rcn3	0	0.387895	0.858206	1.21006	0	-0.325654	-1.10951	-1.18804	0	-0.1446	-5.57029	-1.79449	0	-0.644098	-6.00554	-7.16077	0	-0.123576
ENSMUST00000081551	Tcea1	0	-0.0758169	0.705738	0.637439	0	-0.104757	0.467702	0.247527	0	0.146361	-0.0170135	0.126743	0	-0.193459	-0.548575	-0.506799	0	0.0739962
ENSMUST00000102715	Stk39	0	-0.24639	1.09077	0.664446	0	0.305435	0.791121	0.614737	0	-0.344161	-0.6772	-0.833604	0	-0.50022	1.60961	0.4176	0	0
ENSMUST00000023248	Ly6a	0	0.196204	1.47813	2.49617	0	0.627549	-0.950868	-0.919619	0	2.56265	0.868075	3.64631	0	1.23363	0.708377	1.01375	0	-0.175805
ENSMUST00000115250	Tspan33	0	3.1544	3.29118	4.11681	0	-3.92587	-3.92587	-0.13716	0	-0.747382	1.72972	2.88045	0	-0.0816039	1.70512	1.3164	0	2.95972
ENSMUST00000048538	Lpin1	0	3.77737	2.52901	-2.08228	0	-0.279973	-0.11811	-0.224855	0	-0.623495	-0.0878694	-0.695143	0	-0.462385	-1.21799	-1.45142	0	0.0477312
ENSMUST00000107619	Klf4	0	-0.0415492	0.639631	0.331976	0	-0.0412995	-2.80652	-2.07184	0	-0.498366	-2.69022	-2.97681	0	-0.798878	-0.27141	-1.48655	0	-3.92587
ENSMUST00000168445	Cybasc3	0	0	4.60351	0	0	0	0	0	0	-1.00949	3.44826	2.73857	0	-6.04975	-5.88519	-8.279	0	0
ENSMUST00000162945	Spata13	0	0.741341	3.6506	4.51488	0	0.464307	2.11446	2.74022	0	-0.00305474	-0.0975454	-0.199491	0	0.432533	-0.187054	0.708566	0	0.802265
ENSMUST00000147208	Hap1	0	-3.07487	2.47381	1.21195	0	-0.466443	2.67878	-2.19616	0	0	0	0	0	-0.49094	-2.20646	-4.40135	0	0
ENSMUST00000026324	Acot9	0	0.0412841	1.33666	1.19094	0	-0.0765634	0.587382	0.219763	0	0.0442932	0.194683	-0.069451	0	0.0523822	1.08094	1.04171	0	0.0733116
ENSMUST00000081776	Apol9b	0	0.70009	7.62351	3.18581	0	-2.55527	-1.86245	1.21243	0	0	1.72972	0	0	0.167518	2.40654	1.6846	0	0
ENSMUST00000087241	Shisa3	0	0	10.5857	8.72176	0	-2.19616	5.44772	4.77082	0	3.45943	5.79693	5.93653	0	0	8.88985	10.1893	0	6.00788
ENSMUST00000108886	Tnip1	0	-0.273216	2.20092	2.67383	0	0.126267	2.27357	2.64844	0	-0.14159	1.73917	1.67311	0	-0.0224391	0.557016	1.04196	0	1.40909
ENSMUST00000081775	Nfe2l1	0	-5.68956	2.13056	2.59152	0	-0.470099	0.15717	0.0982445	0	0.188104	-0.00849518	0.198447	0	-0.426822	0.0865408	0.0572243	0	0.0199987
ENSMUST00000023487	Arhgap31	0	-0.187623	0.587068	0.289073	0	0.111424	0.556201	0.212058	0	-0.244238	-0.142338	-0.224624	0	-0.326518	1.95341	1.40048	0	-0.0722466
ENSMUST00000134945	Mtmr14	0	0.376137	2.59069	1.79833	0	-0.27035	0.716594	0.0840178	0	-0.205807	2.0224	1.29618	0	0.204115	1.67337	1.56336	0	0.165787
ENSMUST00000040828	H2-Ab1	0	0.11282	0.723078	0.901846	0	-0.260432	0.396748	0.268731	0	-0.589945	-0.293553	-0.570597	0	0	-0.529378	-0.676725	0	0.464067
ENSMUST00000053969	Sipa1l1	0	0.479761	1.5101	3.00621	0	-0.299233	0.556216	1.68439	0	0.369674	-0.0391375	1.03151	0	0.884246	0.66801	1.73831	0	-0.00489607
ENSMUST00000094971	Zfp353	0	0.168367	2.27478	2.10065	0	-0.0184905	0.645771	0.137873	0	-0.0878884	-0.404189	-0.495542	0	-0.235058	0.40615	0.132681	0	0.263857
ENSMUST00000060404	Tor1aip2	0	0.257365	1.21596	1.01669	0	0.195794	1.33374	0.627105	0	0.271724	0.557635	0.334469	0	0.0522912	1.46021	1.04654	0	0.0018143
ENSMUST00000097333	Ddr1	0	3.67441	5.96109	0.15735	0	-0.623219	-0.494063	0.110344	0	0.537819	-3.20379	0.415409	0	0.761734	-1.39295	-0.447438	0	2.96537
ENSMUST00000045870	2310014L17Rik	0	-4.47814	5.34334	4.94352	0	1.73559	2.73218	2.62725	0	1.63212	0.531522	1.40043	0	0.645707	3.96308	3.66669	0	-0.155428
ENSMUST00000041804	Lmtk2	0	0.0318724	1.07746	1.34324	0	-0.0845849	-0.623362	-0.740535	0	-0.0385763	0.0385846	0.0497295	0	-0.331981	-0.912464	-0.929962	0	-0.117508
ENSMUST00000174161	H2-T23	0	0.191142	1.69363	1.58105	0	0.184528	1.22637	0.441019	0	-0.0625451	0.26367	-0.326413	0	-0.251648	0.808003	0.405277	0	-0.105833
ENSMUST00000020687	Pttg1	0	-0.152616	1.67628	-4.56747	0	0.0561211	1.65272	0.591211	0	0.0665628	1.11747	0.64307	0	-0.374201	1.31933	0.764953	0	0.0319006
ENSMUST00000076836	Zeb2	0	0.608058	1.19046	1.17672	0	5.2854	10.9292	11.1515	0	-4.5573	0.43487	0.516023	0	7.49365	8.16326	3.66546	0	5.53921
ENSMUST00000166869	Ms4a3	0	0	1.72972	0	0	-0.108472	-0.267616	-0.160215	0	0.366555	0.1166	0.918921	0	0.0400653	-1.86142	-1.28259	0	0.137327
ENSMUST00000108958	Kif3a	0	0.736962	1.1927	0.904343	0	9.46855	0	9.46452	0	-2.35562	-0.264841	-0.94116	0	-9.77476	-4.4569	-4.49412	0	-3.04268
ENSMUST00000034512	Oaf	0	-0.0929453	1.64436	1.02372	0	0.0542477	0.16805	0.298368	0	-0.0278871	0.0612404	-0.0531742	0	0.547747	2.02079	2.37558	0	-0.156089
ENSMUST00000132676	Pgs1	0	0.848069	1.79735	1.66208	0	0.259013	-0.122192	0.632666	0	1.13397	-0.026873	1.69643	0	0.426898	0.646874	1.79924	0	0.201027
ENSMUST00000062315	Tlr6	0	0.269386	1.03966	0.820662	0	0.633942	1.27693	1.61699	0	0.115142	-0.335817	-0.128417	0	-0.0735133	0.347702	-0.27233	0	-0.189811
ENSMUST00000050385	Klri2	0	4.5914	5.34449	5.69933	0	0.0810839	-4.74415	-0.538802	0	0	2.67878	2.96537	0	-0.0530303	-1.91733	-2.30509	0	0
ENSMUST00000163854	Map4k4	0	0.270003	1.1593	2.25763	0	0.355944	-0.831818	-0.216455	0	-0.417304	-0.037769	-0.364345	0	-0.0934926	-1.27374	-1.18621	0	-5.17561
ENSMUST00000100709	Setd8	0	0.334386	1.05756	0.907337	0	0.0286804	-0.616294	0.397798	0	0.552039	0.581824	1.38536	0	0.0684775	1.34309	1.49324	0	-0.0637304
ENSMUST00000106276	Nfkb1	0	1.78066	3.52057	3.35539	0	0	7.033	12.3144	0	0	0	0	0	0	0	0	0	0
ENSMUST00000051672	Bst2	0	-0.175452	0.797974	0.612823	0	0.0371614	2.03657	0.9006	0	0.170127	1.05318	0.637662	0	-0.056957	2.34688	1.74726	0	0.316508
ENSMUST00000033211	Trim30d	0	0.80067	3.27734	3.16506	0	0.512036	1.17571	0.848784	0	0.124422	1.2186	-0.120557	0	-0.073236	3.36908	2.32127	0	3.56978
ENSMUST00000019266	Ccl9	0	0.384115	1.18842	0.663532	0	-0.169135	1.68036	0.808446	0	0.12851	0.637729	0.472151	0	-0.139753	0.888435	0.311559	0	0.927104
ENSMUST00000061047	Phlpp1	0	-0.13876	1.65375	1.09154	0	0.0118724	-0.172321	-0.233826	0	-0.574419	-0.192427	-0.754563	0	-0.12513	-1.11106	-1.10091	0	-0.224991
ENSMUST00000100705	Dusp14	0	-0.00232208	1.38641	1.19224	0	-1.72972	2.16424	4.07187	0	-2.91744	-2.91744	-2.67878	0	-2.33979	5.5029	5.39529	0	-0.280939
ENSMUST00000124647	Rapgef2	0	0.684847	4.08115	3.92405	0	0.544864	0.813808	0.763802	0	0.704796	0.944234	0.959739	0	1.07577	3.88346	3.6602	0	-0.302886
ENSMUST00000111959	Wsb2	0	0	6.0963	5.00491	0	0.935782	-5.07717	0.30234	0	-0.255289	-0.558696	0.291075	0	-0.706447	-5.06529	-0.449675	0	3.37348
ENSMUST00000086267	Fam129a	0	0	11.0174	5.32687	0	0	11.2231	0	0	-0.368027	0.171573	-0.641683	0	-0.115785	3.06725	2.89315	0	8.73226
ENSMUST00000129306	Fscn1	0	4.81377	5.64989	4.8915	0	0	4.16321	0	0	0	0	0	0	0.122571	2.20428	2.53639	0	0
ENSMUST00000018311	Stard3	0	-0.0540581	0.732386	0.575009	0	-0.0514426	0.619613	0.070878	0	-0.108725	0.560656	0.387672	0	-0.0395886	0.716601	0.314357	0	0.0259184
ENSMUST00000171208	Micall2	0	0.320874	2.48413	1.30478	0	-0.055028	0.185058	0.212881	0	-0.690729	0.0209389	-1.18671	0	-3.32911	-3.07961	2.43058	0	-0.138382
ENSMUST00000163078	Ms4a6b	0	0.615954	1.2387	1.61286	0	1.05774	2.18036	1.48417	0	-1.54583	1.03615	-1.80006	0	0.038715	2.11287	0.901511	0	3.85637
ENSMUST00000137724	Clcn6	0	0.214949	0.759919	0.728698	0	0.0417292	0.190878	0.124758	0	-0.00121498	0.0558106	-0.0506357	0	-0.0865757	0.723986	0.524469	0	0.041649
ENSMUST00000046659	Dlgap3	0	0	3.74992	3.32911	0	2.19616	3.45943	6.49903	0	1.72972	0	1.72972	0	0.628708	1.93455	3.04164	0	0
ENSMUST00000142613	Vamp8	0	0.0846887	1.5294	1.23049	0	0.0209016	-0.303511	-0.549877	0	-0.195141	0.179551	0.102959	0	-0.190794	-0.695657	-0.758734	0	0.137302
ENSMUST00000156906	Mmp23	0	5.27103	2.67878	3.16993	0	-1.21383	-4.67326	-2.4771	0	-2.01066	0	-2.01066	0	-0.0734285	-1.0805	-1.23972	0	0
ENSMUST00000114898	Zc3hav1	0	0.541436	1.24831	1.20674	0	0.0435692	0.77305	0.644913	0	-0.473762	0.402628	-0.176074	0	0.096884	1.44773	0.80827	0	0.0407859
ENSMUST00000070968	Stat1	0	1.01177	1.55876	1.83028	0	1.01757	1.44806	0.529047	0	0.0639361	1.36746	0.112224	0	0.63223	1.72494	1.34023	0	0.392108
ENSMUST00000113972	Suv420h1	0	4.68157	6.05954	-5.22612	0	0.28286	0.188753	5.06587	0	-0.716846	-4.18344	-4.47468	0	0	0	0	0	4.39232
ENSMUST00000113977	Suv420h1	0	3.45943	4.35884	0	0	3.16993	0	4.99078	0	4.04107	0	0	0	2.71585	2.27522	8.40813	0	0
ENSMUST00000113978	Gyk	0	0.127745	5.70828	5.92178	0	4.91004	5.96329	6.23488	0	-0.144846	-5.03196	-5.2716	0	-4.77319	1.68791	1.74221	0	0.89526
ENSMUST00000070368	Siah2	0	-0.00125882	0.667743	0.573411	0	-0.0748249	-0.133798	0.0772113	0	0.373906	0.0136895	0.249951	0	0.416039	2.47937	2.31704	0	-0.0268534
ENSMUST00000102496	Lrrc57	0	5.29013	5.0256	0	0	-5.11501	0.38252	-0.274391	0	-0.760819	-6.29641	-0.98527	0	0.67038	-4.3415	-4.3415	0	0.203648
ENSMUST00000175692	Rwdd4a	0	-0.367185	0.849508	0.598739	0	0.158124	0.719283	0.981065	0	0.566949	0.573457	0.977934	0	0.0568884	1.79614	1.892	0	0.294485
ENSMUST00000151952	Mgat4a	0	-0.376207	2.1317	1.65653	0	-0.430307	0.508532	1.76071	0	1.24288	3.48697	2.42628	0	0.125566	-0.785837	-0.800039	0	-0.920898
ENSMUST00000129411	Atn1	0	4.46979	5.87431	5.23125	0	3.70893	0	0	0	-0.30848	-4.74419	-1.18825	0	5.84937	-0.378797	0.290283	0	0.157437
ENSMUST00000125592	2010106G01Rik	0	0.338832	3.20209	2.3357	0	0.473038	2.05218	1.05481	0	-0.186646	0.599883	0.342434	0	-0.280863	2.13191	1.44157	0	-0.16306
ENSMUST00000174583	Gigyf2	0	-0.424649	0.973372	0.974982	0	-0.0436108	0.268808	0.235159	0	0.0745965	0.212968	0.373776	0	0.369296	2.21507	1.46441	0	0.0936026
ENSMUST00000117077	Slc7a2	0	-0.209989	5.64138	5.99414	0	0.28803	4.1215	4.251	0	0.446479	3.93095	3.9717	0	0.924344	5.31841	4.85076	0	5.0149
ENSMUST00000103029	Rhbdf2	0	0.270882	1.73713	1.85664	0	0.211396	0.637597	1.05258	0	0.548721	0.022189	0.80195	0	0.226788	1.09285	1.23642	0	0.0218374
ENSMUST00000142502	Trim14	0	0.0934023	1.08696	0.40927	0	-0.319869	-0.0171637	-0.593059	0	0.521739	0.570625	-0.861279	0	-3.29737	2.95639	-3.06314	0	-0.189063
ENSMUST00000096127	Ccdc50	0	0.0835088	1.3316	0.999594	0	0.26513	0.320981	0.738707	0	0.273002	0.290236	0.673584	0	0.8361	2.99006	2.26299	0	4.18
ENSMUST00000166445	Pot1a	0	0.212211	4.11817	-5.05882	0	0.353938	0.836348	4.314	0	4.66315	-1.33792	0.253836	0	-8.59103	-4.03807	-1.49523	0	5.09058
ENSMUST00000103310	Igkv14-126	0	0.964916	1.98186	2.18244	0	0.0831229	-0.632597	-1.0906	0	0	0	2.67878	0	-0.189599	-0.842885	-1.07586	0	-0.466443
ENSMUST00000120305	Shisa5	0	0.491149	4.82305	5.31697	0	0.169595	1.21785	0.227816	0	0.458585	4.68192	4.22769	0	-0.538254	1.2001	0.318346	0	5.71723
ENSMUST00000041377	Lyn	0	0.377949	0.979227	1.78178	0	0.207777	0.0903763	0.82184	0	-0.520809	0.404656	-0.287407	0	0.122033	-0.882795	-0.165816	0	0.465526
ENSMUST00000153735	Pdlim2	0	0.284301	0.690645	0.97373	0	0.481141	0.347627	0.204963	0	-0.997867	0.0708575	-2.04304	0	-0.815696	-1.66395	-1.69695	0	0.17465
ENSMUST00000066986	Zfp142	0	-2.83621	1.41171	-2.83621	0	-5.58574	-8.66062	-4.31912	0	1.20815	0.434031	-3.29691	0	-0.228529	0.993707	-5.67454	0	4.93954
ENSMUST00000166103	Usp19	0	0.679346	6.13459	0.681696	0	-1.41479	-0.222843	-5.11339	0	4.06721	0	4.45495	0	0.906884	1.9786	2.09432	0	-5.5039
ENSMUST00000021796	Edn1	0	0.410904	6.8945	6.39458	0	-0.271574	4.22087	4.09569	0	1.72972	9.07101	8.69153	0	-0.597775	8.36087	8.4456	0	6.71529
ENSMUST00000059078	Fam43a	0	-0.407409	1.55358	0.190768	0	-0.0651727	-0.482313	-0.540285	0	-0.332071	-1.16849	-1.70191	0	0.268495	-1.46838	-1.49737	0	0.0577155
ENSMUST00000106493	Vcam1	0	-3.89131	2.94233	2.06745	0	-0.469068	1.62309	1.19677	0	0	2.19616	2.19616	0	-0.536596	1.91975	1.06288	0	0.14595
ENSMUST00000138094	Limd2	0	4.82448	6.11552	5.39444	0	-0.131929	-0.373574	-0.60019	0	-0.366992	1.46992	1.25688	0	-0.202199	-0.889912	-0.692158	0	0.163545
ENSMUST00000020264	Rufy2	0	-0.696229	0.697414	0.317855	0	-0.243477	-0.741906	-0.781605	0	-0.17091	-0.211398	-0.476582	0	-0.398487	-0.767834	-0.842521	0	-0.175309
ENSMUST00000167596	Slfn4	0	-0.57823	3.10395	3.13955	0	0.512285	1.90573	1.24469	0	0.915873	0.561769	0.977348	0	-0.277806	0.481183	0.201691	0	0.166563
ENSMUST00000046506	Clcf1	0	0.0218124	2.13544	1.28731	0	-0.425088	0.773039	0.0547169	0	-1.11047	3.63448	1.95286	0	0.0946579	1.85229	0.894044	0	-0.848656
ENSMUST00000167651	Nt5dc3	0	5.21118	5.55767	5.12265	0	-1.59079	0.993486	-0.229525	0	-2.48662	0.379049	0.740277	0	-0.547015	-6.46789	-1.13748	0	-0.0514737
ENSMUST00000041209	Pml	0	0.855529	1.89037	1.274	0	0.141735	1.43576	0.222736	0	-0.187684	0.845826	0.0652269	0	-0.484974	2.18779	1.28051	0	-0.261827
ENSMUST00000166703	Oas3	0	1.27282	8.58817	2.90575	0	5.26971	8.39487	6.33795	0	0	3.66546	0	0	0	7.06388	5.03237	0	3.16993
ENSMUST00000031311	Dck	0	0.702692	1.17833	0.6856	0	0.279637	-0.238629	-0.495415	0	0.235647	-0.848192	-0.580979	0	0.177982	2.18576	1.70586	0	-0.57735
ENSMUST00000167659	Enox2	0	8.96752	1.72972	8.64024	0	3.05241	-0.14439	-0.406546	0	-0.645791	3.65284	-1.36982	0	6.59118	6.57243	0.912167	0	-0.648137
ENSMUST00000057567	Il1f9	0	0.616962	1.93477	3.79703	0	0.0597545	2.14003	1.65441	0	0.0817602	1.16291	1.15651	0	0.453834	2.48751	3.21327	0	0.937953
ENSMUST00000151779	Ntng2	0	-1.52767	3.29834	2.85018	0	-0.178987	2.59778	2.54074	0	0.0181736	1.0982	1.00414	0	-0.196817	0.939675	1.33005	0	1.20845
ENSMUST00000170489	Ddx6	0	-0.0573889	0.622689	0.586443	0	0.0958594	0.329194	0.131538	0	0.463503	0.520012	-0.508742	0	-0.365798	-0.217264	0.568581	0	0.578307
ENSMUST00000032239	Clec4e	0	-0.187179	4.75794	4.41988	0	0.319788	4.07396	3.48651	0	0.188982	2.95988	2.67382	0	0.939652	3.56995	3.83009	0	4.24327
ENSMUST00000135709	Arid4a	0	-0.0620563	5.32437	4.87939	0	-8.56545	2.29443	0.344442	0	-0.425142	0.0839056	-1.26096	0	1.80107	1.15927	-1.13194	0	-0.0983142
ENSMUST00000057145	Niacr1	0	1.03409	5.10971	5.10859	0	0.0754531	2.85359	2.04097	0	0.617301	2.79188	2.33251	0	1.55899	4.56657	4.66443	0	0.975778
ENSMUST00000109270	Mier3	0	4.61561	7.01146	5.56351	0	-4.16321	0.72005	-4.16321	0	4.84935	4.84935	0	0	-5.36123	-4.29118	0.104661	0	-0.449084
ENSMUST00000109272	Mier3	0	-1.43571	1.84365	1.69006	0	-0.0376281	0.435704	-0.0646248	0	0.55929	0.0878799	0.55957	0	0.417473	0.791643	0.70657	0	0.129293
ENSMUST00000163086	Casp4	0	1.97419	3.16477	3.17865	0	1.10231	3.31009	3.09911	0	1.5771	2.66282	2.83265	0	1.28644	2.29242	2.64689	0	2.16092
ENSMUST00000097541	Fam129a	0	-3.39721	8.31966	7.6307	0	6.15251	7.46765	5.97727	0	4.89096	7.05755	6.52537	0	0.126432	8.53172	6.40797	0	0
ENSMUST00000120784	Trafd1	0	0.24678	1.11446	1.0001	0	0.408483	1.86705	1.07737	0	0.595639	1.20964	1.19488	0	-0.0658469	1.06608	0.803793	0	0.294023
ENSMUST00000079772	Tnfrsf11b	0	-4.35479	1.64239	1.10024	0	-0.289507	3.5786	3.50755	0	-0.373989	0.392031	0.399492	0	0.615255	1.69252	1.93199	0	3.16993
ENSMUST00000176425	0610031J06Rik	0	4.97814	6.60471	0.11024	0	-6.3172	1.24117	-4.92138	0	-0.401349	-0.215418	-0.392902	0	0.077908	-0.259673	-6.60274	0	-0.0747123
ENSMUST00000127300	Calm1	0	6.10894	4.16682	4.73409	0	0.673586	1.34916	1.30662	0	-0.76165	0.466612	0.491831	0	0.210656	0.985119	0.629641	0	0.093441
[truncated: 1,976 more rows]

## Sheet: Mac LPS Down
Supplementary Table 2 - Page 4 - PEC Macrophages, +LPS differentially down-regulated
[truncated: 2,424 more rows]

## Sheet: Mst IL10 Up
Supplementary Table 2 - Page 5 - Mast cells, +IL-10 differentially up-regulated
[truncated: 1,116 more rows]

[truncated: 13 more sheets: Mst IL10 Down, Mst LPS Up, Mst LPS Down, Neu IL10 Up, Neu IL10 Down, Neu LPS Up, Neu LPS Down, sDC IL10 Up, sDC IL10 Down, sDC LPS Up, sDC LPS Down, Eos LPS Up, Eos LPS Down]
