# Supplementary material for: Genomic analysis of LPS-stimulated myeloid cells identifies a common pro-inflammatory response but divergent IL-10 anti-inflammatory responses
Source: Sci Rep. 2015 Mar 13;5:9100. doi: 10.1038/srep09100 (PMC4650320; doi:10.1038/srep09100)
Supplement: Supplementary Information — Supplementary Dataset 4 [file srep09100-s4.xls]

## Sheet: Macrophages AIR
Supplementary Table 4 - Page 1 - Macrophage AIR transcripts differentially regulated
Values are log2(fold-change from respective un-treated cell type)
		PEC Macrophages				Neutrophils				Mast cells				splenic DCs				Eosinophils
Ensembl Transcript ID	Gene Symbol	-IL10 -LPS	+IL10 -LPS	-IL10 +LPS	+IL10 +LPS	-IL10 -LPS	+IL10 -LPS	-IL10 +LPS	+IL10 +LPS	-IL10 -LPS	+IL10 -LPS	-IL10 +LPS	+IL10 +LPS	-IL10 -LPS	+IL10 -LPS	-IL10 +LPS	+IL10 +LPS	-IL10 -LPS	-IL10 +LPS
ENSMUST00000114457	Nfkbiz	0	4.39232	14.9613	13.3189	0	-3.89395	8.93794	6.70742	0	3.79189	8.20897	7.7078	0	0.303546	4.22641	3.45706	0	6.04261
ENSMUST00000125015	Ccl5	0	0	13.5305	11.9931	0	0	10.3324	8.70772	0	1.72972	7.35527	6.36258	0	-0.44387	3.05135	2.70633	0	5.44247
ENSMUST00000166929	Gfi1	0	0	11.182	10.0572	0	-0.573733	-0.118165	-0.922929	0	-0.77889	0.164841	-0.530061	0	-0.07951	-0.117153	-0.505235	0	-0.315502
ENSMUST00000118006	Cxcl10	0	2.19616	11.3968	9.7289	0	3.06333	8.19833	3.82401	0	0	5.29949	2.67878	0	0	10.1673	8.64024	0	6.96882
ENSMUST00000164284	Lsm14b	0	10.2785	11.071	9.66699	0	0	0	0	0	0	0	0	0	0	0	4.81377	0	0
ENSMUST00000065526	Gbp5	0	1.15737	10.7702	9.65072	0	-2.86445	3.99161	2.25713	0	2.60297	1.1072	0.423199	0	0	0	0	0	1.14746
ENSMUST00000165340	Cxcl2	0	3.56946	10.3984	9.19234	0	0.935461	5.3615	4.62	0	0.581643	5.65022	5.87687	0	0.829246	6.00077	4.96958	0	5.44675
ENSMUST00000087241	Shisa3	0	0	10.5857	8.72176	0	-2.19616	5.44772	4.77082	0	3.45943	5.79693	5.93653	0	0	8.88985	10.1893	0	6.00788
ENSMUST00000054551	1110032F04Rik	0	0	9.84614	8.58753	0	0	7.22053	7.51742	0	1.72972	4.67326	2.19616	0	0.597479	0.31819	1.05405	0	0
ENSMUST00000167034	Cd19	0	2.83621	9.77714	7.99409	0	0.103533	-0.165417	-0.422625	0	-1.72972	0.466443	-1.72972	0	-0.0299694	0.815397	0.571769	0	-1.2471
ENSMUST00000154443	Cd40	0	2.19616	8.86001	7.91339	0	0	6.09011	5.64414	0	0	1.72972	0	0	2.00486	7.4572	7.00967	0	0
ENSMUST00000111197	Cd44	0	4.83091	8.77671	7.61655	0	0.508122	1.70665	1.81375	0	4.82473	-0.755061	-0.367683	0	0.504616	5.63707	4.7673	0	0.156171
ENSMUST00000111973	Pebp1	0	1.94863	8.53229	7.45739	0	0.196434	-5.89681	0.342763	0	0.645095	3.14164	2.78828	0	0	0	0	0	4.69508
ENSMUST00000166244	Tnfsf15	0	-0.0533258	8.33809	7.31909	0	0.76921	13.6715	8.89064	0	3.45943	11.6201	10.8339	0	-0.0161744	10.6258	8.6354	0	8.12616
ENSMUST00000080905	Zfp811	0	-2.19616	8.8554	7.22	0	-0.780656	3.6196	1.23565	0	-2.4771	0.488271	1.93139	0	0.305287	3.40508	2.89726	0	2.4771
ENSMUST00000038760	Lad1	0	3.0635	9.61346	7.02575	0	-1.21133	5.12291	3.1605	0	0	7.17253	3.82553	0	-0.596643	2.7433	1.77189	0	4.55792
ENSMUST00000106252	Mycl1	0	3.93689	8.24653	7.00745	0	-3.62446	0.30811	-0.807252	0	0	4.40849	3.45943	0	-1.16793	2.09335	1.60004	0	-1.23565
ENSMUST00000058429	Il27	0	2.17539	8.34776	6.99961	0	0.293758	3.21416	1.25399	0	-2.4771	8.0976	6.69149	0	0.745381	7.98705	8.03584	0	0.104825
ENSMUST00000177071	Uba7	0	1.32164	7.62609	6.97281	0	-0.203208	1.68361	0.657571	0	0.223054	-0.11445	-0.505948	0	0.150548	1.07003	1.00671	0	0.473254
ENSMUST00000121484	BC006779	0	5.49753	13.5271	6.7985	0	4.39232	12.7096	11.872	0	0	9.03154	0	0	0.43426	3.49191	2.36035	0	0
ENSMUST00000149096	Ntng2	0	2.19616	7.91314	6.67429	0	-1.073	4.10861	3.90313	0	-0.157437	1.39604	0.807753	0	-3.3716	0.575121	1.47128	0	1.56556
ENSMUST00000031327	Cxcl1	0	0.260514	9.11661	6.59788	0	-2.67878	10.5115	7.80214	0	0	10.4245	9.01116	0	-0.0498678	8.22586	7.03813	0	3.29887
ENSMUST00000121112	Lmo4	0	3.32847	7.80407	6.52916	0	-0.063909	0.718922	0.5465	0	0.285368	0.539793	0.511135	0	-0.243642	-0.682839	-0.586675	0	0.733352
ENSMUST00000166174	Rsad2	0	0	10.3734	6.50079	0	0	6.60236	0	0	0	3.32911	0	0	2.19616	10.6537	3.2539	0	0
ENSMUST00000168352	Lphn2	0	4.10182	7.67396	6.22944	0	1.49343	1.88269	1.48001	0	0.036983	0.129156	0.140602	0	3.46211	3.56143	3.85777	0	4.21629
ENSMUST00000025266	Lta	0	-0.280939	8.04198	6.14804	0	0.117372	3.30682	0.409947	0	1.4377	2.81861	1.56435	0	0.0864454	3.48059	1.63973	0	2.19616
ENSMUST00000107816	Il12a	0	-4.77196	8.38397	6.13344	0	0.534832	2.84142	1.30747	0	1.18265	2.06217	1.82717	0	0.631909	5.28498	3.0938	0	-0.561879
ENSMUST00000165519	Zc3h12c	0	0	12.3353	6.07121	0	0	10.3523	11.6015	0	0.155584	0.605022	5.79018	0	0.0306785	0.115585	5.58161	0	0
ENSMUST00000153369	Nr4a3	0	3.45943	8.1326	6.06844	0	3.1555	10.2164	7.58184	0	-1.72972	3.07487	3.6952	0	0.517248	-0.134182	-0.745513	0	6.01654
ENSMUST00000075433	Cxcl2	0	-0.940732	8.08281	6.0606	0	0.633832	8.71374	5.82892	0	0.571629	7.5425	6.7345	0	0.228493	7.75047	6.15091	0	8.39859
ENSMUST00000099507	I830012O16Rik	0	-0.0622237	8.91635	6.04802	0	-1.72972	7.40502	4.40849	0	0	2.67878	2.67878	0	2.4771	10.8716	8.92626	0	0
ENSMUST00000035065	Ptgs2	0	0.156041	6.96667	5.88549	0	0.450297	5.7415	3.89587	0	1.70225	3.84184	3.59052	0	0.608138	5.48233	5.12854	0	3.01728
ENSMUST00000081659	Csda	0	5.34892	12.0494	5.87431	0	-2.67878	1.91242	-2.67878	0	1.23565	1.34516	0.466443	0	0	0	2.96537	0	2.67878
ENSMUST00000102824	Ifit1	0	0.383839	7.03431	5.86664	0	-0.740858	7.98489	6.01506	0	-2.5866	7.22526	6.2877	0	0.217469	7.86868	7.13809	0	4.2963
ENSMUST00000117338	Eml2	0	0.684847	6.93646	5.84644	0	-0.43452	3.59315	2.8398	0	0.818983	1.04069	0.91862	0	6.89888	7.6219	5.51499	0	1.38008
ENSMUST00000022722	Irg1	0	0.946944	6.7638	5.75417	0	1.30276	7.54843	7.02234	0	0.930561	7.16781	6.86176	0	1.03542	8.79424	9.76092	0	5.79127
ENSMUST00000129835	Slc2a6	0	3.19839	6.85229	5.70323	0	0.120551	0.891336	0.621565	0	0.00988153	1.6701	1.51836	0	-0.344605	0.796881	0.320313	0	1.55987
ENSMUST00000090019	Osbpl3	0	-1.27836	7.03403	5.63831	0	2.4771	8.39998	9.16944	0	0	0	0	0	-1.31122	-0.172311	-0.452996	0	3.11475
ENSMUST00000143783	Lhx2	0	0	10.2808	5.60259	0	-1.72972	0.94906	-1.72972	0	0	1.72972	1.72972	0	2.19616	10.5297	7.3228	0	2.19616
ENSMUST00000152450	Pdxdc1	0	10.2981	8.62333	5.55524	0	7.62265	6.16532	8.03706	0	-6.00788	-6.00788	-2.61067	0	0	0	0	0	0.658808
ENSMUST00000030025	Nr4a3	0	-0.429778	7.33858	5.50715	0	1.88411	7.4069	5.53174	0	0.91371	6.55623	4.57966	0	-0.295623	-0.993992	-1.14288	0	1.91242
ENSMUST00000151970	Ppfia3	0	-0.333712	8.01431	5.50231	0	2.19616	1.55376	-2.19616	0	-1.72972	0.466443	-1.72972	0	-2.67878	6.88639	0.65033	0	4.80459
ENSMUST00000066854	Whsc1	0	6.0457	6.66614	5.50158	0	-0.0237952	-0.185387	-0.101985	0	0.273392	-1.13445	0.457065	0	5.02318	5.09336	-0.831268	0	-1.29435
ENSMUST00000102826	Ifit2	0	0.469407	6.85742	5.48422	0	-0.0549966	3.56774	1.65178	0	-0.180147	4.51419	4.21959	0	0.0294182	7.28295	5.69821	0	1.60798
ENSMUST00000164314	Mir155	0	-0.399325	6.61812	5.47805	0	0.0713158	3.87264	2.87841	0	0.98138	1.72432	2.41661	0	-0.125785	3.82155	3.19568	0	4.88282
ENSMUST00000114219	D16Ertd472e	0	-0.322334	6.95067	5.41693	0	0.414928	2.01256	1.96128	0	-0.668308	0.274201	-0.165036	0	-0.39281	0.761425	0.855962	0	0.285898
ENSMUST00000077820	Cxcl11	0	0	10.0855	5.38285	0	-1.72972	5.55197	5.00998	0	0	2.67878	2.19616	0	0	8.9969	9.43662	0	0
ENSMUST00000093292	Sertad2	0	5.787	7.52952	5.37459	0	0.754805	0.138734	-0.155907	0	-0.742066	0.205661	-0.179478	0	0.690977	1.01512	0.71532	0	-0.254028
ENSMUST00000095412	Klrk1	0	0.0462561	6.55946	5.33342	0	0.373976	-0.150878	-0.0802756	0	-0.396098	-3.07487	-0.396098	0	-0.175025	-1.50485	-1.58051	0	-0.346786
ENSMUST00000086267	Fam129a	0	0	11.0174	5.32687	0	0	11.2231	0	0	-0.368027	0.171573	-0.641683	0	-0.115785	3.06725	2.89315	0	8.73226
ENSMUST00000045097	Gbp7	0	0	6.20615	5.31786	0	0	0	0	0	0	9.34641	4.72664	0	4.09244	4.97637	4.86651	0	0
ENSMUST00000105575	Agrn	0	0	10.9707	5.29483	0	-0.286593	6.18495	3.44062	0	-0.238661	0.322334	-3.07487	0	1.14836	6.45501	5.52678	0	0.588117
ENSMUST00000101477	Peli1	0	0	10.523	5.2854	0	-0.81894	0.674109	-5.45402	0	3.14597	3.91832	0	0	9.1255	10.5506	9.63317	0	-9.03215
ENSMUST00000028882	Il1a	0	-0.365118	7.44447	5.28481	0	0.354216	9.4152	7.15945	0	-0.620118	3.19053	2.13443	0	-0.629519	5.31851	4.00806	0	3.19998
ENSMUST00000129411	Atn1	0	4.46979	5.87431	5.23125	0	3.70893	0	0	0	-0.30848	-4.74419	-1.18825	0	5.84937	-0.378797	0.290283	0	0.157437
ENSMUST00000115229	Mapk8ip3	0	9.81541	10.1958	5.20523	0	-4.24758	0.0337509	0.316251	0	-5.36947	-0.873392	-5.51803	0	0.170014	-4.11681	-4.11681	0	3.92445
ENSMUST00000099444	Fancc	0	3.92587	10.1191	5.15018	0	-4.70576	4.90666	4.75163	0	-0.0848375	5.59127	3.11382	0	-1.31725	1.21051	1.10434	0	4.48433
ENSMUST00000123027	Tnfrsf8	0	4.9542	5.74618	5.15018	0	0	0	0	0	6.61748	0	5.1727	0	0	0	0	0	2.4771
ENSMUST00000171929	Cenpf	0	10.1841	10.6777	5.08434	0	-0.066733	-0.156931	-0.124599	0	2.89967	0.244932	0.0378747	0	4.69911	-4.74693	-0.262594	0	-0.118622
ENSMUST00000100501	Foxk1	0	0	10.5619	5.08434	0	0	2.96537	0	0	-0.129156	-2.96537	-2.96537	0	0.75595	0.159181	4.27266	0	-4.39232
ENSMUST00000102796	Il12b	0	0.0681022	9.08913	5.07919	0	-2.44815	11.8538	4.14425	0	0	8.8649	6.33985	0	-0.962177	3.17368	0.0391949	0	5.55524
ENSMUST00000164117	Asb1	0	0.439462	6.3352	5.02143	0	-0.183697	0.707989	-0.167718	0	0.35811	0.762442	0.702621	0	0.00177001	2.09728	0.835033	0	0.250813
ENSMUST00000029935	Gbp3	0	0	11.5343	5.01188	0	0	0	0	0	0	0	0	0	0	3.95644	0	0	0
ENSMUST00000025263	Tnf	0	0.27566	8.02678	5.00784	0	-0.131049	4.26598	2.37588	0	0.0319439	4.63807	3.58209	0	0.0919263	5.50268	3.78783	0	1.92495
ENSMUST00000111959	Wsb2	0	0	6.0963	5.00491	0	0.935782	-5.07717	0.30234	0	-0.255289	-0.558696	0.291075	0	-0.706447	-5.06529	-0.449675	0	3.37348
ENSMUST00000126715	Pim2	0	4.09832	2.48809	4.99282	0	0.786269	2.81836	3.06342	0	3.22431	1.6698	4.35248	0	0.157437	2.58578	2.86577	0	1.24384
ENSMUST00000169438	Plec	0	0	7.06549	4.9542	0	-6.81987	-6.78249	-7.11065	0	0.122191	-0.779751	-0.0702271	0	1.18438	-0.417719	1.599	0	0.159377
ENSMUST00000109923	Dbn1	0	4.25116	6.28711	4.91149	0	-1.11081	-0.890382	-4.50802	0	-1.25011	0.254232	-0.634758	0	1.11058	2.25861	1.91292	0	0.210106
ENSMUST00000107713	Invs	0	9.1142	10.1474	4.90769	0	0.758853	5.32923	0.658271	0	0.958213	0.498109	5.86589	0	9.81458	4.81377	9.93455	0	5.45861
ENSMUST00000129306	Fscn1	0	4.81377	5.64989	4.8915	0	0	4.16321	0	0	0	0	0	0	0.122571	2.20428	2.53639	0	0
ENSMUST00000001008	Ccl3	0	-0.0313845	5.85409	4.82881	0	0.210282	6.18532	4.84119	0	-0.553127	3.66338	2.76561	0	0.677441	6.81442	5.97594	0	2.27066
ENSMUST00000112459	Ifih1	0	0.660901	6.08764	4.80114	0	-0.307478	4.16235	2.95724	0	0.0906896	1.44024	0.794075	0	-0.0391058	3.87218	2.98502	0	0.875489
ENSMUST00000136936	Sqstm1	0	0.0388142	5.8473	4.75767	0	0.119056	6.88471	0.949624	0	0.0111131	1.93883	-1.7389	0	1.08104	1.02379	0.752261	0	1.23914
ENSMUST00000102642	Ube2l6	0	3.27148	5.8395	4.69815	0	-0.435954	2.24024	0.414717	0	0.939567	1.23794	1.88421	0	-0.261163	1.90554	1.46908	0	0.333769
ENSMUST00000011400	Adam19	0	4.48765	6.12608	4.66985	0	0.578151	-2.07981	-0.410756	0	-2.96537	-2.96537	-2.96537	0	-0.924459	-2.06868	-2.71953	0	0.0186659
ENSMUST00000163507	Pfkm	0	0	10.4656	4.66209	0	0.575121	6.13047	5.39676	0	4.06721	10.185	9.62186	0	-3.84713	-8.633	-3.67881	0	1.27851
ENSMUST00000031326	Cxcl3	0	-1.00864	8.00167	4.65958	0	1.20889	4.76844	4.10915	0	0.510704	3.89829	3.41405	0	0.42619	3.68395	2.49547	0	4.04472
ENSMUST00000117784	Atxn7l2	0	0.469863	5.7052	4.61776	0	-0.737924	-0.741251	-0.480604	0	0.160024	0.523469	1.02992	0	-0.314173	-1.74949	-0.546132	0	-0.323283
ENSMUST00000105258	Usp15	0	0	11.4582	4.60351	0	0.863801	-0.103258	-0.89539	0	-0.628694	-0.0672358	-0.4181	0	0.0922599	0.653605	0.743704	0	-0.0870883
ENSMUST00000100663	Cltc	0	0	5.39109	4.56593	0	0	4.78588	0	0	0.260798	0.036893	0.137792	0	5.90948	6.69218	-0.405619	0	0
ENSMUST00000026845	Il6	0	0.384558	8.46228	4.52272	0	-0.336676	7.65875	3.95331	0	1.07842	2.06266	2.57703	0	0.468202	5.43336	3.50632	0	2.5433
ENSMUST00000101460	Dock4	0	4.79529	10.9483	4.46979	0	0.171024	-8.51206	0.0805707	0	0.986682	0.940426	-2.67878	0	-3.6467	-3.39721	-7.10613	0	-3.30025
ENSMUST00000076249	I830012O16Rik	0	-0.507149	5.61681	4.32525	0	0.488271	9.58319	5.8291	0	-1.72972	5.90508	1.44021	0	-3.45652	7.99703	5.99271	0	2.19616
ENSMUST00000102825	Ifit3	0	0.252846	5.63533	4.22958	0	0.837935	8.49789	5.59429	0	-0.747382	7.35733	6.83576	0	-0.358401	7.41895	5.95378	0	5.65559
ENSMUST00000114474	1600029D21Rik	0	-3.455	6.91009	4.22255	0	-0.646681	-1.66276	-2.77563	0	1.72972	4.39232	0	0	3.44289	-2.6626	-4.39232	0	2.48275
ENSMUST00000153105	Cd40	0	2.19616	4.72664	4.14039	0	-1.72972	4.07187	3.22448	0	0	0	0	0	0.360575	4.52701	4.22576	0	0
ENSMUST00000126112	Abi1	0	-0.0885929	7.21508	4.13669	0	-3.7647	-2.84863	-3.03446	0	3.73854	3.50417	-4.28682	0	1.18034	1.42703	5.4951	0	-4.73669
ENSMUST00000115250	Tspan33	0	3.1544	3.29118	4.11681	0	-3.92587	-3.92587	-0.13716	0	-0.747382	1.72972	2.88045	0	-0.0816039	1.70512	1.3164	0	2.95972
ENSMUST00000168557	Traf1	0	-0.271252	5.10317	4.04037	0	1.1861	6.04519	5.63279	0	0.707876	4.42708	4.18815	0	-0.0580138	-0.172069	-0.303304	0	3.74621
ENSMUST00000103124	Hap1	0	0	7.89312	4.01395	0	-0.466443	0.482617	-2.19616	0	0	0	0	0	-0.466228	-2.57022	-3.17344	0	0
ENSMUST00000093501	A530040E14Rik	0	0	4.84062	3.89395	0	-4.9542	-4.9542	-1.98883	0	0	-1.72972	0	0	3.07487	10.249	8.40401	0	0
ENSMUST00000029574	Vcam1	0	-0.0640376	4.74226	3.83564	0	-0.0271618	1.98811	1.30106	0	-1.72972	5.8001	2.059	0	-0.42528	0.896691	0.231914	0	0.553496
ENSMUST00000118125	Il4i1	0	0	4.3415	3.82553	0	-1.9916	-5.16153	0.70009	0	2.19616	0	2.19616	0	1.22802	2.31022	2.26479	0	2.96537
ENSMUST00000142932	Slc7a11	0	0.510307	4.93202	3.78731	0	0.504882	3.86621	2.84863	0	-0.30533	0.05308	0.199077	0	0.0624579	0.943062	1.0926	0	0.602098
ENSMUST00000097816	Crocc	0	0	4.35884	3.74992	0	-0.337673	-5.34571	-5.03085	0	0.0988783	-0.894825	-6.26315	0	-5.1007	-5.95999	-5.35269	0	-3.30337
ENSMUST00000034611	Phldb1	0	-5.74822	4.76517	3.69481	0	0	5.81186	0.157437	0	0	0	0	0	-0.481152	5.99209	4.61655	0	0
ENSMUST00000163633	Traf7	0	-0.947776	6.15817	3.69154	0	-5.29484	1.3438	-3.58031	0	0.0177353	0.182747	0.322712	0	0.323122	0.375018	0.102439	0	5.47605
ENSMUST00000116434	Zkscan3	0	9.55261	10.512	3.66546	0	-0.305355	0.0748448	0.218336	0	0.52402	0.303876	0.830358	0	0.269674	-0.365505	-0.414101	0	-0.276096
ENSMUST00000111228	Tagln2	0	3.45943	4.40849	3.6192	0	-0.466443	-2.37518	0.596818	0	-0.60335	2.87532	0.87826	0	0.346777	3.00827	2.72358	0	-0.354695
ENSMUST00000143667	Bahcc1	0	0.496743	5.08794	3.60354	0	0.519769	0.626912	0.0548818	0	0.32304	0.317788	0.277728	0	0.222465	0.788642	1.17892	0	-0.0149371
ENSMUST00000000253	Lhx2	0	1.66439	4.20277	3.57463	0	1.72972	3.2539	2.4771	0	0	0	4.67326	0	-0.644677	5.21328	2.98493	0	0
ENSMUST00000114589	Btla	0	3.66546	4.55295	3.56978	0	4.58166	4.56019	3.83321	0	-3.85553	0.179024	-2.96453	0	0.366666	2.0728	1.86322	0	0.633006
ENSMUST00000088046	Klri1	0	2.96537	7.65426	3.56978	0	0.0950514	0.254232	-3.07487	0	0	0	0	0	-0.137709	-1.52653	-1.98416	0	-3.78871
ENSMUST00000019633	Cd70	0	0	8.31528	3.56978	0	0	5.75365	4.9542	0	0	6.21011	2.4771	0	0.697449	6.53637	6.05863	0	0
ENSMUST00000043315	Serpina3g	0	1.40822	3.81601	3.55795	0	0.327449	1.09721	0.950249	0	0.900604	1.99957	2.12199	0	0.127859	0.237381	-0.10553	0	0.713371
ENSMUST00000032259	Cd69	0	0.258778	5.54464	3.52725	0	0.0324389	3.1564	2.03491	0	-0.229492	2.51773	1.41976	0	0.145212	2.04764	1.62485	0	1.72822
ENSMUST00000026449	Il23a	0	-2.96537	7.89333	3.44062	0	-0.017834	7.57935	3.48523	0	2.19616	5.52526	4.40849	0	-2.67878	3.46053	1.17675	0	0.482617
ENSMUST00000026577	Eps8l2	0	3.07487	6.9004	3.39721	0	-1.10502	-0.201443	-1.95913	0	2.19616	0	-1.72972	0	-0.20305	1.86864	0.928368	0	0.221994
ENSMUST00000145742	Slc2a6	0	0.0797882	4.28246	3.3792	0	0.0244413	0.96435	0.353089	0	0.371162	2.00839	2.00693	0	-0.572036	0.643203	0.382947	0	2.06851
ENSMUST00000155928	Pi4ka	0	0	4.32885	3.35908	0	-0.195413	-8.51684	-1.23863	0	0.284446	3.27931	0.453881	0	0	0	0	0	1.15992
ENSMUST00000161465	Setbp1	0	0	4.36875	3.31324	0	0.0757009	0.0572799	-0.33586	0	1.72972	0	0	0	-0.755032	3.07076	2.09331	0	-4.67326
ENSMUST00000025430	Setbp1	0	0	4.39088	3.31324	0	0.0757009	0.0572799	-0.33586	0	1.72972	0	0	0	-0.755032	3.07534	2.09331	0	-4.67326
ENSMUST00000112143	Oasl1	0	-0.0579755	4.67166	3.30766	0	4.04107	14.8472	13.6639	0	-0.242419	6.60581	4.69482	0	-0.352505	5.86373	5.52047	0	8.95004
ENSMUST00000000641	Sema4f	0	2.96537	5.17068	3.2539	0	-0.274083	-2.62457	-2.92929	0	0.228777	-0.290396	-0.466506	0	-0.513307	-0.655059	-1.28248	0	-0.196827
ENSMUST00000056046	Ptges	0	-5.53651	4.23388	3.25011	0	2.02128	1.57631	5.7913	0	2.19616	2.96537	2.67878	0	-2.67878	5.21396	6.39888	0	-0.758348
ENSMUST00000060442	Gpr85	0	-0.614867	4.13167	3.09325	0	-0.311183	3.86615	3.34052	0	1.72972	6.29798	6.00788	0	0.268251	3.60429	3.69637	0	3.07487
ENSMUST00000096029	Psd	0	0.905809	4.19635	3.02735	0	-0.00784373	3.34922	2.01732	0	0.930217	3.34889	3.41078	0	-0.183738	0.512936	0.295181	0	1.91339
ENSMUST00000119891	BC026585	0	1.26194	3.85488	3.00908	0	0.200264	0.151984	-0.278711	0	0.192098	-0.0411722	0.129228	0	-3.07487	4.91431	0.713841	0	0.525503
ENSMUST00000170628	Serpina3g	0	-2.23053	2.72008	2.98464	0	0.601274	0.965593	1.17541	0	0.677443	1.97701	1.95915	0	0.158413	0.635511	-0.023161	0	0.845888
ENSMUST00000108189	Ccl1	0	0	3.95644	2.96537	0	0	8.14926	0	0	-0.302767	7.72984	4.56174	0	-0.466443	9.94264	4.76666	0	4.39232
ENSMUST00000166703	Oas3	0	1.27282	8.58817	2.90575	0	5.26971	8.39487	6.33795	0	0	3.66546	0	0	0	7.06388	5.03237	0	3.16993
ENSMUST00000139710	Pdzk1ip1	0	4.60351	5.91109	2.83621	0	2.80018	6.66296	5.76274	0	3.84141	-3.74992	4.1851	0	0	0	3.07487	0	5.93074
ENSMUST00000172299	Rnf152	0	2.4771	6.91985	2.83621	0	-1.23565	-0.286593	-2.96537	0	1.90957	-0.286593	2.19616	0	-0.337478	-1.44907	-1.60769	0	-1.21021
ENSMUST00000037596	Bcorl1	0	1.30549	3.93486	2.82617	0	-0.218872	0.986152	0.21246	0	-0.237347	0.928163	-0.333044	0	-0.971417	-5.51142	-0.0294006	0	0.375317
ENSMUST00000025522	Pdgfrb	0	0.271421	4.25433	2.78904	0	-0.486015	1.41597	1.02327	0	-0.553225	0.310144	0.141145	0	-0.0279604	0.26138	0.383786	0	-0.110037
ENSMUST00000171139	H2-M2	0	0.556195	3.73153	2.70914	0	0	8.21768	2.96537	0	4.396	7.74133	7.38479	0	-1.16321	-0.036405	-0.838687	0	-0.76921
ENSMUST00000010904	Phlda2	0	0	6.00788	2.67878	0	0	2.19616	4.67326	0	-2.19616	0.747382	0	0	1.21249	7.38666	6.27468	0	0
ENSMUST00000171129	Ppip5k2	0	-0.444783	5.37632	2.61116	0	5.70496	5.83776	10.2554	0	5.69375	4.67495	5.65355	0	10.7279	3.56978	5.77321	0	-5.19298
ENSMUST00000173279	Daxx	0	-3.91857	3.38835	2.60336	0	-0.535081	2.21162	1.09925	0	0.417685	1.70997	-0.125076	0	-0.305883	2.14565	1.02121	0	0.118479
ENSMUST00000098500	Tpbg	0	0.478863	3.56324	2.54839	0	-0.555117	4.47872	2.13623	0	1.72972	7.33314	3.92587	0	-0.60325	2.46272	1.12204	0	5.0132
ENSMUST00000055018	Lpar1	0	-3.87689	3.79878	2.51399	0	-0.482617	0.575121	0.986682	0	0.591402	0.0875192	0.496284	0	0	3.82553	3.95644	0	0
ENSMUST00000035842	Rassf4	0	0.168828	3.51235	2.50971	0	-0.0816744	1.65498	0.740919	0	-0.780731	3.3433	2.45607	0	-0.117477	0.387855	-0.0111778	0	1.28278
ENSMUST00000107201	Cdc42se1	0	4.79999	6.4096	2.47545	0	-4.48651	-3.37759	0.384833	0	0.0297856	-0.425564	1.2471	0	-1.49217	6.19725	5.33896	0	1.35434
ENSMUST00000111888	Ccrl2	0	-0.642556	3.59	2.43835	0	-0.0772599	4.81514	2.6522	0	-0.0304422	1.45002	0.840714	0	-0.582137	4.08802	3.04339	0	0.749494
ENSMUST00000017288	Rnd3	0	-0.250914	3.3611	2.42062	0	-0.311682	0.360907	-0.0349757	0	-0.396098	3.53703	2.69937	0	-0.491906	0.57541	-0.149857	0	0.39197
ENSMUST00000086399	Icam1	0	0.518398	3.38459	2.30262	0	-0.0106408	3.37134	2.09415	0	0.634376	2.49693	2.22088	0	-0.0722127	0.768273	0.651432	0	1.45757
ENSMUST00000115456	Cav1	0	-0.707115	3.45506	2.2901	0	0	2.4771	0	0	0	5.03237	0	0	-1.72972	4.07187	4.03622	0	0
ENSMUST00000133065	Cav1	0	0.14201	3.91104	2.2033	0	0	6.49903	2.4771	0	0	5.8487	3.2539	0	0	0	0	0	0
ENSMUST00000034148	Il15	0	-0.217248	3.72215	2.13361	0	-0.388213	0.273097	-0.823316	0	-0.903874	-0.529161	-1.8003	0	-0.233935	1.98478	1.20753	0	-0.00756324
ENSMUST00000130143	Ppfia3	0	-1.23217	3.93763	2.09009	0	-2.67878	6.92993	4.28405	0	-2.83621	5.52533	2.52134	0	3.31883	8.97932	7.00567	0	-0.341787
ENSMUST00000121645	Isg20	0	-0.482617	3.31147	2.08789	0	0.778367	4.77521	3.0587	0	0.0161744	2.79903	1.25471	0	4.39232	10.6739	8.84375	0	1.95629
ENSMUST00000042692	Tcp11	0	0	3.42751	2.01066	0	1.50635	3.86845	2.99067	0	-2.4771	-2.4771	-2.4771	0	-1.00793	1.69107	1.32868	0	0.722331
ENSMUST00000090730	Man1a2	0	0	5.67203	2.01066	0	-1.72972	8.14433	0	0	3.59206	1.01411	4.35362	0	0	-1.72972	3.63211	0	-7.79294
ENSMUST00000032560	Ppm1n	0	-0.0950514	3.62861	1.97706	0	-0.997591	2.69071	1.19265	0	0	0	0	0	-0.591296	1.16613	1.23565	0	9.62328
ENSMUST00000085102	Cish	0	0.443234	3.78215	1.96369	0	0.0874801	-0.435847	-0.567993	0	-0.26909	0.707393	0.419693	0	0.252273	1.37353	1.35425	0	0.260641
ENSMUST00000109673	Ikzf1	0	6.54407	2.7712	1.94065	0	0.0441165	0.385377	0.45297	0	0.215622	-0.154542	-2.13872	0	3.03269	3.25132	3.12988	0	0.418715
ENSMUST00000138602	Nfkb1	0	-0.0498817	3.43271	1.9268	0	0.167416	2.89275	1.84647	0	-0.0167059	1.39007	1.18298	0	-0.235608	1.07523	0.824023	0	0.26996
ENSMUST00000053491	Pou3f1	0	0.669961	3.15793	1.90169	0	0	0	0	0	-1.44878	1.02832	0.94906	0	4.39232	6.00788	4.20681	0	0
ENSMUST00000109792	Tnfaip2	0	-2.76721	3.37742	1.89728	0	0.478461	0.992629	-1.11131	0	0	0.982333	-0.280939	0	1.79835	3.99537	3.06224	0	4.20681
ENSMUST00000108157	Slfn5	0	4.95303	7.46931	1.83723	0	-3.98577	0.837057	-1.307	0	0	0	0	0	0	3.89395	2.96537	0	3.82553
ENSMUST00000106307	Hivep3	0	-0.171336	3.0412	1.78785	0	-0.166747	2.37683	1.57974	0	-0.644128	0.352648	-0.11058	0	0.0422178	2.65767	2.29976	0	5.49026
ENSMUST00000103378	Igkv8-30	0	-1.09268	3.00295	1.78778	0	0.117193	0.0419841	-0.453066	0	0	0	0	0	0.127743	-1.10367	-0.513178	0	1.72972
ENSMUST00000007799	Cav1	0	-0.407768	3.42737	1.7717	0	2.19616	6.39603	4.01274	0	-1.72972	7.52533	2.86148	0	-0.203073	1.19773	0.650137	0	3.66111
ENSMUST00000080469	Met	0	0.478529	9.84939	1.75629	0	-4.39232	6.78485	0.990533	0	4.40315	0.31363	-1.84804	0	0.707639	3.35598	3.08329	0	2.4771
ENSMUST00000108175	Nfkbid	0	5.23749	10.7822	1.72972	0	-5.15217	0.714605	-4.57122	0	-0.273452	-0.331114	3.17761	0	0	4.85798	7.78227	0	-0.0392797
ENSMUST00000098486	Bcl2a1d	0	-0.391952	3.2693	1.70682	0	-0.0388845	3.09722	1.37713	0	-0.366188	2.85446	2.39577	0	-0.359208	1.45077	0.955965	0	2.10763
ENSMUST00000106945	Ak4	0	3.79446	8.24728	1.6564	0	4.45495	5.31331	0	0	-2.60574	-2.30253	0.215202	0	-7.15463	-3.32911	0.480169	0	2.62554
ENSMUST00000107601	Arhgap23	0	6.76089	7.37905	1.58576	0	0.388705	0.0797157	0.117764	0	-0.908489	5.34406	4.8361	0	3.2539	4.20681	0	0	4.24192
ENSMUST00000172753	Hspa1b	0	-0.207235	3.17533	1.56281	0	0.0984429	3.14268	2.92464	0	0.318571	1.52064	1.29205	0	0.0290134	2.15652	1.62914	0	-0.484315
ENSMUST00000093290	Peli1	0	0.137147	2.77024	1.55389	0	0.115772	0.839623	0.569951	0	0.0752668	-0.0927715	0.396168	0	-0.212087	1.51038	1.28778	0	-0.00245515
ENSMUST00000153054	Irf1	0	1.4494	2.69691	1.51917	0	1.81838	0.684847	0.357609	0	2.79393	4.15373	3.99498	0	0.182085	2.08839	1.29332	0	-0.0681022
ENSMUST00000177539		0	-0.103096	2.57401	1.51328	0	-0.0162573	2.06596	1.15815	0	0.0785314	1.18597	0.774125	0	0.0247844	-0.72427	-0.512866	0	0.462632
ENSMUST00000162285	Ikbke	0	0.992369	2.79493	1.43904	0	0.914428	5.32643	4.82864	0	0	0.784757	0.75595	0	-2.21799	2.98071	2.54015	0	3.70893
ENSMUST00000060303	Tshz1	0	0.228791	2.34522	1.30517	0	-0.409863	-0.368167	-0.746885	0	0.0102226	0.200455	-0.388569	0	-0.178622	-0.230922	-0.0272011	0	-0.247988
ENSMUST00000171208	Micall2	0	0.320874	2.48413	1.30478	0	-0.055028	0.185058	0.212881	0	-0.690729	0.0209389	-1.18671	0	-3.32911	-3.07961	2.43058	0	-0.138382
ENSMUST00000052281	E130012A19Rik	0	-0.356536	2.35161	1.29348	0	0.142434	1.08456	0.45558	0	1.12154	0.606346	1.78679	0	-0.00264705	1.05103	0.607917	0	0.0349835
ENSMUST00000139809	9030625A04Rik	0	-0.156298	2.28003	1.29123	0	0.4207	3.20096	2.40186	0	-0.491886	0.927602	0.681168	0	-0.787553	1.88114	0.948347	0	1.41688
ENSMUST00000046506	Clcf1	0	0.0218124	2.13544	1.28731	0	-0.425088	0.773039	0.0547169	0	-1.11047	3.63448	1.95286	0	0.0946579	1.85229	0.894044	0	-0.848656
ENSMUST00000161764	Ikbke	0	-0.228612	2.68452	1.28426	0	5.03967	10.6792	10.1779	0	0.892482	-1.38125	1.30648	0	-2.51841	4.58912	5.10402	0	7.04575
ENSMUST00000034231	Ccl22	0	-0.394012	2.76345	1.28077	0	-0.497781	5.36015	2.59053	0	1.72972	8.76581	6.00788	0	-0.0605952	3.97639	3.11665	0	4.09413
ENSMUST00000063854	Ppp4r2	0	-0.159735	2.40509	1.27859	0	0.0486099	0.909389	0.508468	0	-0.0223609	0.115737	0.152348	0	0.0324615	0.884912	0.562278	0	0.0644589
ENSMUST00000133342	Ikzf4	0	0	4.72369	1.26327	0	-0.149137	1.11698	0.274343	0	-0.491235	-1.31564	-2.04041	0	-0.0963904	1.19149	1.1631	0	-0.0779289
ENSMUST00000021710	Tnfaip2	0	0.128968	2.38824	1.26295	0	0.0750904	0.957298	0.277715	0	0.484446	2.26355	1.8884	0	0.0873672	2.37973	1.94945	0	2.15743
ENSMUST00000037964	Txlnb	0	-0.336788	3.6726	1.22413	0	-0.61097	1.3857	-0.978942	0	-0.176208	-0.359935	-1.41335	0	0.0232602	0.788932	0.835677	0	2.61004
ENSMUST00000087328	Hspa1a	0	0.364889	2.16923	1.21692	0	-0.187325	4.24244	4.08593	0	-0.105494	1.01234	0.363737	0	-0.133694	2.20893	1.84289	0	-0.129156
ENSMUST00000147208	Hap1	0	-3.07487	2.47381	1.21195	0	-0.466443	2.67878	-2.19616	0	0	0	0	0	-0.49094	-2.20646	-4.40135	0	0
ENSMUST00000015540	Cd83	0	0.323356	2.51185	1.19548	0	0.10259	1.27801	0.928703	0	-0.298076	2.11774	0.684257	0	-0.908932	0.0438576	-0.62848	0	4.74435
ENSMUST00000175775		0	-0.516681	8.13512	1.17951	0	-0.976407	2.7991	8.54921	0	-3.7043	3.56119	2.83544	0	-0.589376	1.22208	1.02729	0	0
ENSMUST00000030263	St3gal3	0	-0.397395	2.46553	1.17775	0	1.06942	2.28275	0.973792	0	-0.280415	-0.370371	-0.478296	0	-0.395657	1.63008	1.23506	0	0.202982
ENSMUST00000070219	Pard6g	0	0.564846	6.00104	1.14068	0	-1.14106	-0.205921	-1.87793	0	-2.3536	-5.03237	-5.03237	0	-0.233975	2.35597	1.85086	0	3.6192
ENSMUST00000059081	Il18	0	-0.0183252	2.40982	1.13596	0	-0.376917	1.098	0.643999	0	-2.21233	0.753036	-2.67878	0	0.715307	0.0538569	-1.06276	0	2.83621
ENSMUST00000118340	Rapgef2	0	0.0986879	2.10279	1.09139	0	-0.183085	0.0706194	-0.116242	0	0.40378	0.000658362	0.194629	0	-0.0601874	2.38668	2.02855	0	0.294407
ENSMUST00000066283	Lif	0	-1.02973	8.82013	1.0643	0	0.640054	6.02388	4.04107	0	-1.41044	0.705086	-0.659852	0	0.00265685	3.22369	0.0434916	0	0.0764003
ENSMUST00000053361	Gprc5c	0	-0.369187	2.12703	1.05968	0	0.470535	-0.516742	-1.4383	0	-0.278275	-0.914168	-0.201741	0	0.82065	3.12343	1.62504	0	-1.72972
ENSMUST00000106006	Slc25a22	0	4.48774	7.50526	1.05132	0	-3.64638	2.61973	-2.8999	0	-0.571068	-1.36205	-1.38488	0	3.07487	0	0	0	0.387565
ENSMUST00000115461	Eif4g1	0	0.969653	2.06256	1.04798	0	0.299959	0.222961	0.200532	0	0.419715	-0.380161	0.493586	0	-6.64158	-0.55663	-2.00233	0	6.30304
ENSMUST00000148816	9130014G24Rik	0	-0.276113	1.99304	1.02495	0	0.803099	4.44489	3.12004	0	-2.1656	-3.3603	-7.68403	0	-0.168436	1.79666	1.5414	0	1.49809
ENSMUST00000104896	Cd80	0	-0.616993	2.49149	1.01709	0	-0.239697	1.5669	0.68647	0	0	0.771146	1.08327	0	0.176267	1.81654	1.59871	0	0.52139
ENSMUST00000030021	Coro2a	0	6.71891	6.70668	0.965889	0	-0.0157654	-1.60926	-2.15795	0	-0.498102	-0.585274	-2.01404	0	1.92187	3.38604	2.59114	0	-0.32508
ENSMUST00000166160	Phip	0	-3.54829	2.04567	0.950014	0	0	10.9632	5.08434	0	0	-3.2539	-3.2539	0	0	0	0	0	3.01471
ENSMUST00000101148	Nlrp3	0	-0.580401	3.4147	0.92597	0	0.131175	-4.78007	-0.841859	0	-0.650321	-0.216915	-0.647665	0	-0.500086	1.29981	-4.09484	0	-0.538865
ENSMUST00000105393	Icosl	0	-0.46618	4.09712	0.920399	0	-0.153204	0.53587	-0.6181	0	-0.187739	0.310526	-0.286984	0	-0.386147	0.711585	0.123351	0	0.218219
ENSMUST00000148105	March5	0	1.51645	1.54076	0.913049	0	-0.547551	0.800246	-0.549423	0	-0.101205	0.227183	0.243053	0	-0.0531199	2.37433	1.21006	0	-0.684433
ENSMUST00000066460	Bcl2a1c	0	-0.133323	2.07078	0.885323	0	0.174532	3.28474	1.74071	0	-1.72972	0.747382	3.14522	0	0.0591368	2.22836	1.3477	0	1.67399
ENSMUST00000111266	Trp53i11	0	-3.82553	6.34224	0.869559	0	0.435129	0.470427	-0.069791	0	-0.478708	-1.06179	-0.631337	0	-1.02161	2.05094	1.62151	0	-0.206637
ENSMUST00000091112	P2ry14	0	0.756631	2.26334	0.866152	0	0.396039	-0.0711738	-0.0841547	0	-0.20685	-0.668856	-0.782115	0	1.71678	1.45906	1.67842	0	0.107137
ENSMUST00000143567	Atp2b4	0	-0.517541	2.35497	0.853856	0	0.527312	0.216427	0.243422	0	1.36433	0.456821	0.974605	0	0.415517	0.345674	0.568546	0	-0.344573
ENSMUST00000041035	Triobp	0	6.27502	8.14494	0.848017	0	0.519228	1.3742	-0.56938	0	-5.07235	0.227347	-10.3434	0	-0.530936	0.292666	1.88928	0	0.215126
ENSMUST00000032265	Olr1	0	-0.284961	1.83508	0.8406	0	0.229501	3.14495	1.94492	0	-0.459609	0.988805	0.31711	0	-0.136915	-0.80993	-0.512186	0	1.17938
ENSMUST00000015585	Gzmc	0	0.396098	1.3623	0.837935	0	0	5.8487	6.47208	0	0.286593	6.60483	6.04423	0	2.19616	5.29616	4.76248	0	-2.19616
ENSMUST00000151992	Col27a1	0	2.80793	1.91072	0.829246	0	-0.910898	0.233716	-1.94018	0	0	2.4771	0	0	-1.09268	4.76079	4.38814	0	2.19616
ENSMUST00000036370	Tagap	0	-0.104938	2.83751	0.809235	0	-0.101013	1.46712	0.38609	0	-0.372222	0.107706	-0.298733	0	-0.071751	0.528441	-0.0331788	0	0.177786
ENSMUST00000109674	Ikzf1	0	0.200386	1.77089	0.780373	0	0.42383	0.937275	0.533557	0	0.0910022	0.0561266	0.752985	0	0.310969	0.349607	0.409227	0	-0.0133768
ENSMUST00000177039	Uba7	0	-3.89395	1.28976	0.779306	0	-0.286593	1.28256	-2.96537	0	-3.63582	-0.299818	-0.703971	0	1.28904	1.52776	1.48462	0	-3.74992
ENSMUST00000103316	Igkv9-120	0	-2.67878	1.53685	0.776799	0	0.145109	0.319298	0.0494267	0	0	0	2.67878	0	-0.361596	-1.09123	-0.876021	0	-0.466443
ENSMUST00000063982	Fzd5	0	-5.12223	1.92479	0.766749	0	0.198527	0.665811	0.263087	0	4.56249	4.89847	4.88049	0	-0.0133152	1.75725	0.811954	0	1.56164
ENSMUST00000168092	Rasgef1b	0	-0.317925	2.27999	0.750649	0	-0.41817	3.64536	0.974101	0	0.110344	1.57294	0.864298	0	0.177596	2.10638	0.792188	0	-1.26511
ENSMUST00000087497	Col11a2	0	4.03043	6.30536	0.725865	0	0.0112906	-0.0359265	-0.250158	0	0.408593	-0.163051	-0.0628465	0	-0.00689687	1.74002	1.32239	0	-0.0953336
ENSMUST00000114728	Cd80	0	0.431839	1.24145	0.70009	0	-0.280939	2.4472	1.57292	0	0	0	0	0	5.28088	7.22819	7.01978	0	0.0244586
ENSMUST00000093467	Atp13a1	0	5.80869	1.30307	0.696062	0	1.1821	1.34554	1.68669	0	4.9373	-0.766847	5.04371	0	5.26627	-0.645579	5.83781	0	-0.0245983
ENSMUST00000145401	Il9r	0	-2.4771	3.99498	0.692827	0	-1.18177	1.38588	0.833557	0	-1.64186	-0.894953	-4.02193	0	-0.670321	-1.92442	-2.23623	0	-2.19616
ENSMUST00000137296	Rnf31	0	-0.202816	1.90485	0.662304	0	0.102141	1.03638	0.215923	0	0.494521	1.00955	0.520113	0	0.213464	2.13591	1.97769	0	0.426183
ENSMUST00000166101	Spnb1	0	2.63778	2.75438	0.658569	0	0.585489	0.698708	-0.240315	0	1.72972	2.00486	2.06794	0	-0.35973	3.21163	3.04645	0	0.466443
ENSMUST00000094663	Gal3st2	0	-2.19616	1.55376	0.640054	0	0	0	-1.72972	0	0	0	0	0	-0.257689	1.20519	0.728358	0	1.72972
ENSMUST00000164207	Fgfr3	0	0.547034	4.8635	0.615568	0	-1.20036	0.357486	-0.291045	0	-0.456111	-0.645404	0.324176	0	0.421447	1.76972	1.85233	0	-0.539001
ENSMUST00000099816	Cd80	0	-0.513435	1.90073	0.580569	0	0.137252	1.88597	1.08633	0	0.0572799	3.82523	2.25344	0	0.0293384	2.00717	1.82321	0	0.577491
ENSMUST00000110391	Cmah	0	4.90769	5.60509	0.466443	0	0.50232	-0.904027	-0.482502	0	-0.756987	-0.845152	-0.154233	0	0.420511	-0.154386	-2.02785	0	-4.08387
ENSMUST00000086876	Pot1b	0	-0.245496	1.61137	0.459462	0	-0.259579	0.706819	0.397505	0	-0.495297	-0.405281	-0.703959	0	-0.74239	-1.12647	-1.11891	0	1.16437
ENSMUST00000163108	Sema4d	0	-5.09058	6.54383	0.441458	0	-5.71541	-1.127	0.623591	0	0.0706158	0.132063	-0.323234	0	0	0	11.3293	0	-0.487866
ENSMUST00000117085	Fam108c	0	-0.0317681	5.50342	0.430432	0	5.91544	-0.399031	-0.507361	0	0.217054	-6.39893	0.214048	0	5.94825	-6.09011	-0.0684254	0	5.98667
ENSMUST00000123941	Gtf2ird2	0	0.395271	1.55802	0.423171	0	0.101812	0.80611	0.14479	0	-0.428421	0.701092	0.00747919	0	-0.606106	1.58351	1.06148	0	0.348019
ENSMUST00000034232	Ccl17	0	-3.39721	1.89762	0.412771	0	-0.680666	2.36494	0.504134	0	-1.29038	0.725925	-0.234581	0	-0.970535	5.45957	3.00052	0	-0.241728
ENSMUST00000099972	Itga4	0	-0.324695	1.60809	0.405016	0	-0.167268	-0.097344	-0.721321	0	-0.510201	0.467939	-0.238882	0	-1.82431	-1.48936	-1.63433	0	0.517492
ENSMUST00000167307	Slc25a42	0	6.29802	1.51433	0.399851	0	0	9.34748	4.9542	0	0.0369624	-4.94665	-1.12112	0	-1.11483	-10.1983	-7.02835	0	3.89395
ENSMUST00000063570	Tlr11	0	0	2.44135	0.390444	0	-0.692827	-3.3716	-1.45638	0	0	0	0	0	-0.860121	-3.65182	-4.40654	0	-5.16153
ENSMUST00000003808	Gdf15	0	-0.697241	1.68531	0.387487	0	-1.37362	9.04556	6.946	0	-1.81129	1.88381	2.3476	0	1.08102	3.3126	1.6641	0	0
ENSMUST00000134929	Mmd	0	-0.954185	1.75511	0.38695	0	-0.447556	-0.342634	-0.396368	0	-0.901979	-0.397921	-1.47422	0	-0.0214557	1.14046	0.554528	0	-0.000517446
ENSMUST00000160635	Tmbim6	0	-4.00352	1.49643	0.381255	0	1.54611	2.34878	2.50511	0	0.0382806	0.263576	0.901109	0	3.45943	6.58791	6.9023	0	-0.348759
ENSMUST00000176491	Sik2	0	0.896955	6.65091	0.360949	0	1.17707	0.0242842	0.325548	0	-0.946619	3.86424	4.23685	0	0.0246534	2.23988	1.86806	0	0.327356
ENSMUST00000122348	Cdkn1a	0	-0.288529	3.93779	0.315878	0	0.656809	0.557152	-0.171072	0	0.395041	1.30949	1.17447	0	-0.493142	3.26368	1.83063	0	-0.117415
ENSMUST00000119373	Gramd1b	0	0.0980271	1.34086	0.297908	0	-0.857869	1.86506	0.00340975	0	-0.356099	-0.678152	-2.37222	0	-0.778156	3.49074	2.83666	0	0.772088
ENSMUST00000134465	Phldb1	0	-0.497785	1.66691	0.293814	0	-3.36438	3.00824	1.86989	0	-0.185215	-0.163789	0.0320407	0	-0.556264	1.40145	0.855388	0	0.525372
ENSMUST00000056336	Oprd1	0	0	1.37362	0.280939	0	-2.67878	1.99448	-2.67878	0	0	0	1.72972	0	-1.22403	2.40464	1.41807	0	1.72972
ENSMUST00000114930	Mylk	0	0.34374	1.35683	0.27261	0	-0.311948	0.705781	-0.13355	0	-0.400024	0.772289	1.60687	0	1.45061	2.1981	3.31523	0	0.208545
ENSMUST00000107903	Akap1	0	-0.433728	6.11086	0.271601	0	-7.2011	0.179296	-5.4485	0	0	3.16993	0	0	0.634198	4.95782	-4.09244	0	5.03908
ENSMUST00000021900	Sema4d	0	-0.295824	1.61501	0.246475	0	-0.0651618	-0.251342	-0.404735	0	0.335435	-0.107771	-0.307654	0	-0.256505	-0.805217	-0.688722	0	0.108874
ENSMUST00000003154	Efna2	0	-0.207066	1.4365	0.215336	0	-1.1065	2.28733	1.30748	0	1.60056	1.83922	-0.488271	0	0.12226	2.06886	1.94208	0	0
ENSMUST00000103059	Col9a3	0	-0.306672	4.09469	0.214511	0	-0.193477	2.11427	1.55277	0	-3.43063	-0.304168	0.268365	0	0.857806	3.22074	2.34565	0	0.388457
ENSMUST00000139541	Use1	0	-0.372586	3.0441	0.200921	0	-2.38459	-0.554521	-2.4214	0	4.39232	2.19616	4.35884	0	0	-0.466443	-2.19616	0	-1.60418
ENSMUST00000059078	Fam43a	0	-0.407409	1.55358	0.190768	0	-0.0651727	-0.482313	-0.540285	0	-0.332071	-1.16849	-1.70191	0	0.268495	-1.46838	-1.49737	0	0.0577155
ENSMUST00000138037	Irf9	0	-1.16726	0.879769	0.169931	0	0.497052	1.96917	1.08869	0	-11.1169	0.410324	-5.28355	0	0.639814	2.22267	1.82277	0	0.736293
ENSMUST00000138688	Ddx49	0	0.700977	1.6847	0.168351	0	1.35922	1.42454	1.60518	0	0.326925	-0.253233	-0.0145966	0	0.41552	2.26492	1.92172	0	-0.505336
ENSMUST00000156519	Col27a1	0	-2.67878	1.03015	0.157437	0	0	3.56978	0	0	0	0	1.72972	0	-0.747382	8.20604	7.27121	0	0
ENSMUST00000097333	Ddr1	0	3.67441	5.96109	0.15735	0	-0.623219	-0.494063	0.110344	0	0.537819	-3.20379	0.415409	0	0.761734	-1.39295	-0.447438	0	2.96537
ENSMUST00000125625	Sbds	0	-1.2164	1.04661	0.150878	0	-0.126522	0.508985	0.268875	0	-0.015013	0.329046	-0.424535	0	-0.0952685	2.00379	1.29819	0	0.254887
ENSMUST00000126934	Ncf1	0	0.192008	2.0654	0.13999	0	-0.133112	1.09919	0.775817	0	-0.288337	1.77898	1.32743	0	-0.386802	1.96816	0.983715	0	0.566876
ENSMUST00000077946	Dock10	0	-0.892023	1.60031	0.138849	0	-0.14433	1.69101	1.00492	0	-0.295132	0.732447	0.317307	0	-1.41496	2.11723	1.99596	0	0.768104
ENSMUST00000174366	Dhx16	0	6.13417	0.86363	0.131346	0	-0.20265	-9.68791	-4.61622	0	0.383466	-1.393	-0.394484	0	1.19289	-9.1302	-0.484318	0	-4.69196
ENSMUST00000052629	Igsf9	0	0.356046	1.73554	0.114401	0	-0.0768262	-3.88295	-0.431485	0	-2.19616	-2.19616	-0.466443	0	1.287	4.40692	4.53354	0	0
ENSMUST00000176425	0610031J06Rik	0	4.97814	6.60471	0.11024	0	-6.3172	1.24117	-4.92138	0	-0.401349	-0.215418	-0.392902	0	0.077908	-0.259673	-6.60274	0	-0.0747123
ENSMUST00000119041	Nipa2	0	5.12402	5.11434	0.0941199	0	-0.264306	0.593439	0.209212	0	-5.04572	0.0752739	0.0195676	0	6.23412	6.56132	6.56615	0	5.13864
ENSMUST00000075221	Osm	0	0.445032	1.13537	0.0738473	0	0.657475	1.22784	1.14504	0	1.04653	0.00677704	1.73786	0	0.377318	0.0826199	-0.244151	0	-0.135786
ENSMUST00000161796	Hmgn3	0	-0.140543	1.37834	0.0701283	0	-0.348095	0.984148	0.772137	0	-1.45384	-0.575121	0.0960294	0	-0.135713	1.32242	1.19349	0	0
ENSMUST00000081695	Gon4l	0	4.65023	3.75605	0.0664286	0	5.55016	1.19276	-0.818818	0	-5.39985	-1.85826	-0.908738	0	-1.5427	-2.85456	-0.277266	0	5.63251
ENSMUST00000119168	Zfp740	0	0.118635	5.22794	0.0652264	0	-4.21736	-3.22715	1.07539	0	0.032369	3.97993	5.05625	0	-0.142017	-6.26989	-0.711323	0	0.283375
ENSMUST00000031276	Rasgef1b	0	-0.331088	1.85676	0.00221134	0	-0.247564	2.61811	0.526552	0	-0.816017	2.66438	1.45459	0	-0.445326	1.963	0.349614	0	4.14039
ENSMUST00000113119	Brpf1	0	0	5.7023	0	0	0.369512	-5.06529	5.42344	0	0.254264	-0.285379	0.325071	0	-0.714188	-0.745965	-0.39183	0	-5.03237
ENSMUST00000089257	Insm1	0	0	2.4771	0	0	0	0	0	0	0	0	0	0	-0.599437	1.80601	1.61098	0	0
ENSMUST00000169376	Dscaml1	0	0	3.92587	0	0	2.19616	1.52418	2.19616	0	0	0	0	0	-0.130102	3.20111	3.10573	0	1.72972
ENSMUST00000164266	Fam173b	0	5.53874	5.37031	0	0	3.70893	3.39721	0	0	-4.55003	0.725372	-8.75684	0	-2.16269	-9.13151	-9.13151	0	4.84935
ENSMUST00000038695	Kcna2	0	0	3.56978	0	0	1.72972	0	0	0	0	0	0	0	-1.6432	4.04822	2.45265	0	0
ENSMUST00000128565	Arhgef9	0	2.96537	3.32911	0	0	-3.82902	-6.50779	-0.659094	0	-0.670005	-0.738107	-0.670005	0	0.691196	3.30003	3.05527	0	-0.357932
ENSMUST00000108068	Ubap2	0	0	6.03187	0	0	-10.9171	-4.61334	-5.25027	0	0.570949	0.0733958	-0.148138	0	0	0	5.98307	0	-11.0368
ENSMUST00000110065	Gpr68	0	0	4.46979	0	0	-4.55795	-0.279136	-0.103007	0	-4.45495	-4.45495	-1.48958	0	-0.0862106	-0.80201	-0.665779	0	-0.796929
ENSMUST00000108402	Slc6a4	0	0	4.62751	0	0	-0.0565441	1.63811	0.672829	0	-3.79532	3.19025	1.597	0	5.05908	4.36932	4.34734	0	1.79572
ENSMUST00000066594	Sh2d4a	0	2.83621	7.86713	0	0	2.19616	8.5107	5.91109	0	-1.72972	0	-1.72972	0	-0.678936	2.12862	1.43734	0	0
ENSMUST00000127674	Ppp1r16a	0	0	2.83621	0	0	-1.94931	-3.55694	0.387832	0	-2.34016	-1.68603	-0.254944	0	1.18588	1.67892	1.25092	0	0.939549
ENSMUST00000120066	Pex26	0	10.0467	9.6928	0	0	3.71033	5.87677	4.83034	0	0.0146705	-0.164538	0.0452556	0	-0.289907	0.45226	0.223288	0	0.0881921
ENSMUST00000089469	Apol7b	0	0	2.4771	0	0	0	6.09011	1.72972	0	0	2.19616	0	0	-0.416833	2.25049	1.41363	0	0.280939
ENSMUST00000167273	Ppp1r15a	0	0	7.63699	0	0	2.19616	5.42843	4.90588	0	0.178184	0.777853	0.11068	0	0.0822785	1.69996	0.72124	0	-0.197719
ENSMUST00000141691	Ppp1r15a	0	0	7.63699	0	0	2.19616	5.42843	4.90588	0	0.178184	0.781486	0.11068	0	0.0863864	1.70569	0.72124	0	-0.197719
ENSMUST00000098456	Ppp1r15a	0	3.32911	4.46979	0	0	-1.72972	5.40401	-1.72972	0	-1.41981	-0.534465	-2.09417	0	0.219536	1.47459	0.98341	0	-2.19616
ENSMUST00000148650	Pkn3	0	4.20681	4.93132	0	0	-0.469175	-1.97785	-0.0791745	0	-3.43818	-3.04667	-3.00986	0	-0.129386	-5.7801	-5.69915	0	-4.93828
ENSMUST00000066510	Fam75d3	0	0	2.4771	0	0	0	-2.19616	-2.19616	0	0	0	0	0	0.136962	3.92367	3.48603	0	0
ENSMUST00000171101	Card10	0	5.52526	6.76209	0	0	-0.85233	-2.5655	-3.03407	0	0	0	0	0	0.79777	-4.93584	-2.30131	0	-4.11899
ENSMUST00000171549	Ptpn6	0	9.16207	10.4543	0	0	-5.0923	-0.289961	-5.15232	0	-0.26403	2.6154	0.291559	0	-4.55942	2.02284	1.33754	0	-4.61561
ENSMUST00000086835	Kdm4b	0	4.72664	10.6911	0	0	3.95644	0	3.51671	0	0.442157	-1.93817	-1.47715	0	2.13169	3.25251	2.57515	0	3.84047
ENSMUST00000109670	Ncoa6	0	4.80459	9.86386	0	0	-0.803	-0.683381	-5.13086	0	1.95896	1.74258	0.0173625	0	1.16812	5.32082	6.15334	0	-4.38315
ENSMUST00000173292	Dennd3	0	0	3.82553	0	0	0.120268	-0.772917	-4.26316	0	-0.1152	-4.04107	-0.524363	0	-4.9809	2.52588	2.94582	0	3.18431
ENSMUST00000094421	Cep250	0	5.11501	5.24643	0	0	-5.1029	-0.536968	5.3843	0	-5.84086	-1.01132	-1.91993	0	-1.1169	-1.80973	1.13238	0	4.3095
ENSMUST00000128420	Gtf2h1	0	0	4.80459	0	0	-0.0746244	-5.12692	3.66075	0	-5.64702	-1.53021	-5.64702	0	0	0	0	0	0
ENSMUST00000173078	Otud4	0	0	6.05833	0	0	5.68365	6.43732	6.81369	0	0.778179	0.585078	0.628374	0	5.24643	11.0525	11.6646	0	-5.53874
ENSMUST00000112063	Klrd1	0	0	3.39721	0	0	-0.0761621	-1.51643	-1.0706	0	-2.96537	-2.96537	-2.96537	0	-0.226938	-3.01717	-2.86887	0	-0.497241
ENSMUST00000166478	Morf4l2	0	0	4.43979	0	0	0	5.37452	0	0	0	4.46979	0	0	-4.53974	-4.53974	1.2213	0	-6.00521
ENSMUST00000125276	Slc35c1	0	5.31331	5.64414	0	0	0	4.28682	4.84935	0	0.15321	-5.07804	-0.830114	0	0	0	0	0	-4.20681
ENSMUST00000140912	Crem	0	4.04107	4.35884	0	0	0	0	0	0	-4.16321	0.142298	-4.16321	0	0.616484	-3.99789	-5.58407	0	7.28496
ENSMUST00000114496	Cd47	0	0	4.60351	0	0	-4.14508	2.08469	-4.30282	0	-0.541499	-0.1433	-0.172205	0	0.256493	0.620326	0.0865263	0	0.432241
ENSMUST00000136353	Flot2	0	2.19616	10.8713	0	0	0.375224	-0.671	0.068141	0	4.01448	0.426662	-0.0282548	0	3.09898	0.403249	4.96648	0	-0.295293
ENSMUST00000112888	Tmem164	0	0	5.33133	0	0	-5.20523	-0.313727	-0.692656	0	2.9736	0.412691	0.378533	0	-0.210193	-0.819994	-0.331335	0	-6.44027
ENSMUST00000147182	Vsig10	0	0	3.66546	0	0	-3.5836	-7.04303	-2.65071	0	-0.1166	-0.750652	-1.34843	0	0.176823	2.29471	2.11873	0	0
ENSMUST00000156546	Cerk	0	0	5.45757	0	0	0.71382	-10.7088	-0.142517	0	0.414924	-0.0770474	0.229481	0	5.45382	9.13954	0	0	-6.09011
ENSMUST00000061070	Pwwp2a	0	3.89395	4.01395	0	0	5.49368	5.60065	4.06721	0	0.181171	0.469453	0.0829075	0	4.27232	5.72439	6.56331	0	1.82499
ENSMUST00000137458	Rasal3	0	5.51153	5.38698	0	0	-0.0968015	-5.36842	-5.8846	0	-12.1513	-7.25982	-12.1513	0	-5.81528	-7.06485	-6.07022	0	5.39109
ENSMUST00000109298	Slc35c2	0	0	4.71627	0	0	5.61253	6.3701	-0.332928	0	-0.610566	-6.38844	-5.73642	0	-11.3498	-11.3498	-6.52697	0	-0.693694
ENSMUST00000073873	Slc9a8	0	4.57867	10.9154	0	0	4.3415	0	3.66546	0	-2.96589	0.679286	1.79163	0	-1.08713	-0.0145438	0.43132	0	-3.1419
ENSMUST00000020650	Il13	0	0	2.96537	0	0	1.35453	3.20373	4.11497	0	-0.843255	1.91745	4.25595	0	1.93139	2.32749	3.3716	0	1.34971
ENSMUST00000156876	Mfsd6	0	4.78588	4.60351	0	0	5.77888	-0.574268	4.90168	0	-0.405378	-0.270191	-0.488243	0	-4.84348	1.34706	-0.899278	0	1.13081
ENSMUST00000159106	Cacna1s	0	2.67878	5.731	0	0	3.92587	0	0	0	0	0	0	0	0.591989	-0.706782	0.263706	0	0
ENSMUST00000035604	Gemin5	0	5.12692	10.5567	0	0	-0.0900979	-4.49859	-4.49859	0	-4.01395	1.68032	0.826666	0	-5.88232	-5.0096	-0.405812	0	0
ENSMUST00000152402	1700029G01Rik	0	0	3.74992	0	0	-5.52526	-2.68905	-5.52526	0	-1.98883	-4.9542	-4.9542	0	1.30047	2.56091	2.66836	0	-2.4771
ENSMUST00000174670	H2-Oa	0	0	4.28682	0	0	0.0757353	-0.871642	-1.74412	0	-0.488271	-0.129156	-1.7021	0	0.100436	-2.04975	-1.89902	0	0.397584
ENSMUST00000114121	Nptn	0	0	4.3415	0	0	-3.39721	-3.39721	-3.39721	0	-4.66209	0.261438	-0.394453	0	11.2487	11.4946	3.74992	0	0
ENSMUST00000167113	Trim43b	0	0	2.96537	0	0	-2.19616	0	0.280939	0	0	0	0	0	-0.0796372	2.23467	1.58884	0	-2.96537
ENSMUST00000120105	Cdk9	0	0	6.13237	0	0	1.08931	1.53699	0.0777322	0	-5.14564	-5.22629	-0.231394	0	0.261305	-1.80274	0.137576	0	-0.0393063
ENSMUST00000167117	Sell	0	0	6.21927	0	0	0.39106	-3.02159	-1.64787	0	3.96587	2.96537	-2.67878	0	3.01749	-1.0249	-4.48433	0	-0.936879
ENSMUST00000152587	Gtf2ird2	0	0	2.96537	0	0	-0.435555	2.2529	0.0279787	0	0	0	0	0	2.50325	6.68648	5.18406	0	1.62041
ENSMUST00000097474	Rcsd1	0	4.32373	5.21575	0	0	0.344919	-0.380472	-0.513156	0	3.89911	4.73182	4.69487	0	-0.0509608	1.77369	1.10785	0	-0.305233
ENSMUST00000105479	Lilrb4	0	5.84653	5.95551	0	0	-1.54889	1.45577	2.2508	0	0	0	0	0	0	0	0	0	0.672659
ENSMUST00000139589	Sdccag8	0	0	4.42431	0	0	0	0	0	0	0	0	0	0	1.03689	6.92691	7.04293	0	-2.67878
ENSMUST00000097418	Ccr6	0	0	2.67878	0	0	-0.00836942	-7.00382	-7.00382	0	0	0	0	0	-0.681479	-1.74136	-1.9789	0	0
ENSMUST00000035061	Ngp	0	0	2.67878	0	0	0	0	0	0	0.476535	1.62738	0.196468	0	0.142277	-0.396583	-0.203648	0	0.0955457
ENSMUST00000166099	Sap25	0	4.3415	5.82215	0	0	0	0	3.82553	0	0.966778	1.75762	1.38189	0	-0.117381	-1.30438	-0.495375	0	0
ENSMUST00000110979	Pilra	0	4.48433	2.67878	0	0	-0.0638212	-0.536968	4.61082	0	-4.09692	0.888884	0.105802	0	6.85664	6.47208	7.52047	0	1.87338
ENSMUST00000112698	Zfp644	0	0	4.92353	0	0	-5.1727	0.366039	0.167477	0	0	0	0	0	0	0	0	0	0
ENSMUST00000159955	Lamb3	0	2.19616	3.32911	0	0	4.16405	6.77837	6.05726	0	-0.286593	0.771146	0.569468	0	0.0897239	0.157826	0.436998	0	0.076992
ENSMUST00000065478	Gfi1	0	0	4.35884	0	0	9.33226	9.51377	10.1563	0	-3.88972	-3.66168	-3.87574	0	-4.66209	0.0848375	2.25727	0	0.91371
ENSMUST00000110882	Sun1	0	5.44627	5.68343	0	0	3.81183	-1.00405	-0.105358	0	-4.14039	0.425543	0.543868	0	0	0	0	0	0
ENSMUST00000170762	Hdac5	0	0	5.465	0	0	-3.2717	-0.318526	-6.8723	0	0.526745	0.816104	3.92671	0	6.52774	0.274391	5.95927	0	0.362553
ENSMUST00000100314	Cldn10	0	2.67878	3.32911	0	0	-1.02832	-4.9542	-2.4771	0	0	0	0	0	-0.701938	-3.08597	-3.46097	0	0
ENSMUST00000164101	Ikbkg	0	4.14039	4.72664	0	0	-0.143311	-3.39721	-3.39721	0	-0.716588	-5.48325	-5.48325	0	-0.0111752	4.73261	-5.1727	0	-0.353976
ENSMUST00000137131	Ryr3	0	0	2.96537	0	0	0	0	0	0	-0.767529	0.520664	-0.844401	0	-0.557793	-1.35145	-1.72312	0	0.227298
ENSMUST00000113977	Suv420h1	0	3.45943	4.35884	0	0	3.16993	0	4.99078	0	4.04107	0	0	0	2.71585	2.27522	8.40813	0	0
ENSMUST00000136419	Rpap1	0	0	5.39109	0	0	0.120252	-1.31744	-4.39232	0	0.303252	0.610216	-4.35884	0	1.37223	6.76733	1.19662	0	4.62598
ENSMUST00000164095	Herc2	0	6.66385	5.66125	0	0	-4.89964	-0.193885	0.499595	0	-0.521013	-0.275643	-7.04261	0	0.82479	0.374373	0.271438	0	0
ENSMUST00000094617	Rasgrp4	0	0	4.88326	0	0	-0.110769	-2.52982	-1.87505	0	-0.510068	-0.758101	0.7292	0	-0.130721	-3.74992	-3.74992	0	0.500587
ENSMUST00000132088	Sema6d	0	2.96537	3.07487	0	0	-0.711832	0.382686	-0.952502	0	1.5561	7.17398	5.71825	0	-0.923067	1.43242	0.420771	0	0
ENSMUST00000102496	Lrrc57	0	5.29013	5.0256	0	0	-5.11501	0.38252	-0.274391	0	-0.760819	-6.29641	-0.98527	0	0.67038	-4.3415	-4.3415	0	0.203648
ENSMUST00000038069	Ceacam10	0	2.19616	3.39721	0	0	-0.108591	-2.89901	-2.68201	0	-3.45943	0.747382	0.466443	0	0.293722	-1.22471	-1.46867	0	2.39858
ENSMUST00000119685	Uspl1	0	9.76139	11.0605	0	0	0.520165	-0.619229	1.38327	0	-0.130618	0.121273	0.489481	0	-4.25578	-3.83809	1.71045	0	0.993555
ENSMUST00000168445	Cybasc3	0	0	4.60351	0	0	0	0	0	0	-1.00949	3.44826	2.73857	0	-6.04975	-5.88519	-8.279	0	0
ENSMUST00000140166	Arhgap22	0	-0.76921	3.53893	0	0	0	0	0	0	0	1.72972	0	0	-0.0755813	2.51709	2.1135	0	0
ENSMUST00000061831	Mab21l3	0	0	8.34659	0	0	0	9.04941	7.41711	0	0	0	0	0	0.614065	4.68613	4.96085	0	0
ENSMUST00000136465	Pla2g16	0	0	4.16321	0	0	2.99365	3.2539	0.575121	0	-2.43059	-3.39492	-0.390521	0	-0.385356	3.65794	2.81857	0	3.07487
ENSMUST00000110040	Sema4d	0	0	2.67878	0	0	-5.93653	-0.490258	-3.10032	0	-0.454255	0.971118	2.41473	0	1.07211	-0.0790625	-6.83208	0	1.19571
ENSMUST00000053156	Ffar2	0	2.67878	2.67878	0	0	0.414618	-0.744631	-1.14148	0	4.13116	0.382541	3.11303	0	-0.131501	-3.03365	-3.06654	0	-0.075332
ENSMUST00000110817	Spint1	0	4.68425	4.49859	0	0	-0.287337	-0.699933	-6.01653	0	0.139708	-3.95612	-0.131111	0	-0.197819	-6.95	-1.85552	0	-2.98685
ENSMUST00000120537	Bcl3	0	4.61888	5.85734	0	0	1.51917	1.82493	2.49383	0	9.16241	2.06991	9.6907	0	0.82404	1.47938	2.22958	0	2.41339
ENSMUST00000142867	Ubxn2a	0	-0.466443	3.45943	0	0	-0.929993	1.88402	-0.193056	0	3.45943	0.144028	-0.579998	0	-3.47949	2.92343	1.76184	0	-0.301811
ENSMUST00000141468	Atp11b	0	0	5.93845	0	0	-2.53847	-2.91282	-7.30514	0	0	0	0	0	6.59407	6.41252	2.33516	0	1.20791
ENSMUST00000169738	Setdb2	0	-5.04572	6.31831	-0.0133463	0	9.32137	9.94498	4.82283	0	-0.415266	0.196975	4.28909	0	0.686353	1.56311	0.987786	0	4.9742
ENSMUST00000152945	Aldh2	0	0.575451	0.718071	-0.0202924	0	-0.0650911	-2.14233	-0.883661	0	1.67069	7.55156	6.0001	0	1.72972	2.19616	1.72972	0	-0.00401204
ENSMUST00000027979	Uhmk1	0	1.54879	1.27956	-0.0244264	0	6.01619	6.45767	6.33623	0	-0.0169375	-0.629831	-0.543084	0	-0.784762	-0.494717	-0.0860983	0	-5.83555
ENSMUST00000168860	Camkk2	0	-5.0523	6.4015	-0.0544158	0	0.609595	1.78188	1.16644	0	1.56301	1.48029	2.21625	0	-0.85618	0.429751	-0.357664	0	-0.623692
ENSMUST00000068690	Chst3	0	-4.51257	4.29704	-0.0576232	0	-0.0822105	-2.73511	-0.914142	0	1.72972	1.26327	-2.19616	0	0.421745	0.162226	-0.936892	0	2.6626
ENSMUST00000136974	Prex1	0	-1.20105	3.88953	-0.0681022	0	-0.307689	-1.27157	-0.724535	0	0.286593	1.54133	-0.196025	0	0.0226268	1.81157	1.39641	0	0.0396445
ENSMUST00000150855	Igsf9	0	-3.07487	1.38007	-0.109505	0	1.26327	0.280939	2.60843	0	0	0	0	0	5.93653	10.5773	10.2443	0	0
ENSMUST00000128326	Phldb1	0	-5.1727	4.22316	-0.126985	0	0	1.92065	-2.19616	0	3.32911	3.78871	5.07804	0	-3.25062	-2.81622	1.45361	0	0
ENSMUST00000150891	Pgap2	0	-0.254675	1.07704	-0.131108	0	-0.122175	-5.2545	0.00352359	0	4.52628	8.76046	3.45943	0	0.181151	0.92716	0.908334	0	0.567187
ENSMUST00000114502	Cryaa	0	-0.163785	1.36338	-0.159241	0	-2.19616	0	-2.19616	0	0	0	0	0	-0.0438077	1.87203	1.44755	0	0
ENSMUST00000114836	Tcp11	0	0.973766	1.23135	-0.185503	0	-4.43467	1.57346	0.15771	0	1.72972	1.72972	0	0	-3.45811	2.7651	-3.74992	0	2.90727
ENSMUST00000115870	Epc1	0	4.91139	6.08444	-0.205264	0	-0.481142	-0.100962	0.296451	0	-1.37139	0.808312	-0.449068	0	0.351191	2.62317	1.62702	0	-4.87014
ENSMUST00000105250	R3hdm2	0	-0.1929	3.78771	-0.205421	0	-0.102961	-1.08199	-7.92736	0	-0.410853	-1.36949	-1.11954	0	-5.04151	0.230626	-3.92432	0	0.480962
ENSMUST00000168395	Wbp7	0	2.91379	3.47775	-0.207119	0	0	1.72972	0	0	4.81377	0	0	0	0	0	0	0	0
ENSMUST00000165117	Cdk6	0	0.0583404	1.03197	-0.236132	0	0.208663	-0.234425	-0.276867	0	0.726742	0.949043	1.59758	0	-0.24541	1.06019	0.534211	0	0.0307892
ENSMUST00000032573	Pglyrp1	0	1.59674	2.30016	-0.23916	0	-0.11788	-0.997388	-1.04817	0	-0.240913	-0.387117	-0.205842	0	-0.205234	-0.595612	-0.722583	0	-0.0214361
ENSMUST00000131300	Ppp1cb	0	0.161613	1.16125	-0.276918	0	0.107172	0.274319	0.373861	0	-0.0384754	0.189798	0.583047	0	-3.44872	-1.41729	-1.84429	0	0.181133
ENSMUST00000052168	Otud1	0	0.114846	0.605887	-0.367047	0	-0.350769	-1.45553	-1.62437	0	-0.70221	-0.788922	-2.02996	0	-0.495962	-0.988584	-1.6509	0	-0.652507
ENSMUST00000160769	Wnk1	0	-0.168739	0.913363	-0.375137	0	-0.0474742	0.0225465	0.129328	0	-0.0987571	-0.464914	-0.461413	0	0.190601	2.04074	1.39397	0	-0.221158
ENSMUST00000056124	Fbrsl1	0	-0.347695	4.81679	-0.416388	0	-6.99456	2.76562	-0.408429	0	4.93903	4.26764	4.69508	0	-0.442566	-1.08854	-1.53129	0	-0.0914761
ENSMUST00000175032		0	0.238946	0.719688	-0.423611	0	0.190691	0.64635	0.2853	0	0.456501	0.817372	0.405105	0	0.194649	1.35175	0.460478	0	-0.174645
ENSMUST00000174924		0	0.238781	0.71205	-0.427163	0	0.188296	0.642219	0.282755	0	0.456501	0.822898	0.40839	0	0.194649	1.35481	0.460478	0	-0.173089
ENSMUST00000059873	Treml4	0	-0.949019	0.616213	-0.444287	0	-0.198779	3.36492	1.66629	0	2.67878	1.72972	1.72972	0	0.14615	-0.672636	0.173921	0	3.27071
ENSMUST00000056578	Bri3	0	-0.344538	0.896828	-0.487191	0	-0.0406173	1.69822	0.453129	0	-0.297767	0.180769	-0.519242	0	-0.270181	0.530009	0.492933	0	-0.000623691
ENSMUST00000023779	Nr4a1	0	-0.223416	0.727301	-0.4916	0	-0.0294214	4.99955	3.83654	0	-0.298576	1.05792	0.876477	0	-0.171587	1.10843	0.359765	0	1.58548
ENSMUST00000161243	Wnk1	0	5.04347	4.35884	-0.493762	0	-0.171113	0.0720349	-0.109632	0	4.18741	4.84193	4.13744	0	0.44659	2.03857	1.94237	0	0.405326
ENSMUST00000021681	Vash1	0	0.25575	4.82589	-0.494902	0	0.76921	1.98848	3.78178	0	0.275987	2.68721	2.15414	0	1.52418	6.00445	6.04139	0	0.369312
ENSMUST00000040474	Tbc1d24	0	6.04029	5.63992	-0.497183	0	-0.0319461	-0.544041	0.170617	0	0.434224	1.15549	1.0249	0	0.454894	-10.7592	-5.65021	0	-0.0680028
ENSMUST00000038107	Cited2	0	-0.168815	0.835579	-0.521668	0	-0.130689	-1.35722	-1.29938	0	0.145457	-0.257884	-0.206145	0	-0.0951804	0.724923	0.224587	0	0.0729961
ENSMUST00000112629	Nr4a2	0	-0.314649	0.631037	-0.53036	0	3.48829	0.99329	0.946885	0	0.166886	0.217459	-0.18203	0	0.430075	2.28781	0.837778	0	3.16993
ENSMUST00000095666	Nin	0	-3.41855	6.28482	-0.555888	0	1.00758	0.926392	0.568179	0	1.67205	-3.07487	-3.07487	0	5.80177	0.803644	1.23772	0	0.896075
ENSMUST00000171759	Rrp1	0	0.334093	1.00872	-0.588814	0	4.9147	6.05753	0.120625	0	-0.0674969	-4.14876	0.68493	0	0.551494	-6.09059	0.561465	0	0.740531
ENSMUST00000171822	Akap13	0	0.362287	1.06227	-0.65019	0	-0.0974459	0.0703032	-0.820574	0	-0.246848	0.476387	-0.79126	0	-0.427448	-0.508244	-0.875116	0	-0.356306
ENSMUST00000025004	Emr4	0	-0.0640581	0.603279	-0.651798	0	-0.228068	0.462851	0.241511	0	0	-0.0572799	-0.522057	0	-0.663084	-1.31947	-1.7162	0	0.875052
ENSMUST00000127286	Ndfip2	0	4.2426	4.8463	-0.661471	0	7.96833	9.77113	5.39924	0	0.14239	3.03404	3.43708	0	0.353294	0.0647062	0.0696871	0	6.08444
ENSMUST00000112373	Tpst2	0	0.618442	0.653274	-0.671599	0	0.783451	-5.80053	-5.94141	0	0.331638	-0.21538	0.110928	0	-0.0481067	0.883943	1.00338	0	1.06166
ENSMUST00000149123	Tmem168	0	0.103278	0.676955	-0.757678	0	0.158402	1.0564	1.07672	0	1.421	0.992069	1.40496	0	1.05333	0.36744	2.05235	0	0.134248
ENSMUST00000120928	Syngr2	0	3.49352	3.70202	-0.77943	0	0.198763	0.836727	-0.302603	0	0.273324	-0.301347	-1.20275	0	0.256595	-0.753216	-0.767214	0	0.359644
ENSMUST00000114350	Tapbp	0	0.278262	0.706405	-0.784611	0	4.09584	5.8479	4.73444	0	4.28597	5.1164	5.24322	0	0.61234	1.2677	0.983625	0	-1.38303
ENSMUST00000174422	Pkn2	0	0.695601	7.07692	-0.808876	0	0.243856	-4.74693	0.736325	0	0	0	0	0	0	0	0	0	0
ENSMUST00000044036	Phf21a	0	-0.488543	4.7453	-0.838417	0	0	5.0256	0	0	2.46556	2.18481	2.52506	0	-0.136165	1.14687	0.642117	0	-0.575082
ENSMUST00000099807	Prdx5	0	-6.38873	0.664183	-0.866875	0	-0.00353823	4.59845	6.0089	0	-5.05879	-2.92652	-4.7215	0	0.550081	0.173665	0.892122	0	-1.01018
ENSMUST00000135869	Ftl1	0	0.00970153	0.631456	-0.88653	0	0.202849	1.5053	0.897844	0	0.390513	0.775509	0.968001	0	-0.0766325	0.294307	-0.00491166	0	0.60499
ENSMUST00000031331	Ccng2	0	-0.986168	0.97375	-0.904824	0	-0.355584	-0.02766	-1.01812	0	-1.04304	-0.628487	-1.26844	0	-0.306182	0.736982	0.741898	0	-0.106539
ENSMUST00000078481	Scin	0	-2.67878	4.17786	-0.94906	0	-7.6408	-0.869588	-7.6408	0	0.164234	2.75773	3.33455	0	4.96289	-3.45943	-3.45943	0	0.744748
ENSMUST00000130663	Triobp	0	-2.13612	3.3348	-1.02525	0	-0.0138923	0.841779	0.908028	0	0.427244	1.07565	0.395572	0	-0.442525	1.8168	1.53787	0	0.0171651
ENSMUST00000106750	Psmd12	0	5.76251	5.21681	-1.02894	0	0	5.00491	4.62751	0	-0.149466	-0.0125424	-0.0439424	0	0.920993	1.81191	1.42306	0	0
ENSMUST00000002926	Pla1a	0	-0.488271	2.97078	-1.0311	0	-0.241263	3.69496	2.18817	0	-1.72972	2.6626	2.19616	0	0.705682	3.38641	3.63199	0	2.67878
ENSMUST00000048638	Nfe2l1	0	4.54246	5.081	-1.06958	0	4.56593	5.47601	9.22611	0	0	0	3.56978	0	0	0	0	0	0.333712
ENSMUST00000087210	Ppp1r10	0	0.0279187	0.740711	-1.09145	0	0.226666	0.539552	0.539953	0	-0.0551643	0.0757006	0.299193	0	-0.0429947	0.931742	0.0741384	0	-0.204226
ENSMUST00000086329	Dock6	0	-5.06529	0.690838	-1.10884	0	0.328049	-4.51257	-4.51257	0	4.11681	4.96905	7.22403	0	-4.85798	6.20201	0.362972	0	0
ENSMUST00000172388	Rgs1	0	0.253962	0.586798	-1.19114	0	-3.79041	0.703577	1.35729	0	0.091161	0.00905224	0.419983	0	0.183313	1.22349	1.07526	0	3.57432
ENSMUST00000022587	Tsc22d1	0	-0.319948	1.21497	-1.23289	0	-0.662706	1.34609	-0.0910137	0	-1.00893	-0.304858	-0.806901	0	0.375576	0.690998	0.209108	0	-0.348571
ENSMUST00000091353	Zbtb10	0	-1.43335	1.5823	-1.25974	0	0.0796373	0.792444	0.58777	0	-4.6451	0.218201	0.350692	0	0.225891	2.19796	1.78874	0	-0.101326
ENSMUST00000140543	Dhx58	0	1.14973	3.3193	-1.43754	0	-0.92011	2.81238	1.15994	0	0.132034	1.84671	0.779486	0	-0.33555	3.35715	2.22671	0	0.436662
ENSMUST00000029686	Hcn3	0	0.286593	0.71223	-1.4458	0	-0.26678	0.539001	-0.698619	0	0.76921	0.359115	1.36699	0	-0.316369	1.31894	1.19485	0	1.03398
ENSMUST00000169828	Nfe2l1	0	0.567731	0.68944	-1.47159	0	-0.0773032	1.28938	0.110957	0	-0.0241453	0.407267	0.60006	0	0.420531	0.373112	0.56707	0	0.950521
ENSMUST00000133279	Il4i1	0	-2.83621	2.17377	-1.49105	0	2.88045	6.24229	5.61267	0	-0.205534	0.15358	-2.04258	0	-0.126124	1.09594	0.944424	0	-0.692827
ENSMUST00000133412	Psmb4	0	-0.0984623	2.55545	-1.54469	0	-1.25896	-0.634547	-1.51107	0	0.0562406	-0.426989	0.71411	0	-0.216491	0.402468	0.527356	0	-0.662039
ENSMUST00000145665	Irak3	0	0.0188626	5.44138	-1.71848	0	0.205818	1.77366	2.51573	0	-0.152525	0.334106	0.891417	0	0.640676	1.72534	1.80364	0	3.28429
ENSMUST00000142183	Pla2g4f	0	0.482617	3.00955	-1.72972	0	-0.238661	0	2.08665	0	0	0	0.94906	0	-0.502665	1.30672	0.369175	0	-2.19616
ENSMUST00000165980	Slpi	0	0.061286	0.623795	-1.7444	0	0.207745	0.876493	0.763981	0	0.236735	0.736068	1.02632	0	0.494308	3.80785	4.58456	0	0.0826152
ENSMUST00000098983	Dclk2	0	-4.46577	0.994168	-1.787	0	-3.56978	-3.00493	-3.93351	0	2.21233	0	-2.19616	0	-1.27233	3.90091	2.42186	0	-0.359115
ENSMUST00000098859	Tnni3	0	0.177443	2.58136	-1.78961	0	-0.201678	-2.19616	-0.668121	0	3.14552	0.637038	2.92926	0	-0.421319	-1.43167	-1.72816	0	-0.0109214
ENSMUST00000131483	Pif1	0	2.06491	2.2607	-1.84989	0	0	10.4314	10.2113	0	3.73651	0.280939	-0.466443	0	-0.139095	-0.315647	0.614277	0	-5.12692
ENSMUST00000092766	Myst2	0	0.29691	0.690306	-2.11972	0	0.0938103	-0.376854	-1.06197	0	1.89298	-3.39596	1.46206	0	5.57495	5.10445	0.418494	0	0.33857
ENSMUST00000117757	Gapdh	0	3.29427	5.45042	-2.19616	0	0	8.24758	0	0	-0.0898652	-0.0898652	-0.156839	0	0.183932	0.124282	0.39137	0	0
ENSMUST00000163589	Bcl2l14	0	-2.19616	4.04864	-2.19616	0	-2.34215	-2.63166	-0.208215	0	0	3.92587	0	0	-0.318713	-0.483064	-1.30187	0	2.19616
ENSMUST00000125765	Ntng2	0	-2.19616	5.22095	-2.19616	0	0.312863	4.77562	4.43222	0	-2.38055	-1.87606	0.817239	0	-4.161	-7.12637	0.215868	0	1.0508
ENSMUST00000114498	Hnmt	0	5.47103	3.51199	-2.65258	0	0.0907085	-0.264673	0.154582	0	-4.81122	-4.70172	-0.807765	0	0.238661	4.21722	4.46782	0	0.234243
ENSMUST00000145721	Scp2	0	0.129156	2.05529	-2.83621	0	-1.13977	-4.09949	-1.49105	0	-4.84824	-0.107111	-2.25951	0	-4.11293	-3.79174	-9.19098	0	0.986682
ENSMUST00000066986	Zfp142	0	-2.83621	1.41171	-2.83621	0	-5.58574	-8.66062	-4.31912	0	1.20815	0.434031	-3.29691	0	-0.228529	0.993707	-5.67454	0	4.93954
ENSMUST00000146354	Ncf1	0	-6.11606	3.37771	-2.94614	0	0.437082	0.115269	0.564612	0	-2.19616	6.04064	4.09949	0	-3.02382	3.31817	2.62434	0	0.775268
ENSMUST00000167032	Inpp5d	0	0.482617	3.90059	-2.95011	0	-6.31935	-3.19772	-0.254212	0	0.113353	0	-0.192318	0	0.711253	-1.67998	-0.946829	0	0.345502
ENSMUST00000038162	Sema3f	0	1.18904	2.13634	-2.95747	0	0	2.67878	2.4771	0	0	0	0	0	-5.7025	-0.0794376	0.163612	0	0
ENSMUST00000047997	Sp6	0	2.067	3.77433	-2.96537	0	-2.67878	3.64928	1.23565	0	0.466443	-2.36977	-2.36977	0	0	10.543	5.49753	0	-0.238661
ENSMUST00000110375	Stard7	0	1.37006	4.26074	-3.03941	0	-0.0381294	-0.0450316	0.110349	0	0.446385	-0.133521	-0.0734274	0	0.100254	0.520978	1.08557	0	0.11333
ENSMUST00000119953	Rsl1d1	0	5.76492	0.742096	-3.04662	0	4.93671	4.27157	-0.318511	0	5.01225	-0.173861	-0.45681	0	4.4404	-4.48433	5.6351	0	0.529885
ENSMUST00000093813	Arhgef40	0	0.0929851	0.753158	-3.07457	0	-0.101834	-0.588015	-0.75487	0	-0.435732	-0.560964	-1.02361	0	-0.0241668	0.951679	0.91184	0	0.0900041
ENSMUST00000042986	Plcl1	0	0.0950514	5.3314	-3.07487	0	-3.70893	-3.70893	-3.70893	0	4.08565	-3.45943	-3.45943	0	1.10065	2.66724	2.52973	0	0
ENSMUST00000030407	Mycl1	0	-3.07487	2.00946	-3.07487	0	0.384558	0.750652	-3.07487	0	0	0	0	0	0.0837222	2.89426	2.72028	0	0
ENSMUST00000171475	Stxbp6	0	-3.07487	5.63355	-3.07487	0	0	8.03434	3.66546	0	-0.482617	3.3681	-2.67878	0	0.666734	2.0791	2.55541	0	0
ENSMUST00000085210	Acot1	0	-4.88326	0.832223	-3.15355	0	-5.76884	-10.5826	-10.5826	0	0	0	0	0	0	0	2.83621	0	0
ENSMUST00000055698	Gjb2	0	-0.479703	2.069	-3.16993	0	0	2.19616	0	0	0	0	0	0	0.0494267	3.73061	2.50052	0	0
ENSMUST00000079934	Mga	0	-3.73897	5.03237	-3.27253	0	-0.793445	-0.0591434	-0.355981	0	-1.17243	0.300844	-0.486176	0	0.701267	0.358742	6.1994	0	0.75229
ENSMUST00000166064	Ahcyl2	0	-0.296078	2.24579	-3.28973	0	-4.24786	0.754563	0.105342	0	-3.69563	0.0960016	-2.9773	0	-0.251882	-1.82865	-2.02799	0	0.0104946
ENSMUST00000176305	Hnrnpk	0	-3.45943	0.657378	-3.45943	0	-6.25709	-5.31466	-5.1011	0	-0.448044	3.4506	-2.85009	0	-3.07487	0.0950514	-3.07487	0	1.10954
ENSMUST00000106099	Zmym1	0	0.110344	4.43369	-3.45943	0	-0.498876	-4.66209	-0.269773	0	2.78976	5.07401	3.64082	0	-1.36124	-7.30569	-5.88017	0	3.00014
ENSMUST00000173823	Gabbr1	0	0.110344	5.51156	-3.45943	0	-0.132978	-1.20326	-1.61703	0	-0.494159	-0.0659908	-0.464878	0	-0.471524	-0.140001	-0.463932	0	-0.145921
ENSMUST00000145396	Parp3	0	0.217962	1.63924	-3.51766	0	0.0760991	-0.639284	-0.677905	0	-0.229144	-0.215544	-0.808067	0	-0.550022	1.12892	0.232167	0	0.0896537
ENSMUST00000032359	Aebp2	0	1.16715	2.12933	-3.52898	0	7.13955	8.72982	0	0	3.77316	3.83324	3.72814	0	-0.194683	1.06436	0.728235	0	-0.638619
ENSMUST00000039435	Hpn	0	-3.56978	1.9822	-3.56978	0	-3.2539	5.93955	2.40169	0	-1.10637	4.20859	4.07773	0	4.87493	6.89888	7.35338	0	1.85232
ENSMUST00000169978	Epsti1	0	-4.16478	1.72241	-3.57584	0	-0.414019	1.89905	0.0255019	0	0	1.26327	0	0	-1.03859	2.88876	2.06015	0	0.813436
ENSMUST00000164668	1300001I01Rik	0	7.39562	1.75531	-3.6192	0	-0.0828944	0.0600359	0.388295	0	0.340057	-0.169966	0.687079	0	4.38884	-0.0154802	3.76921	0	0.198261
ENSMUST00000115491	Gpr85	0	0.959056	3.06209	-3.65804	0	1.30817	2.37417	1.99943	0	-3.45943	1.99062	3.04224	0	4.06156	7.41587	7.47401	0	-0.718432
ENSMUST00000004473	Spic	0	-0.149262	1.778	-3.66455	0	0.491149	4.50692	5.22832	0	-3.71493	2.93495	1.51046	0	0.611347	-0.208836	0.90189	0	8.40627
ENSMUST00000160338	Mcoln1	0	0.0149714	2.89653	-3.7305	0	0.177695	0.0860376	-0.012628	0	0.447524	0.276809	0.162604	0	0	0	0	0	0.196688
ENSMUST00000174160	Mtmr12	0	-0.422402	0.965443	-3.78148	0	-0.460587	-0.997333	-1.62072	0	-0.4617	0.0948142	-0.18574	0	0.465765	1.01695	1.57612	0	4.79632
ENSMUST00000159976	Kirrel	0	-0.0443386	0.896846	-4.01875	0	0	0	0	0	1.72972	0	0	0	-1.22639	3.10804	1.31033	0	0
ENSMUST00000093806	Ibtk	0	-4.06721	1.62706	-4.06721	0	-4.33755	-0.219581	-0.247375	0	5.30413	4.76666	5.52866	0	-0.537622	-5.09058	3.22953	0	-0.607555
ENSMUST00000121185	Sumo2	0	-0.291284	0.609825	-4.11681	0	4.02563	-6.07121	-0.713661	0	-0.197158	0.00595009	0.168027	0	1.52572	-8.14224	-4.24829	0	-0.0364328
ENSMUST00000109531	Src	0	-0.0748358	3.36843	-4.21619	0	0.0310449	-0.233695	0.886762	0	0.536783	-4.48555	1.08114	0	1.03376	1.16973	1.32498	0	0.862318
ENSMUST00000046028	Fam40b	0	-2.66105	2.09246	-4.35884	0	2.96537	3.89395	0	0	0	0	0	0	-0.811547	-1.75853	-2.18253	0	0
ENSMUST00000101245	Mob1a	0	1.3513	1.51414	-4.42431	0	1.16757	0.503658	0.64997	0	0.194267	-0.502326	1.41205	0	0.665323	0.620739	1.71482	0	3.54317
ENSMUST00000167106	Tlr3	0	0.223896	1.62593	-4.51934	0	-4.14369	-2.82314	-0.204556	0	-2.63166	-1.1065	1.04424	0	-4.14039	1.08946	-7.39428	0	2.39784
ENSMUST00000100786	Flot2	0	5.0546	0.719474	-4.56593	0	-0.135185	-6.69525	-0.895399	0	-4.09244	-0.69523	4.87623	0	3.95644	3.82553	4.35884	0	-0.942405
ENSMUST00000020687	Pttg1	0	-0.152616	1.67628	-4.56747	0	0.0561211	1.65272	0.591211	0	0.0665628	1.11747	0.64307	0	-0.374201	1.31933	0.764953	0	0.0319006
ENSMUST00000168565	Osbpl7	0	5.48953	6.31716	-4.63922	0	-0.586649	-10.656	-0.931951	0	-2.19616	-2.19616	2.95402	0	0.765543	0.523173	0.869226	0	-0.287346
ENSMUST00000173727	Lig3	0	5.5906	0.925739	-4.63922	0	2.57341	3.17621	-1.45958	0	0.139629	0.282763	0.684908	0	-0.961802	0.825516	0.42531	0	0.133299
ENSMUST00000060704	Usp25	0	0.222755	1.47247	-4.71627	0	-4.74789	1.17295	-4.66757	0	0.581551	0.683921	-0.219958	0	0.280827	1.5654	1.26007	0	0.0695813
ENSMUST00000094281	Stx16	0	-0.407171	0.857793	-4.73074	0	-0.412873	-0.622082	-0.678468	0	-0.00935308	-0.667335	-0.383619	0	-0.112584	-0.204346	-1.01169	0	0.227064
ENSMUST00000138285	Cln3	0	0.708111	0.970247	-4.78588	0	-3.75273	-3.59499	-3.325	0	-1.88715	-4.56593	-4.56593	0	2.96537	2.19616	0	0	-3.45943
ENSMUST00000135977	Cnot3	0	5.81044	0.950215	-4.78588	0	0.999895	-0.887277	-0.516642	0	-0.0278161	0.310504	0.318328	0	1.65587	1.98618	2.58734	0	0.187195
ENSMUST00000073691	Lima1	0	-0.0634025	0.77523	-4.79046	0	3.94494	-4.40849	-4.40849	0	-2.39898	-1.32538	-2.0653	0	0.685764	-0.636841	0.50279	0	0
ENSMUST00000169654	Ptpre	0	0.324877	5.48835	-4.81377	0	1.3582	0.827383	1.94129	0	-0.240993	-4.47717	-5.07663	0	0	0	2.4771	0	0.0740211
ENSMUST00000127964	Hnrnph1	0	5.22544	5.26006	-4.81377	0	0.0906329	-1.17302	-0.175963	0	0	4.66209	5.29483	0	0	0	0	0	-0.34094
ENSMUST00000006817	Slc5a6	0	-4.82283	3.02308	-4.82283	0	4.71627	0	4.56593	0	3.07487	2.4771	4.5912	0	-0.499379	6.27775	3.6206	0	0
ENSMUST00000137590	Arhgap22	0	-0.585232	1.04418	-4.8812	0	2.96537	3.95644	3.2539	0	0	0	0	0	0.0115539	2.30293	2.12934	0	0
ENSMUST00000115817	5730494M16Rik	0	4.48701	0.647243	-4.8915	0	0.459676	4.87026	4.81443	0	1.05	1.72063	-3.56648	0	-9.83443	-4.84365	-0.617998	0	-5.23729
ENSMUST00000167161	Kif20a	0	4.15597	5.99935	-4.98361	0	5.21697	4.42817	4.62985	0	4.48527	-0.216948	-0.528667	0	-3.68114	-4.74435	-4.40799	0	-0.10603
ENSMUST00000164092	Ipo5	0	0.954837	6.19686	-4.98361	0	0.0640936	0.750058	0.102313	0	0	4.84062	5.63251	0	0	0	0	0	0.147522
ENSMUST00000109236	Stau1	0	0.463971	1.6993	-5.03453	0	4.52628	5.73609	5.0523	0	-0.025133	-0.171962	-0.247015	0	-0.214053	-0.0044587	0.670536	0	3.92587
ENSMUST00000072239	Tmpo	0	-0.836144	0.84561	-5.03454	0	-0.0353245	-0.645659	-0.380463	0	-0.442208	-0.428585	-1.51952	0	-0.0892453	0.704193	0.555972	0	0.0200053
ENSMUST00000166445	Pot1a	0	0.212211	4.11817	-5.05882	0	0.353938	0.836348	4.314	0	4.66315	-1.33792	0.253836	0	-8.59103	-4.03807	-1.49523	0	5.09058
ENSMUST00000100009	Atf2	0	-5.07169	0.774834	-5.07169	0	5.35755	0	0	0	4.66209	4.63922	4.49859	0	0	0	4.96905	0	-5.1727
ENSMUST00000177068	Chtf8	0	0.0119135	7.23352	-5.11501	0	0.125959	0.599233	-4.28357	0	5.38929	6.6614	5.64312	0	-0.268387	-5.2274	-1.58666	0	0
ENSMUST00000106244	A730011L01Rik	0	0.381644	1.06826	-5.17857	0	0.276212	0.530223	-0.124492	0	-0.0239276	-0.855042	-0.528073	0	0.0290242	-1.32509	-0.0689905	0	-0.166298
ENSMUST00000113972	Suv420h1	0	4.68157	6.05954	-5.22612	0	0.28286	0.188753	5.06587	0	-0.716846	-4.18344	-4.47468	0	0	0	0	0	4.39232
ENSMUST00000101427	Ccdc88a	0	-5.23635	1.03432	-5.23635	0	5.35325	9.98241	0	0	0	4.53974	9.59009	0	0.0119037	5.96452	5.46989	0	-4.76666
ENSMUST00000128156	Il15ra	0	-0.257221	0.696979	-5.24273	0	1.41537	0.267542	0.973145	0	0.288528	0.619224	1.90362	0	0.523532	1.33121	1.35522	0	0.693788
ENSMUST00000023614	Dyrk1a	0	5.40082	5.65941	-5.25142	0	-5.55181	-5.91207	-5.89286	0	0	0	0	0	-4.46979	-4.46979	-4.46979	0	0
ENSMUST00000027500	Thap4	0	5.09776	2.61098	-5.26129	0	-1.72972	-5.55524	-5.55524	0	2.86148	2.93237	2.92103	0	0	0	0	0	4.39232
ENSMUST00000093534	Mtus1	0	-0.0599471	4.27737	-5.43864	0	0.112914	-3.03281	-2.18061	0	5.80158	0	2.4771	0	-3.20749	-7.43516	-7.43516	0	4.22766
ENSMUST00000121370	Tbc1d1	0	-5.44627	1.36493	-5.44627	0	0	0	0	0	-1.64541	-1.33968	-0.534274	0	-4.40224	4.39891	2.38557	0	-4.9542
ENSMUST00000102702	Guk1	0	4.62199	5.46116	-5.47601	0	-4.96746	0.536749	-4.76391	0	-5.12599	-5.0205	-4.62694	0	4.24793	0	0	0	-1.41181
ENSMUST00000135836	Nfe2l1	0	4.73685	4.65375	-5.49399	0	0	4.3415	0	0	0	0	0	0	1.72972	0	0	0	0
ENSMUST00000045011	Atrip	0	5.13278	2.45864	-5.51153	0	0.0444119	-0.880839	0.175734	0	0.667891	0.59759	0.676137	0	0.15021	-3.30503	-6.8512	0	-0.0883232
ENSMUST00000168529	Cyb5r4	0	0.539538	0.647022	-5.52526	0	-5.20523	6.33628	0.433127	0	0	0	0	0	-5.83555	-5.83555	-5.83555	0	-5.24643
ENSMUST00000145364	D4Wsu53e	0	0.415906	1.21157	-5.58564	0	-0.429296	-0.095409	-0.309763	0	-0.054508	0.499652	0.0701589	0	-0.191508	-0.72608	-0.483806	0	-0.362209
ENSMUST00000114952	Galnt11	0	4.77418	5.94623	-5.63251	0	4.01395	3.66546	0	0	-1.32164	0.207233	-1.13404	0	-0.503808	-6.12657	-0.107984	0	0
ENSMUST00000113481	Zfp318	0	-5.67795	0.738988	-5.67795	0	-0.0642192	0.0320474	-5.39109	0	-5.73561	-5.77259	-5.33003	0	-5.54207	-5.54207	-5.54207	0	0
ENSMUST00000160288	Aebp2	0	-0.448407	0.633182	-5.86182	0	-4.29395	-4.16827	0.556455	0	-5.04394	0.242297	0.344073	0	0.148276	1.69976	-0.249376	0	0.375535
ENSMUST00000062694	Mapk14	0	0.191443	1.78779	-5.91941	0	-0.0656248	-7.33437	-0.719241	0	-0.602536	-0.814945	-1.36003	0	-0.582101	-1.5643	-0.89288	0	-0.723417
ENSMUST00000132525	Gnb2	0	-0.182061	5.43103	-5.93074	0	-3.89395	5.99795	3.71878	0	0	0	0	0	0	0	1.72972	0	3.56978
ENSMUST00000176222	Il10ra	0	-0.597957	3.93484	-5.95551	0	5.01188	4.91801	4.4012	0	0.438095	-0.432272	-0.716812	0	1.23909	2.42484	-2.34506	0	3.73092
ENSMUST00000108049	2310028H24Rik	0	-6.0744	4.71675	-6.0744	0	-5.82056	-10.0685	-5.39523	0	4.06721	0	4.30551	0	-5.89927	-8.73548	-5.40638	0	-3.78871
ENSMUST00000130926	Mta1	0	-0.175759	0.827105	-6.10265	0	-0.105213	-1.32668	-3.8068	0	0.844116	0.264962	0.245495	0	1.04871	0.4013	0.343026	0	-0.305544
ENSMUST00000169341	D4Wsu53e	0	5.21363	5.21568	-6.26703	0	-0.133014	-6.17303	-1.40064	0	-0.0472478	-0.0791571	0.0734179	0	0	0	0	0	-0.0175703
ENSMUST00000087563	Gtpbp5	0	2.54293	3.21364	-7.23809	0	-3.73846	1.57431	-4.52696	0	-0.285242	-0.264949	0.219374	0	1.41207	1.33928	1.54808	0	3.16993
ENSMUST00000113564	Fnbp1	0	-5.19876	0.738518	-7.25495	0	-0.153225	1.32584	-0.0137142	0	-0.85051	-1.17979	-4.63922	0	-1.41717	0.881763	0.216354	0	4.61609
ENSMUST00000021944	Nsd1	0	-0.863696	0.648868	-7.46294	0	-0.0898688	-6.71344	-0.757751	0	-0.696364	-0.371614	-0.597231	0	0.240404	-0.303868	0.170786	0	0.16531
ENSMUST00000027295	Sema4c	0	1.10398	2.21708	-8.45831	0	-0.303487	0.430633	-0.864482	0	-1.15624	-2.23252	-1.12577	0	-4.6469	1.25805	1.80765	0	0.280939
ENSMUST00000163459	Thrap3	0	0.715687	1.01451	-8.92333	0	0	4.98361	0	0	3.45943	0	2.83621	0	0	0	0	0	-4.28682
ENSMUST00000149322	Pccb	0	1.26008	1.3166	-8.93928	0	0.440374	0.778978	-3.74992	0	-3.03269	0.744034	-2.79684	0	0	0	2.67878	0	2.44726
ENSMUST00000150619	Srrm1	0	-0.832149	0.63947	-9.06354	0	0.299553	-0.60969	-0.15052	0	-0.313663	-0.408844	-0.211148	0	-1.14856	-0.503077	-0.383	0	0.420683
ENSMUST00000133393	Cul7	0	0.39198	1.02121	-9.29016	0	-2.26589	-2.73234	0.917237	0	2.41471	-0.877507	1.53426	0	-0.752167	-1.64308	-0.178852	0	-0.00966941
ENSMUST00000042615	Ralgps1	0	1.10583	0.829251	-9.69073	0	-0.109631	-0.229393	-0.999413	0	0.231688	1.03367	0.850592	0	1.29577	-0.222847	1.51508	0	-0.67195
ENSMUST00000112514	Ltbp1	0	-4.82366	0.980875	-10.0995	0	5.0645	4.99865	-0.0411135	0	-4.16135	-0.534883	-0.564397	0	0.492893	4.24282	3.49256	0	4.37097
ENSMUST00000128530	March5	0	0.626466	1.69576	-10.1086	0	-4.90769	0.157594	-0.268467	0	0	0	4.24793	0	-0.809606	-4.20681	-4.20681	0	3.62599
ENSMUST00000168854	Mthfr	0	0.530932	2.39118	-10.2643	0	-0.871635	-4.88274	-4.49302	0	-3.82553	0.727428	-1.62937	0	-3.56978	-3.56978	-3.56978	0	1.78907
ENSMUST00000170199	Notch1	0	-3.32977	1.05766	-12.2687	0	1.05762	-4.59122	2.44117	0	-0.640054	-2.83621	-2.83621	0	6.60426	1.60804	-4.3938	0	-0.499906

## Sheet: Macrophages not-AIR
Supplementary Table 4 - Page 2 - Macrophage not-AIR transcripts differentially regulated
Values are log2(fold-change from respective un-treated cell type)
		PEC Macrophages				Neutrophils				Mast cells				splenic DCs				Eosinophils
Ensembl Transcript ID	Gene Symbol	-IL10 -LPS	+IL10 -LPS	-IL10 +LPS	+IL10 +LPS	-IL10 -LPS	+IL10 -LPS	-IL10 +LPS	+IL10 +LPS	-IL10 -LPS	+IL10 -LPS	-IL10 +LPS	+IL10 +LPS	-IL10 -LPS	+IL10 -LPS	-IL10 +LPS	+IL10 +LPS	-IL10 -LPS	-IL10 +LPS
ENSMUST00000128411	Tgtp2	0	5.35755	11.9141	13.9938	0	3.36017	4.46467	3.20567	0	2.81417	2.67833	1.60158	0	2.4771	4.69508	4.9542	0	6.34423
ENSMUST00000053177	Wdfy3	0	12.4506	13.0832	13.7582	0	-0.249462	2.03104	2.09921	0	0.00719896	0.497768	0.122456	0	-6.27735	-0.88267	-5.19607	0	-4.74693
ENSMUST00000018610	Nos2	0	0.885879	10.3765	13.6963	0	2.67878	8.95131	12.0447	0	2.19616	10.3767	10.962	0	0	10.7496	11.7294	0	3.35581
ENSMUST00000015460	Slamf1	0	3.32911	8.8328	13.5851	0	-0.185906	0.970378	3.81297	0	-0.537484	-0.405318	0.683699	0	0.968261	1.92073	6.85015	0	2.19616
ENSMUST00000102841	Rtn4	0	13.1238	7.126	13.5172	0	-5.85303	-5.85303	-0.453796	0	0.0715273	0.153371	-0.0531816	0	0.830815	0.119209	-0.883417	0	5.77752
ENSMUST00000112046	Zfp281	0	10.5107	6.6981	13.4012	0	0.485145	0.418539	0.855623	0	6.43637	-2.19616	6.615	0	1.30442	-5.47216	0.929089	0	3.3354
ENSMUST00000107624	Sp2	0	0	6.38046	13.0018	0	5.66971	5.30325	5.83782	0	-4.97637	1.22313	-4.97637	0	-5.79459	-11.041	-5.89659	0	0.289072
ENSMUST00000106913	Trim21	0	10.5943	12.8359	12.8616	0	5.46402	7.64291	5.9394	0	0.798646	0.924119	0.39617	0	3.76817	5.5331	4.86383	0	1.19483
ENSMUST00000029175	Src	0	5.30413	10.6941	12.7245	0	-0.983073	1.37417	0.090583	0	0.0353704	1.07889	0.939657	0	-0.556999	0.292184	0.795037	0	0
ENSMUST00000147219	Lcn2	0	0	10.8059	12.4912	0	0.218703	1.87147	2.24212	0	0	2.67878	3.16993	0	0.298951	1.12815	2.08421	0	4.17786
ENSMUST00000163251	Mink1	0	2.96537	6.66804	12.3838	0	-3.68943	-0.12184	-5.02644	0	-0.737415	-0.582437	-5.87822	0	-0.652124	-0.771233	-1.3057	0	7.82335
ENSMUST00000101525	Upp1	0	4.11681	10.9589	12.2509	0	0.532976	3.44184	1.59141	0	-3.2539	0.315878	3.72542	0	6.89888	3.89395	4.9542	0	1.33053
ENSMUST00000022793	Acin1	0	0	6.26337	12.2022	0	-0.225432	-7.20086	0.27857	0	-0.176866	-0.0509915	-0.872175	0	0	0	0	0	0.126797
ENSMUST00000107704	5730528L13Rik	0	9.69824	12.0268	12.1217	0	-0.0780244	0.695998	0.54727	0	0.776799	-2.4771	0.201678	0	4.35541	0.837798	6.39638	0	3.99879
ENSMUST00000013559	Igf2bp1	0	3.89395	10.9461	12.0558	0	0	5.31331	6.21927	0	0	0	2.19616	0	0	2.83621	5.64414	0	-1.72972
ENSMUST00000120997	Rnd1	0	0	9.7949	12.05	0	1.78618	-1.50376	4.89932	0	-2.19616	-0.466443	3.53484	0	4.1449	3.03409	6.77042	0	0.140635
ENSMUST00000111902	Prg4	0	9.91049	5.97764	11.9363	0	0	0	0	0	0	0	0	0	-4.09244	-4.09244	-4.09244	0	0
ENSMUST00000170926	Lmo2	0	9.80695	5.66125	11.8538	0	2.99152	0.520941	-1.18059	0	-5.0412	-1.29127	-1.65557	0	6.04481	2.95416	-0.215062	0	0
ENSMUST00000121337	Serpina3f	0	4.8915	11.7214	11.8436	0	0.911068	2.48113	1.40014	0	4.37523	6.48643	6.35041	0	3.74992	10.8781	10.4304	0	4.84299
ENSMUST00000167535	Myd88	0	10.4342	11.1675	11.6346	0	0.616386	1.93693	1.70452	0	0.71877	0.622752	0.682645	0	1.66795	1.53726	1.79868	0	0.683868
ENSMUST00000114991	Sema4c	0	0	5.78989	11.6146	0	0	0	3.66546	0	-0.12092	-1.40713	-1.02129	0	1.25307	2.69665	3.30945	0	0
ENSMUST00000037854	Diap2	0	0	11.6585	11.574	0	-0.134488	4.27733	-0.17243	0	3.33411	-0.175511	-0.152768	0	-3.99654	-0.369259	0.206664	0	0
ENSMUST00000062562	Apol7c	0	4.76666	12.2001	11.4769	0	-4.92762	3.11976	1.79495	0	0	8.27305	0	0	0	0.967138	0.967138	0	8.97456
ENSMUST00000136509	Lcn2	0	0	7.98053	11.374	0	0.139697	1.76397	2.3835	0	0	2.19616	1.72972	0	-0.0451837	1.58418	2.54385	0	0.747382
ENSMUST00000111199	Cd44	0	0	11.8089	11.3518	0	-4.94509	-9.08547	-4.54573	0	0	0	3.56978	0	0	4.28682	5.00491	0	0.423301
ENSMUST00000035930	Zfp800	0	8.38915	11.49	11.3392	0	-0.380892	-0.226596	0.0297297	0	-0.257241	-0.296588	-0.149577	0	-0.183142	-0.3153	-0.733254	0	-0.311989
ENSMUST00000038816	Cxcl10	0	4.61051	12.0657	11.3373	0	-0.229755	6.27463	3.30689	0	3.92587	12.5592	11.0673	0	0.848711	8.45993	7.29025	0	7.8552
ENSMUST00000115492	Gpr85	0	0	11.0821	11.3242	0	-3.2539	6.21967	5.48842	0	0	0	0	0	-3.2539	0.787177	6.65341	0	0
ENSMUST00000168431	Map4k4	0	9.28997	10.7393	11.2914	0	-0.615919	-0.244696	-0.609387	0	5.11279	0.854536	0.822542	0	-0.741739	-1.15352	-0.404711	0	0
ENSMUST00000112621	Ccdc93	0	3.51671	11.511	11.1667	0	1.14173	-0.0114615	1.63626	0	-0.108848	-0.73725	0.537136	0	-2.30484	3.76294	3.50333	0	-3.57202
ENSMUST00000077458	Stxbp1	0	9.73947	5.72843	11.0682	0	1.31445	-3.93219	-3.1513	0	-5.37054	0.488899	0.874316	0	0.83617	3.15145	2.68864	0	-1.56398
ENSMUST00000165273	Eng	0	4.70576	4.63922	11.0599	0	6.85932	7.37987	4.84062	0	-3.47129	0.866133	0.387599	0	0.320515	-0.495093	0.781554	0	-3.45558
ENSMUST00000108758	Nlrp3	0	4.04107	5.79926	11.0596	0	0.640808	0.458265	0.286844	0	-3.15712	2.09149	1.77384	0	0	3.51671	3.07487	0	0
ENSMUST00000020677	Upp1	0	0	9.59009	11.0212	0	1.70789	3.6192	0.204556	0	-2.19616	0.640054	-2.19616	0	2.67878	6.13529	2.96537	0	0.488271
ENSMUST00000161421	Mfap3l	0	4.55295	10.3808	11.0088	0	-4.77446	-3.91446	-2.1284	0	0.768801	-1.31526	-0.738206	0	-2.96537	0.204556	0.860157	0	-0.207331
ENSMUST00000021594	Tdp1	0	0	5.10898	10.9966	0	-1.72972	-1.72972	1.23565	0	0	0	0	0	5.29013	4.35884	5.51843	0	0
ENSMUST00000127958	Gbgt1	0	6.99456	9.88565	10.9476	0	-2.19616	-2.19616	-2.19616	0	1.72972	0	2.67878	0	-1.72972	-1.72972	-1.72972	0	0
ENSMUST00000065516	Akap13	0	0	10.4182	10.9285	0	0	0	0	0	0	0	0	0	2.83621	0	0	0	0
ENSMUST00000170444	Upp1	0	7.3953	5.47236	10.8964	0	0.530911	0.687861	1.638	0	-0.359115	1.5881	1.231	0	0	3.16993	6.13821	0	1.17658
ENSMUST00000100960	Gbp6	0	4.11681	5.67243	10.8598	0	-2.83621	1.69007	-2.83621	0	-1.10191	-0.554222	-7.18701	0	1.1396	2.41353	1.09516	0	-3.37546
ENSMUST00000034370	Slc12a4	0	4.76666	11.017	10.8228	0	0	3.82553	0	0	4.85761	-0.362499	-0.722699	0	0	0	6.56954	0	-2.83621
ENSMUST00000102868	Malt1	0	0	11.081	10.7754	0	-1.72972	-2.19616	0	0	-1.72972	1.43207	3.01721	0	-1.80414	-8.78086	-3.0759	0	0.466443
ENSMUST00000141126	Tial1	0	4.98361	4.80459	10.7573	0	0	4.74693	0	0	0	4.24793	4.04107	0	3.82553	0	0	0	0
ENSMUST00000144569	Lcn2	0	0	9.33912	10.7478	0	0.187182	1.97903	2.34759	0	0	0	2.67878	0	-0.354726	1.49883	2.24331	0	2.95972
ENSMUST00000138856	Il15ra	0	7.80267	10.8501	10.7416	0	2.4771	3.07487	0.431839	0	1.72972	2.42254	3.86055	0	1.46492	3.55924	3.22583	0	-0.201678
ENSMUST00000098669	Ceacam1	0	5.59027	5.94418	10.7325	0	0.24535	-0.73787	-3.61271	0	9.17516	0	4.16321	0	0.218908	3.1335	-1.80954	0	0
ENSMUST00000075767	Frmd4a	0	9.86855	4.89964	10.7311	0	0	0	0	0	0.469121	-5.15034	0.927089	0	0.213392	0.240582	-4.5912	0	-3.82553
ENSMUST00000073707	Cd40	0	1.8026	11.4009	10.6944	0	0	13.1698	11.5438	0	0	5.36608	3.51671	0	0.325401	3.86921	3.79213	0	0
ENSMUST00000173741	Zdhhc21	0	0	5.91109	10.6666	0	0	4.16321	3.56978	0	-0.43854	0.414224	-0.241085	0	-0.0839723	0.886488	-3.2539	0	0
ENSMUST00000045254	Gbp5	0	4.90769	10.5161	10.6447	0	4.14321	0.491149	0.575121	0	2.96537	3.32911	3.92587	0	-0.24002	0.730853	0.393918	0	0
ENSMUST00000151694	Gls	0	4.09244	9.37565	10.6362	0	-7.53864	-3.55287	-3.74992	0	-0.227283	3.88775	5.04351	0	0.657378	4.34193	1.0249	0	-3.82553
ENSMUST00000045675	Atpaf2	0	5.18371	5.74868	10.609	0	5.86312	0.0480276	0.114558	0	-4.59708	-4.75081	0.366958	0	4.35884	0	5.11501	0	0.501751
ENSMUST00000100627	Trim25	0	4.04107	10.8005	10.5398	0	0	0	0	0	3.70893	0	0	0	0	0	0	0	0
ENSMUST00000032473	Iigp1	0	8.95086	11.177	10.4858	0	0	0	0	0	0	0	0	0	0	8.28471	7.49985	0	0
ENSMUST00000169066	Irgm1	0	7.23615	6.79539	10.4691	0	12.2496	13.8539	6.56069	0	0	4.5912	0	0	1.72814	1.99439	6.00567	0	9.68838
ENSMUST00000151705	Ptpn1	0	0	4.63922	10.4658	0	2.28566	2.79638	4.1492	0	0	0	0	0	0	0	0	0	0
ENSMUST00000173016	H2-Q7	0	6.04024	9.09656	10.4299	0	-0.398463	-0.130805	0.530333	0	0	7.68557	5.8062	0	-0.00808409	0.18764	0.129803	0	2.4771
ENSMUST00000098873	Gabpb2	0	10.7006	10.3281	10.424	0	-0.605931	-6.31992	-0.791484	0	-0.234562	0.580236	0.329205	0	0.382363	-0.825541	-0.640849	0	0.315241
ENSMUST00000114066	Cpeb2	0	4.76666	10.1045	10.4178	0	0	0	0	0	4.35884	7.8113	4.06721	0	-6.85664	-3.28686	-6.85664	0	0
ENSMUST00000164758	Sec24b	0	3.92587	10.8835	10.4123	0	1.51277	2.22815	-2.19616	0	0	0	0	0	0	0	0	0	0
ENSMUST00000165684	Med16	0	5.36608	10.845	10.4029	0	0.780414	0.594872	1.00749	0	0.102999	-5.19918	-1.35866	0	0.0864127	-0.400022	0.0673089	0	0.594554
ENSMUST00000135318	Nfxl1	0	4.65075	5.94037	10.192	0	-0.0814414	5.09349	-4.06721	0	1.20948	0.887496	5.20351	0	4.71367	-0.104844	3.86389	0	0
ENSMUST00000035142	Ryk	0	9.35939	9.64546	10.1685	0	-4.56593	-4.56593	-4.56593	0	-0.254824	-0.381586	-0.686401	0	-1.91764	-0.701781	-1.24188	0	2.27196
ENSMUST00000111451	Celf1	0	2.96537	10.5744	10.102	0	1.05589	-4.11681	-4.11681	0	0	0	0	0	0	0	0	0	0
ENSMUST00000029942	Rngtt	0	4.87493	5.03908	10.0952	0	0.231971	1.35587	0.959685	0	-4.85079	0.161553	-1.09975	0	0.0151258	-0.373265	-0.165302	0	5.24923
ENSMUST00000128015	Plekhg2	0	3.45943	5.12692	10.0521	0	-0.235427	-5.60578	0.203823	0	-0.891	-6.40599	-2.94656	0	-0.177919	-0.825443	-0.229864	0	-0.960506
ENSMUST00000169314	Idi1	0	4.51257	5.50456	10.0505	0	1.03813	1.65034	0.441284	0	0.893367	1.10743	5.2717	0	-0.0368114	6.3929	6.06005	0	3.2171
ENSMUST00000164410	Trim30b	0	3.70893	8.71776	10.049	0	0.806694	1.25992	2.00494	0	1.56398	1.76299	0.891	0	-0.357889	2.04762	1.07195	0	-0.263803
ENSMUST00000167049	Serpina3f	0	4.35884	6.02168	9.99792	0	2.83621	9.31339	8.37003	0	0.106666	4.94383	3.00968	0	4.72664	3.74992	0	0	2.4771
ENSMUST00000153684	Phf23	0	5.5585	10.1893	9.99649	0	4.23721	5.71907	5.25445	0	0.978607	0.631777	1.47267	0	0.444185	-1.56301	-2.94834	0	0.775149
ENSMUST00000093883	2700007P21Rik	0	3.66546	8.98784	9.97384	0	-1.57437	0.0389311	4.21479	0	-3.14294	-0.371217	-0.583438	0	0	4.57867	2.19616	0	0
ENSMUST00000155830	Lcn2	0	0	4.66209	9.96862	0	0.206111	2.04635	2.39651	0	0	0	1.72972	0	4.9542	6.04024	6.85932	0	0
ENSMUST00000117675	Iffo1	0	5.47964	5.15018	9.94352	0	-4.39232	-0.105494	2.87066	0	-5.01877	-5.01877	-5.01877	0	-5.37031	0.06833	-0.438993	0	0
ENSMUST00000106901	Pde4b	0	2.19616	9.79833	9.92892	0	0.0549274	1.71049	2.01803	0	-2.4771	0.790207	1.71723	0	0.131489	0.752002	0.271295	0	1.18241
ENSMUST00000164569	Stat2	0	9.00329	10.0418	9.88816	0	2.19616	5.82537	1.37362	0	2.47422	4.69668	5.08294	0	-0.65564	1.86905	0.702373	0	-0.384558
ENSMUST00000016668	Il19	0	0	5.3787	9.87702	0	0	4.40849	7.6219	0	0	0	0	0	-4.39232	-2.19616	2.65029	0	2.19616
ENSMUST00000162939	Spata13	0	3.78871	4.32373	9.81218	0	1.35537	2.90766	4.18305	0	-0.235399	-2.72575	0.603358	0	-1.47348	0.0323819	-0.539247	0	3.77838
ENSMUST00000028361	Il1f6	0	0	8.77961	9.80386	0	0	10.9373	9.93691	0	0	0	0	0	0	2.19616	4.87493	0	0
ENSMUST00000029421	Ptx3	0	1.52418	10.6377	9.78061	0	0.129156	7.41662	5.88617	0	0	7.14209	7.18217	0	0	8.4689	8.5658	0	4.87493
ENSMUST00000106658	Zfyve9	0	9.28913	5.70496	9.75885	0	0.704527	-1.42304	3.83755	0	0.86911	-2.01824	-0.260909	0	0.129516	-6.1403	-5.8537	0	0.208747
ENSMUST00000080210	Slc1a2	0	0	10.4313	9.71763	0	0	0	0	0	-1.72972	0.747382	-1.72972	0	0	0	2.67878	0	0
ENSMUST00000142878	Coro1b	0	0	3.57902	9.68928	0	-0.446088	-6.10075	-1.72705	0	0.463316	2.92855	0.622497	0	0	0	0	0	0.965945
ENSMUST00000128767	Cfb	0	6.05224	8.92036	9.66781	0	-4.87493	7.20745	6.91812	0	-1.72972	2.28424	-1.72972	0	-4.84935	1.15853	7.04206	0	6.83538
ENSMUST00000174146	Daxx	0	0.746854	8.78962	9.63198	0	-5.3608	3.95668	-5.18065	0	-10.1306	-1.98158	-5.30774	0	-0.253757	2.46526	1.49661	0	5.76105
ENSMUST00000078834	Il15ra	0	2.09137	9.88204	9.5871	0	0	0	0	0	-7.00251	-3.6734	-3.48579	0	-0.0621921	1.8415	1.76021	0	3.16993
ENSMUST00000038886	Csf3	0	-0.0572799	8.85693	9.57854	0	-2.67878	10.5539	10.0413	0	0	2.4771	1.72972	0	0	6.62493	8.83357	0	1.72972
ENSMUST00000106946	Ak4	0	4.72664	10.226	9.572	0	3.86469	3.81896	4.36682	0	0.184447	-4.9542	2.61528	0	7.49098	4.01395	0	0	0
ENSMUST00000135106	Irak3	0	4.06721	8.86414	9.55919	0	0.926288	4.00708	3.97776	0	-2.79211	0.471597	0.309038	0	1.40496	-2.21472	3.02578	0	1.21205
ENSMUST00000106221	Gbp3	0	6.97838	9.5208	9.41946	0	0.893399	1.61752	-3.98543	0	0.222859	9.06549	7.87849	0	-0.262577	1.49566	0.558688	0	0
ENSMUST00000162036	Rsrc1	0	4.32373	10.3002	9.40589	0	0.0447697	1.03249	1.24061	0	0.0351375	4.75224	-4.61561	0	-3.74553	1.25859	1.3401	0	9.71433
ENSMUST00000066532	Lipg	0	3.41059	8.62031	9.39935	0	0.647457	0.150631	1.65185	0	0.201678	3.89184	4.71425	0	0.920993	4.49753	6.22232	0	0.0271401
ENSMUST00000082060	Chi3l1	0	8.607	4.45495	9.37072	0	0.110202	1.49854	2.55573	0	2.96537	3.74992	3.70893	0	0.115064	1.39531	1.56025	0	0.594697
ENSMUST00000155994	Il1b	0	2.19616	9.74892	9.35613	0	3.3104	4.4908	5.7311	0	0.669618	4.54375	3.72351	0	1.51782	-0.02223	1.31871	0	5.87526
ENSMUST00000110512	AA467197	0	4.74113	9.41387	9.20926	0	0.179114	3.21904	2.41452	0	2.35672	2.3248	1.77376	0	0.472775	1.50058	1.14137	0	5.64414
ENSMUST00000168280	Igtp	0	1.66697	8.73045	9.09184	0	3.40237	4.68815	2.43557	0	-3.94121	1.11216	-3.19107	0	5.44003	7.44867	6.29291	0	4.7731
ENSMUST00000140960	Tbc1d1	0	0	10.3653	9.05303	0	1.06168	2.57037	1.38495	0	0.0280338	1.40516	0.777847	0	-4.19718	-2.96585	-3.51572	0	0.200468
ENSMUST00000113768	Mx1	0	4.1667	9.57497	8.93543	0	-1.81779	7.95447	7.07091	0	0.76921	7.77205	6.59269	0	-0.416398	1.14749	0.212921	0	1.89579
ENSMUST00000176858	Uba7	0	2.74502	9.21124	8.92739	0	0.819211	0.600559	0.146085	0	-0.164369	-0.111504	-0.555024	0	-1.28145	0.170109	-0.305241	0	0.250123
ENSMUST00000131122	Abtb2	0	6.40398	4.30551	8.87802	0	0.521381	0.85028	0.6646	0	-0.201678	-0.201678	2.27542	0	0.90374	2.65028	1.83935	0	0.636614
ENSMUST00000162583	Tle3	0	0.505414	7.95942	8.86351	0	-1.85139	0.229913	-0.860433	0	5.73717	7.15373	6.27041	0	1.27445	1.20521	1.35941	0	-0.0741283
ENSMUST00000172859	Daxx	0	0.539001	9.43402	8.79114	0	0.160898	5.70648	3.74804	0	-0.684626	1.729	0.819078	0	-0.238661	6.06558	4.66135	0	1.48878
ENSMUST00000159230	Slc19a2	0	5.37031	9.68157	8.78315	0	-5.14579	-4.92618	0.103113	0	3.23324	3.53037	4.93542	0	3.95644	4.24793	8.31514	0	4.70449
ENSMUST00000100962	Gbp4	0	1.95908	8.39137	8.73108	0	1.04234	2.7666	1.02305	0	-1.96321	-0.215831	-2.32525	0	-0.262124	2.44142	1.63015	0	0.0457547
ENSMUST00000150264	Cp	0	3.66546	7.18921	8.72419	0	-4.20681	0.359115	3.31983	0	0	2.4771	3.2539	0	0	-1.72972	4.56826	0	0
ENSMUST00000171590	Ctsc	0	0.156332	7.58087	8.69076	0	-5.05788	-1.16492	0.547638	0	-0.0499814	0.110638	5.70011	0	0.477483	1.12647	1.0901	0	0
ENSMUST00000167659	Enox2	0	8.96752	1.72972	8.64024	0	3.05241	-0.14439	-0.406546	0	-0.645791	3.65284	-1.36982	0	6.59118	6.57243	0.912167	0	-0.648137
ENSMUST00000145083	Lyn	0	0.242028	2.22742	8.60318	0	0.181063	-3.0297	0.405487	0	-1.5802	2.42189	2.7547	0	0	0	1.72972	0	4.64222
ENSMUST00000146825	Cd40	0	5.45006	9.54012	8.46377	0	-0.965235	5.60251	3.65372	0	0	6.13529	2.96537	0	0.195327	4.04298	3.77745	0	0
ENSMUST00000027451	Epha4	0	4.15846	8.21077	8.37063	0	0	0	9.36586	0	-3.16993	-3.16993	0.289507	0	0	4.22766	4.35884	0	0
ENSMUST00000024755	Clic5	0	4.84323	7.12872	8.36245	0	3.13311	-3.82553	-1.62937	0	-2.4771	-2.4771	-2.4771	0	3.46943	6.12367	5.58772	0	2.96537
ENSMUST00000164942	Scand1	0	-2.83621	2.7963	8.36072	0	-1.46955	0.323455	-3.57002	0	-2.65488	-1.33501	-5.49109	0	-1.2475	-4.45495	1.1715	0	-0.546844
ENSMUST00000149776	Dusp16	0	0.492893	6.76905	8.33049	0	-0.00413934	3.57036	3.6481	0	0	1.85887	2.52987	0	0.207197	-0.52854	1.81381	0	2.49773
ENSMUST00000022688	Slc39a14	0	6.66238	3.82878	8.32546	0	0	0	0	0	0	0	0	0	0	0	2.4771	0	0
ENSMUST00000046383	Tnfsf10	0	0.715385	8.77058	8.30338	0	1.01004	2.96645	1.71569	0	0.515888	0.851622	0.516299	0	0.293483	2.55166	1.61441	0	-1.09864
ENSMUST00000111890	Slc24a6	0	3.32911	3.66546	8.29794	0	-0.728158	-4.25224	-0.45934	0	-7.37674	-3.16993	-7.37674	0	-0.450731	0.292648	-5.81	0	0.105583
ENSMUST00000165860	Ubr4	0	6.8052	7.62564	8.29052	0	-5.60745	0.00511403	0.901803	0	0.600441	1.03493	0.693568	0	1.81776	2.63439	1.29933	0	-0.389285
ENSMUST00000054871	Fpr3	0	1.05502	6.17616	8.29012	0	0.0898637	-0.509549	0.774118	0	-2.4771	1.88174	1.34843	0	0	2.54491	3.8168	0	1.19785
ENSMUST00000162846	Casp4	0	5.61804	6.90753	8.24366	0	0.457671	-2.08604	2.74094	0	0	0	0	0	0	3.16993	0	0	-6.78913
ENSMUST00000172342	Irf7	0	-4.77633	1.01826	8.23734	0	0	0	0	0	0	3.2539	7.8574	0	-3.32911	10.9385	9.44657	0	4.16321
ENSMUST00000162973	Tle3	0	5.61604	6.69657	8.2305	0	0.48349	0.174405	0.635223	0	0.237999	0.273653	0.1943	0	0.822133	0.645633	1.42514	0	-0.14259
ENSMUST00000112235	Gpm6b	0	4.04107	8.25287	8.2076	0	-0.575121	-1.05774	0.315878	0	0.931269	0.772088	0.482617	0	-0.414058	-1.47195	-2.25105	0	2.4771
ENSMUST00000154526	Cfb	0	0.305889	7.26	8.18609	0	2.83621	10.6093	11.0886	0	2.96537	0	0	0	2.04043	5.33465	7.23271	0	0
ENSMUST00000090127	Gbp5	0	2.21482	8.12889	8.16186	0	1.81904	5.01477	4.08083	0	2.14635	8.05573	7.5562	0	0.619686	2.24002	2.18633	0	7.28496
ENSMUST00000041611	Gas7	0	0.270773	7.57703	8.0898	0	0.519536	-5.33133	7.32547	0	2.02007	3.48304	-0.218387	0	0	6.49903	10.3067	0	0
ENSMUST00000097462	Pydc4	0	1.13564	8.57816	8.06957	0	2.83621	9.98601	8.8363	0	0	3.16993	2.67878	0	0.575121	8.24619	7.01171	0	0
ENSMUST00000176551	Peg10	0	2.96537	7.00075	8.04589	0	-3.28984	3.33422	3.603	0	-0.185545	-1.70797	-0.00455891	0	0.296747	1.91139	1.7551	0	7.23142
ENSMUST00000141979	Il1b	0	0	9.19026	8.03643	0	6.4248	9.31286	10.4058	0	0	6.47515	6.40297	0	1.13047	0.625228	0.564846	0	5.44247
ENSMUST00000168574	Pid1	0	-0.302071	7.12025	8.03483	0	5.06789	0.615724	0.461851	0	-0.143211	-0.896703	-3.45943	0	0.373469	-6.19911	1.17029	0	-0.37724
ENSMUST00000078778	Lilrb4	0	-0.191314	7.94392	8.01534	0	0.261639	8.85169	0.600199	0	-4.97455	-5.6661	-5.58584	0	1.1939	0.417271	0.366737	0	0.84677
ENSMUST00000142946	Parp14	0	3.64582	8.35387	7.97612	0	-1.9225	5.24791	3.53938	0	-0.0361201	1.82149	0.315878	0	-0.426374	4.59786	3.50911	0	1.51277
ENSMUST00000112208	Prkcd	0	0	5.36608	7.95556	0	-0.159181	1.41782	1.11069	0	-0.224687	2.06549	1.42444	0	-6.48589	-6.39287	-0.536582	0	0.119504
ENSMUST00000113093	Cxcl9	0	0.771341	7.16403	7.95508	0	-2.19616	6.65659	6.47963	0	0	2.67878	0	0	2.53478	10.2232	8.74751	0	0
ENSMUST00000000208	Slfn4	0	5.05374	8.06755	7.92162	0	0.390889	0.944759	0.808849	0	-3.39721	-3.39721	-0.143311	0	0.198126	0.81509	1.34546	0	3.78871
ENSMUST00000028881	Il1b	0	0.838882	8.92662	7.89062	0	2.68351	6.0305	6.84901	0	0.794746	5.68569	4.77805	0	1.37316	0.551185	1.57359	0	6.76529
ENSMUST00000166151	Parp10	0	1.84885	6.95674	7.86931	0	0.684904	1.92344	1.21587	0	0.39542	0.26335	0.841522	0	0.96752	3.1757	2.46767	0	-0.626804
ENSMUST00000088898	Zfp280c	0	7.98374	7.40699	7.84886	0	-2.56081	4.22568	0.48194	0	-0.55611	-3.74992	1.01674	0	2.09581	3.56511	3.20931	0	2.13025
ENSMUST00000156390	Gyk	0	6.48305	7.44662	7.82912	0	0.949232	1.8665	3.85868	0	0.553826	-0.1185	-0.319988	0	5.60963	6.0074	7.15415	0	-0.0409532
ENSMUST00000140866	Irf1	0	6.40091	8.46089	7.80213	0	1.05709	-2.20328	0.3949	0	-2.96537	2.57337	2.39218	0	0	0	2.19616	0	0
ENSMUST00000031256	Aff1	0	-5.83111	8.17726	7.79281	0	0.163877	1.07077	2.35203	0	1.18546	-5.58201	0.615438	0	-0.458107	0.393818	0.8227	0	0.49642
ENSMUST00000172224	Morf4l2	0	6.5637	7.28733	7.72333	0	-0.188364	0.392396	0.47249	0	0	3.66546	3.56978	0	-3.66546	-3.66546	-3.66546	0	0
ENSMUST00000155480	Ywhaq	0	4.98361	8.37495	7.70343	0	-0.370403	3.9199	-0.356799	0	0.387008	1.98546	1.63172	0	4.80506	5.74184	5.73066	0	-0.52368
ENSMUST00000106831	Trim30b	0	5.06691	6.572	7.70279	0	1.33654	0.863086	2.9627	0	1.71354	-0.662468	-2.28268	0	-0.114534	2.74359	2.12557	0	-0.22498
ENSMUST00000060901	Tnfrsf9	0	2.19616	6.47208	7.67993	0	-0.982333	2.96927	6.3965	0	-0.376345	5.105	6.61757	0	-0.696081	-1.68968	0.313951	0	2.83621
ENSMUST00000101195	Tbc1d1	0	6.17911	1.87309	7.67254	0	-0.476311	-0.425349	-0.788059	0	0.279102	1.28588	0.956805	0	-0.0781346	1.96508	1.91938	0	0.339345
ENSMUST00000097541	Fam129a	0	-3.39721	8.31966	7.6307	0	6.15251	7.46765	5.97727	0	4.89096	7.05755	6.52537	0	0.126432	8.53172	6.40797	0	0
ENSMUST00000159140	Tle3	0	4.86117	6.7595	7.60678	0	0.22887	0.0463827	0.4363	0	0.251973	0.11895	0.392058	0	0.631954	1.19424	1.52561	0	-0.204427
ENSMUST00000115453	Cav1	0	0.0600845	8.12783	7.59533	0	-3.56978	-3.56978	-3.56978	0	0	8.47011	8.75453	0	0	8.26188	8.53054	0	0
ENSMUST00000167316	Zfp655	0	0.469639	7.17611	7.57948	0	0.0677011	-0.462785	0.968185	0	0.385601	0.75484	0.647511	0	-1.25849	-1.04492	-1.30184	0	-5.48533
ENSMUST00000168967	Pdlim5	0	6.10333	7.51989	7.57921	0	0.0286368	0.180313	0.486514	0	-4.90769	-0.48338	-1.73777	0	-0.316684	6.69872	5.86329	0	-0.172013
ENSMUST00000177367	Clec4e	0	3.41786	7.25888	7.57218	0	2.19616	6.17213	5.97151	0	0	0	3.39721	0	6.69408	8.71727	8.74905	0	0.201678
ENSMUST00000170000	Rbm7	0	-0.207506	7.91375	7.57204	0	-0.386873	-6.26877	0.314162	0	6.2333	-6.03523	7.21535	0	-6.77394	-6.16137	-6.20618	0	-6.39721
ENSMUST00000028288	Notch1	0	6.25477	7.09694	7.56779	0	0.259663	-0.793119	-0.118024	0	0.0200803	0.983229	1.19014	0	-0.206476	-0.0862419	-0.149155	0	-0.125937
ENSMUST00000128430	Ifi203	0	5.52763	7.85438	7.53806	0	-3.64763	0.842127	-3.95644	0	3.56978	3.56978	3.82553	0	0.415996	6.22214	5.47015	0	3.6192
ENSMUST00000048898	Mtmr7	0	3.80994	6.82484	7.51138	0	-5.05882	3.42306	3.54794	0	0	3.45943	2.67878	0	0.237427	1.51191	0.207931	0	-6.00788
ENSMUST00000175954	Clec4e	0	0	8.38518	7.4934	0	2.4771	5.53091	4.44849	0	2.19616	4.39232	2.19616	0	5.35755	7.18388	7.4452	0	3.16993
ENSMUST00000060225	Gpr4	0	0	7.24815	7.47316	0	-0.00462256	4.62939	2.6627	0	1.24811	-0.201678	0.396098	0	0.472661	2.79869	3.01519	0	0.424791
ENSMUST00000089311	Sun2	0	7.19859	7.24172	7.4717	0	-0.0972242	-0.0484263	-0.549018	0	0.697736	0.928123	0.920674	0	-0.365375	0.573602	0.822442	0	-0.216025
ENSMUST00000081619	Sh3pxd2a	0	6.12684	6.89097	7.44381	0	-0.58023	-4.60617	-0.472196	0	-2.76201	0.374234	0.816711	0	-0.0381397	1.15465	1.51082	0	0
ENSMUST00000059226	Ifi205	0	0.7093	6.76461	7.4373	0	0.0505732	4.86283	4.44879	0	0	10.4589	10.4179	0	0.803066	4.55857	4.56501	0	1.71861
ENSMUST00000147274	Ntng2	0	4.27592	7.73203	7.42712	0	-0.25912	3.19502	2.8596	0	-0.347028	1.35673	0.96196	0	0.799397	1.7871	1.87523	0	1.3262
ENSMUST00000085876	Pydc3	0	4.88824	8.04619	7.42201	0	0.418077	3.6711	2.36475	0	-3.76114	1.53799	0.882519	0	0.107143	2.83364	2.00693	0	-7.22273
ENSMUST00000024757	Enpp4	0	0.0233718	7.37891	7.4057	0	-0.181489	1.54706	1.21316	0	-0.69932	-0.34895	-0.387698	0	0	4.67326	4.42431	0	0.701812
ENSMUST00000149854	Gpcpd1	0	8.65875	7.62209	7.38956	0	-1.00232	-0.284798	-0.97715	0	6.21925	6.12297	5.68182	0	-0.546673	-0.771436	-0.119863	0	-0.685394
ENSMUST00000135184	Mx1	0	0.0912005	8.58654	7.35326	0	0	9.17972	8.55538	0	-3.07487	4.34224	2.96537	0	0.147071	2.03262	0.649348	0	0
ENSMUST00000042228	Ifi203	0	7.2977	9.94429	7.34209	0	3.07487	5.29013	0	0	4.3415	4.5912	4.11681	0	0.156674	7.41702	7.38099	0	0
ENSMUST00000031356	U90926	0	0.744316	6.57692	7.29412	0	1.72972	7.61424	9.10859	0	3.92587	4.20681	2.96537	0	0	6.63522	8.99258	0	-2.19616
ENSMUST00000031850	Zc3hav1	0	-0.0672228	6.91239	7.28734	0	0.590908	0.478718	0.590908	0	0.478815	0.121004	-0.032501	0	-1.22094	1.77624	1.33112	0	-5.50861
ENSMUST00000174196	Fus	0	5.93772	7.2643	7.285	0	0.0038405	-0.785864	-0.0016324	0	0.246694	-0.0864338	-0.0787242	0	-5.46243	-5.34314	-11.3024	0	-5.29483
ENSMUST00000125774	Arl8a	0	-0.206065	6.65435	7.27727	0	0.721923	2.06133	1.06649	0	1.1622	0.591224	5.77231	0	1.60684	-3.85211	-9.66061	0	0.0660693
ENSMUST00000032962	Cln3	0	-0.119194	6.50453	7.27483	0	-0.251561	-0.307614	-0.238563	0	0.09067	-0.690985	-0.0789822	0	2.88083	5.09537	6.65235	0	-0.398599
ENSMUST00000143137	Enpp4	0	0.101973	7.98397	7.26959	0	1.42726	0.565929	-4.06147	0	0.304692	0.32845	0.256772	0	-0.547678	1.00786	0.28092	0	-0.40487
ENSMUST00000079553	Trps1	0	5.69383	6.98892	7.25491	0	5.21381	0.442936	0.89202	0	-5.10475	-1.648	-10.2198	0	-1.27103	0.680227	0.100681	0	0
ENSMUST00000071201	Ntng2	0	4.78052	7.85465	7.2436	0	0.0258812	2.55323	2.47379	0	0.054849	1.12502	1.09552	0	0.245683	1.29724	1.64445	0	1.23894
ENSMUST00000053768	Stxbp6	0	4.7371	1.52804	7.24273	0	-0.963578	-0.709346	1.54356	0	-2.67878	-2.67878	4.27986	0	-2.88124	2.6044	3.97177	0	2.4771
ENSMUST00000111196	Cd44	0	5.1834	1.50677	7.21233	0	0.385397	1.2542	1.49692	0	0.10148	5.60693	-4.18534	0	0.301469	6.59633	5.12591	0	1.29872
ENSMUST00000024657	Phf10	0	0.864434	7.25542	7.15174	0	-0.500134	0.100467	-0.169367	0	0.125542	0.0950478	0.224744	0	3.45214	2.99479	3.02151	0	-0.0537423
ENSMUST00000147897	Ntng2	0	1.13295	7.43313	7.13398	0	-0.266532	3.93462	3.31384	0	0.422548	1.24638	1.06366	0	-0.660366	1.2021	1.71333	0	1.38573
ENSMUST00000034475	Snx19	0	6.81727	7.05156	7.12906	0	0.536632	-0.791097	0.774542	0	0.312785	-0.597522	-0.134859	0	-0.322917	-0.55459	-0.384376	0	0.212097
ENSMUST00000108593	Ctdnep1	0	7.6389	6.36205	7.09655	0	0.00696266	-0.285026	-0.169249	0	0.162397	0.0761783	-0.664973	0	-0.493564	-6.96285	-0.931657	0	-0.119291
ENSMUST00000043560	Smg7	0	6.29039	7.1604	7.09357	0	-0.17167	1.11567	0.351892	0	-0.601881	0.192077	0.233723	0	-6.3624	0.0974912	-0.532089	0	0.238729
ENSMUST00000139806	Casz1	0	0.179024	6.79094	7.08727	0	0.466251	0.0212389	-0.101788	0	0.333712	-0.0649326	0.238661	0	-0.156458	1.7898	1.03219	0	-0.0145438
ENSMUST00000112463	2010002M12Rik	0	4.11681	7.22538	7.08002	0	-0.586492	0.907974	-2.22036	0	-2.21233	1.63175	1.39309	0	-0.439733	3.81996	1.95818	0	0.488271
ENSMUST00000028155	Tsc1	0	0	7.31804	7.05717	0	0.114607	0.538204	-0.193418	0	1.87101	1.03979	2.47977	0	0.369792	5.79553	0.134105	0	-5.08324
ENSMUST00000106828	Trim30c	0	1.20974	7.07285	7.0412	0	0.166251	4.18377	3.03357	0	0.0841743	1.90197	1.14047	0	0.360233	6.3778	5.77282	0	3.60542
ENSMUST00000081491	Oas2	0	4.54782	7.45615	7.02996	0	0.683391	7.04966	5.87089	0	0	0	0	0	0.957718	8.59608	7.80559	0	0
ENSMUST00000172030	Stat2	0	-4.52628	6.47227	6.98547	0	0	0	4.46979	0	-5.64414	0.145749	-0.11211	0	0.104392	2.71904	2.3004	0	0
ENSMUST00000171215	Zfp106	0	-4.72664	6.87653	6.9785	0	6.53588	5.40336	6.58751	0	1.56376	-1.80742	2.36647	0	2.4771	0	2.96537	0	-1.56915
ENSMUST00000092733	Cdk12	0	0.54147	6.2709	6.97826	0	-0.0126339	0.205125	-0.254385	0	-0.311718	4.40732	4.14632	0	0.588002	6.00896	6.8161	0	0.200879
ENSMUST00000038765	Inhbb	0	2.4771	7.41538	6.95864	0	0	2.19616	0	0	0	0	0	0	-0.747382	5.26767	4.35866	0	0
ENSMUST00000165351	Jarid2	0	6.49345	6.57929	6.94234	0	-0.35606	-4.65013	0.902529	0	-5.03892	-4.42118	-4.27776	0	0.0226805	0.363255	0.275835	0	-4.67068
ENSMUST00000159195	Ikbke	0	-0.441838	6.20415	6.93147	0	0.528114	4.74746	5.00164	0	1.72972	2.19616	1.72972	0	-2.67878	4.23514	5.95235	0	6.96282
ENSMUST00000115466	Usp9x	0	0.071595	6.46206	6.92117	0	0.981244	1.18963	1.60773	0	0.392836	0.876734	0.828982	0	-0.696104	6.95435	5.75586	0	0
ENSMUST00000042603	Inhba	0	3.499	7.16188	6.91123	0	0.8142	3.29258	2.89784	0	-2.4771	-2.4771	-0.280939	0	0	0	0	0	-2.67878
ENSMUST00000029126	Itch	0	6.05672	6.60896	6.88149	0	0.0971328	-0.54677	0.30187	0	-0.313685	-0.215822	-0.440157	0	-0.746767	-1.41693	-1.57751	0	0.237612
ENSMUST00000109155	Zfp217	0	6.40448	6.14478	6.85613	0	0.280182	-6.8325	0.878506	0	-5.37324	0.779705	0.488078	0	0.288946	-0.293884	-0.366017	0	0.383271
ENSMUST00000133804	Uck1	0	0	2.96537	6.83594	0	4.06721	6.65111	0	0	-0.246907	-0.534747	-5.86162	0	4.57306	5.79063	5.37611	0	-1.72972
ENSMUST00000032403	Mtmr14	0	-0.131408	7.03625	6.80697	0	-0.354925	1.19588	0.635672	0	-0.682574	0.922737	0.834535	0	1.08612	2.15407	1.97904	0	-0.0543119
ENSMUST00000095045	St6galnac6	0	1.77965	6.47484	6.78415	0	-4.90769	0.00796197	3.09005	0	-0.482617	2.08789	4.76595	0	-6.07638	-0.0617166	-5.351	0	5.39924
ENSMUST00000170192	BC094916	0	4.22129	7.11794	6.71887	0	0.808647	2.75327	2.33948	0	-2.67878	0.157437	-2.67878	0	-0.760056	-4.01395	0.410358	0	0
ENSMUST00000143194	Ntng2	0	0	3.74992	6.71333	0	-0.489964	3.16117	2.03751	0	0.389634	1.80497	1.48269	0	0.750398	2.20746	2.23728	0	1.99739
ENSMUST00000030940	Gnb1	0	-0.718701	6.70613	6.70116	0	-0.0103935	3.23122	0.0982483	0	-0.191001	-0.00230253	-6.23052	0	0.809332	0.551334	0.315647	0	0.0903016
ENSMUST00000106128	Lphn2	0	1.58641	7.68645	6.69974	0	0.130326	-0.363737	3.14298	0	-0.238661	0.179024	-3.07487	0	2.67878	0	0	0	0
ENSMUST00000129664	Sh3tc1	0	5.81043	6.56334	6.68963	0	-0.457345	1.73751	-0.748388	0	-0.0269492	1.51173	-3.82025	0	0.21668	-2.1443	-0.830889	0	0.937633
ENSMUST00000161809	Oas1g	0	2.90269	7.01344	6.67255	0	-3.31883	3.91164	2.83085	0	0.466443	4.89075	3.43181	0	0.351285	6.65449	5.98394	0	0.424557
ENSMUST00000015107	Tlk2	0	-0.310948	6.81707	6.6506	0	0.0614759	-4.87045	0.27162	0	-5.62701	0.131216	-0.171788	0	0.395124	1.2374	1.67681	0	-0.546708
ENSMUST00000114300	Htt	0	5.83261	6.62827	6.61627	0	8.20437	9.57032	10.8531	0	0.10011	-0.0281568	0.173677	0	-3.56978	6.34422	1.56303	0	0
ENSMUST00000029149	Rbm39	0	0.0476149	6.39369	6.61366	0	0.0973729	0.371858	0.341987	0	0.388707	0.0643471	-0.0604938	0	-0.776083	-0.606562	0.240442	0	0.0598538
ENSMUST00000123580	Clk1	0	6.07862	6.63003	6.60843	0	5.91244	-2.08201	-3.32911	0	0.200268	-11.1004	-4.79546	0	0	-1.72972	0	0	-0.824729
ENSMUST00000097293	Ppp4r1	0	-0.328387	4.35638	6.59012	0	-0.153932	-0.0927614	0.387028	0	-5.47732	-0.881443	-1.16135	0	0.669074	0.743181	0.6001	0	0.203449
ENSMUST00000098985	Ogfr	0	-4.91565	1.7764	6.58819	0	-0.604407	0.753954	4.47993	0	-2.37647	-3.26153	1.56864	0	-0.568637	2.34075	1.50815	0	3.38095
ENSMUST00000057333	Rnf214	0	6.00953	7.31591	6.58333	0	-1.50133	0.227341	-4.41167	0	-1.72972	-1.72972	2.90951	0	-3.82553	2.60308	0.562488	0	-0.886348
ENSMUST00000115104	Dst	0	0.513035	7.26199	6.58286	0	-1.03899	0.62735	1.61486	0	-0.112547	-0.121205	-4.42066	0	-0.696728	-0.352885	0.700958	0	-2.34242
ENSMUST00000117728	Skil	0	-0.120378	6.31497	6.55703	0	0.52163	3.16124	3.09889	0	-0.780656	-0.494063	0.657378	0	-3.5125	1.49343	1.00313	0	3.39721
ENSMUST00000046745	Tgtp2	0	2.76186	5.44239	6.53017	0	1.96689	4.56859	2.97233	0	0.189829	2.48773	0.921877	0	1.27052	4.15157	3.34992	0	1.81408
ENSMUST00000074417	Eif5	0	0.302324	7.34625	6.52394	0	1.61002	1.3413	1.24722	0	0.8063	1.16198	2.02869	0	-0.417685	-3.2539	-3.2539	0	-9.48946
ENSMUST00000092610	Ncoa7	0	0	6.61599	6.513	0	0	5.1727	0	0	0.474927	3.27763	-3.66546	0	0.213656	1.62489	0.932668	0	-3.80413
ENSMUST00000131195	Apbb1ip	0	2.00317	2.99952	6.51045	0	1.0969	-1.14515	1.28621	0	-2.67878	-2.67878	-2.67878	0	0	2.96537	2.67878	0	0.732229
ENSMUST00000055833	Atf2	0	-0.426625	5.51013	6.49586	0	-0.632522	-0.53962	-0.716207	0	-1.3054	0.0263242	-7.12034	0	0.0741707	0.367899	0.369505	0	1.63942
ENSMUST00000089449	Mgll	0	2.76551	1.72972	6.49537	0	0.915507	-0.240567	-6.34794	0	3.74992	0	3.32911	0	3.39721	6.29564	3.66546	0	0.532762
ENSMUST00000157029	Eya3	0	-0.164254	6.38373	6.48462	0	0.491291	1.34672	0.960422	0	0.131075	0.240457	0.571852	0	4.48514	6.35845	6.52099	0	1.36616
ENSMUST00000115032	Arid5a	0	6.34733	6.43789	6.48158	0	0.29771	-1.47179	-0.144656	0	1.95796	-0.527219	2.14074	0	0.875971	0.288109	0.987627	0	-0.270934
ENSMUST00000124501	Tex15	0	-1.72972	2.28424	6.46757	0	-0.195605	-1.36636	-1.84254	0	-0.579998	3.3389	-0.420817	0	1.06387	4.53788	4.18046	0	7.53445
ENSMUST00000119929	Tmem41b	0	5.73978	6.53036	6.46269	0	-2.06554	-5.731	-0.233465	0	0.152751	-0.0261848	-0.342372	0	-0.0829787	0.416189	-0.421567	0	-5.84681
ENSMUST00000110416	Usp8	0	5.44939	0.645491	6.45995	0	4.28793	-0.685561	-0.439812	0	-1.09798	-4.6315	-5.03085	0	0.681131	6.14611	1.23247	0	4.82567
ENSMUST00000084026	Whsc1l1	0	-5.52526	1.02235	6.44052	0	-1.08943	0.387021	-1.03046	0	0.316684	-4.28682	0.652202	0	5.5585	0	0	0	-0.132798
ENSMUST00000101418	Srp54a	0	-0.0776335	6.52598	6.43679	0	-0.173366	0.402851	0.511778	0	-5.76532	1.01831	-5.02873	0	6.68661	0.735758	5.59952	0	0.25651
ENSMUST00000105492	Rtn4ip1	0	4.94313	6.44018	6.41954	0	-0.0179515	-4.2111	-4.19513	0	3.1035	-0.637038	-1.52804	0	-2.47047	1.94615	1.35608	0	-0.536397
ENSMUST00000068063	Tgtp1	0	-1.05465	5.51425	6.40642	0	2.36207	3.99701	2.87424	0	-0.559322	1.53924	-0.174223	0	2.08598	5.3717	4.67636	0	2.96537
ENSMUST00000123233	Eif2c3	0	-4.57867	6.78679	6.40301	0	4.08321	3.83284	4.67723	0	0.587058	0.535015	0.498109	0	0	0	0	0	-0.12132
ENSMUST00000021796	Edn1	0	0.410904	6.8945	6.39458	0	-0.271574	4.22087	4.09569	0	1.72972	9.07101	8.69153	0	-0.597775	8.36087	8.4456	0	6.71529
ENSMUST00000127598	Hnrnpm	0	-0.640054	3.62387	6.38873	0	0.684552	-0.241582	-0.661475	0	0.241409	-0.176276	-0.53539	0	-4.40849	0.753036	-1.57228	0	-5.8487
ENSMUST00000000194	Ccl12	0	1.47449	5.95849	6.3877	0	1.72972	3.74992	2.4771	0	0.0530642	0.646503	2.34491	0	0	5.44247	6.09011	0	0
ENSMUST00000111020	Gnb2	0	4.39232	6.33985	6.37315	0	-5.61985	-5.42187	-5.50642	0	0.0664286	0.606542	5.38278	0	-0.431312	-1.37199	-0.38554	0	-4.33628
ENSMUST00000098651	Pias1	0	-0.0136251	6.62633	6.36898	0	0.0411306	-0.0870543	-0.0578084	0	-0.120573	-0.143991	-0.29671	0	11.1295	6.29681	0	0	-0.0502691
ENSMUST00000137513	Ralgds	0	3.53474	6.47286	6.35833	0	0.781241	4.26864	2.75678	0	5.16153	5.35755	5.80158	0	0.512657	-0.578884	0.516089	0	2.62409
ENSMUST00000163762	Prr5l	0	-3.89395	4.6228	6.35464	0	-5.21051	2.49387	4.90579	0	6.71333	6.78854	3.56978	0	4.87493	6.25847	4.53974	0	4.16321
ENSMUST00000111786	Mapkapk5	0	5.82888	5.67172	6.33815	0	5.12099	11.1107	10.6852	0	-4.53045	-4.55319	0.905386	0	0.288131	0.139459	0.311076	0	5.96267
ENSMUST00000161207	Tle3	0	5.88716	5.54843	6.31525	0	6.10113	-2.83219	6.26278	0	0.334303	0.185076	0.255112	0	0	4.66209	5.8062	0	3.95644
ENSMUST00000064718	Phc3	0	0.10832	5.69934	6.3046	0	-0.284679	-1.1564	-0.531334	0	0.45721	0.321919	0.0762957	0	-0.306492	-1.69412	-0.910232	0	-0.0271912
ENSMUST00000098459	Foxl2os	0	0	3.98577	6.29447	0	0	0	2.19616	0	-0.466443	-2.19616	-0.466443	0	0	10.4594	9.5664	0	0
ENSMUST00000065325	2700081O15Rik	0	-0.104575	6.37839	6.26961	0	-0.0962153	0.0576809	-0.0792616	0	0.255113	0.957966	1.15006	0	5.02126	-4.91565	0.991437	0	4.35547
ENSMUST00000140602	Slc25a22	0	4.18972	6.11051	6.26901	0	0.418959	2.19315	1.22839	0	-0.0848941	-0.0572828	0.0828819	0	-0.17658	2.3615	1.30492	0	0.166502
ENSMUST00000042438	Plekhg1	0	10.9926	5.78989	6.26092	0	-9.18657	-0.882537	-0.823036	0	1.1169	3.97792	0	0	0.435705	-0.686598	-0.238723	0	3.51671
ENSMUST00000127223	Irf7	0	3.04248	6.29607	6.25623	0	2.06897	5.93248	4.11635	0	1.72972	5.88809	3.63637	0	-2.19616	7.13699	5.2327	0	6.7397
ENSMUST00000140796	Eif4g3	0	0.126459	6.27428	6.25176	0	-1.14772	0.227898	-0.823464	0	-3.19488	2.1987	1.63117	0	0.349606	-0.853983	-0.478496	0	0.156812
ENSMUST00000135260	2210009G21Rik	0	-5.62069	6.38188	6.25101	0	0.45619	-4.85505	-0.0752347	0	0.704166	1.76633	0.0140446	0	-0.5792	0.192058	0.40502	0	0.237399
ENSMUST00000032217	Lag3	0	2.83621	5.46991	6.23032	0	0.953933	1.21103	0.897969	0	0.205723	-0.0678848	0.222679	0	0.0328856	1.50724	1.60517	0	0.946146
ENSMUST00000118204	Skil	0	-0.123221	5.93861	6.2204	0	4.7053	7.96797	7.70181	0	0.291732	-3.26948	-0.549709	0	0	0	0	0	0
ENSMUST00000047498	AA467197	0	0.387446	6.23508	6.21859	0	-0.184552	1.90845	1.47494	0	-2.23208	0.508492	-1.12405	0	0.219128	1.72788	1.48086	0	1.33802
ENSMUST00000169089	Pum2	0	0.0119217	6.25672	6.20251	0	-3.92587	-2.19616	7.58503	0	3.41807	-0.704439	4.42233	0	-5.39517	-5.39517	-3.66546	0	0.466443
ENSMUST00000050785	Lcn2	0	0.450837	4.12735	6.18868	0	0	1.3043	1.3043	0	0.208084	1.85001	2.94948	0	0.134055	1.0204	1.51079	0	2.1869
ENSMUST00000133191	Nbeal2	0	0	5.34892	6.17644	0	0	0	0	0	4.39232	0	5.06529	0	0	0	0	0	-4.67326
ENSMUST00000055539	Timeless	0	10.0563	11.6484	6.15687	0	0.114195	0.427435	-0.166711	0	0	0	4.46979	0	-6.05533	-2.05911	-4.14659	0	-4.71414
ENSMUST00000145012	Col27a1	0	0.713841	6.48297	6.15615	0	1.05774	5.0132	4.10182	0	2.67878	4.87493	1.72972	0	-1.02146	3.82692	3.33183	0	2.19616
ENSMUST00000161573	Psme2	0	0.560613	5.53353	6.15248	0	0.444147	2.96634	1.07148	0	0.538822	1.92664	0.854725	0	-0.600711	1.41762	1.12471	0	0.306672
ENSMUST00000152329	Oasl1	0	-0.268251	7.65644	6.12747	0	2.19616	10.8576	8.22875	0	2.19616	3.92587	0	0	-4.67326	7.33733	6.48131	0	0
ENSMUST00000102517	Dll4	0	1.72972	3.45129	6.1192	0	0.878715	3.95743	4.31089	0	0.761403	0.429903	1.01563	0	0.464344	8.40082	8.30614	0	2.32531
ENSMUST00000102924	Trim14	0	4.45524	6.49133	6.11737	0	-1.01392	0.641761	-0.866402	0	-1.09872	-0.253352	-2.00291	0	-0.448997	2.324	1.88451	0	-0.10417
ENSMUST00000106843	Smarcd2	0	3.86434	4.52531	6.11446	0	-0.0141108	-0.236394	-0.127696	0	-0.0585999	0.400146	0.597794	0	0.363049	-0.775863	-0.933401	0	-0.00765092
ENSMUST00000130522	Upp1	0	0	5.15018	6.11004	0	-0.45006	-5.91506	-5.91506	0	0.317764	-4.04107	-4.04107	0	0	0	3.2539	0	0
ENSMUST00000054477	AI837181	0	5.80742	6.4248	6.09627	0	-0.316252	0.357273	0.316694	0	-0.160965	-0.146706	-0.18765	0	0.136109	1.3295	0.696568	0	0.286834
ENSMUST00000031318	Cxcl5	0	-0.21239	6.52325	6.08344	0	0.655601	3.5131	1.14099	0	0.784554	4.07225	4.36416	0	0.99234	7.29159	6.16886	0	0.482617
ENSMUST00000097873	C77080	0	5.88883	5.78279	6.05833	0	-0.647383	-0.241755	-0.260416	0	0.511346	0.253818	0.390668	0	0.755715	0.521887	0.596876	0	-4.63451
ENSMUST00000112038	Ptprc	0	5.67348	5.97749	6.04559	0	0.408191	-0.166995	0.0700944	0	-0.303169	-0.633515	-0.450783	0	-0.272855	-0.604366	-0.966518	0	-0.233442
ENSMUST00000170175	Rnf31	0	0	5.88958	6.04417	0	0	5.38285	4.83178	0	0.233975	-4.01395	-0.394751	0	5.18123	1.44955	4.832	0	0
ENSMUST00000023756	Racgap1	0	0.548421	5.80561	6.03869	0	0.219686	-0.0188232	-0.279957	0	0.630381	0.439206	2.09364	0	-0.859542	-5.83209	-1.97386	0	0.119457
ENSMUST00000151738	Fam40b	0	4.42431	3.98577	6.03427	0	-4.24074	-4.33579	-1.27537	0	0	0	0	0	0.403518	-1.00862	-1.34667	0	-2.4771
ENSMUST00000061516	Fpr1	0	0.105498	6.07881	6.03109	0	0.629153	2.10528	2.51417	0	0	3.2056	3.92184	0	0.480682	3.42943	4.74994	0	1.83079
ENSMUST00000114885	Dtx3l	0	3.97297	6.81433	6.02256	0	3.26009	5.00585	3.29482	0	-0.346786	1.88993	1.19517	0	1.20531	3.82093	2.92157	0	0.713533
ENSMUST00000039111	Inf2	0	5.62602	6.47957	6.01101	0	5.8358	4.67898	6.03936	0	0.222339	-0.490514	5.69194	0	-0.391213	1.41691	0.835697	0	0.973337
ENSMUST00000121433	Ube2e3	0	-4.72664	6.04453	6.00927	0	4.66835	4.76718	0.113555	0	0.532812	0.785642	-0.173513	0	0.0792904	0.473726	0.470574	0	0.266533
ENSMUST00000163030	Setd1b	0	5.81101	6.19623	6.00713	0	-0.0661689	-2.05895	-0.715252	0	-0.0448407	-0.428912	-0.363788	0	-0.837131	-0.565089	-1.20471	0	0.573546
ENSMUST00000117077	Slc7a2	0	-0.209989	5.64138	5.99414	0	0.28803	4.1215	4.251	0	0.446479	3.93095	3.9717	0	0.924344	5.31841	4.85076	0	5.0149
ENSMUST00000168293	Zfc3h1	0	5.93074	5.19455	5.98667	0	0	0	0	0	0.128925	0.506325	0.717159	0	0.333627	1.43815	0.825082	0	0
ENSMUST00000066912	Iigp1	0	-0.935822	5.51177	5.97688	0	4.67326	8.48615	7.306	0	-1.72972	5.47964	4.59906	0	2.0644	4.73186	3.87644	0	5.15587
ENSMUST00000050029	Six1	0	-2.19616	6.82575	5.95348	0	-0.19502	2.6357	1.53233	0	0.545502	2.64967	2.44932	0	0.203177	0.817236	0.685636	0	0
ENSMUST00000152891	Arfrp1	0	0.203648	4.95914	5.95187	0	-0.170799	0.278861	0.192255	0	0.170223	-0.893256	0.306038	0	-0.167203	1.705	1.55049	0	0.327841
ENSMUST00000114916	Enox2	0	0	1.72972	5.93653	0	0	0	0	0	0	4.90769	0	0	0.323632	0.233908	-5.11501	0	-4.20681
ENSMUST00000102534	Rasgrp1	0	0.223723	6.10462	5.92504	0	0.106474	-0.371338	-0.278508	0	-0.616974	-1.0932	-1.43496	0	-0.416073	0.00493782	-0.144012	0	-0.488271
ENSMUST00000113978	Gyk	0	0.127745	5.70828	5.92178	0	4.91004	5.96329	6.23488	0	-0.144846	-5.03196	-5.2716	0	-4.77319	1.68791	1.74221	0	0.89526
ENSMUST00000087514	Lyar	0	4.98282	5.88557	5.90134	0	-0.57987	0.354194	0.0948873	0	-0.034199	-0.0401842	0.754088	0	0.215828	1.65602	1.22691	0	0.149454
ENSMUST00000084660	Pik3c2a	0	5.99381	5.62069	5.87431	0	-3.45474	-3.26595	0.772676	0	-1.24683	4.46304	-0.466947	0	1.28299	0.995838	1.83982	0	0.0658626
ENSMUST00000020970	Rsad2	0	-0.152881	6.3632	5.87195	0	-0.0817583	7.7039	4.66084	0	-0.597391	5.33348	4.06661	0	-0.348853	6.02881	4.877	0	3.0305
ENSMUST00000111828	Ddhd1	0	0	5.62663	5.86162	0	0.201678	-2.4771	-2.4771	0	-2.83083	-2.88232	1.12561	0	-9.73655	-4.23199	-4.68425	0	0
ENSMUST00000098816	Slc7a2	0	0.154573	5.55054	5.8511	0	4.6245	7.51354	8.14562	0	-0.315878	3.81269	3.84258	0	-1.34415	6.3969	6.10257	0	3.45943
ENSMUST00000084993	Yy1	0	5.60358	5.26469	5.84786	0	-7.46326	-2.01516	-0.759615	0	0.137331	-0.300671	-0.504907	0	0.346883	0.128536	0.0792571	0	-3.34926
ENSMUST00000162203	Aebp2	0	0	5.41921	5.82215	0	0.11958	0.250956	0.379996	0	9.5328	9.23919	0	0	-7.48263	-5.83759	0.148603	0	0
ENSMUST00000056237	Prmt10	0	-0.0673991	5.89742	5.80623	0	-0.308469	-0.201727	-0.281908	0	0.0386643	-0.163444	-0.289366	0	-5.44945	-5.7985	-0.094341	0	-0.18872
ENSMUST00000108791	Znf512b	0	-0.0485196	6.13552	5.80062	0	1.3537	-0.467867	-4.42431	0	0.337784	-1.36558	-2.22385	0	5.24963	5.97276	0.654032	0	-9.96966
ENSMUST00000020001	Reps1	0	0	5.86587	5.78989	0	4.93903	5.29483	9.75028	0	-5.34456	-0.05916	-0.49521	0	10.5445	5.36183	0	0	5.68616
ENSMUST00000109795	Plagl2	0	-4.32373	0.754312	5.78681	0	7.03342	8.02366	10.1269	0	3.00513	3.56691	5.40418	0	4.35884	9.60304	10.028	0	0.727428
ENSMUST00000120531	Stxbp6	0	3.03141	5.848	5.78305	0	0.157269	2.27783	2.31715	0	1.31055	1.5518	2.25385	0	1.11814	1.60396	2.53933	0	-5.03237
ENSMUST00000151440	Xaf1	0	-0.346085	5.94702	5.77079	0	0.989313	6.61205	6.24073	0	2.82134	4.07965	3.48279	0	0.978151	5.57372	4.6646	0	2.94354
ENSMUST00000101150	Zkscan17	0	5.40729	10.3903	5.77079	0	0.389525	-0.196545	0.2378	0	-0.76488	0.0455388	0.500611	0	2.43093	-3.30174	1.20337	0	0.267933
ENSMUST00000112425	Zfp384	0	-1.42458	4.64084	5.75855	0	-0.191764	1.20022	-1.26203	0	0.204015	0.0948497	0.473856	0	-0.205091	-3.38172	0.0780898	0	-2.39689
ENSMUST00000057725	Samhd1	0	6.2385	4.48433	5.75117	0	-0.57342	-2.20047	-6.99813	0	-5.42052	-0.309002	0.042555	0	-0.102531	-0.85659	-0.147815	0	-0.202803
ENSMUST00000035938	Ccl5	0	-0.0309677	5.48909	5.75042	0	0.279524	6.51734	5.97198	0	-0.000839167	6.35731	5.88511	0	-0.169922	1.02792	1.02792	0	5.40441
ENSMUST00000113078	Fbxw2	0	4.84075	0.64795	5.7424	0	0.973867	1.3411	1.03493	0	-0.101027	0.576225	0.440755	0	0.400296	1.93761	1.7387	0	-0.296385
ENSMUST00000088546	Fmr1	0	10.5441	5.68888	5.73609	0	-0.0913471	0.478609	0.036264	0	-0.313889	-0.18143	-0.939617	0	0.0805113	1.10906	0.22939	0	0.0898892
ENSMUST00000019074	Ccl4	0	0.558152	6.19619	5.73379	0	0.674869	6.82517	6.41939	0	0.290046	2.13006	2.98007	0	1.17958	7.98711	8.00708	0	2.65935
ENSMUST00000165308	1600014C10Rik	0	4.20313	5.1286	5.73333	0	0.574205	0.347238	0.288265	0	-0.301375	-3.92058	-6.99545	0	5.85927	6.00719	5.88186	0	-0.727482
ENSMUST00000120041	Tm9sf1	0	5.23179	5.67708	5.72839	0	-3.99855	-8.79385	-3.69709	0	-0.0958227	-0.568276	-11.2666	0	-5.21263	-0.236735	0.580668	0	0.426625
ENSMUST00000099714	Zfp408	0	5.13507	5.48995	5.72808	0	-0.399012	0.878508	0.709292	0	1.93683	4.04579	5.03915	0	0.0447663	1.12823	0.333478	0	1.85476
ENSMUST00000021257	Med24	0	5.13281	9.92348	5.71549	0	0.916967	1.28681	0.716698	0	-2.00739	0.0640233	-1.30209	0	0.722186	-1.6104	-6.15996	0	-0.123663
ENSMUST00000016673	Il10	0	2.96537	5.97523	5.7091	0	-2.19616	9.94497	7.1275	0	4.9529	1.44021	5.58109	0	-0.521116	2.96754	2.63127	0	4.69508
ENSMUST00000050385	Klri2	0	4.5914	5.34449	5.69933	0	0.0810839	-4.74415	-0.538802	0	0	2.67878	2.96537	0	-0.0530303	-1.91733	-2.30509	0	0
ENSMUST00000097718	Ino80d	0	5.30413	5.96666	5.6807	0	0.0975674	-0.0321997	0.0716828	0	-0.430275	-0.316457	-0.651359	0	0.804511	-5.66209	-5.36464	0	-1.02655
ENSMUST00000161187	Rnf214	0	5.0873	6.06843	5.67994	0	4.14127	5.63558	5.16616	0	0.16609	1.04426	0.983763	0	0.732201	2.01728	1.04871	0	4.79054
ENSMUST00000005072	Dtx2	0	5.57137	5.47964	5.67795	0	0	-3.51671	0.37724	0	0	0	7.12489	0	-4.55295	-4.55295	4.69143	0	-0.110344
ENSMUST00000166979	Mov10	0	-5.0523	5.4056	5.67737	0	0	1.07313	-4.16321	0	-5.03237	-0.3161	2.1498	0	-0.84079	-0.905406	0.377313	0	-3.92587
ENSMUST00000109786	Zmiz2	0	4.01395	4.35884	5.67243	0	-0.825079	-0.0222959	-4.80226	0	-2.45309	1.93558	2.70427	0	-0.860442	-1.03632	-1.23661	0	3.89395
ENSMUST00000166486	Mmd	0	0	5.68343	5.66125	0	-5.2414	-0.557151	-5.2414	0	0.15549	0.331874	-4.09244	0	-3.22886	0.0152327	0.314331	0	0
ENSMUST00000052699	Suv420h1	0	4.61561	5.32238	5.65275	0	0.384675	-4.49859	0.287287	0	5.15957	5.37506	5.82791	0	0	0	0	0	-0.11777
ENSMUST00000166356	Pim3	0	3.78871	5.64414	5.64702	0	-2.55711	5.54444	4.10527	0	0.104575	0.0436652	-0.303252	0	4.45879	4.80498	0.207185	0	-1.69179
ENSMUST00000164791	Upp1	0	0.407138	5.34264	5.64225	0	0.195691	1.40532	1.08583	0	-0.378765	0.978808	0.369749	0	-0.110226	0.755032	0.495134	0	0.877871
ENSMUST00000167454	Chdh	0	1.14972	2.0966	5.62977	0	-0.11345	-0.80971	-0.866755	0	0.280939	-3.92587	-3.92587	0	-0.0322193	1.17714	1.77365	0	0.0567828
ENSMUST00000065703	Tarm1	0	1.851	5.11943	5.58222	0	0.378514	-0.303408	-0.0320963	0	0.942159	-0.368031	0.338477	0	0.649379	1.98524	3.58374	0	-0.0374575
ENSMUST00000050011	Gbp6	0	1.53193	5.19009	5.5802	0	4.76823	8.35991	7.01154	0	-2.56198	-0.481435	-3.39147	0	0.964212	4.53746	3.5531	0	3.82553
ENSMUST00000147941	Oas2	0	0	1.57139	5.57668	0	1.57387	5.46392	4.18713	0	0	-2.4771	-2.4771	0	-0.0350237	7.66687	7.10434	0	3.74992
ENSMUST00000112983	Dab2ip	0	4.09938	5.88879	5.56496	0	-0.15398	-1.75811	-0.7169	0	-2.85904	-0.0306026	-0.527346	0	3.67058	3.56057	-1.12531	0	-1.7535
ENSMUST00000109270	Mier3	0	4.61561	7.01146	5.56351	0	-4.16321	0.72005	-4.16321	0	4.84935	4.84935	0	0	-5.36123	-4.29118	0.104661	0	-0.449084
ENSMUST00000110884	Sun1	0	4.48433	3.56978	5.5585	0	0	0	4.66209	0	-5.48105	-0.390726	0.106458	0	0.153551	-5.48818	-4.67818	0	-4.96166
ENSMUST00000004330	Ikbkg	0	-5.55197	4.55968	5.55757	0	-4.28682	1.83372	-0.957718	0	-5.18371	-5.18371	-0.556193	0	0	4.04107	10.8588	0	4.70576
ENSMUST00000056484	Nlgn2	0	-4.79529	1.31474	5.54357	0	-4.47094	1.19555	-4.62468	0	-0.0788485	-0.453743	0.16377	0	-1.02466	-1.09553	-5.29129	0	-0.432661
ENSMUST00000130598	Rasa4	0	3.20575	5.62204	5.54314	0	1.72972	6.00614	4.39232	0	-1.72972	2.6626	0	0	-0.201611	1.08956	0.475137	0	0
ENSMUST00000025262	Ltb	0	-0.227283	5.9563	5.54027	0	-0.283578	-0.734481	-0.984997	0	-0.879273	1.97776	1.00228	0	-0.136371	-0.240734	-0.374502	0	1.4125
ENSMUST00000161150	A530040E14Rik	0	0	9.88826	5.51153	0	0	4.68425	0	0	0	0	0	0	4.14039	11.7551	5.49753	0	0
ENSMUST00000113889	Gtf3c5	0	5.77801	4.39232	5.49753	0	-0.169863	-0.775903	0.0556593	0	-0.322405	-0.0710804	0.515746	0	-9.20229	-9.20229	1.59185	0	0.178762
ENSMUST00000168244	Psmd11	0	4.35229	5.94663	5.49218	0	-4.66832	1.94635	-4.1367	0	0.134558	0.0419042	0.0419042	0	-0.099598	1.02831	1.10608	0	-0.614266
ENSMUST00000108564	Zmynd15	0	0.39576	5.40331	5.46985	0	0.466443	-1.72972	-1.72972	0	-0.46906	-0.815847	-1.14956	0	0.0150457	-1.46663	-1.81179	0	0
ENSMUST00000043059	Sema7a	0	3.42293	5.75233	5.45784	0	-0.294671	-1.00942	-1.07545	0	0.514603	-0.505438	1.67614	0	0.0438545	1.67267	1.52911	0	0.0475112
ENSMUST00000133042	Isg20	0	5.36608	5.91109	5.45757	0	0.407212	4.62384	2.01291	0	-0.94906	3.19133	0	0	-2.4771	7.61975	6.43891	0	3.44799
ENSMUST00000139853	Rnf10	0	-0.651167	2.64472	5.4571	0	-0.841689	-0.183061	-3.91656	0	7.3228	2.19616	3.2539	0	2.04252	5.77066	0.755061	0	-0.640054
ENSMUST00000168046	Med23	0	3.49488	6.44242	5.45242	0	0.602261	0.59899	0.281062	0	0.087035	-5.65931	-0.214525	0	-0.662031	-5.72148	-0.367614	0	0.0840765
ENSMUST00000050869	Nav2	0	0	5.12692	5.44627	0	2.35965	5.01521	-1.57423	0	3.5846	1.2471	3.47383	0	0	4.78588	9.1282	0	-0.721278
ENSMUST00000090583	Slc4a7	0	-5.19455	5.59559	5.44414	0	0.334514	1.43873	-4.41232	0	-0.617949	-0.0107601	-0.677697	0	0.398514	-6.14981	-0.27941	0	0.175811
ENSMUST00000165774	Gbp2	0	1.76877	4.94074	5.44074	0	2.53641	4.66644	2.87846	0	0.333183	1.74391	0.753514	0	-0.0979173	1.50982	0.757355	0	1.63973
ENSMUST00000172405	Ggnbp2	0	4.72362	5.22133	5.43414	0	-1.02334	-0.70811	-0.0792969	0	-0.316606	0.072312	0.0576983	0	0.997938	0.169578	0.700831	0	0.0137403
ENSMUST00000167722	Abcf2	0	5.15669	5.58292	5.4287	0	6.00088	7.66803	7.77332	0	0.944441	0.535896	-4.22155	0	5.35325	0	6.23087	0	0.965053
ENSMUST00000107689	Fhdc1	0	11.3511	5.55197	5.42314	0	4.09244	0	6.16532	0	0.449277	5.07433	0.351775	0	0	0	0	0	0
ENSMUST00000136731	Myo5a	0	4.94744	5.63885	5.41736	0	-0.590558	-5.93074	3.99077	0	3.58617	3.04167	-0.328138	0	-5.63821	-0.87766	-1.18085	0	-4.28682
ENSMUST00000107658	Nfe2l1	0	0	4.8915	5.41526	0	1.03592	0.508733	0.78006	0	-0.192846	0.603611	-0.0532404	0	0.0537682	0.683883	0.508037	0	0.990909
ENSMUST00000097463	BC094916	0	3.78871	5.54207	5.41526	0	-8.69594	0.500878	-0.465517	0	2.83621	0	0	0	-0.481307	1.53082	-0.0748004	0	0
ENSMUST00000030862	2610109H07Rik	0	0.678152	3.65311	5.41015	0	0.49642	6.24087	5.34549	0	-0.656798	-0.586896	-1.90268	0	0.525254	0.129156	0.704277	0	1.43168
ENSMUST00000033992	Gsr	0	4.47213	5.90993	5.40805	0	0.094819	-0.0486357	0.116069	0	0.167573	1.08396	1.04711	0	0.241686	1.61247	1.65748	0	0.373033
ENSMUST00000102852	Ptges	0	0.0689395	4.53115	5.4054	0	-0.24164	2.02534	1.87774	0	5.55197	7.72369	4.99788	0	-0.103648	1.98199	3.76943	0	0.609649
ENSMUST00000061986	Shb	0	5.08508	5.89021	5.4037	0	1.95354	0.240203	1.35896	0	0.648154	-0.274188	-0.4437	0	0.298919	1.02053	0.583304	0	-4.77082
ENSMUST00000054002	Socs3	0	3.42249	4.87228	5.40338	0	1.11485	1.38444	2.69191	0	2.96323	-0.656306	3.26221	0	3.21893	3.51255	5.15821	0	-0.0547828
ENSMUST00000133617	Alas1	0	0.0282364	1.18252	5.40195	0	7.31743	0.25575	6.47695	0	-8.72982	-5.16005	0.273271	0	0	4.06721	2.19616	0	0.794792
ENSMUST00000087341	Kif20b	0	11.315	5.37031	5.39517	0	-0.140434	-0.0526534	-0.101779	0	-0.56115	-0.391704	-0.697551	0	-0.0634092	-5.85652	-0.447381	0	-0.0696627
ENSMUST00000138094	Limd2	0	4.82448	6.11552	5.39444	0	-0.131929	-0.373574	-0.60019	0	-0.366992	1.46992	1.25688	0	-0.202199	-0.889912	-0.692158	0	0.163545
ENSMUST00000033001	Dgat2	0	-0.627339	4.06365	5.3875	0	0.392694	1.49489	1.28125	0	0.120657	1.69817	1.97743	0	0.302876	0.358243	0.96629	0	3.25651
ENSMUST00000095743	Cdk19	0	9.80092	3.74992	5.35325	0	-5.24946	-4.40641	-2.15267	0	4.20681	2.19616	3.6192	0	4.53974	0	0	0	-0.76538
ENSMUST00000109977	Eps15l1	0	-0.215115	5.33174	5.35287	0	-3.82553	-3.82553	0	0	-0.286593	0.030369	-0.0117263	0	0.485306	2.059	0.996542	0	0
ENSMUST00000153546	Ms4a4c	0	0.473133	5.33217	5.34636	0	2.67878	4.42431	3.32911	0	0	2.19616	2.19616	0	0.784554	1.12707	1.35836	0	0
ENSMUST00000133888	Ifi44	0	3.66546	9.58997	5.34018	0	-0.238661	5.02866	4.83826	0	0	5.93267	2.96537	0	-1.73835	4.03117	2.36387	0	3.32911
ENSMUST00000106042	Ifitm1	0	-0.012745	4.03273	5.33424	0	1.07995	1.54018	2.75971	0	0.674393	-0.34082	0.611016	0	1.5778	1.02592	2.00424	0	0.0774309
ENSMUST00000041142	Muc1	0	5.34536	4.01395	5.32876	0	3.58356	-3.75537	5.25293	0	3.37243	-1.21893	3.14447	0	1.75029	2.41626	5.0717	0	0.0810584
ENSMUST00000043283	Git2	0	5.83997	5.93888	5.32826	0	0.0894725	-0.830351	-0.329869	0	0.0534295	0.0783527	-0.0729785	0	-0.641517	-6.27914	-0.501121	0	0.953761
ENSMUST00000172235	Rnf213	0	0.476464	2.1277	5.32369	0	-0.152178	3.26686	1.82087	0	-0.424702	1.26693	3.89484	0	-0.422402	6.83046	1.16733	0	1.18429
ENSMUST00000163979	Mtap4	0	0.0961083	5.60885	5.3233	0	3.56978	0	8.9024	0	3.79542	0.668539	3.16687	0	8.05899	9.62475	9.59204	0	0
ENSMUST00000173114	Csnk2b	0	9.63723	9.28815	5.31786	0	0.670481	1.54571	1.1245	0	-0.166743	1.69929	1.63409	0	0.823346	2.89865	1.55298	0	0.258583
ENSMUST00000120305	Shisa5	0	0.491149	4.82305	5.31697	0	0.169595	1.21785	0.227816	0	0.458585	4.68192	4.22769	0	-0.538254	1.2001	0.318346	0	5.71723
ENSMUST00000121288	Fam167a	0	3.60736	5.66401	5.31466	0	-0.495456	2.27067	1.40364	0	-0.466443	-0.466443	-2.19616	0	-0.0790975	0.162775	-0.156968	0	3.53484
ENSMUST00000114509	Gls	0	-0.0236335	5.39167	5.30421	0	0.860082	0.786798	0.468511	0	-0.39112	-0.381314	-0.466284	0	-0.0801354	0.672517	0.59709	0	0.331417
ENSMUST00000143939	Eif4g1	0	4.72664	5.465	5.29483	0	8.89033	4.62751	4.01395	0	3.98836	3.68787	4.54489	0	-4.39232	0.833803	-4.39232	0	0.314335
ENSMUST00000102504	Myo1c	0	10.1451	5.43093	5.29013	0	3.66546	3.95644	0	0	8.28047	0	4.68425	0	0.0699528	-4.46979	-4.46979	0	7.96695
ENSMUST00000135326	Ikbkb	0	4.33881	5.94236	5.28609	0	0.0105625	-1.1182	0.00648088	0	0.143937	-0.0994105	0.57054	0	-0.227406	0.743086	0.68994	0	0.145978
ENSMUST00000003451	Rnd1	0	0.443494	4.43973	5.28577	0	0.281991	0.815881	2.95316	0	3.07487	7.03609	8.54178	0	0.550127	0.561541	3.11268	0	0.193831
ENSMUST00000115334	Zfp182	0	5.26618	4.76666	5.27103	0	-5.86007	-5.93129	-6.47865	0	0.145724	0.836622	0.311816	0	-1.44952	0.0997353	-1.39302	0	0.530514
ENSMUST00000079560	Phc1	0	4.84935	5.63251	5.26618	0	-0.827995	-0.746554	-0.696957	0	-4.24793	-4.24793	0.556662	0	0	0	0	0	-0.00528409
ENSMUST00000130308	2810417H13Rik	0	3.67675	3.53022	5.2655	0	-0.0924624	-1.48951	-1.0917	0	0.733563	3.3739	0.333712	0	-0.482617	-5.15587	-1.98595	0	-0.172728
ENSMUST00000057784	Slc7a2	0	0.724172	5.28092	5.24531	0	0.316684	7.59577	8.39556	0	-1.07115	6.00572	5.59649	0	-2.83621	-2.83621	1.97755	0	1.48444
ENSMUST00000035911	Rc3h1	0	4.64794	5.38778	5.24069	0	5.27137	-0.802689	5.90851	0	0.721917	-0.0886651	1.46554	0	-0.0950514	-3.16993	3.7929	0	-3.39721
ENSMUST00000172175	Zbtb3	0	0.606542	5.92032	5.23843	0	-3.5292	1.30391	-3.17008	0	0.0297543	-4.86344	-0.746467	0	-0.1085	1.65315	1.4301	0	-7.41538
ENSMUST00000148748	Il15ra	0	3.45943	5.54539	5.23635	0	3.23231	0.65033	-0.201678	0	0	3.88124	0.877708	0	0.151214	2.22895	1.99483	0	0.157437
ENSMUST00000117759	Tmed5	0	4.93903	5.60564	5.23635	0	-3.22347	-2.88678	-2.86834	0	0.379525	0.35289	3.5816	0	0	3.07487	0	0	0.923188
ENSMUST00000154371	Tmem123	0	4.98771	0.897493	5.2252	0	-0.0728054	-0.55566	0.0917226	0	-0.0268176	0.334565	0.811896	0	0.43859	1.09676	0.455814	0	-0.255824
ENSMUST00000087357	2010002M12Rik	0	0	5.59645	5.22095	0	0.498715	4.99944	1.06559	0	0	0	0	0	3.82553	8.48436	3.98577	0	0
ENSMUST00000144890	Ddx49	0	-0.687044	0.902688	5.19239	0	0.995738	-0.0838136	1.76772	0	0.5301	-0.241619	0.566704	0	0.810111	2.31339	2.04511	0	-1.72103
ENSMUST00000150644	Otud5	0	0	9.55304	5.1727	0	-3.66546	0.874284	4.51763	0	-0.178283	4.67908	-1.17157	0	-4.03761	0.238902	-9.91401	0	-9.32253
ENSMUST00000175995	Clec4e	0	-1.07861	5.24527	5.16451	0	1.397	4.10806	3.53027	0	5.17455	6.86161	7.06326	0	1.10689	2.73699	3.72428	0	3.45987
ENSMUST00000138083	Stat5a	0	-1.56211	4.85931	5.15916	0	-0.243956	3.83146	3.42189	0	0.835355	1.81159	2.83142	0	-0.303641	2.08824	2.47092	0	-0.201678
ENSMUST00000111645	Zdhhc5	0	5.29095	1.77074	5.15168	0	4.49071	-0.170034	-5.60868	0	0.0345716	-0.00294445	0.642888	0	0	0	0	0	0
ENSMUST00000118411	Mab21l3	0	3.74505	5.5322	5.1499	0	-1.26327	6.93864	4.53632	0	0	4.69508	2.19616	0	1.0422	3.75013	3.90988	0	1.72972
ENSMUST00000050562	Ch25h	0	0.379282	4.9187	5.1281	0	0	8.97348	6.5043	0	-0.0799512	0.742742	-1.51733	0	-0.761001	0.448263	-1.93638	0	1.72972
ENSMUST00000024112	Mx2	0	0.100582	5.8495	5.12754	0	2.21233	9.40411	7.45253	0	1.44878	7.30083	5.43417	0	0.0163059	4.98523	3.88176	0	5.64702
ENSMUST00000167651	Nt5dc3	0	5.21118	5.55767	5.12265	0	-1.59079	0.993486	-0.229525	0	-2.48662	0.379049	0.740277	0	-0.547015	-6.46789	-1.13748	0	-0.0514737
ENSMUST00000112590	Acpp	0	-0.135244	5.18684	5.11855	0	0.127645	1.20174	1.29878	0	2.19616	7.63699	8.24789	0	1.66215	1.43682	1.83194	0	0.117387
ENSMUST00000150157	Srsf3	0	3.64725	4.76304	5.11815	0	0.56878	1.1777	-0.205273	0	-0.211889	-0.00287506	0.0607164	0	0.618211	1.03585	0.902533	0	0.0836257
ENSMUST00000090406	BC094916	0	0	5.46129	5.11501	0	4.53974	10.3339	8.22052	0	0	0	0	0	5.13171	7.25707	6.22641	0	0
ENSMUST00000110029	Limk2	0	3.41695	2.09177	5.11003	0	0	10.3658	0	0	4.55295	3.32911	3.16993	0	5.37373	4.38246	5.84138	0	-5.63835
ENSMUST00000057145	Niacr1	0	1.03409	5.10971	5.10859	0	0.0754531	2.85359	2.04097	0	0.617301	2.79188	2.33251	0	1.55899	4.56657	4.66443	0	0.975778
ENSMUST00000030269	Slc6a9	0	4.62987	0.833526	5.10602	0	0.271673	-0.629878	0.75776	0	0.889296	0.993957	0.971202	0	1.03353	2.26132	1.59408	0	-0.559193
ENSMUST00000154682	6530402F18Rik	0	-0.878715	4.78253	5.1059	0	-0.168941	3.00013	2.51738	0	-0.155576	0.0334423	-0.00275462	0	-0.977913	0.352395	0.375442	0	0.708301
ENSMUST00000145982	Trim30b	0	2.45293	3.85328	5.10471	0	0.993838	0.180252	2.3172	0	4.92099	0.765671	3.38777	0	-0.174859	2.45356	1.80211	0	0.0949272
ENSMUST00000169877	Rassf4	0	0	5.21051	5.09058	0	0	0	0	0	0.653834	2.55306	2.68452	0	-1.80411	4.36774	2.49932	0	0
ENSMUST00000162700	Psme2	0	2.88769	5.56177	5.08172	0	0.762855	2.92606	1.70981	0	0.895431	2.05268	1.81717	0	0.2531	1.80828	1.49447	0	0.347774
ENSMUST00000048880	Macc1	0	-3.32911	1.68277	5.07081	0	2.96537	8.76046	6.96698	0	0	3.07487	0	0	-0.644647	2.35185	1.20985	0	6.33985
ENSMUST00000168438	Pde4dip	0	4.9931	4.97729	5.04237	0	-2.19616	-1.99448	-2.19616	0	0.482617	0.76921	0.466443	0	0.0972052	-1.48428	-1.37575	0	-2.19616
ENSMUST00000163759	Akt2	0	0	1.72972	5.03778	0	-0.304374	1.59347	-4.5912	0	-6.02432	-5.79081	-6.20111	0	-6.68593	-5.88893	0.658215	0	1.00893
ENSMUST00000153309	Relb	0	2.19616	3.92587	5.02437	0	-0.0170893	-0.317504	-1.00615	0	-0.559237	1.75643	-3.95644	0	-0.226791	-0.740368	-1.09265	0	-0.52719
ENSMUST00000175964	Ifih1	0	1.2035	5.95179	5.01879	0	0.494063	4.60577	3.44625	0	-0.0292857	2.57052	1.36569	0	0.580824	4.22001	3.06466	0	2.40795
ENSMUST00000139965	Gria3	0	0	4.66209	5.01188	0	4.87493	4.28682	0	0	3.95644	0	0	0	-4.90363	-10.5303	-5.26408	0	0.139044
ENSMUST00000078560	Ogfr	0	-0.0222238	4.72339	5.00978	0	-0.315228	-0.883625	-3.76186	0	0.625597	1.31104	0.238897	0	0.677443	1.95326	0.535896	0	0.867295
ENSMUST00000148078	Alpk2	0	0.973766	5.6246	5.00412	0	-0.656666	3.93755	3.5584	0	-0.854536	2.63349	-0.758853	0	-0.156457	-0.548853	-0.851172	0	-2.4771
ENSMUST00000023655	Mx1	0	0	4.51257	4.99788	0	0	0	2.67878	0	0	0	0	0	-0.156148	2.25019	0.596599	0	0
ENSMUST00000138913	Irf1	0	0.551343	4.45001	4.99149	0	0.482617	-1.71354	-2.6626	0	-0.640054	2.11798	-0.359115	0	-0.0827328	2.04235	1.9712	0	-1.05774
ENSMUST00000062784	Fam26f	0	0.832097	4.53562	4.98727	0	0.888991	3.48001	2.90118	0	-3.30266	2.27794	3.03539	0	0.00856275	2.73614	2.42782	0	0.76921
ENSMUST00000122038	Wdr12	0	4.45495	4.74693	4.98361	0	-0.892434	-0.191466	-0.731626	0	9.51908	3.07487	8.77868	0	6.41742	0.997548	6.05642	0	-5.82841
ENSMUST00000020969	Cmpk2	0	0.269321	5.90873	4.96896	0	0.0914352	2.95719	0.767861	0	-0.251828	5.85278	4.62469	0	-0.544028	6.02276	4.60997	0	0.888752
ENSMUST00000081310	Cd40	0	0.669524	5.38982	4.96237	0	-4.02393	6.13168	5.5976	0	0	4.26764	3.07487	0	-0.36985	4.3455	4.05623	0	0
ENSMUST00000138603	Hap1	0	3.56978	4.30551	4.96166	0	0	0	2.67878	0	0	0	0	0	-0.268457	-2.56745	-2.6883	0	0
ENSMUST00000176831	Clec4e	0	-0.116566	5.07291	4.95995	0	0.892122	3.61671	3.01879	0	2.84166	6.39915	6.49083	0	0.406044	3.38925	3.39947	0	2.96262
ENSMUST00000137657	Lrrk2	0	3.26648	5.20147	4.95619	0	0.0702066	-0.186673	-0.34388	0	0	0	1.72972	0	-0.64725	-1.869	-2.26687	0	0.0102494
ENSMUST00000128981	Chd3	0	10.9653	4.24793	4.94665	0	8.84525	0	0	0	1.07994	0.908701	1.55928	0	0.31471	-0.268149	-0.0500805	0	0
ENSMUST00000045870	2310014L17Rik	0	-4.47814	5.34334	4.94352	0	1.73559	2.73218	2.62725	0	1.63212	0.531522	1.40043	0	0.645707	3.96308	3.66669	0	-0.155428
ENSMUST00000091309	Cp	0	0.198341	2.8896	4.92372	0	0.396098	5.30773	6.84843	0	0	2.96537	4.76666	0	0.920993	1.40926	5.20396	0	0
ENSMUST00000044783	Eif4g1	0	5.50456	5.16153	4.92353	0	-0.666554	-1.24256	-5.6534	0	1.00668	1.26135	-3.49916	0	0	8.98292	9.15562	0	-0.0149571
ENSMUST00000019043	Irf1	0	0.130919	5.0819	4.91624	0	0.94906	2.18006	-4.56593	0	2.35623	-3.66546	2.48714	0	-0.0997838	2.96927	0.674532	0	-0.396098
ENSMUST00000166369	Agtpbp1	0	3.29306	3.81741	4.91236	0	-0.207282	-5.60929	-1.04834	0	2.34829	1.61449	1.20859	0	-1.73076	-2.28721	-1.33405	0	-0.0764291
ENSMUST00000115463	Eif4g1	0	0.0837713	5.42139	4.91066	0	-5.19982	0.441438	1.25764	0	-0.102514	-0.840292	0.107644	0	-3.97811	1.70279	1.4018	0	0.127413
ENSMUST00000135709	Arid4a	0	-0.0620563	5.32437	4.87939	0	-8.56545	2.29443	0.344442	0	-0.425142	0.0839056	-1.26096	0	1.80107	1.15927	-1.13194	0	-0.0983142
ENSMUST00000137828	Oasl2	0	-0.571629	5.39186	4.87117	0	0.31874	-0.72852	-3.6389	0	-1.72972	1.1065	2.83621	0	2.67878	8.68892	7.50841	0	-0.524012
ENSMUST00000109525	Pus10	0	4.22766	4.32373	4.86651	0	-7.41116	2.239	-3.39721	0	3.77862	0.122272	3.67395	0	0.135459	1.6419	1.20124	0	4.63922
ENSMUST00000139373	Nfkbiz	0	-3.61005	5.63485	4.83652	0	0.94906	8.25862	6.91783	0	-0.597775	2.74049	2.39136	0	-1.03961	2.76133	1.83011	0	6.34423
ENSMUST00000153400	Cfb	0	-2.69701	4.8161	4.83009	0	0	7.90603	7.2384	0	2.19616	0	3.45943	0	0.119504	0.0622237	2.30177	0	-1.26327
ENSMUST00000097311	Foxp4	0	1.63498	4.5947	4.81596	0	-0.235938	0.471408	0.7223	0	1.0304	1.31077	0.93852	0	0.332297	1.10665	1.23026	0	-0.198181
ENSMUST00000155233	Mx1	0	-4.0797	5.80035	4.81415	0	2.83224	8.71448	6.16347	0	-0.160514	6.57229	5.36924	0	-0.199507	1.34278	0.226419	0	5.72114
ENSMUST00000095342	H2-Ob	0	3.98307	5.10918	4.81003	0	-0.0162471	-1.18839	-1.30753	0	-0.333917	-0.500555	-1.15944	0	-0.240331	-1.30778	-1.22978	0	-0.233238
ENSMUST00000114512	Gls	0	4.45647	5.07173	4.80628	0	4.90769	5.31331	5.49753	0	-4.77056	0.300812	0.873867	0	-0.546787	0.700955	0.379549	0	0
ENSMUST00000064068	Fpr2	0	0.497286	4.10637	4.80378	0	0.915471	1.45476	1.75996	0	-3.32911	5.49641	5.19433	0	0.127838	2.33265	3.74796	0	4.78613
ENSMUST00000065796	Jak2	0	0.990363	4.2726	4.79045	0	-0.104817	-0.837866	-0.987668	0	0.22674	2.18814	2.43502	0	0	-1.49379	0	0	0.0274594
ENSMUST00000025999	Add3	0	3.68798	5.33253	4.77731	0	0.246698	0.20052	-0.279014	0	-1.78124	1.9791	1.86092	0	0.247036	-1.27979	-0.621963	0	-0.401521
ENSMUST00000106908	Pde4b	0	0.03595	4.78839	4.77182	0	0.0348988	1.70008	1.8216	0	-0.616041	1.39474	1.39957	0	-0.0825921	0.202354	-0.0640314	0	1.47102
ENSMUST00000111291	Phf21a	0	-0.979064	3.92767	4.76522	0	0.407745	-9.43239	-0.561246	0	0.0951982	0.725968	-0.170182	0	-0.560184	1.77923	1.40557	0	-0.293092
ENSMUST00000085425	Isg15	0	0.654903	5.4794	4.75922	0	0.0952164	6.17502	5.03064	0	0.51794	4.06487	2.82648	0	0.410193	5.76416	5.62541	0	1.78002
ENSMUST00000149944	Fpr2	0	0.460612	3.70973	4.75377	0	0.502605	0.87749	1.02528	0	3.16993	7.28555	7.74438	0	0.565905	1.72492	3.04562	0	-3.41396
ENSMUST00000097491	Sell	0	0	4.93903	4.74693	0	-0.242759	-3.24135	-1.72366	0	0	4.16321	0	0	0.670005	-3.39721	0.528667	0	0.345294
ENSMUST00000063191	Serpinb9	0	0	4.87493	4.74693	0	0	5.22612	0	0	0	0	0	0	-0.638606	1.66578	0.650874	0	0
ENSMUST00000127300	Calm1	0	6.10894	4.16682	4.73409	0	0.673586	1.34916	1.30662	0	-0.76165	0.466612	0.491831	0	0.210656	0.985119	0.629641	0	0.093441
ENSMUST00000151368	Qsox1	0	0.640054	1.05774	4.73249	0	0.512164	-1.0217	3.11254	0	1.11875	0.624676	1.49014	0	-1.23556	-1.25001	-0.960506	0	-0.309219
ENSMUST00000041543	Vgf	0	-0.238661	4.46376	4.72649	0	1.72972	2.67878	4.9542	0	-0.280939	0.359115	2.19616	0	-3.45943	5.97267	7.64356	0	2.19616
ENSMUST00000044823	Zswim5	0	3.36488	3.52264	4.72431	0	-0.521174	0.368987	-0.613347	0	-1.01546	-0.322633	0.0110791	0	0.365746	3.47579	3.97641	0	0.841732
ENSMUST00000152171	2210020M01Rik	0	3.95359	3.81172	4.72369	0	-0.294108	-1.77574	-1.63175	0	-0.434595	0.326423	0.39912	0	-0.681929	-2.53862	-3.02788	0	-0.199391
ENSMUST00000025211	2010001M09Rik	0	2.8681	4.82703	4.71481	0	-0.0253651	-0.917032	-0.909278	0	1.72972	2.19616	0	0	0.019733	-0.661793	-0.756336	0	0
ENSMUST00000111025	Enah	0	4.33859	5.36177	4.70391	0	0.259066	-2.32218	-2.21942	0	-0.143066	-1.15275	-1.20346	0	-1.18604	-2.1562	0.188703	0	-0.363534
ENSMUST00000152675	Map2k1	0	-0.0494267	4.29394	4.69899	0	-0.3745	-0.348495	-0.493136	0	0.0277357	-1.08616	-0.832047	0	-0.0738152	2.52502	2.1697	0	0.172625
ENSMUST00000002640	Scin	0	0	1.72972	4.69508	0	0.827392	1.60441	1.37166	0	-0.483752	-0.965972	-2.0424	0	-0.738388	-0.0350561	-0.53818	0	-0.0292495
ENSMUST00000146802	Zbp1	0	-2.40605	4.78519	4.68707	0	1.92842	4.03018	2.68408	0	0.238661	1.85887	-1.7966	0	0.430631	4.37633	3.76052	0	1.30447
ENSMUST00000029297	Slc7a11	0	-0.334292	4.77729	4.68668	0	0.883544	4.21157	3.72782	0	0.824632	2.20473	2.05056	0	-0.0529139	0.143728	1.04707	0	0.99643
ENSMUST00000118952	Papd5	0	3.38463	4.25919	4.68436	0	0.180323	0.0869119	0.128802	0	6.24381	5.97627	6.4927	0	0.734012	0.433995	0.100249	0	-0.010405
ENSMUST00000145802	Fchsd2	0	3.28125	4.61495	4.68113	0	0.29543	0.680506	0.742806	0	-0.109505	0.640054	1.02972	0	0.738752	2.83641	2.57349	0	3.7761
ENSMUST00000131984	Nlrc5	0	1.78081	5.37737	4.66828	0	0.70878	-1.13157	-1.93522	0	2.96537	2.19616	3.07487	0	-0.390712	1.62563	1.88608	0	-1.72972
ENSMUST00000102873	Ntng2	0	3.39721	9.28443	4.65075	0	0.489229	3.23815	3.24478	0	3.29737	4.61333	4.75203	0	0.19521	1.19348	1.52769	0	1.6505
ENSMUST00000046704	Ifi47	0	1.87214	4.59748	4.64497	0	1.54801	3.39336	1.81474	0	-0.290699	1.4412	0.488223	0	0.863618	5.18861	4.13375	0	1.13986
ENSMUST00000099676	AW112010	0	0.641152	4.06174	4.64454	0	0.522988	1.23941	1.48609	0	0.25709	2.65307	2.77696	0	-0.252977	0.950644	0.325342	0	1.94224
ENSMUST00000050166	Adam22	0	3.20434	4.55654	4.64328	0	4.43979	-0.0654733	4.3301	0	-0.851214	-0.071801	-2.772	0	-1.1041	-1.4938	-2.10273	0	0.614209
ENSMUST00000029155	Epb4.1l1	0	5.35701	5.62017	4.63899	0	-2.96537	-2.96537	0.109505	0	-0.610624	-0.418527	-1.19434	0	0.366566	-6.92909	-5.61468	0	-6.2448
ENSMUST00000106283	Rims3	0	-0.673064	5.17489	4.63329	0	3.30337	-0.590585	-0.268251	0	3.82553	5.11501	3.92587	0	5.6117	0	4.99788	0	5.01188
ENSMUST00000026360	Itgb8	0	-0.137387	4.71199	4.62837	0	2.96537	10.7858	11.022	0	3.85272	4.57972	5.64804	0	-0.181334	2.12666	0.972089	0	7.33314
ENSMUST00000111664	Tmx2	0	4.9041	4.88407	4.62487	0	-0.0444438	0.727417	0.0521195	0	0.218719	-0.205516	0.331346	0	5.63862	4.60149	5.84654	0	-0.103935
ENSMUST00000057272	4932438A13Rik	0	0	4.48876	4.6216	0	0.0986041	-0.152916	-0.226699	0	-0.142026	-0.748288	-0.462173	0	0.149166	-0.0210782	0.321903	0	-0.0321657
ENSMUST00000061973	Trex1	0	-3.16757	5.32983	4.61834	0	-3.31808	0.499967	1.17821	0	-0.47903	-1.12349	-2.04622	0	0.99112	-2.2569	-0.81834	0	-0.326809
ENSMUST00000055257	Fam89a	0	-0.65033	0.627339	4.61323	0	0.575121	0.600654	1.49541	0	0.468926	-0.415572	0.234951	0	-0.265973	1.29826	1.45502	0	-0.157437
ENSMUST00000124432	Shisa5	0	3.1077	5.2517	4.60833	0	0.291224	1.77989	0.900464	0	-0.466443	0.640054	0	0	0.429709	1.18523	0.827332	0	-0.466443
ENSMUST00000034755	Tcf12	0	0	5.07804	4.60351	0	0	0	0	0	1.31232	2.58252	1.84216	0	5.89966	5.88983	5.84415	0	0.10997
ENSMUST00000138752	Hdc	0	2.19616	8.30548	4.5912	0	0.549001	2.61123	2.34081	0	0.315796	1.3353	1.87168	0	-0.597775	0.103619	2.00358	0	-0.0385378
ENSMUST00000023934	Hbb-b1	0	-0.0682742	4.6806	4.57346	0	-0.189617	-1.24728	-1.16051	0	2.19616	2.19616	0	0	-0.235897	-0.581722	-0.566766	0	2.4771
ENSMUST00000164993	Inhba	0	0.168448	4.56168	4.57275	0	0.321864	1.29506	0.986556	0	0.315923	2.4585	3.07713	0	0.21021	1.74301	1.55745	0	0.586033
ENSMUST00000020215	Socs2	0	4.82737	5.41302	4.55433	0	0.00369543	0.112631	-0.200766	0	-1.07445	0.918848	-1.07734	0	0.0273913	0.574067	0.610938	0	0.0224027
ENSMUST00000022222	Erbb2ip	0	-5.23635	5.08654	4.52755	0	0.782331	1.86161	1.99787	0	0.255878	0.777875	1.09764	0	0.35644	0.882075	-0.423057	0	0.39253
ENSMUST00000162945	Spata13	0	0.741341	3.6506	4.51488	0	0.464307	2.11446	2.74022	0	-0.00305474	-0.0975454	-0.199491	0	0.432533	-0.187054	0.708566	0	0.802265
ENSMUST00000026564	Ifitm1	0	4.06721	4.26764	4.51257	0	0.959941	-0.341576	1.19187	0	1.50801	1.33502	2.03331	0	2.62385	-1.5945	1.70349	0	-0.142794
ENSMUST00000114458	Nfkbiz	0	-0.0429221	4.84284	4.50658	0	0.446616	4.35338	4.27221	0	0.827196	3.44427	3.54495	0	-0.204508	3.39377	2.7759	0	3.2564
ENSMUST00000031540	Oasl1	0	-4.37008	4.93088	4.49648	0	-2.87949	6.26581	5.03887	0	-0.551343	-1.7816	-3.57894	0	0.454873	5.71407	5.1996	0	-0.280939
ENSMUST00000166059	Gramd3	0	0	4.20681	4.48433	0	-0.698746	0.79428	-1.44929	0	-4.39232	1.20105	-4.39232	0	8.04494	8.69357	8.51965	0	-2.19616
ENSMUST00000048455	Ntng2	0	0.266121	4.82192	4.48258	0	0.0294514	2.58356	2.53654	0	0.324384	1.36743	1.31519	0	-0.0921946	0.839623	1.34549	0	1.31515
ENSMUST00000107453	Slco3a1	0	-2.96537	5.00058	4.47868	0	0.0955407	2.39625	1.48437	0	-1.72972	1.44021	-3.92587	0	0.482617	1.62122	1.66659	0	1.47468
ENSMUST00000094666	Tmem200b	0	0.640054	4.64583	4.47814	0	0	5.15587	0	0	0	4.40849	2.4771	0	-0.598817	3.07704	2.56891	0	0
ENSMUST00000079824	Gpr84	0	0.374449	4.80983	4.45466	0	0.183085	2.51034	2.84486	0	0	5.58433	5.38365	0	1.37363	4.95239	6.21756	0	6.75444
ENSMUST00000135280	Cd86	0	0	1.62937	4.44849	0	0	6.40297	5.75365	0	0	0	0	0	0.704639	4.29672	4.14055	0	1.72972
ENSMUST00000106222	Gbp3	0	1.21786	4.26881	4.44486	0	3.45522	7.28849	6.33808	0	-0.13716	6.28389	6.47303	0	5.93329	7.75057	7.12307	0	0.539001
ENSMUST00000026897	Slco3a1	0	0.561256	4.67748	4.43943	0	-0.245502	1.676	1.00132	0	-0.699826	0.437059	0.304183	0	0.348173	1.31407	0.933006	0	1.73109
ENSMUST00000142555	Hba-a1	0	2.19616	4.14039	4.42431	0	-1.02777	-2.22398	-0.986766	0	-1.72972	-1.72972	1.72972	0	0.747382	-1.72972	-1.72972	0	0
ENSMUST00000032239	Clec4e	0	-0.187179	4.75794	4.41988	0	0.319788	4.07396	3.48651	0	0.188982	2.95988	2.67382	0	0.939652	3.56995	3.83009	0	4.24327
ENSMUST00000026315	Dnase1l3	0	3.7252	4.6914	4.40025	0	-1.07887	1.51261	0.123609	0	-1.72972	-1.72972	0.747382	0	-0.311282	1.63842	1.27298	0	2.80793
ENSMUST00000166433	Itgax	0	4.45453	4.27918	4.39422	0	-0.436134	0.293528	-0.887333	0	6.08181	0.461236	4.6857	0	-0.226372	-2.11569	-2.06186	0	0.305767
ENSMUST00000114309	Cflar	0	0.280568	4.20228	4.35995	0	0.123629	3.1312	2.5602	0	0.132386	0.560641	0.68779	0	-0.00650006	1.78715	1.32568	0	0.386309
ENSMUST00000172159	Traf1	0	-0.254232	4.88246	4.35599	0	0.695705	5.36574	4.1344	0	-0.281749	4.37792	4.30176	0	0.108573	-0.367273	-0.534295	0	6.29447
ENSMUST00000115163	Lrrc33	0	1.0844	4.49269	4.33434	0	4.13558	-2.08222	4.27354	0	-0.021138	0.417876	-0.203115	0	0.3776	-4.10104	0.361848	0	-0.0226483
ENSMUST00000170559	Tmed9	0	-0.068705	3.8653	4.32109	0	2.28424	2.90268	2.98656	0	1.72556	0.43535	1.58577	0	2.26133	0.972143	1.09163	0	-0.494063
ENSMUST00000009772	Tex15	0	-0.616745	5.35389	4.30424	0	-0.494875	-1.93003	-2.2067	0	-3.43443	1.34891	-0.706342	0	0.042706	4.2026	3.91342	0	-0.643701
ENSMUST00000070832	1100001G20Rik	0	-0.154614	2.06998	4.30392	0	0.104569	1.07443	1.18425	0	1.83704	3.09646	0.129156	0	0.176934	0.448205	0.872571	0	0.671917
ENSMUST00000109533	Src	0	0.320909	3.66973	4.30293	0	0.973766	-0.657378	3.50862	0	-1.8048	1.22035	1.24897	0	-0.891213	0.794002	0.463572	0	0
ENSMUST00000030964	Cd38	0	1.50071	3.57607	4.28935	0	0.798021	0.169834	2.15258	0	0.0693474	1.80591	2.4956	0	0.0995201	0.187157	0.763017	0	-0.384906
ENSMUST00000165073	Mapk11	0	2.18381	1.11715	4.28785	0	4.02507	4.35884	4.16321	0	4.10976	0.396098	0.157437	0	0.267367	-3.64034	1.03305	0	0.466443
ENSMUST00000028838	Hdc	0	-0.301336	4.53616	4.27643	0	0.259983	2.81003	2.24583	0	0.145284	0.903161	1.65885	0	0.201198	1.45343	1.53497	0	-0.188163
ENSMUST00000062356	Marcksl1	0	0.197401	4.38428	4.2549	0	0.329893	2.94498	2.63281	0	0.884214	4.99361	5.15357	0	-0.0767999	1.60002	1.60002	0	1.41478
ENSMUST00000172102	Wdr92	0	0.191262	4.24579	4.25347	0	0.0953235	3.04274	2.00746	0	-0.205914	1.18316	1.45993	0	0.20635	0.767538	0.925795	0	0.23168
ENSMUST00000165466	2610042L04Rik	0	-0.0752084	3.96205	4.23132	0	-0.728431	0.778137	-0.129156	0	-0.466443	0.482617	-0.466443	0	0.699488	3.13941	3.31583	0	5.15587
ENSMUST00000171667	Pde4b	0	-0.134566	4.33951	4.22672	0	0.37617	0.933418	1.5852	0	-0.748209	1.8421	-3.74175	0	-0.109446	0.505208	0.413863	0	1.32104
ENSMUST00000155281	Znfx1	0	-4.48426	3.91552	4.20949	0	-8.52397	2.37031	1.99885	0	0	9.35123	4.70576	0	0	10.9328	10.1316	0	-4.49859
ENSMUST00000177125	Fam107b	0	4.70576	3.45943	4.18534	0	0.294256	-2.75749	-0.301256	0	-0.647616	0.279596	-0.47322	0	-1.66749	2.89844	-1.66749	0	-1.41803
ENSMUST00000171830	Trim30b	0	1.32222	2.51088	4.18437	0	0.949431	0.946571	2.22601	0	1.05979	0.263432	0.52764	0	-0.567553	1.88689	1.11806	0	-0.23869
ENSMUST00000028850	Kcnip3	0	3.27943	4.50802	4.18176	0	-1.06639	-1.69699	-4.79731	0	0	-1.72972	-1.72972	0	11.391	9.20435	9.19117	0	0.466443
ENSMUST00000075845	Grlf1	0	-0.173874	5.02963	4.17235	0	-0.00730128	-0.5968	-0.18902	0	-0.545426	0.0228091	-0.584814	0	-0.037337	1.33778	0.741323	0	0.0672036
ENSMUST00000129707	Oasl2	0	0.48086	4.35202	4.1719	0	0.751756	-0.00410772	-1.45274	0	0.488271	2.26983	0.488271	0	-1.72972	7.29433	5.82173	0	-0.145247
ENSMUST00000124695	Il4i1	0	-1.1065	4.06267	4.16454	0	-0.0139222	2.87595	2.24427	0	-0.110344	-0.110344	0.562836	0	-0.0587064	0.69715	0.525714	0	0.560792
ENSMUST00000065716	Eml5	0	-0.155731	4.33847	4.15547	0	-0.164081	-0.362234	-0.334811	0	-0.0621925	-0.0271726	0.226922	0	-0.243753	-0.81702	-0.604612	0	0.067833
ENSMUST00000017153	Sdc4	0	0.481075	4.49116	4.14369	0	0.345775	2.5822	2.86686	0	-0.0113402	1.89526	1.94696	0	0.115235	0.938425	1.21878	0	1.66505
ENSMUST00000038099	Socs1	0	0.780323	4.9095	4.13998	0	0.213764	0.428028	0.400979	0	0.275536	-0.636903	-0.481897	0	0.459491	0.939089	1.14878	0	-0.0186527
ENSMUST00000034214	Mt2	0	0.786286	1.85755	4.12654	0	-0.180015	2.47324	6.0896	0	2.66519	0.547846	3.47581	0	0.570105	0.731316	3.21009	0	-0.398161
ENSMUST00000176443	Clec4e	0	-0.821896	4.45145	4.10708	0	-0.141641	3.09772	2.50835	0	-2.18387	2.45535	2.27171	0	3.77115	6.21839	6.82466	0	10.5258
ENSMUST00000039490	Tnfsf9	0	0.0924983	4.12447	4.10518	0	0.790426	1.99914	4.37317	0	0.696417	0.219421	1.00184	0	0.663387	4.41595	4.67976	0	-0.0749423
ENSMUST00000174854	H2-Q5	0	0.702865	4.37533	4.08924	0	-0.140283	0.936082	0.198584	0	-0.576499	2.20238	1.17967	0	-0.292579	0.341575	0.267065	0	0.392005
ENSMUST00000171263	Gbp7	0	1.91105	4.13152	4.07455	0	0.660746	1.51407	0.189412	0	-0.257994	1.31736	-0.0619675	0	0.51766	2.50035	1.79673	0	0.226007
ENSMUST00000098679	Pou2f2	0	2.17804	3.10657	4.07064	0	1.24439	2.79759	2.26853	0	4.87493	10.3649	9.71025	0	1.41339	2.88994	3.3643	0	9.84697
ENSMUST00000018482	Tnip1	0	-0.330576	3.50689	4.06463	0	5.05513	8.5057	8.74314	0	-1.55641	1.31376	0.656264	0	-0.524088	0.584395	0.302923	0	0.458729
ENSMUST00000053659	Gpr82	0	0	4.1073	4.05002	0	-0.12107	-0.385189	-0.590585	0	-1.99393	-0.492893	1.78032	0	0.875739	-2.06042	-2.75021	0	-0.228535
ENSMUST00000165420	Rnf24	0	3.09047	1.81585	4.01654	0	0.118209	0.0377796	-0.464523	0	-0.738043	-0.531558	-0.805812	0	-0.0917313	0.499642	0.139481	0	0.463787
ENSMUST00000119245	Trip4	0	2.37954	2.75436	3.9999	0	-0.544837	0.55392	-0.276759	0	-0.123935	-0.643964	0.353265	0	1.12102	1.70476	1.608	0	0.272611
ENSMUST00000119366	Ms4a4c	0	3.2539	4.32373	3.98577	0	0	3.03789	2.39784	0	0	0	2.19616	0	1.56829	2.74468	3.40788	0	0
ENSMUST00000076270	Rabep1	0	3.39743	4.02412	3.96391	0	0.178767	0.822807	0.94217	0	-0.316699	0.045691	-0.473854	0	0.0881765	-0.664615	-0.465161	0	0.342378
ENSMUST00000028111	Il2ra	0	1.20486	3.45387	3.96305	0	-0.0520787	0.29342	1.11585	0	0.938709	1.72084	3.23345	0	0.173149	0.971784	1.2968	0	-0.746483
ENSMUST00000108081	Ggnbp2	0	3.8153	4.05428	3.96144	0	0.334929	0.271374	0.168025	0	-0.0126109	-0.0894497	0.0252584	0	-0.781376	-0.00570109	-0.0141378	0	0.154406
ENSMUST00000040250	Kmo	0	3.56978	3.89395	3.95644	0	0.135015	-1.2301	-0.789834	0	-0.640054	-1.1065	-0.640054	0	0.975534	-1.44214	-0.411906	0	0.261144
ENSMUST00000079476	Nlrp3	0	-0.0588686	4.59858	3.94994	0	0.207163	1.72671	1.07867	0	-0.387445	0.494806	0.233073	0	-0.0955485	2.2314	2.04094	0	1.05717
ENSMUST00000081216	Ifi203	0	1.63442	4.77669	3.94904	0	1.33073	2.21881	2.32413	0	-1.16995	1.60695	0.382359	0	-0.10186	2.20471	1.24873	0	0
ENSMUST00000110320	Zc3h6	0	4.81363	4.57952	3.94555	0	0.131863	-0.534251	-0.612364	0	-0.251855	-0.867031	-1.33938	0	-1.17057	-1.57971	-0.459534	0	-0.0141657
ENSMUST00000124448	Il15ra	0	-2.22451	4.50309	3.94285	0	1.08038	0.644392	-0.169614	0	0.358583	0.107328	1.27212	0	-0.0645071	1.38375	1.43066	0	0.0462561
ENSMUST00000089200	Cst7	0	0.392872	4.33539	3.94213	0	0.0750746	0.572496	0.54563	0	0.452368	0.0582143	0.863649	0	0.81777	0.756445	1.05769	0	0.206789
ENSMUST00000027753	Lamc2	0	-0.829246	4.33206	3.93742	0	0	2.19616	0	0	2.67878	0	0	0	-0.477741	3.81208	4.28597	0	0
ENSMUST00000152397	Trim30a	0	-2.64983	3.91839	3.92679	0	1.20588	2.86302	2.72108	0	0.490934	0.952637	-0.0320384	0	-0.241796	3.47701	2.67289	0	0.846869
ENSMUST00000162452	Cst7	0	0.360949	4.30346	3.92557	0	0.077502	0.574938	0.549133	0	0.453579	0.0587042	0.872044	0	0.81777	0.756445	1.05769	0	0.207565
ENSMUST00000009356	Serpinb2	0	-0.160586	3.90187	3.92555	0	0.187478	0.579915	1.42697	0	-4.41496	-4.0138	0.810081	0	0.935776	1.19276	1.40624	0	1.79546
ENSMUST00000169370	Pydc4	0	-3.11008	4.02092	3.92419	0	2.54962	6.90521	1.82051	0	2.19616	-2.19616	3.16139	0	-0.829353	4.38233	3.10719	0	4.67326
ENSMUST00000124647	Rapgef2	0	0.684847	4.08115	3.92405	0	0.544864	0.813808	0.763802	0	0.704796	0.944234	0.959739	0	1.07577	3.88346	3.6602	0	-0.302886
ENSMUST00000167256	Taf9	0	0.474387	0.852245	3.91994	0	0.461127	0.534557	0.0574353	0	-0.272086	0.23233	0.265629	0	-0.388188	-1.19657	-1.79085	0	0.293079
ENSMUST00000164370	Parg	0	8.8862	9.29481	3.89691	0	4.35131	4.26103	3.02613	0	1.07489	-1.04827	1.11253	0	12.0579	12.027	9.16809	0	-1.98716
ENSMUST00000032198	Usp18	0	-0.514794	4.36991	3.89423	0	0.107604	7.47495	5.58955	0	-0.643474	2.75225	1.07949	0	-0.469432	2.76959	1.68559	0	2.51007
ENSMUST00000160064	Casp4	0	1.97387	3.96406	3.89246	0	-0.161393	2.27496	1.89317	0	1.00471	2.14775	2.7135	0	1.73932	2.26005	2.26417	0	2.35515
ENSMUST00000009340	Mnda	0	1.16018	3.72577	3.87245	0	-0.0474444	4.58326	4.07466	0	-0.186741	3.79473	3.85312	0	0.549295	4.58944	4.20549	0	5.10493
ENSMUST00000164457	Traf1	0	-5.7065	4.55981	3.86047	0	-0.192097	4.63726	3.48663	0	-1.1092	3.55896	3.19191	0	0.0636843	-0.101628	-0.0590592	0	7.98414
ENSMUST00000024889	Pja2	0	-0.200803	4.74242	3.85985	0	0.259936	-5.41526	0.59088	0	6.25723	0	3.07487	0	0	0	0	0	0
ENSMUST00000101313	Slc38a6	0	0.0404261	4.52036	3.8583	0	-1.77858	0.986996	-7.6952	0	-2.4771	-0.280939	-2.4771	0	1.1845	4.74047	4.49903	0	1.17523
ENSMUST00000087465	Fbxl5	0	0.220601	2.11067	3.84396	0	1.65056	1.74314	3.24991	0	-0.883949	-0.359698	0.236146	0	0.210974	0.618713	1.49482	0	0.190486
ENSMUST00000062620	Hamp	0	0.056384	2.20633	3.82902	0	-0.216007	4.31401	6.25902	0	0	3.45943	1.72972	0	-0.466443	6.15104	8.97786	0	3.42616
ENSMUST00000034282	Crispld2	0	0	4.01395	3.82553	0	0.227027	-1.75399	-1.18288	0	-0.491149	-3.16993	-3.16993	0	0.0106399	-0.275953	0.150027	0	0
ENSMUST00000080846	N4bp1	0	1.18023	3.63987	3.80864	0	0.810379	2.82093	3.18561	0	-0.0962306	1.13335	1.29788	0	-0.630406	1.92058	1.59219	0	-8.58904
ENSMUST00000109864	Fam110a	0	0.311718	3.67948	3.80171	0	2.82067	3.58893	2.28137	0	-0.287665	1.13702	-0.481781	0	-0.215523	-0.17819	-0.427442	0	0.279368
ENSMUST00000057567	Il1f9	0	0.616962	1.93477	3.79703	0	0.0597545	2.14003	1.65441	0	0.0817602	1.16291	1.15651	0	0.453834	2.48751	3.21327	0	0.937953
ENSMUST00000098371	Slco3a1	0	0.674291	4.38674	3.79629	0	-0.224868	1.9488	1.28768	0	-0.632948	0.944051	1.13508	0	0.241816	1.20363	0.775856	0	2.46981
ENSMUST00000113064	Traf1	0	0.438504	4.29596	3.79296	0	1.14769	4.31507	4.00386	0	-0.371506	1.48299	1.27797	0	-0.159488	-0.215014	-0.742672	0	0.539001
ENSMUST00000150649	Pydc4	0	0.187599	4.05588	3.79066	0	1.33002	5.02867	4.05231	0	-0.482617	3.18284	3.12281	0	0.43854	4.1593	3.29088	0	5.52526
ENSMUST00000078205	H2-Q4	0	0.803125	3.80574	3.78702	0	0.586236	2.32109	2.18388	0	-1.72972	4.84301	4.31053	0	-0.190353	0.279804	-0.0231384	0	2.83621
ENSMUST00000166237	Sema4a	0	0.0274451	6.52108	3.78181	0	0.0722135	-0.501439	-0.303287	0	-0.641696	-0.520218	-0.411608	0	0.185285	2.01863	2.38361	0	-0.0999055
ENSMUST00000160882	Tle3	0	2.93278	3.68311	3.77256	0	-0.150348	-0.847063	0.435425	0	0.415539	0.228075	0.643532	0	0.740288	1.16014	1.42365	0	-0.0856419
ENSMUST00000168351	Tap1	0	0.83036	3.60533	3.77178	0	0.694054	1.65984	0.472604	0	-0.618873	0.541144	-0.535515	0	0.192666	1.18358	0.709657	0	0.0889261
ENSMUST00000137147	Scube3	0	3.9106	1.93139	3.77145	0	0	1.72972	0	0	0	0	0	0	-0.462907	1.77579	0.818201	0	0
ENSMUST00000110428	Sgpp1	0	-0.455845	3.50375	3.77013	0	0	4.72664	3.98577	0	1.95816	1.12707	-2.96537	0	1.45548	-1.93113	-0.279744	0	3.9276
ENSMUST00000047967	Sipa1l1	0	0.773528	2.28191	3.76266	0	0.647606	0.678068	2.49571	0	0.358242	0.163571	1.26617	0	0.561098	1.12259	1.95337	0	0.25534
ENSMUST00000020190	Vnn3	0	-0.14041	4.00217	3.75875	0	-0.0118262	-0.00476521	-0.356997	0	0	2.19616	4.20681	0	-0.747382	1.94293	2.45492	0	0
ENSMUST00000028652	Slc28a2	0	1.87695	1.74713	3.73091	0	0.813208	-0.0364737	0.270535	0	-1.88651	0.092173	0.983173	0	0.733563	-2.83621	-2.83621	0	0.0193945
ENSMUST00000152651	Casp4	0	1.92795	3.46452	3.72984	0	0.389008	2.48818	2.02218	0	1.6742	2.55547	3.05418	0	0.871125	2.39622	2.4268	0	2.01757
ENSMUST00000110057	Flrt3	0	0.370057	2.87295	3.70755	0	-0.335604	1.95198	2.36415	0	-0.421674	-0.0218232	1.41515	0	0.860556	-0.803824	-0.0858751	0	-2.19616
ENSMUST00000174483	Dnmt3a	0	5.95094	4.00746	3.70677	0	0	0	0	0	3.56978	0	4.28682	0	0	0	0	0	0
ENSMUST00000069927	S100a8	0	0.0256989	0.725902	3.70165	0	0	-0.859588	0.481897	0	0.136933	1.52792	0.12483	0	0.169902	-0.258391	-0.0501302	0	0.229737
ENSMUST00000154590	Tnfaip3	0	-0.160707	3.39802	3.70074	0	0.138026	4.00699	4.46459	0	-0.0585682	1.71174	1.186	0	-0.132501	2.14679	1.96419	0	2.18074
ENSMUST00000152207	Trim56	0	-3.345	3.39859	3.69768	0	0.544591	1.4807	1.12854	0	0.589589	0.226358	0.608085	0	-1.04606	-0.100975	-0.224827	0	0.745961
ENSMUST00000162496	Psme2	0	1.22952	3.61833	3.68745	0	-0.0899078	1.23348	0.437808	0	1.34888	3.06228	2.44676	0	0.210659	1.58613	1.25862	0	0.430957
ENSMUST00000028259	Ifih1	0	0.483843	4.25093	3.67997	0	0.687261	3.62007	2.51602	0	0.140384	1.87062	0.711646	0	0.101422	4.01215	3.05358	0	0.981149
ENSMUST00000112500	Rps6ka3	0	2.04453	3.57176	3.65709	0	6.07846	6.41795	7.51995	0	0.749083	0.031097	1.02565	0	0.177443	6.3904	1.29963	0	4.79529
ENSMUST00000146865	Prkar2b	0	-4.24793	2.46365	3.65373	0	0.941949	2.12984	1.12317	0	4.7549	6.5652	5.88704	0	0	0	0	0	-0.352532
ENSMUST00000029018	Zbp1	0	1.49993	3.43306	3.6517	0	0.941445	2.72507	1.91437	0	2.47422	4.67816	4.39232	0	1.49128	4.96965	4.3792	0	0.439467
ENSMUST00000152167	Osbpl9	0	4.21661	3.59754	3.63456	0	5.78092	-4.72664	5.68321	0	0.231219	0.00966968	-0.0609094	0	0.280939	-2.19616	-2.19616	0	7.03132
ENSMUST00000023268	Arc	0	3.56978	4.08616	3.63411	0	0.24067	0.51738	0.669327	0	-1.72972	0.466443	-1.72972	0	0.0606778	-0.589965	-0.498321	0	4.39232
ENSMUST00000159604	Fyb	0	0.104917	3.17329	3.62756	0	0.0148821	1.25284	1.58014	0	0.201668	1.36094	1.27155	0	-0.498415	-1.09715	-1.50951	0	0.869728
ENSMUST00000033054	Adm	0	-0.399851	3.86549	3.62529	0	-0.689948	2.46433	2.22246	0	0	4.73777	5.34931	0	-0.234523	1.90826	1.36331	0	0
ENSMUST00000102881	Plek	0	1.01519	2.61359	3.62186	0	0.665804	0.218297	0.71861	0	-0.258326	-0.204631	-0.232105	0	-0.372494	-0.180416	0.253495	0	0.52096
ENSMUST00000025903	Rps6ka4	0	2.89788	3.71032	3.61529	0	-7.15896	0.570788	0.273695	0	-10.4607	1.99979	0.475182	0	0.94337	-4.86392	-5.34005	0	0.171061
ENSMUST00000156275	4933427J07Rik	0	0.112482	3.45376	3.61092	0	0.0287773	1.61543	1.1198	0	-0.139135	-0.148838	-0.442054	0	-0.435369	0.37749	0.0322948	0	0.726046
ENSMUST00000027966	Fcgr2b	0	1.53232	2.91569	3.60597	0	0.306317	-0.609073	0.398174	0	0.35606	0.533599	0.669901	0	0.302791	-1.11092	0.691412	0	-0.105817
ENSMUST00000171221	D930030I03Rik	0	-2.96537	0.823346	3.60176	0	1.59477	3.30634	2.27527	0	-0.753036	-0.595599	0.390444	0	-0.25236	2.67615	1.84203	0	-1.90957
ENSMUST00000105420	Adora2a	0	-0.236074	4.43751	3.59466	0	0.190694	3.81267	2.93301	0	0.0313712	0.515112	0.392407	0	0.0611857	0.61782	0.660148	0	1.5483
ENSMUST00000029563	Adar	0	0.927096	3.21435	3.57549	0	1.1455	-4.96905	1.48166	0	-0.805323	1.08945	-0.810316	0	1.63814	3.76863	2.67878	0	0
ENSMUST00000140717	Synpo2	0	2.83621	6.59159	3.56978	0	-1.72972	2.83621	2.6626	0	-2.67878	1.1312	-4.87493	0	-0.0767187	2.62695	2.49328	0	0.747382
ENSMUST00000070631	Ddx60	0	1.87134	4.00537	3.56428	0	0.0650821	2.13244	0.665748	0	-3.16154	1.0357	1.78475	0	0.0151176	3.31949	2.56265	0	0.148257
ENSMUST00000128878	Parp9	0	1.85499	3.86561	3.56284	0	0.514925	2.88604	1.73075	0	0.223762	1.38268	-0.278537	0	-2.38927	3.52147	3.09064	0	-2.18324
ENSMUST00000100222	Mefv	0	1.30492	3.77311	3.5493	0	0.258407	2.19196	1.82344	0	0	3.07487	3.82553	0	0.0607678	-1.25496	-1.03021	0	2.19616
ENSMUST00000159386	Tle3	0	0.993012	2.42371	3.54637	0	0.309732	-0.35402	0.363503	0	0.106769	0.278496	0.207352	0	0.226221	0.517724	1.04395	0	-0.136835
ENSMUST00000155949	6530402F18Rik	0	0.081393	3.65189	3.53841	0	-0.0839084	2.56224	2.42645	0	0.135332	0.869707	0.909205	0	0.168208	1.41383	1.71308	0	1.01275
ENSMUST00000131035	Rnf213	0	0.63336	3.59671	3.50027	0	0.318128	2.80324	1.80969	0	0.0475826	2.04309	0.651612	0	-0.31575	3.41625	2.26865	0	0.820842
ENSMUST00000113957	Runx1	0	4.61555	4.52357	3.49317	0	0.212932	-2.52845	-0.439297	0	-0.464701	-11.2285	-6.98061	0	0	0	7.0958	0	6.92181
ENSMUST00000028970	Mylk2	0	2.96537	3.07487	3.49256	0	0	0	0	0	0	0	0	0	-2.4771	7.24488	5.41783	0	0
ENSMUST00000111852	Oas1b	0	1.69576	4.14797	3.49177	0	1.36324	4.49325	2.86822	0	0.541824	2.00402	0.669273	0	-0.604472	4.48143	3.82157	0	1.17917
ENSMUST00000093902	Rnf213	0	0.596566	3.67834	3.48837	0	0.144978	3.10572	1.86898	0	0.214207	2.17739	0.927858	0	0.0663548	3.63955	2.73622	0	1.15288
ENSMUST00000045042	Batf2	0	1.38706	3.42444	3.48532	0	1.61699	3.63476	4.55763	0	-0.488271	4.09244	2.98071	0	0.980031	3.6896	4.51482	0	1.72972
ENSMUST00000037994	Slfn1	0	0.615703	3.64694	3.47981	0	-0.18579	-1.64058	-1.79315	0	-0.129156	0.340728	-0.129156	0	0.325789	3.02819	2.49384	0	0.0380176
ENSMUST00000110524	Slc28a2	0	1.52518	1.28841	3.47896	0	0.00695363	-0.861842	-0.363163	0	0.556648	-0.0796512	1.65092	0	0.165769	-0.533485	-0.281031	0	0.0562862
ENSMUST00000145787	1810029B16Rik	0	0.592128	3.03501	3.47888	0	0.552595	2.51566	2.76864	0	0.605354	0.0561578	0.920512	0	0.43779	1.2129	2.36836	0	0.251572
ENSMUST00000034056	Tlr3	0	-3.41599	3.01084	3.47505	0	6.48208	4.30551	0	0	2.96537	3.2539	0	0	3.31118	0.680954	4.1565	0	0
ENSMUST00000129131	Traf1	0	-0.0520027	3.9547	3.46531	0	0.511466	4.58502	3.89698	0	0.132865	2.73822	2.60199	0	-0.080303	0.140771	-0.142603	0	4.2819
ENSMUST00000149015	Nsmaf	0	0	2.96537	3.45943	0	-0.0134083	0.76921	-0.58853	0	-0.532657	-1.33496	-1.19811	0	-0.350003	-1.80271	-1.52011	0	0.472887
ENSMUST00000161031	D14Ertd668e	0	-3.90263	3.71805	3.45655	0	-0.491149	4.46979	3.97216	0	-0.201678	3.05222	2.84649	0	-0.18846	2.80612	1.72044	0	0.719534
ENSMUST00000103321	Igkv1-110	0	2.4771	3.66111	3.45558	0	-0.130097	0.348363	-0.478592	0	0	0	2.19616	0	0.224526	-0.867166	-0.735858	0	4.20681
ENSMUST00000142921	Xaf1	0	0.291618	3.73261	3.45272	0	1.38452	5.50146	4.24597	0	0.131144	2.28343	0.423541	0	-0.124952	4.07026	3.20227	0	2.11054
ENSMUST00000111881	Nfkb2	0	0.0137712	4.01237	3.45131	0	0.206954	3.6665	2.70861	0	0.348765	2.44047	2.52039	0	-0.0810591	0.480212	0.329336	0	2.60781
ENSMUST00000049248	Malt1	0	-0.234361	3.40803	3.45058	0	-0.0907489	1.75144	1.68038	0	-0.205265	0.160602	-0.347487	0	-0.152228	-0.568237	-0.218112	0	0.26002
ENSMUST00000144251	Phldb1	0	0	8.26144	3.44299	0	0	0	0	0	-1.57682	-3.51971	-4.28186	0	-0.0484984	2.32341	1.38649	0	0
ENSMUST00000169857	Pydc3	0	-8.47565	3.18882	3.44197	0	-0.0684254	1.97615	1.75879	0	2.83621	0	0	0	0	0	0	0	4.01395
ENSMUST00000113265	Foxp4	0	0.33642	3.2554	3.43675	0	0.0841035	1.03225	0.819441	0	0.486601	0.807664	1.41653	0	0.266265	0.768503	0.930728	0	0.116443
ENSMUST00000023180	Mefv	0	1.3708	3.87315	3.43461	0	0.482434	2.44825	2.52907	0	1.72972	0.780656	1.72972	0	0.0774593	-1.00904	-0.880352	0	3.2539
ENSMUST00000052413	Lcp2	0	-0.990902	3.25849	3.42531	0	0.650903	2.29993	1.75555	0	0.193306	1.24051	0.598663	0	-0.384309	-0.507286	0.277519	0	-0.222098
ENSMUST00000105543	Phactr2	0	4.91834	4.67611	3.42056	0	-0.352786	-2.32414	-1.24267	0	1.21589	0.262814	0.143311	0	3.56978	4.78588	9.29557	0	0.353707
ENSMUST00000107620	Cd1d1	0	0.399851	4.18583	3.41022	0	-0.420132	-4.45498	-1.34462	0	-0.570742	-1.63701	-6.99456	0	-0.588227	1.2155	0.58336	0	-0.503064
ENSMUST00000016640	Cd274	0	1.43879	2.71839	3.40971	0	0.48549	3.39842	2.63815	0	0.677697	1.39815	1.54381	0	0.160561	0.122433	0.669148	0	0.632865
ENSMUST00000094337	Fcrlb	0	0.731882	1.78818	3.39234	0	0.0526163	-0.706829	2.51627	0	0.352039	-0.20709	0.0656059	0	0.48108	-1.11738	3.26493	0	-0.280939
ENSMUST00000076212	Abtb2	0	0.937071	3.06844	3.38407	0	0.469067	0.0188432	0.519687	0	0.478757	1.08423	1.26134	0	0.459215	1.83912	1.89224	0	0.406575
ENSMUST00000034046	Acsl1	0	0.237736	3.18581	3.38314	0	-0.277462	-0.249066	-0.683384	0	-0.255257	-0.198019	-0.136503	0	-0.113366	-0.318388	-0.515901	0	0.0227248
ENSMUST00000161754	D14Ertd668e	0	-0.314813	3.72285	3.38148	0	1.23565	7.57051	6.24855	0	5.35755	6.69408	5.44247	0	-0.297385	3.27266	1.94465	0	-0.359115
ENSMUST00000160106	Fcgr2b	0	0.704135	2.30798	3.37591	0	0.37385	-0.917681	0.150434	0	0.416143	0.722961	0.990911	0	0.0930973	-1.12898	0.838244	0	-0.0880053
ENSMUST00000108836	Irgm2	0	1.23974	3.526	3.37056	0	1.44393	2.80704	1.29955	0	0.581053	1.87193	0.498879	0	0.267846	2.86351	2.40671	0	1.48426
ENSMUST00000055475	Gpr18	0	-0.474412	4.09901	3.36612	0	0.122597	0.82952	0.248244	0	0.280939	1.23565	-1.2471	0	-0.120257	0.123639	0.290042	0	1.40054
ENSMUST00000114844	Pfkfb3	0	1.64378	1.36831	3.3646	0	5.40545	1.82497	9.26438	0	1.41778	-3.87636	-2.21275	0	-0.490401	-0.630521	0.014534	0	-3.82553
ENSMUST00000035266	Igtp	0	1.10238	3.4074	3.36427	0	1.08932	2.49531	1.40426	0	-0.0302518	1.32832	-0.113245	0	0.921081	3.75963	3.06466	0	0.661917
ENSMUST00000026681	1810029B16Rik	0	0.813629	2.62756	3.36167	0	0.284459	3.16556	3.28987	0	0.972638	0.257571	1.81839	0	0.542874	1.41456	3.01472	0	1.90311
ENSMUST00000118370	Nod2	0	0.73166	3.79226	3.35996	0	-0.866766	2.17157	0.942102	0	-6.19906	-0.368299	-6.16713	0	-0.258105	-0.957899	-1.1728	0	0.586328
ENSMUST00000171324	Gcnt4	0	2.63511	4.07789	3.35842	0	-0.0834798	-0.78357	-0.130326	0	-0.290986	-3.95644	-0.497013	0	0.160415	1.75126	2.44812	0	0
ENSMUST00000145791	Tcirg1	0	0.96381	3.91899	3.35808	0	0	5.98667	5.34018	0	-0.498366	5.07451	-4.39232	0	0.438344	1.73987	1.80463	0	3.92587
ENSMUST00000106276	Nfkb1	0	1.78066	3.52057	3.35539	0	0	7.033	12.3144	0	0	0	0	0	0	0	0	0	0
ENSMUST00000045142	Ctnnal1	0	3.28644	2.96326	3.35064	0	0.168583	0.613307	-0.159839	0	-1.03155	-1.06159	-1.30911	0	0.379203	3.35952	3.35906	0	-0.00601497
ENSMUST00000006667	Gvin1	0	1.48577	3.00433	3.33931	0	0.39106	0.786667	0.156988	0	0.98442	0.00864054	-0.258344	0	1.14287	4.13905	3.04553	0	-0.0521105
ENSMUST00000101367	Nt5c3	0	0.505008	4.21924	3.33236	0	0.396142	1.30976	0.745693	0	0.0107806	0.403639	0.0364441	0	0.488742	3.66493	2.61046	0	-0.207551
ENSMUST00000018644	Adora2b	0	0.204536	2.43103	3.33189	0	0.233475	2.32517	2.39848	0	0.509333	0.105296	0.533859	0	0.978872	1.42113	2.50787	0	0.556511
ENSMUST00000006956	Saa3	0	0.233912	2.80547	3.3316	0	0.0995241	9.61982	11.4833	0	0.291284	4.98708	8.69555	0	4.75236	10.3008	13.9459	0	7.64387
ENSMUST00000027249	Chst10	0	5.16153	2.4771	3.32911	0	-0.409265	1.1314	1.15882	0	2.19616	0	0	0	-0.817288	-0.92098	-1.62685	0	2.4771
ENSMUST00000046659	Dlgap3	0	0	3.74992	3.32911	0	2.19616	3.45943	6.49903	0	1.72972	0	1.72972	0	0.628708	1.93455	3.04164	0	0
ENSMUST00000140940	Cflar	0	0.606337	3.55182	3.32461	0	0.312014	2.00092	1.92801	0	0.0249914	-0.357115	0.895742	0	0.388338	1.81926	1.76439	0	-0.261422
ENSMUST00000174699	H2-Q6	0	0.0246669	3.67918	3.32308	0	-0.0698274	0.671616	0.231979	0	-0.290247	4.1364	3.00161	0	-0.128534	-0.342083	-0.288698	0	4.62454
ENSMUST00000092838	Slfn8	0	-0.290986	3.53888	3.31914	0	-1.03906	5.36935	2.52662	0	-0.252615	1.96291	0.497859	0	-3.6192	7.60135	6.43717	0	0
ENSMUST00000142793	Cd1d1	0	2.8008	2.22265	3.30691	0	-0.134664	-1.28256	-1.16411	0	-0.26094	-2.38837	-0.547533	0	-1.04575	1.08786	0.39404	0	-0.0518904
ENSMUST00000129829	Ifi203	0	0.532445	4.01908	3.30151	0	-0.0502301	2.13428	1.20662	0	-0.555978	1.69942	1.11485	0	-0.184799	2.48444	1.55531	0	5.11108
ENSMUST00000025705	Jak2	0	-0.409364	2.58753	3.29441	0	0	0	0	0	-5.19455	-5.19455	0.184148	0	13.6285	13.0485	3.56978	0	0
ENSMUST00000149261	Prdx5	0	0.154253	3.15063	3.29418	0	-0.00312948	1.16119	0.811585	0	0.230891	0.809473	1.12287	0	-0.163738	0.73862	1.41502	0	0.744995
ENSMUST00000100857	Dusp16	0	0.369049	2.51614	3.28759	0	0.218691	3.49897	4.00887	0	0.0848396	0.731685	0.91974	0	-0.0583884	0.374978	1.2222	0	1.00286
ENSMUST00000017799	Cd40	0	0.456679	3.93172	3.28701	0	-0.0749781	1.98431	1.21129	0	-0.274261	1.8187	1.57226	0	0.455165	4.08869	3.80844	0	0.214175
ENSMUST00000021011	Ccl7	0	0.796008	3.23027	3.28557	0	-1.93213	3.45943	1.55222	0	0.0966923	1.60706	1.74071	0	1.14675	4.61648	2.2983	0	0.412272
ENSMUST00000027112	Nrp2	0	1.34253	3.37445	3.28411	0	-4.39232	4.6991	5.30214	0	-2.92827	1.81981	2.24736	0	-1.07927	2.02323	1.60136	0	0
ENSMUST00000160792	A530032D15Rik	0	1.02201	3.09431	3.27563	0	-0.0468419	1.09884	0.658848	0	0	5.03237	0	0	0.424157	3.87676	3.55586	0	0.225377
ENSMUST00000122956	Ppp1r15b	0	0.31991	3.32037	3.27211	0	-0.320632	2.23778	1.60907	0	-1.68015	-0.204955	-0.22358	0	0.155825	0.603946	0.761828	0	0.541036
ENSMUST00000073961	Ptpre	0	-5.84813	4.01967	3.27199	0	0.291276	-0.858612	-0.287629	0	-0.0935009	-0.194816	-0.667687	0	0.139903	1.06413	1.84877	0	-0.182126
ENSMUST00000053085	Nlrc5	0	1.51252	3.02351	3.26824	0	1.478	2.26761	1.66626	0	1.95008	1.52334	1.62732	0	-0.37422	2.08353	1.27186	0	0.319472
ENSMUST00000029671	Ifi44	0	0.207154	3.63717	3.26809	0	-3.1415	4.53518	3.61451	0	-2.67878	5.13822	5.18782	0	1.11318	6.23374	5.06756	0	7.02921
ENSMUST00000170226	Parp10	0	0.707133	2.93869	3.26552	0	0.478854	2.05126	1.06559	0	0.385403	2.0753	-0.161667	0	0.747382	3.66059	4.01789	0	0.145208
ENSMUST00000094169	Igtp	0	1.90234	3.62025	3.26511	0	1.74918	2.44697	1.38891	0	-3.84231	-0.159671	0.0276292	0	5.14129	8.43745	7.51683	0	0.368298
ENSMUST00000111378	Psme2	0	-0.29452	3.69358	3.26025	0	-0.366649	1.00874	0.501742	0	4.38654	0.723768	5.07172	0	0.118633	1.07319	0.803846	0	0.216943
ENSMUST00000042665	Parp14	0	0.646725	3.56408	3.25103	0	0.624188	3.63155	2.23192	0	-0.0340915	1.97265	0.879311	0	0.0146879	3.29048	2.71592	0	0.850439
ENSMUST00000027012	Casp4	0	1.82425	2.74895	3.24868	0	0.72856	2.66771	2.9799	0	0.899616	2.05666	2.20071	0	1.53643	2.61238	3.23584	0	1.96722
ENSMUST00000020448	Irak3	0	-0.262199	3.09938	3.2478	0	-0.0303274	3.24543	3.10974	0	-0.830742	-0.106723	-0.762031	0	-0.152827	0.265988	1.40789	0	1.5992
ENSMUST00000095925	Pnp2	0	0.535518	4.05327	3.24734	0	0.0818204	-0.189794	-1.38999	0	-1.72972	3.14522	3.07487	0	-0.0182842	-0.230429	-0.475175	0	-0.212728
ENSMUST00000176478	Uba7	0	0.993928	3.12952	3.24476	0	0.420343	1.83597	0.437201	0	0.110038	0.117146	-0.160077	0	-0.44527	0.983661	0.567725	0	0.348802
ENSMUST00000026190	Loxl4	0	-1.61694	3.15724	3.2401	0	0	0	0	0	2.19616	1.72972	1.72972	0	-0.356938	5.99415	5.49043	0	-1.72972
ENSMUST00000138143	Ifi203	0	0.247585	4.13337	3.237	0	-0.10638	2.11591	0.94215	0	-0.72501	1.1974	0.0644489	0	-0.174341	2.11539	1.05215	0	0.432964
ENSMUST00000009530	Timp1	0	0.466437	1.96309	3.22596	0	4.98601	6.91345	10.3578	0	1.22827	-6.64031	2.52769	0	3.56894	-1.23565	5.76036	0	-4.40849
ENSMUST00000161503	Fcgr2b	0	0.901322	2.26171	3.21426	0	0.16716	-0.835461	-0.0276087	0	0.254729	0.596699	0.787451	0	0.55044	-0.55549	1.04121	0	-0.0369778
ENSMUST00000096194	Tmem2	0	0.285818	1.22688	3.21342	0	-0.296256	-6.35327	0.216761	0	0.526694	1.21491	0.732885	0	0.261097	6.98083	7.37635	0	0.187247
ENSMUST00000129916	Parp12	0	-0.0397215	3.53195	3.21053	0	0.336353	3.42985	2.13342	0	0.437345	1.28818	0.859046	0	0.323477	3.49157	2.71985	0	3.05222
ENSMUST00000109110	Rab22a	0	3.14933	4.45308	3.20708	0	0.419785	1.69139	1.38235	0	0.401272	0.0200395	0.333094	0	-0.572049	3.02731	2.93077	0	-0.183342
ENSMUST00000062787	Cd300e	0	0.443806	2.38536	3.20314	0	-0.68079	2.4044	2.6704	0	0	0	0	0	0.586546	0.499485	2.35196	0	1.52418
ENSMUST00000139774	Il15ra	0	-2.72414	3.89035	3.20092	0	0.924633	1.53431	-0.287468	0	0.541177	0.892466	1.31803	0	0.141582	1.47886	1.55384	0	-5.75365
ENSMUST00000081776	Apol9b	0	0.70009	7.62351	3.18581	0	-2.55527	-1.86245	1.21243	0	0	1.72972	0	0	0.167518	2.40654	1.6846	0	0
ENSMUST00000000188	Ccnd2	0	0.354045	3.94659	3.18119	0	-0.0253641	1.45496	0.917676	0	-0.530517	-0.160449	-1.16562	0	0.413256	3.48104	3.12274	0	0.192791
ENSMUST00000163086	Casp4	0	1.97419	3.16477	3.17865	0	1.10231	3.31009	3.09911	0	1.5771	2.66282	2.83265	0	1.28644	2.29242	2.64689	0	2.16092
ENSMUST00000114482	Il1rn	0	0.287825	0.909828	3.17516	0	0.140388	3.33164	3.81446	0	0.578466	1.8801	2.60427	0	0.827061	2.77677	4.5044	0	1.13419
ENSMUST00000154494	Agrn	0	-3.87942	3.33777	3.17193	0	-0.226357	2.69129	1.36024	0	-3.64082	1.68508	-0.408675	0	-0.332029	4.78331	4.62353	0	0.0342681
ENSMUST00000028223	Kynu	0	3.44228	1.13598	3.17061	0	0.0142012	0.761722	-0.331232	0	3.32911	0.823346	0.204556	0	-0.615329	-0.227533	-1.15374	0	0.674389
ENSMUST00000156906	Mmp23	0	5.27103	2.67878	3.16993	0	-1.21383	-4.67326	-2.4771	0	-2.01066	0	-2.01066	0	-0.0734285	-1.0805	-1.23972	0	0
ENSMUST00000033211	Trim30d	0	0.80067	3.27734	3.16506	0	0.512036	1.17571	0.848784	0	0.124422	1.2186	-0.120557	0	-0.073236	3.36908	2.32127	0	3.56978
ENSMUST00000031238	Gbp9	0	1.42965	2.95453	3.1479	0	0.381299	2.10924	1.25664	0	-1.50504	0.156682	-1.94734	0	-0.120041	1.65323	1.31218	0	0.140092
ENSMUST00000167596	Slfn4	0	-0.57823	3.10395	3.13955	0	0.512285	1.90573	1.24469	0	0.915873	0.561769	0.977348	0	-0.277806	0.481183	0.201691	0	0.166563
ENSMUST00000038141	Slfn8	0	0.230951	3.52129	3.13661	0	0.659716	3.757	1.99282	0	-0.372111	1.06964	-0.330076	0	0.104886	3.65354	2.80617	0	2.84586
ENSMUST00000141295	Cfb	0	-3.84651	2.87989	3.13242	0	0	6.99545	7.25498	0	0	0	0	0	0	2.4771	2.83621	0	2.19616
ENSMUST00000084031	Htra4	0	-0.849005	3.56754	3.11794	0	-2.19616	7.06338	6.24229	0	1.72972	0.466443	1.72972	0	2.96537	7.06877	6.84714	0	2.4771
ENSMUST00000071951	H2-Q7	0	0.170129	2.99778	3.11004	0	-0.216012	0.852712	0.426576	0	0.286593	4.88429	4.10858	0	-0.0868196	0.059316	-0.0747966	0	3.28884
ENSMUST00000149686	Il4i1	0	1.5518	3.98772	3.10856	0	-0.194628	2.29915	1.79699	0	-0.0478193	-0.221081	-0.817467	0	-0.059124	0.524268	0.451643	0	1.38059
ENSMUST00000106438	Fnbp1l	0	-0.153919	3.16806	3.09379	0	-0.12319	0.701911	0.867023	0	0.614759	0.444987	0.650941	0	0.713084	1.56129	2.90862	0	0.27752
ENSMUST00000054212	Rab11fip1	0	-0.0465355	3.53627	3.09026	0	0.0983297	2.2837	1.48765	0	-0.262295	1.39927	1.09606	0	-0.0218482	0.164045	0.224402	0	0.0286157
ENSMUST00000055458	Cdc42ep2	0	0.624319	3.25741	3.08946	0	0.120107	1.19799	0.791141	0	-0.59717	2.54559	2.17299	0	-0.309735	0.0697845	-0.29354	0	2.90335
ENSMUST00000120087	Samd9l	0	0.298029	3.19503	3.07204	0	0.0292802	1.74425	1.07173	0	-0.229588	0.894045	-0.248108	0	-0.177473	3.03712	2.2871	0	0.612207
ENSMUST00000117643	1300018I17Rik	0	2.80448	1.74554	3.0674	0	2.25254	0.837935	8.09594	0	-4.94336	-4.59847	-8.95731	0	0	8.29641	0	0	4.77633
ENSMUST00000072729	Ms4a4c	0	0.327301	4.03972	3.06172	0	-0.0490138	2.58428	1.39705	0	0	0.813699	0.714217	0	0.132712	3.53097	2.38722	0	0.463342
ENSMUST00000172530	9130014G24Rik	0	0.747794	3.08171	3.05681	0	-1.7808	4.29435	2.8878	0	-3.72266	0.223733	-1.71201	0	-3.74992	0.987177	1.3213	0	8.43327
ENSMUST00000032968	Cd19	0	0.949247	3.27031	3.04088	0	-0.0040733	-0.349083	-0.470473	0	2.4771	0	2.19616	0	-0.000345191	0.952474	0.745361	0	1.72972
ENSMUST00000046924	Fam102b	0	-0.00362966	3.15394	3.03885	0	-0.328732	0.525189	0.0474624	0	0.177673	0.487808	0.125698	0	-0.292012	-0.105762	0.127737	0	-0.354668
ENSMUST00000030673	Csf3r	0	0.50061	1.60799	3.0368	0	0.0887459	-1.56707	-0.25797	0	0.0839723	-2.87915	0.762124	0	0.355094	-4.48352	0.21077	0	7.44592
ENSMUST00000071857	Sipa1	0	2.90079	3.11115	3.03581	0	-0.114681	-1.02538	-1.61678	0	0.183622	-0.554099	-1.11485	0	0.198452	-10.2687	-5.39378	0	0.337157
ENSMUST00000068166	Plagl2	0	1.12291	2.87705	3.03196	0	-0.181266	1.32424	1.48411	0	4.57584	4.70041	0.480627	0	-0.170014	4.80457	5.92866	0	0.275955
ENSMUST00000068044	Slc39a14	0	1.28885	2.48013	3.03084	0	0.94184	-0.11309	2.82045	0	0.347358	-0.17873	0.0996985	0	0.784352	0.876968	1.61407	0	1.06818
ENSMUST00000169768	Rnf213	0	0.298636	2.9122	3.02969	0	-0.693074	4.50882	-2.86305	0	3.96051	0.470973	4.43383	0	0.282142	3.70452	2.89983	0	2.67878
ENSMUST00000045702	Slc2a6	0	-0.26387	2.97174	3.02582	0	0.0555957	1.55568	1.20533	0	-0.0322693	1.86182	1.66783	0	-0.292698	0.487813	0.377521	0	1.74269
ENSMUST00000054279	Sp100	0	0.434819	2.94647	3.02564	0	0.33274	1.48381	0.684311	0	-0.0769193	1.01777	-0.183372	0	0.215572	3.46332	2.72596	0	0.0846346
ENSMUST00000114236	Tnip3	0	-0.0156356	1.58352	3.01158	0	-0.656861	1.28747	2.89228	0	0.846972	3.88924	5.60014	0	0.338499	1.07324	2.81355	0	3.6241
ENSMUST00000089907	Herc6	0	0.82686	3.39075	3.0115	0	3.24656	4.97153	4.02351	0	-0.259161	1.03367	0.178442	0	0.419839	3.42869	2.89572	0	0.185414
ENSMUST00000110362	Ywhaz	0	-0.767086	2.87508	3.0106	0	0.47027	-0.0550805	1.06682	0	0.156925	0.295657	0.275597	0	-0.160526	0.0162876	-0.120242	0	-0.484781
ENSMUST00000130822	Slfn8	0	0.329636	4.16413	3.00778	0	3.80844	6.54723	4.25261	0	0.306672	1.13766	0.177085	0	2.4771	7.79297	6.71575	0	0
ENSMUST00000053969	Sipa1l1	0	0.479761	1.5101	3.00621	0	-0.299233	0.556216	1.68439	0	0.369674	-0.0391375	1.03151	0	0.884246	0.66801	1.73831	0	-0.00489607
ENSMUST00000172960	Psmb8	0	0.676399	3.18297	2.99355	0	0.623176	1.41848	0.283537	0	-0.394411	-0.0820709	-0.631702	0	0.0225319	0.5008	0.240859	0	-0.127999
ENSMUST00000015645	Hivep2	0	0.712824	1.71242	2.99234	0	0.228169	-0.299379	0.387849	0	-0.0333828	-0.351689	-0.445901	0	0.32258	0.277409	0.916997	0	0.0942513
ENSMUST00000162096	Oas1g	0	0.600343	3.06807	2.98365	0	-0.254232	6.30076	5.19295	0	-0.76921	3.33028	0.960506	0	2.67878	11.6771	10.6018	0	0
ENSMUST00000097786	Dst	0	0.0512641	2.37246	2.9701	0	-0.120281	0.285147	1.11289	0	0.236638	-0.178271	-0.253308	0	-0.0692615	0.424449	0.624468	0	-0.601391
ENSMUST00000108920	Irf1	0	1.45096	3.48844	2.96951	0	0.678772	0.897064	-0.0265939	0	0.684865	1.61031	1.53176	0	-0.0169084	1.3234	1.17114	0	0.0109027
ENSMUST00000142152	Gyk	0	0.809122	2.38145	2.96376	0	5.67392	7.06994	9.14706	0	0.344388	4.40104	0.664903	0	-10.0841	-4.86835	1.09686	0	0
ENSMUST00000071069	Trim30d	0	0.240402	3.25772	2.96323	0	0.234868	1.53872	0.859693	0	0.419682	1.43978	0.548434	0	0.0659832	3.76408	2.65078	0	1.50299
ENSMUST00000107895	Trim25	0	-0.176207	2.71846	2.9592	0	-0.591818	2.34996	2.26887	0	0.410556	1.1	1.24871	0	-0.28279	3.23039	-3.16098	0	-0.627339
ENSMUST00000138509	Pank2	0	-4.14039	0.846993	2.95258	0	5.3903	2.73497	-4.5912	0	4.05648	0.12468	4.55144	0	-6.68664	1.78209	-2.79269	0	0
ENSMUST00000172979	H2-Q5	0	-1.09826	2.82071	2.94768	0	0.169117	1.43981	-0.750258	0	-1.72972	5.63198	3.42616	0	-0.123791	0.746089	0.495397	0	0.482617
ENSMUST00000028170	Ralgds	0	1.37825	2.98416	2.94196	0	-0.113721	2.55727	1.51905	0	0.287582	1.81034	1.8061	0	0.468115	-0.179141	0.203326	0	2.08365
ENSMUST00000160987	Srgn	0	0.857039	2.03074	2.94175	0	0.46655	0.967741	1.22416	0	-0.00475908	0.663163	0.220355	0	0.413085	2.13501	1.8778	0	-0.12642
ENSMUST00000106354	Sept9	0	1.1675	2.15711	2.94069	0	0	10.5802	10.9998	0	3.2539	0	3.16993	0	0.713841	0.966201	0.819078	0	0
ENSMUST00000108304	Gem	0	-0.250353	3.50393	2.91347	0	0.51009	1.07124	0.864324	0	-2.84463	1.68166	-3.27441	0	0.150151	1.01614	0.822098	0	0.498005
ENSMUST00000025684	Ehd1	0	0.316442	3.65948	2.90409	0	-0.00229151	1.21195	0.717003	0	0.185102	1.98983	1.68086	0	0.336613	0.0920653	0.184752	0	0.848505
ENSMUST00000155507	Pgs1	0	0.756811	2.55704	2.90393	0	0.190139	0.0375043	1.18518	0	1.10224	-0.0464602	1.63273	0	0.595193	0.68924	1.73456	0	0.351657
ENSMUST00000146233	Xaf1	0	0.249642	3.26458	2.90091	0	0.3745	4.73484	3.42326	0	0.125094	1.39316	-0.92457	0	0.411074	4.51623	3.58992	0	1.41471
ENSMUST00000149417	BC006779	0	0.383838	3.39537	2.89998	0	0.204717	3.49676	2.55123	0	0.0460072	2.02471	0.81387	0	0.122411	1.94746	1.52438	0	0.757123
ENSMUST00000036300	Col27a1	0	-4.38432	2.94894	2.89473	0	0.181102	0.93411	0.79291	0	-2.19616	5.24976	4.66048	0	-0.687829	3.36982	2.98105	0	4.67326
ENSMUST00000029071	Car13	0	0.0445629	2.39879	2.88794	0	0.0418255	2.52558	3.03345	0	-0.482804	0.788457	0.583832	0	0.96367	2.94926	3.8262	0	-0.0823532
ENSMUST00000064393	Rcl1	0	-0.0534328	2.60304	2.88308	0	0.0644263	0.822449	1.18004	0	0.476332	-0.0272209	1.22403	0	0.186019	-0.679323	0.13811	0	0.102817
ENSMUST00000021413	Nfkbia	0	0.166439	3.03624	2.87865	0	0.13524	2.19442	2.19442	0	-0.216833	3.20396	3.03531	0	0.0853606	1.35382	1.36874	0	1.83702
ENSMUST00000140842	Xaf1	0	1.26922	3.48258	2.85438	0	-0.492893	7.10777	5.91678	0	3.06793	5.17546	3.68444	0	0.339133	4.48202	3.70314	0	6.09011
ENSMUST00000162437	Ikbke	0	0.0530526	3.03644	2.85208	0	0.192577	3.64714	3.23556	0	0.0742783	1.28386	1.05383	0	0.390521	3.07471	3.02964	0	1.33577
ENSMUST00000151779	Ntng2	0	-1.52767	3.29834	2.85018	0	-0.178987	2.59778	2.54074	0	0.0181736	1.0982	1.00414	0	-0.196817	0.939675	1.33005	0	1.20845
ENSMUST00000114239	Samsn1	0	-0.205853	2.10056	2.84089	0	0.406801	1.37917	1.7319	0	-0.00688817	0.807271	0.530269	0	0.859859	1.82431	1.34208	0	0.422
ENSMUST00000090554	Trp53i11	0	-3.39721	2.84547	2.83429	0	0.0730454	-0.21166	-0.067731	0	0.0297709	-0.192471	-1.55636	0	0.446955	2.29255	1.44276	0	-0.129621
ENSMUST00000040721	Tpst1	0	0.935912	2.52138	2.83185	0	-0.255572	0.238803	0.930363	0	3.11587	-0.539001	3.61528	0	1.16952	2.46685	2.33192	0	-1.22512
ENSMUST00000109549	Samhd1	0	0.827691	3.13334	2.83094	0	0.0425965	0.0681603	-0.840585	0	0.138338	0.688688	-0.0486563	0	0.00115152	1.17088	0.727822	0	0.0718959
ENSMUST00000064916	Serpinb2	0	0.359858	3.37087	2.82922	0	0.653681	0.808666	1.25216	0	-0.825114	-0.47307	-5.36163	0	0.424419	0.362224	0.912782	0	0.530582
ENSMUST00000143423	Il1rn	0	0.163196	1.4713	2.82892	0	-0.103944	2.68665	3.23498	0	0	0	3.92587	0	0.359115	2.43442	3.48375	0	0.716286
ENSMUST00000155586	Fmnl2	0	1.60888	3.88392	2.82405	0	0.0775212	0.814954	0.3548	0	2.19616	0	3.39721	0	0.227334	0.950919	0.178115	0	0.348682
ENSMUST00000105140	AW011738	0	-0.918162	3.41348	2.82139	0	-0.194455	3.94308	2.25288	0	-0.221994	1.28044	0.625905	0	-0.118131	4.43081	3.63179	0	0.0644489
ENSMUST00000057343	Ptbp1	0	6.9284	3.05611	2.81319	0	1.44713	-0.0255948	2.1826	0	-0.0066929	-0.0159843	0.196917	0	-0.437653	0.748198	0.585689	0	1.30923
ENSMUST00000124581	Akap2	0	0.852894	0.97189	2.81119	0	2.19616	3.32911	0.482617	0	-0.111137	0.154394	-0.32791	0	-0.992689	1.22542	0.423809	0	1.72972
ENSMUST00000034230	Cx3cl1	0	1.50483	3.08332	2.80719	0	-0.633233	4.45889	1.6503	0	-1.67935	2.86747	0.0184475	0	-0.431019	0.865373	0.12366	0	0.973766
ENSMUST00000036188	Zc3h12a	0	0.318395	2.90362	2.80693	0	0.381584	2.57347	2.8022	0	0.317679	2.34769	2.42133	0	0.142429	1.45719	1.53774	0	2.32251
ENSMUST00000114880	Parp9	0	-4.00108	2.88334	2.80575	0	4.80149	6.2621	6.43682	0	0.165856	0.910349	0.838468	0	0.729572	3.36682	2.99855	0	4.2657
ENSMUST00000025579	Ms4a6c	0	-0.0156447	2.55979	2.80572	0	0.821203	-7.41066	2.08321	0	-2.83621	1.231	0.333712	0	-4.66512	1.63192	1.51597	0	0
ENSMUST00000031817	Herc6	0	0.724426	2.94265	2.80132	0	0.0743604	2.83239	1.61461	0	0.0340671	0.828702	0.0256304	0	0.165967	2.7698	2.49075	0	-0.0701506
ENSMUST00000030202	Glipr2	0	0.347876	1.3618	2.7997	0	0.233762	-0.958888	-0.310164	0	1.16566	0.279866	0.718515	0	0.365025	0.664175	0.9889	0	-0.231123
ENSMUST00000171249	Nudt17	0	-0.389581	2.62126	2.79576	0	0.528586	-2.93085	1.78216	0	-0.417685	-0.216007	-0.179024	0	0.350076	1.78691	1.85118	0	3.35423
ENSMUST00000155744	Irf7	0	0.022694	3.0134	2.79464	0	0.309482	3.66782	2.39109	0	0.413292	7.70541	4.87757	0	1.04858	7.6585	6.39811	0	2.29428
ENSMUST00000072646	1200009I06Rik	0	0.133018	3.4509	2.79429	0	0.135776	2.7511	2.16053	0	-0.444056	0.18895	-0.530805	0	-0.650696	1.68698	0.854208	0	2.19616
ENSMUST00000025691	Fas	0	0.436725	2.65968	2.79062	0	0.236507	1.20514	1.36296	0	0.178283	1.92552	2.71989	0	0.398161	1.39191	1.55742	0	0.857838
ENSMUST00000114313	Cflar	0	0.378977	2.86953	2.78785	0	0.1889	2.40518	1.74137	0	0.163258	0.442133	0.432872	0	-0.0421523	1.48912	1.12629	0	0.228455
ENSMUST00000170086	Tap1	0	1.00341	2.73777	2.78558	0	0.52528	1.44134	0.664604	0	-0.285865	0.27695	-0.456834	0	0.125964	0.0971466	-0.109217	0	0.138693
ENSMUST00000034522	9030425E11Rik	0	0.0790627	2.96742	2.78392	0	0.0762594	-0.722237	-0.624256	0	-0.832378	-0.115608	0.325321	0	0.264765	1.34516	1.39309	0	-0.640054
ENSMUST00000172131	Ehd1	0	-0.154525	2.961	2.77994	0	1.02768	2.87428	2.44406	0	0.0446913	2.40836	2.02027	0	-0.0394963	0.78118	0.721886	0	0.921778
ENSMUST00000136756	Pla2g16	0	0.0408425	1.68579	2.77279	0	0.373602	1.1763	0.686465	0	0.202789	0.29937	0.200552	0	-0.00970733	1.82214	1.44057	0	2.56927
ENSMUST00000024742	Nfkbie	0	0.0700709	3.3512	2.771	0	-0.0589312	1.23577	0.451731	0	-0.091852	1.78839	1.17165	0	-0.0764424	0.567806	0.35195	0	0.982818
ENSMUST00000023612	Ets2	0	0.143487	3.0799	2.7632	0	0.404234	3.21706	2.70244	0	0.0087461	1.14579	0.82235	0	0.0403979	0.601945	0.941907	0	0.970374
ENSMUST00000023806	Soat2	0	1.75829	1.19629	2.76239	0	2.40597	0.231223	3.7416	0	0.948974	-0.685913	0.447927	0	0.903765	-0.2077	0.320715	0	-0.174524
ENSMUST00000173788	H2-Q7	0	-0.195665	3.06914	2.7601	0	-0.0523018	0.512709	0.0182126	0	0.00859684	3.22086	2.21261	0	-0.292786	-0.36818	-0.39083	0	0.279834
ENSMUST00000159150	Ube2l6	0	0.204556	3.48928	2.75909	0	-2.4771	1.86105	-1.99448	0	0.76921	3.6192	3.87983	0	0.645625	3.8881	3.48838	0	2.19616
ENSMUST00000019997	Tnfaip3	0	-0.386794	2.92386	2.75536	0	0.222444	3.73182	4.59967	0	-0.419071	2.03689	1.24756	0	-0.119297	3.09611	3.28156	0	1.94996
ENSMUST00000165878	Psap	0	-0.398251	1.5827	2.7553	0	-1.05698	-0.442223	-0.916213	0	-0.706813	-0.755103	-1.75566	0	0.381029	-1.5188	-1.37625	0	-0.29554
ENSMUST00000164147	Rbms1	0	1.17478	2.56248	2.74228	0	-3.56978	9.42563	2.45191	0	0.314349	0.0879058	-0.230071	0	-0.704188	0.647514	0.552658	0	0
ENSMUST00000113262	Foxp4	0	-0.21646	2.43865	2.73837	0	0.207904	0.365328	0.693537	0	-0.181481	0.0215747	1.0338	0	-0.257397	0.842951	0.843965	0	0.565707
ENSMUST00000131950	Sp110	0	0.780675	3.48592	2.73747	0	0.476835	0.925077	0.011042	0	-0.191428	0.416512	0.0169951	0	-0.0960412	2.81274	2.02795	0	0.0371031
ENSMUST00000076922	Trim30a	0	0.689074	2.6985	2.73569	0	0.983727	2.87418	2.75982	0	0.541083	1.25953	0.414648	0	0.0686452	3.83365	3.17545	0	0.698909
ENSMUST00000031455	Mfsd7a	0	0.13496	2.80266	2.7205	0	0.0243722	3.95526	3.82327	0	-0.333712	2.37725	1.98511	0	-0.175602	2.35678	2.62637	0	7.10461
ENSMUST00000120539	Lmo4	0	0.00461461	3.14735	2.71891	0	-0.153177	0.916467	0.341929	0	0.248059	0.64396	0.393775	0	-0.546087	-0.673482	-0.380333	0	-0.293042
ENSMUST00000143493	Procr	0	0.250809	2.63596	2.71846	0	-2.19616	5.90508	6.326	0	0.0254435	-0.878715	-2.20216	0	-0.141246	1.89246	1.44903	0	0
ENSMUST00000075165	Gdap10	0	0.616432	2.83912	2.71789	0	0.312532	1.4889	0.765849	0	-0.633801	0.040963	-0.736327	0	-0.503379	0.981474	0.223874	0	0.899596
ENSMUST00000143031	Syne2	0	0.64284	3.31325	2.7173	0	0.139212	-0.601137	-0.817111	0	-0.722806	-4.34507	-1.57938	0	-0.4731	-0.265832	-0.682732	0	-0.283018
ENSMUST00000146911	9130208D14Rik	0	0.782924	2.73433	2.7163	0	0.393207	0.841826	0.00114186	0	0.884543	0.236727	0.676905	0	0.0440135	1.44796	0.597762	0	0.0326261
ENSMUST00000025663	Tmem2	0	0.834431	2.17804	2.71338	0	0.397499	-0.038001	0.987696	0	-0.220997	-0.927413	-0.207337	0	0.209727	3.12267	3.00826	0	-0.0387295
ENSMUST00000095157	D14Ertd668e	0	0.64098	2.97877	2.71142	0	0.409163	3.3038	2.19138	0	-1.52516	1.31105	-1.72972	0	-0.122053	2.6283	1.45946	0	1.29932
ENSMUST00000172078	Mx1	0	-0.449277	7.7012	2.70509	0	2.19616	7.83202	6.13821	0	0	6.07598	5.44247	0	-0.437455	1.47261	0.0716743	0	2.19616
ENSMUST00000148248	Vim	0	4.64021	1.91554	2.70206	0	0.451671	0.568136	-2.16368	0	0.524363	-1.88473	-1.83357	0	2.51779	-3.88108	-1.31034	0	0.623968
ENSMUST00000007012	Sod2	0	0.551735	2.56527	2.69232	0	0.0243199	3.94495	4.09251	0	0.18674	0.548993	0.904288	0	0.380047	1.57325	2.83455	0	0.815295
ENSMUST00000086503	Aoah	0	0.16273	2.40969	2.69146	0	-0.732386	3.30891	2.32178	0	-4.67326	-1.21383	-1.83704	0	-4.67326	2.62171	4.52365	0	0.958234
ENSMUST00000115030	Arid5a	0	0.672511	2.51765	2.68286	0	0.16922	0.606778	1.49644	0	0.880425	-4.21507	1.91036	0	1.13885	1.88318	1.98704	0	-0.25861
ENSMUST00000109777	Apol10b	0	2.19616	3.16993	2.67878	0	0	0	0	0	0	0	0	0	-0.0483761	1.43696	1.29597	0	0
ENSMUST00000089465	Apol10b	0	2.19616	3.16993	2.67878	0	0	0	0	0	0	0	0	0	-0.0533322	1.43399	1.2934	0	0
ENSMUST00000043400	Asprv1	0	0	3.07487	2.67878	0	-0.247502	0.409643	-1.6173	0	-0.0820363	0.00193598	-0.177088	0	-0.334992	-0.989998	-1.17826	0	-0.440543
ENSMUST00000022185	F2rl1	0	3.16993	1.72972	2.67878	0	0.582228	1.00344	0.507019	0	2.67878	-0.466443	-0.466443	0	0.0434256	2.39926	1.91455	0	0
ENSMUST00000164780	Lrch1	0	-4.24816	2.388	2.67547	0	-3.32911	1.91952	0.120979	0	-0.361683	0.431188	0.200585	0	-1.02807	0.51376	0.659537	0	2.01526
ENSMUST00000148646	Ncf4	0	0.390078	0.974271	2.67472	0	-0.071338	1.42291	1.30597	0	0.923876	2.83599	2.52786	0	0.514233	-0.539328	-0.0147558	0	0.481877
ENSMUST00000108886	Tnip1	0	-0.273216	2.20092	2.67383	0	0.126267	2.27357	2.64844	0	-0.14159	1.73917	1.67311	0	-0.0224391	0.557016	1.04196	0	1.40909
ENSMUST00000169878	Lcp2	0	0.393185	2.69122	2.66985	0	0.0101123	0.671643	0.677071	0	-0.0790594	-0.0652859	0.0150282	0	0.310999	0.251417	0.619603	0	-0.136052
ENSMUST00000169714	Plec	0	0.663032	2.55548	2.66493	0	0.299052	0.918018	1.86525	0	0.201546	0.247798	-1.23496	0	-0.927233	-5.23002	-10.1917	0	0.184278
ENSMUST00000025294	Ttc39c	0	-0.289884	2.76094	2.65594	0	-0.463066	2.97877	1.54165	0	-1.58087	-3.44068	-0.861336	0	-0.418355	2.10423	1.44902	0	0.582408
ENSMUST00000023622	Parp9	0	1.11564	2.61945	2.64666	0	0.213895	2.84593	1.36593	0	0.143995	1.0041	0.230201	0	0.154292	2.36868	2.11325	0	0.398066
ENSMUST00000110253	March1	0	1.41097	0.910856	2.64596	0	0.670718	-0.00778602	1.42752	0	-0.788801	-0.349068	0.367744	0	1.66958	-4.93483	2.46111	0	1.99718
ENSMUST00000011152	Mcoln2	0	0.710424	1.27737	2.64118	0	0.632861	0.99114	2.89017	0	-0.0325091	0.887881	1.15	0	0.017801	-0.238043	1.14178	0	0
ENSMUST00000038822	Zc3h12c	0	0.151694	2.99473	2.63768	0	0.00252797	3.60654	2.00683	0	-0.53394	0.385997	-0.406183	0	-0.398373	0.0154753	-0.361588	0	1.06723
ENSMUST00000164773	Phlda1	0	-0.451444	2.52983	2.63365	0	0.00591198	1.32953	1.10356	0	-1.38948	0.395401	-6.01839	0	-5.66254	0.877558	0.99717	0	1.76497
ENSMUST00000114218	D16Ertd472e	0	0.98529	2.88746	2.63203	0	0.553938	1.83853	1.54254	0	-0.307917	0.166496	0.0755461	0	0.407502	0.624174	1.20903	0	-0.115329
ENSMUST00000102730	Tnip1	0	-0.12589	2.34851	2.63068	0	-0.114716	1.78552	2.19876	0	-0.452969	1.23595	1.01825	0	0.00585892	0.47575	0.827871	0	0.856977
ENSMUST00000099944	Calcrl	0	-0.286106	2.94856	2.63015	0	0.187125	0.518998	-0.210802	0	-4.90118	-0.0590319	-0.545547	0	-0.0647374	0.569537	2.31863	0	-0.319662
ENSMUST00000097271	Irgm1	0	1.22028	2.59729	2.62906	0	1.62199	3.73788	2.43776	0	0.295307	1.97173	0.755708	0	-0.139303	2.95149	1.89117	0	0.789958
ENSMUST00000159414	Filip1l	0	0.395301	2.71329	2.6252	0	-0.156276	1.83842	1.75243	0	-0.465318	-0.319726	-0.845832	0	0.108053	0.38251	0.605952	0	2.2094
ENSMUST00000042163	Naa25	0	0.70579	2.50262	2.61987	0	0.163192	0.738096	1.08224	0	0.524858	0.283453	1.21661	0	0.0849291	1.87174	1.48091	0	0.150467
ENSMUST00000177494	Uba7	0	-0.0793937	2.31969	2.61375	0	0.652289	1.56105	0.483426	0	-0.0298958	-0.0862384	-0.512517	0	-0.128537	0.514563	0.231144	0	0.0210736
ENSMUST00000174382	H2-T10	0	-4.74696	2.38623	2.61332	0	1.2918	3.5305	1.05774	0	-0.0546046	0.164391	-0.0901779	0	0.07849	1.00233	0.49978	0	-0.613934
ENSMUST00000176673	Uba7	0	0.412503	2.6136	2.60787	0	0.669884	1.93181	0.742464	0	-0.107748	0.0129472	-0.529134	0	-0.34654	0.480714	0.261307	0	0.365948
ENSMUST00000056071	Pyhin1	0	0.911445	2.85234	2.60784	0	-0.00046327	1.59718	0.840487	0	0.270293	2.06187	1.98684	0	-0.265303	1.3342	0.861884	0	5.12838
ENSMUST00000166853	Tap1	0	-3.71801	2.82869	2.60338	0	1.13163	2.23061	1.12939	0	0.0593059	0.727946	0.0451724	0	-0.0107367	0.925699	0.582748	0	-0.178835
ENSMUST00000067924	Lrrc8c	0	0.345252	2.56923	2.60205	0	-0.0300067	0.993226	0.814287	0	-1.01369	-0.526037	-1.38099	0	0.128521	0.0751061	0.170185	0	-0.296767
ENSMUST00000129428	Nfkb1	0	-0.286526	3.20075	2.60118	0	0.254636	1.28827	0.507222	0	0.296686	0.290785	0.122882	0	-0.157893	0.734665	0.662327	0	0.0372931
ENSMUST00000143363	Sp110	0	-2.05166	2.93263	2.59871	0	0.852167	1.36253	0.263033	0	0.413413	0.851001	0.0950514	0	0.0946016	3.85904	2.71309	0	0.0885851
ENSMUST00000103134	Ccr7	0	0.291626	2.5107	2.5975	0	-0.120501	2.38519	1.82869	0	0.333712	2.03872	1.85887	0	0	-0.483394	-0.966788	0	0.781535
ENSMUST00000113893	Ralgds	0	0.788875	2.70435	2.5962	0	0.198574	2.86782	2.24276	0	0.637543	1.76271	1.58884	0	0.475088	0.883475	1.48267	0	2.49452
ENSMUST00000174625	H2-T10	0	-0.336968	2.7955	2.59451	0	0.425055	2.73183	0.750107	0	0.132976	0.0168228	-0.0492071	0	-0.123634	0.842317	0.410913	0	0.112148
ENSMUST00000150557	Tor3a	0	-3.09522	2.82812	2.59317	0	-3.63846	3.69468	1.92692	0	-0.747382	5.04418	-0.0435992	0	-3.32911	6.93608	3.45943	0	3.39721
ENSMUST00000081775	Nfe2l1	0	-5.68956	2.13056	2.59152	0	-0.470099	0.15717	0.0982445	0	0.188104	-0.00849518	0.198447	0	-0.426822	0.0865408	0.0572243	0	0.0199987
ENSMUST00000111210	Mndal	0	0.622239	3.17626	2.58996	0	0.0511718	2.07424	1.13833	0	-0.212536	0.964589	0.471375	0	0.0362278	2.46829	1.64652	0	1.42932
ENSMUST00000021550	Arg2	0	0.799512	1.1323	2.58724	0	0.060486	0.633094	0.992975	0	-0.353461	0.286593	0.129156	0	0.283563	2.50917	2.32831	0	0.539056
ENSMUST00000137903	Ddx58	0	0.374049	2.93693	2.58655	0	-0.18164	2.43812	1.1793	0	0.162584	1.6169	0.426257	0	0.465165	3.39879	2.53411	0	0.343756
ENSMUST00000063820	F10	0	0.323786	2.65063	2.58183	0	-0.00783912	1.85876	1.71002	0	-0.928935	0.829825	0.858807	0	1.48788	1.90101	2.59562	0	0.00883807
ENSMUST00000097789	Dst	0	-4.74135	2.07211	2.5748	0	0	8.69254	0	0	0.57061	0.290774	0.471299	0	1.40964	6.09072	1.06916	0	-0.254232
ENSMUST00000165738	Parp10	0	-4.48648	1.6426	2.57255	0	0.557135	1.91647	0.740037	0	0.261129	1.08813	0.926524	0	0.897012	2.49409	2.4402	0	0.45267
ENSMUST00000115342	Timp1	0	0.284916	1.57143	2.56379	0	2.74938	4.51239	7.73617	0	6.10071	4.4233	7.05716	0	3.16705	0.359115	6.21062	0	5.36608
ENSMUST00000163029	Ikbke	0	-0.522906	2.46828	2.56344	0	0.149793	4.5099	4.06033	0	-0.109505	1.85668	1.36928	0	-0.00287849	2.49486	3.12572	0	2.7723
ENSMUST00000165460	Whamm	0	0.215145	2.6023	2.5622	0	0.284536	1.06443	-0.226654	0	0.468024	-0.523493	-0.428098	0	-0.661484	0.121349	0.356463	0	-0.344566
ENSMUST00000160748	Ikbke	0	1.27957	3.11978	2.55886	0	0.0742046	4.28704	3.95321	0	0.0637951	1.36664	0.37653	0	0.988965	2.90146	3.14215	0	1.82778
ENSMUST00000028846	Dusp2	0	-0.332608	2.97246	2.54934	0	-0.126467	1.94559	1.36762	0	0.0993544	1.38637	1.08025	0	-0.0463277	1.5168	1.52259	0	1.7697
ENSMUST00000020321	Plek	0	-4.93132	4.88299	2.54753	0	0	0	0	0	-0.388784	-0.753438	-1.35947	0	0.587031	-5.71893	-0.612075	0	0
ENSMUST00000162353	A530040E14Rik	0	0.47227	3.16413	2.54655	0	0.475591	1.27824	0.457393	0	0.0113514	0.0634668	-0.249671	0	0.27742	2.5237	2.14816	0	-0.293597
ENSMUST00000152034	F10	0	0.207536	2.37902	2.54617	0	-0.465603	1.39913	1.26416	0	4.04107	4.32373	5.75365	0	1.34087	1.55646	2.37862	0	-0.794242
ENSMUST00000041633	Tap1	0	0.847684	2.23022	2.53857	0	2.17255	4.91525	3.44157	0	0.00313443	1.97874	0.346759	0	0.426261	1.45818	1.22922	0	0.530698
ENSMUST00000045550	Xkr8	0	0.0541546	2.7885	2.5366	0	0.178787	1.35629	0.998005	0	0.191989	-0.177479	0.24871	0	0.0852697	0.268059	0.301874	0	0.603658
ENSMUST00000073441	Smg7	0	-3.82553	1.49685	2.53385	0	0	0	5.94798	0	0.186544	6.43949	-0.187645	0	-0.936509	-4.52539	0.490255	0	0
ENSMUST00000068581	Gja1	0	0.137247	1.73599	2.53227	0	0.195014	3.17709	3.28318	0	0	-0.552963	2.05036	0	1.36426	4.10752	5.95591	0	0.205188
ENSMUST00000109367	Slpi	0	-0.159163	2.37996	2.52145	0	0.199857	1.84624	1.77902	0	0.232249	0.128606	0.449124	0	0.498183	2.41846	3.43953	0	-0.439631
ENSMUST00000106428	Il4ra	0	1.52254	1.0314	2.51808	0	0.926882	-0.0847928	1.94372	0	0.742541	-0.492453	1.24104	0	0.0632946	0.109821	0.318279	0	-0.11005
ENSMUST00000156938	Irf7	0	-3.89395	2.08397	2.51612	0	-0.179024	3.92778	1.7328	0	-2.19616	5.19352	2.21233	0	2.19616	11.064	8.90269	0	0.94906
ENSMUST00000114439	Snx10	0	0.853326	2.51551	2.51594	0	1.2423	2.5174	2.37506	0	-0.208519	0.451364	0.548913	0	-0.000886667	1.83888	2.92788	0	1.51639
ENSMUST00000037907	Ddx58	0	0.221032	2.86488	2.51197	0	0.275058	2.53684	1.59496	0	0.000513556	1.58061	0.334934	0	0.23192	3.28297	2.41968	0	0.653851
ENSMUST00000081933	Dtx3l	0	0.584082	2.61984	2.50653	0	0.704587	2.47884	1.35627	0	0.0800026	0.991552	-0.252245	0	0.100293	2.3201	2.1591	0	0.43385
ENSMUST00000070200	Pla2g4a	0	0.847055	1.17636	2.50273	0	0.353999	-0.0984602	0.609653	0	0.302246	-0.125026	-0.142555	0	0.722877	-0.606037	0.72313	0	0.297207
ENSMUST00000023248	Ly6a	0	0.196204	1.47813	2.49617	0	0.627549	-0.950868	-0.919619	0	2.56265	0.868075	3.64631	0	1.23363	0.708377	1.01375	0	-0.175805
ENSMUST00000085708	Stat2	0	0.843842	2.67113	2.49499	0	0.259376	1.99239	0.832477	0	0.630513	1.21578	0.587393	0	0.134719	1.85403	1.22568	0	0.16644
ENSMUST00000105238	Stat2	0	-5.36531	2.72989	2.4947	0	4.49879	7.49771	6.21192	0	-0.616412	1.0671	-0.17986	0	0.180087	2.99185	2.68217	0	-0.794756
ENSMUST00000025229	Cfb	0	-0.329847	1.49672	2.49321	0	0	6.3721	6.89837	0	0	0	7.34361	0	5.26039	4.27137	8.4262	0	0
ENSMUST00000106777	Mov10	0	-3.83646	1.5549	2.48824	0	-2.19114	0.878306	-5.7796	0	1.22876	6.20117	0.791706	0	0.0798101	2.55839	1.84547	0	-4.53537
ENSMUST00000152265	Trafd1	0	-3.31018	2.74558	2.4878	0	1.61556	5.06773	3.80061	0	-0.276317	1.19387	0.134948	0	-0.321194	1.60394	0.854118	0	1.87571
ENSMUST00000108831	BC006779	0	0.213029	2.7839	2.47989	0	0.460859	2.99238	2.40705	0	0.177018	1.76487	0.854853	0	-0.0254846	1.66745	1.13777	0	0.743721
ENSMUST00000145440	Sp100	0	-2.96537	2.82904	2.4771	0	0.46861	1.44866	0.856102	0	-0.910275	-0.0348899	-0.804174	0	-0.401712	2.30591	1.5112	0	0.125632
ENSMUST00000029188	Wisp2	0	2.19616	2.96537	2.4771	0	1.72972	0	0	0	4.17086	-1.72171	4.03352	0	1.44878	3.17849	3.68822	0	-1.72972
ENSMUST00000176779		0	0	2.67878	2.4771	0	1.72972	5.27103	1.72972	0	0	0	0	0	-0.423743	1.5792	1.07949	0	0
ENSMUST00000026352	Ptprj	0	0.298996	2.63201	2.47395	0	0.85208	1.49827	2.03271	0	-0.513909	-0.404562	-0.500934	0	-1.12436	-0.214919	0.036381	0	2.46839
ENSMUST00000112472	Fas	0	-1.03219	2.11792	2.46766	0	0.085374	1.04276	0.831288	0	1.8833	3.51607	4.29241	0	0.867973	2.56653	2.36331	0	1.39649
ENSMUST00000109329	Lcp2	0	0.0875587	2.27531	2.46597	0	0.353729	-0.0438216	1.01223	0	-0.0291239	-0.241396	0.182741	0	-0.294588	-0.118799	0.551231	0	-0.486236
ENSMUST00000146388	Tnfaip3	0	-0.532984	1.99007	2.46468	0	1.6261	5.61345	6.50047	0	-0.644497	1.43134	0.439733	0	-0.276219	2.36244	1.84461	0	3.96443
ENSMUST00000000264	Ifi204	0	0.615372	1.73603	2.45827	0	-0.207769	-0.145492	-0.161914	0	3.70893	4.06721	3.98577	0	-0.012745	7.02541	5.99257	0	5.34313
ENSMUST00000032961	Nupr1	0	0.584786	2.25628	2.45767	0	0.119064	0.906371	0.982404	0	1.63358	2.13151	2.52597	0	0.583823	1.10569	2.59463	0	0.280357
ENSMUST00000136688	Tank	0	0.0852626	2.70925	2.45726	0	0.285073	0.22683	0.526485	0	-0.00753534	0.738397	0.558743	0	-0.1993	0.803867	0.726198	0	0.0256874
ENSMUST00000111142	Dtx2	0	0.322423	1.77478	2.45626	0	-0.077199	0.286473	1.19496	0	-0.0342368	0.320634	0.47968	0	-0.00256081	-0.00360271	0.804468	0	0.0401572
ENSMUST00000109116	Zbp1	0	0.663642	1.97697	2.455	0	0.649939	2.09165	1.33792	0	0.803171	1.11761	0.990174	0	1.40755	4.99908	4.59046	0	0.440976
ENSMUST00000033821	F10	0	0.19675	2.46754	2.45276	0	0.130659	1.7118	1.7065	0	-0.240983	1.52174	1.58831	0	0.971719	1.60409	2.45898	0	0.39504
ENSMUST00000093376	Mtmr3	0	-2.75108	3.08768	2.44842	0	-0.0924584	-0.753893	-0.659532	0	-0.140767	-0.292688	-0.335338	0	-5.99912	2.91233	-1.06009	0	-0.32069
ENSMUST00000052718	Kcna3	0	0.292225	2.55643	2.4454	0	0.117626	-0.132693	-0.39661	0	0.657851	0.996021	1.1714	0	-0.702651	-0.400145	-0.487703	0	-1.72972
ENSMUST00000016427	H2-M2	0	-4.60951	3.38989	2.43654	0	0	4.32373	2.4771	0	-0.179024	5.59473	5.28759	0	-0.742837	0.731298	-0.695237	0	2.67878
ENSMUST00000114108	Adam23	0	-1.72972	3.78871	2.4335	0	0	0	0	0	0	0	0	0	0.21611	-0.957006	-0.921119	0	0
ENSMUST00000062307	Phf11	0	0.210997	2.86287	2.4323	0	0.692601	4.29382	3.30691	0	1.23565	2.73359	2.30484	0	-0.561629	0.756212	-0.0350694	0	0.416031
ENSMUST00000159910	Vcan	0	0.671886	2.91715	2.43011	0	0.744332	-0.850454	0.848807	0	-0.100932	-0.241285	0.544811	0	1.34273	-0.237458	1.03724	0	0.184833
ENSMUST00000112142	Dync1i2	0	0.227432	2.43199	2.42824	0	-0.8453	-0.219878	-0.644608	0	0.0710735	-0.119207	-0.159796	0	-1.34972	-0.0411722	3.8406	0	-3.32647
ENSMUST00000050686	Tmem67	0	0.713064	2.42682	2.42806	0	-0.795473	0.42267	-0.373007	0	-0.432716	-0.127567	-0.464809	0	-0.169037	1.54118	0.328095	0	0.0735706
ENSMUST00000038142	Isg20	0	-0.312316	2.95991	2.42035	0	0.355147	2.99475	1.79258	0	0.755615	2.08264	0.891916	0	0.553509	5.63972	4.52773	0	0.472736
ENSMUST00000127253	Mrpl48	0	0.209448	2.44499	2.41712	0	0.0582393	0.410166	0.093621	0	-0.165945	-0.220318	-0.343757	0	-0.391342	0.484668	0.120625	0	0.0990709
ENSMUST00000033015	Il4i1	0	-0.554744	2.7977	2.41193	0	-0.163297	2.80979	2.4123	0	-0.718347	1.76276	0.84266	0	0.189854	0.189854	0	0	1.42934
ENSMUST00000108158	Slfn5	0	0.692891	2.88829	2.4086	0	1.62937	8.12259	6.80201	0	1.06725	-0.590887	-1.64863	0	1.46581	4.96168	3.87168	0	1.34516
ENSMUST00000138282	Zc3h7a	0	0.59782	2.19825	2.40103	0	0.0603473	0.450217	0.138847	0	0.401759	0.247096	0.240437	0	0.168544	1.00805	0.925943	0	0.0350744
ENSMUST00000039093	Zmynd15	0	0.769341	2.16181	2.39906	0	2.67878	2.96537	0	0	2.4771	9.16435	6.53514	0	-0.491129	-1.47051	-2.15704	0	0
ENSMUST00000038038	Slfn2	0	0.22026	2.42251	2.39719	0	-0.0383754	-0.00954868	-0.489348	0	-0.321886	1.31029	0.154169	0	0.642043	1.83918	1.93533	0	0.0271586
ENSMUST00000171143	Fam102b	0	-1.05482	2.70582	2.39183	0	0.164598	-3.57341	-3.89575	0	-5.8442	-0.969203	-1.57186	0	-1.61832	0.74352	0.275013	0	-3.33431
ENSMUST00000033878	Rab11fip1	0	-0.271154	2.74135	2.38223	0	0.0237929	1.49444	1.12579	0	0.660735	2.32634	1.84716	0	-0.179471	0.438204	0.232045	0	-0.0716274
ENSMUST00000112391	March5	0	1.64134	2.45427	2.38116	0	-0.615164	0.729861	0.103786	0	-0.0315267	0.583059	0.674068	0	0.960873	2.71319	2.02436	0	0.193022
ENSMUST00000169909	Schip1	0	0.803813	3.28723	2.37026	0	0.483344	5.29139	4.62391	0	0	4.39232	3.92587	0	0.970888	2.81906	2.56641	0	-2.19616
ENSMUST00000098485	Bcl2a1a	0	-0.19514	3.23292	2.36453	0	-0.00364308	1.52108	0.356281	0	-0.29988	2.01833	1.52675	0	-0.196666	1.67492	0.910101	0	0.621589
ENSMUST00000108152	Slfn8	0	0.689014	3.07151	2.36303	0	0.722361	4.2322	3.16312	0	1.59342	1.95649	1.67905	0	8.60677	12.3195	11.2196	0	1.03016
ENSMUST00000128339	Sp110	0	0.1613	2.77417	2.35857	0	0.238368	0.826077	-0.286635	0	-0.0979035	0.113942	-0.224139	0	-0.148536	2.97793	2.14921	0	-0.0430008
ENSMUST00000153968	Csf3r	0	1.16456	0.64464	2.35646	0	0.238545	-1.65195	-0.0560216	0	2.19616	2.67878	2.4771	0	-0.0300247	-4.4356	0.872714	0	0
ENSMUST00000057009	9330175E14Rik	0	0.909836	2.3322	2.35625	0	1.35405	2.91671	1.24536	0	-0.444029	1.9786	-0.674658	0	-0.361013	2.03263	1.1218	0	0.193347
ENSMUST00000061829	Cd14	0	-0.097266	2.89534	2.35469	0	0.934967	4.78358	3.8943	0	-0.250287	1.65284	1.62117	0	0.514108	2.46866	2.75108	0	3.4234
ENSMUST00000167780	Ccrn4l	0	-0.0797489	2.23311	2.35442	0	0.152158	-0.0375817	0.463255	0	-3.90736	-0.545893	0.531685	0	1.24329	-2.48567	3.03213	0	-0.00114268
ENSMUST00000130727	Sp110	0	0.153053	2.81518	2.35207	0	-0.131038	1.58828	0.451431	0	0	1.72972	0	0	0.0316964	3.0525	2.37706	0	0.238661
ENSMUST00000040404	Ly6d	0	0.240152	2.23914	2.3518	0	0.0796891	0.490385	0.280472	0	0	3.45943	0	0	-0.0357361	1.70128	1.61227	0	0.833491
ENSMUST00000003635	Ier3	0	0.611027	2.42739	2.35085	0	0.345229	1.24415	1.15103	0	0.532571	1.1035	1.35554	0	0.947141	0.215975	0.73024	0	0.33216
ENSMUST00000115443	Met	0	-0.500686	2.57528	2.35065	0	0.338768	1.11169	0.698496	0	-0.347917	1.12431	1.6939	0	-0.0126056	1.08509	0.949052	0	1.87306
ENSMUST00000163585	Il4ra	0	1.25384	0.67909	2.34922	0	0.453415	-0.00329835	1.55869	0	0.468326	-0.357118	0.939908	0	0.416935	-0.0105788	0.27425	0	-0.144125
ENSMUST00000106007	Slc25a22	0	-5.28875	1.74477	2.3481	0	-1.21595	0.543761	-0.00890695	0	0.219777	0.431895	0.474346	0	-0.0344457	2.09179	1.29383	0	0.425887
ENSMUST00000053909	Oas2	0	0.539671	2.56833	2.34801	0	1.12038	3.21526	2.53807	0	2.38118	5.23074	4.78942	0	1.89824	5.74101	5.18536	0	5.89368
ENSMUST00000124518	Rbl1	0	1.32615	2.48728	2.34613	0	0.150164	0.40335	-0.875255	0	0.0986458	0.519821	-0.271645	0	0.119751	1.82886	1.5217	0	-0.0901973
ENSMUST00000026062	Casp7	0	0.777737	2.02421	2.33935	0	0.0266624	-0.158642	-0.121443	0	-0.0876118	0.00878619	-0.272908	0	0.0483997	0.426268	0.481743	0	0.20772
ENSMUST00000125592	2010106G01Rik	0	0.338832	3.20209	2.3357	0	0.473038	2.05218	1.05481	0	-0.186646	0.599883	0.342434	0	-0.280863	2.13191	1.44157	0	-0.16306
ENSMUST00000067584	Znfx1	0	0.438416	2.65493	2.33462	0	0.098179	1.5681	0.801987	0	-0.243085	0.476311	0.0693055	0	0.185839	1.903	1.66258	0	0.292156
ENSMUST00000096232	Cebpd	0	0.229951	2.39993	2.3346	0	0.252001	-0.303831	0.360204	0	1.58313	0.081223	1.19097	0	0.199258	0.14363	1.4317	0	0.0637473
ENSMUST00000131108	Ctsc	0	0.880145	1.98635	2.33432	0	0.5383	-0.898153	0.000273225	0	-0.426438	-0.511077	-0.712609	0	0.460409	0.642536	0.903114	0	-0.0451766
ENSMUST00000114062	Notch1	0	1.01987	1.63898	2.32743	0	-0.393789	-0.601973	-0.240807	0	0.0989654	-0.15015	-1.35582	0	3.12765	5.34317	6.53868	0	1.72871
ENSMUST00000114220	D16Ertd472e	0	0.323521	2.40396	2.32309	0	0.205258	1.57549	1.1906	0	-0.134684	0.521885	0.294252	0	0.402594	0.292969	0.551122	0	-0.0808576
ENSMUST00000081435	H2-Q4	0	0.323594	2.13128	2.31957	0	0.332057	2.28238	1.21122	0	0.283911	2.21397	1.78874	0	0.108718	0.166882	0.0741859	0	0.345984
ENSMUST00000160425	D14Ertd668e	0	0.366349	2.84369	2.31215	0	-0.0763462	2.80556	1.87917	0	0.745891	1.78278	1.51934	0	-0.312968	1.77086	0.997637	0	0.426422
ENSMUST00000111493	Ptprj	0	-0.0587736	1.93146	2.31161	0	0.0983555	1.34632	1.48093	0	-0.0496231	-0.207149	-0.375685	0	-0.0496165	-0.396404	-0.258368	0	1.42401
ENSMUST00000032815	Nfkbib	0	-0.747904	2.91643	2.30869	0	-0.668391	1.98454	0.912238	0	-0.60044	1.03419	0.485398	0	-0.265939	1.51418	0.431375	0	0.328993
ENSMUST00000085243	4933426M11Rik	0	0.545506	1.36167	2.29747	0	0.528419	1.05459	2.21724	0	-0.283958	0.470582	0.122114	0	0.705078	0.0110976	1.02506	0	0.467465
ENSMUST00000022239	Parp8	0	0.621857	2.4486	2.28792	0	0.0657131	-0.858101	-1.15115	0	-0.162275	-0.196668	-0.175683	0	-0.216245	-0.565734	-0.62406	0	0.0285953
ENSMUST00000131802	Lcp1	0	2.48321	1.66391	2.28758	0	-4.45495	3.11448	0.252084	0	-7.05268	-1.24037	-3.46016	0	0.614257	0.761818	0.280758	0	4.77971
ENSMUST00000075689	Parp10	0	0.926226	2.20202	2.27594	0	0.530662	1.5304	1.15609	0	0.255856	0.375748	0.166476	0	-0.0676437	1.64767	1.35811	0	0.21697
ENSMUST00000065335	Gpr141	0	0.0640229	2.92894	2.2752	0	-0.337631	0.396031	-0.270405	0	-0.152899	0.603344	-0.22005	0	0.181361	-1.85511	-1.72006	0	0.165723
ENSMUST00000114878	Parp9	0	-0.243532	2.5019	2.27418	0	0.524294	2.1105	1.62251	0	0.719926	1.02943	0.2337	0	0.0388046	2.60012	2.1939	0	0.159623
ENSMUST00000107357	Stat5a	0	0.779436	1.29125	2.27166	0	1.1532	2.92435	2.92141	0	1.24614	1.05094	1.38908	0	0.273642	1.19343	1.65288	0	0.247268
ENSMUST00000078977	Abi1	0	0.505252	2.31358	2.26957	0	0.112575	0.647593	-0.0271108	0	-0.103537	-0.00467696	-5.0071	0	-0.2373	0.133989	0.202645	0	1.81022
ENSMUST00000029623	Tlr2	0	-0.0869625	3.14665	2.26799	0	0.662953	0.91912	0.673563	0	-0.0376965	0.982606	1.21042	0	0.181469	0.34384	0.621301	0	2.43873
ENSMUST00000144064	Oasl2	0	0.393439	2.67744	2.26667	0	0.133357	-0.0601735	-1.33243	0	-0.0496821	6.07981	4.49075	0	0.39196	6.52848	5.43818	0	-0.0408291
ENSMUST00000094380	Agrn	0	0.239362	2.80699	2.26469	0	0.260416	2.04319	1.04574	0	0.170055	0.379687	-1.0962	0	-0.361224	4.58839	4.11698	0	0.286086
ENSMUST00000038211	Slfn9	0	0.150155	2.80778	2.26428	0	0.0481837	1.49937	0.428261	0	-0.474981	1.13633	-0.32294	0	-0.215806	3.22245	2.01699	0	0.0936309
ENSMUST00000139204	Syne2	0	0.25203	2.93776	2.26306	0	-0.195439	-0.625861	-0.667988	0	-0.0110238	-0.841439	-4.17055	0	0.592933	0.746185	0.358174	0	-0.112941
ENSMUST00000114741	Pstpip2	0	0.65707	2.46963	2.26198	0	-0.0442216	-0.12009	-0.492503	0	0.180185	-0.208233	-0.0833813	0	-0.470136	0.221805	0.599335	0	0.486228
ENSMUST00000173544	Psme1	0	0.726996	2.60208	2.26196	0	0.464949	1.65111	0.52936	0	-0.00196714	1.12231	0.799134	0	0.184439	1.77587	1.34315	0	0.358467
ENSMUST00000163854	Map4k4	0	0.270003	1.1593	2.25763	0	0.355944	-0.831818	-0.216455	0	-0.417304	-0.037769	-0.364345	0	-0.0934926	-1.27374	-1.18621	0	-5.17561
ENSMUST00000161027	Psme2	0	0	4.17537	2.25606	0	0	5.77079	3.66546	0	-4.39232	-1.13842	-2.6626	0	0.127339	1.46078	0.492154	0	3.72034
ENSMUST00000040536	Batf	0	0.488461	2.00935	2.25571	0	0.501426	2.68378	3.06634	0	0.839361	1.0515	1.64509	0	0.796931	2.05537	3.45408	0	0.650732
ENSMUST00000028829	Spred1	0	0.492955	2.11549	2.25134	0	0.0856136	0.536355	0.515201	0	-0.268539	0.324501	-0.0333298	0	-0.536715	0.339378	0.187247	0	0.111913
ENSMUST00000162409	Fnbp1l	0	-0.013955	2.73166	2.25054	0	-0.294878	0.713793	0.63398	0	0.505971	0.489307	0.529282	0	0.500257	1.5841	2.28546	0	0.334751
ENSMUST00000133138	Trafd1	0	-0.0304261	2.82652	2.2498	0	0.440271	2.06062	0.86609	0	-0.673873	0.590069	-0.233998	0	-0.0967954	1.22854	0.729556	0	0.313204
ENSMUST00000109546	Vcan	0	-0.303549	2.61825	2.24849	0	0.702378	-0.553721	0.867355	0	0.505624	0.313146	0.937795	0	1.49745	-0.625431	1.21303	0	-0.123043
ENSMUST00000024884	Eif2ak2	0	0.359345	2.45478	2.24819	0	0.22177	2.9225	1.83632	0	0.131762	1.33788	0.500331	0	0.0219024	3.30286	2.54593	0	0.566989
ENSMUST00000105527	Tnfaip3	0	-0.183687	2.06919	2.24406	0	-0.481279	5.75446	4.89275	0	-1.16539	1.69935	1.00057	0	-0.330736	1.83035	1.54182	0	7.74926
ENSMUST00000103324	Igkv15-103	0	0.286593	0.597775	2.23943	0	0.536429	0.000248265	0.484812	0	0	0	0	0	-0.0638146	-1.22716	-1.23257	0	0.640054
ENSMUST00000102822	Nrp2	0	0.416258	2.33065	2.23714	0	0.820388	2.19203	2.31345	0	0.969301	-8.41039	1.90989	0	-0.273738	1.24546	1.16183	0	7.03047
ENSMUST00000145481	Nmi	0	1.09782	2.32806	2.22867	0	0.487019	1.51652	0.475751	0	0.823743	1.01208	0.896326	0	0.217557	2.25871	1.63079	0	0.60105
ENSMUST00000165121	Magohb	0	0.190962	2.2462	2.2177	0	-0.141654	0.560749	0.573269	0	-0.159647	1.00707	0.367134	0	0.541274	0.79398	0.234266	0	0.110297
ENSMUST00000125958	Ifi35	0	-1.88466	3.26718	2.21748	0	0.719636	1.78237	0.690081	0	-0.0492397	0.415892	-0.369424	0	0.30347	2.95061	2.10226	0	0.527721
ENSMUST00000109604	Rbm12	0	2.64946	2.25154	2.21327	0	4.42383	5.58164	0	0	-3.49035	-0.799151	1.78138	0	5.30873	5.34892	5.18371	0	-0.00432716
ENSMUST00000125821	H2afz	0	-0.363737	0.933121	2.2132	0	0.0107072	0.409696	0.249524	0	-0.238239	0.181385	0.290993	0	0.14835	-2.18587	-1.08105	0	-0.0716686
ENSMUST00000074729	Dgkh	0	-0.0459027	1.7844	2.20969	0	-0.312805	-0.612024	-0.624522	0	0	0.491149	0	0	-0.0502456	2.23924	2.41729	0	-0.654623
ENSMUST00000115365	4930420K17Rik	0	0.311268	2.03343	2.20906	0	0.00554204	-0.541782	-0.289717	0	0.617209	1.47512	1.72345	0	0.559864	2.72642	2.48145	0	-0.210262
ENSMUST00000038398	Parp12	0	0.653558	2.23716	2.2078	0	0.704792	3.14014	1.9419	0	0.509628	1.08976	0.569236	0	0.22684	3.06427	2.44356	0	1.03959
ENSMUST00000168747	Atp10a	0	0.64597	2.71328	2.20471	0	0.135849	0.619506	0.315193	0	-0.255281	0.394282	-0.0240669	0	0.364831	2.04834	1.36443	0	0.0184863
ENSMUST00000055764	Atp10a	0	0.64597	2.71219	2.2015	0	0.130606	0.61585	0.310185	0	-0.25637	0.401674	-0.0311073	0	0.364831	2.04368	1.36202	0	0.0157433
ENSMUST00000037824	Foxh1	0	0	2.4771	2.19616	0	0	2.19616	3.92587	0	0	0	0	0	2.39622	7.27827	7.82341	0	0
ENSMUST00000070742	E330016A19Rik	0	0.180978	2.46949	2.19295	0	0.200403	1.67779	0.846851	0	1.10592	0.701862	1.21229	0	0.33765	2.32686	2.00271	0	0.0651418
ENSMUST00000025078	Map3k8	0	0.197713	1.75801	2.19065	0	-0.111862	3.11678	3.08274	0	1.41557	1.85921	2.37723	0	0.0256822	1.62947	1.67782	0	8.96608
ENSMUST00000065648	Tor1aip2	0	0.581326	1.67896	2.18998	0	-0.399166	1.48655	0.837156	0	-0.265514	0.654221	0.0330078	0	0.0763561	2.25786	1.44523	0	-0.000484178
ENSMUST00000072740	Abr	0	-0.0824917	2.59461	2.18668	0	5.21051	5.1727	0	0	3.70559	5.75339	-0.348697	0	-4.14039	0.251932	-4.14039	0	4.38283
ENSMUST00000123514	Tnfrsf14	0	0.552102	2.16265	2.18497	0	0.149063	-0.260941	-0.167384	0	0.453557	0.386155	0.437124	0	1.46998	1.51741	2.66085	0	0.848353
ENSMUST00000103310	Igkv14-126	0	0.964916	1.98186	2.18244	0	0.0831229	-0.632597	-1.0906	0	0	0	2.67878	0	-0.189599	-0.842885	-1.07586	0	-0.466443
ENSMUST00000116517	Cdv3	0	-1.416	1.56476	2.18044	0	-0.0797403	0.453195	0.350161	0	-0.00854822	-0.48371	0.628269	0	1.35663	-0.96727	0.319092	0	0.883539
ENSMUST00000108682	Gas7	0	-0.0301758	2.30521	2.17878	0	-0.213127	-0.0350478	1.12351	0	-0.983022	0.225485	-0.651621	0	0.09022	0.261913	1.41097	0	0.381218
ENSMUST00000112502	Tank	0	-0.163801	2.5491	2.1782	0	-0.645821	2.65941	2.01652	0	-4.45495	3.31717	2.7176	0	0.234268	0.94382	0.996155	0	2.6819
ENSMUST00000075322	Prdm2	0	0.798058	1.30698	2.17771	0	0.600683	0.934789	1.71961	0	0.152525	0.152204	0.536745	0	-0.115728	2.40124	1.66312	0	-0.35319
ENSMUST00000031401	Rhof	0	-3.19147	2.69163	2.1729	0	-0.219831	0.0970978	-0.0550443	0	-0.153202	0.647866	0.130182	0	0.0402062	1.79659	1.49185	0	0.159389
ENSMUST00000153820	Pml	0	0.0556678	2.20751	2.16715	0	0.0957436	1.4735	0.527917	0	-0.110555	1.08599	0.265395	0	0.346786	3.685	2.8471	0	-0.192642
ENSMUST00000038423	Rtp4	0	0.250789	2.68781	2.16622	0	2.07136	6.78168	5.37228	0	-2.22525	5.61894	3.93738	0	1.09751	6.74262	5.93368	0	3.96742
ENSMUST00000073116	Nfkb2	0	-0.0398091	2.54962	2.16547	0	0.173224	2.53648	1.93306	0	0.531338	2.97583	2.67482	0	-0.12217	0.284584	0.225375	0	1.8547
ENSMUST00000016672	Mapkapk2	0	0.0728026	2.60017	2.16349	0	0.0119121	1.87722	1.63031	0	0.283181	0.438251	0.551002	0	0.205501	0.485718	0.871174	0	0.673052
ENSMUST00000159845	Psme2	0	0.703996	3.12382	2.15356	0	0.264438	1.55459	2.20066	0	-0.45916	2.43685	1.94702	0	-0.0788974	2.00651	1.73151	0	-0.0684892
ENSMUST00000175774	Pou2f2	0	0.806467	1.84697	2.15112	0	0.681023	2.02232	2.03869	0	-0.0580114	5.46457	4.97242	0	0.458437	1.68515	2.2226	0	6.0915
ENSMUST00000125049	Stard7	0	-0.0909234	1.39911	2.15104	0	0.612096	-0.581557	1.05131	0	-0.605255	-0.542991	-0.460195	0	-0.0488151	0.837861	0.816613	0	-0.51193
ENSMUST00000065433	Ikzf1	0	-4.11475	1.42353	2.14821	0	-0.0551624	0.376462	0.293106	0	-1.39156	-5.50498	-0.902257	0	-6.09686	-0.423083	-4.68567	0	-0.0466637
ENSMUST00000110457	Myo10	0	0.00660122	1.93627	2.14587	0	0.0885901	0.598777	1.06053	0	-0.840477	0.303135	-0.433143	0	-0.376247	1.48181	1.52992	0	0.931652
ENSMUST00000165310	Ms4a6c	0	0.520671	2.28458	2.14407	0	0.25572	1.41817	0.8962	0	0	0.369847	0.0613396	0	0.634548	1.44153	0.887379	0	0.285009
ENSMUST00000150837	Myd88	0	-0.090906	1.89898	2.14318	0	0.747404	1.1393	0.81981	0	0.90788	0.312206	0.37284	0	1.15117	1.53769	1.71287	0	0.247315
ENSMUST00000128410	Ftsjd2	0	0.371534	2.18522	2.14067	0	-0.0865451	0.281537	0.0514272	0	0.633705	0.107827	-0.0212266	0	0.00574324	1.65371	1.41422	0	0.723855
ENSMUST00000037655	Lphn2	0	-0.0990955	2.70447	2.13695	0	-0.0797045	-0.231646	1.08413	0	-0.516225	0.404688	0.6703	0	-0.255805	-0.839405	-0.679509	0	-0.449867
ENSMUST00000081103	Fcgr2b	0	0.967319	0.912407	2.136	0	0.237345	-1.27071	0.325532	0	0.611293	0.558569	1.38329	0	0.880636	-1.23679	1.65999	0	0.0727863
ENSMUST00000154475	Cxcl16	0	0.247762	2.03549	2.13288	0	3.45943	8.99685	7.10613	0	0.109505	3.73976	3.05372	0	-0.368161	-1.01693	-1.18692	0	-4.87493
ENSMUST00000066058	Mapkbp1	0	0.150718	2.84612	2.12609	0	0.133847	0.109656	0.421794	0	-0.192698	0.671441	0.462833	0	-0.390282	1.06574	0.851041	0	-0.00455446
ENSMUST00000112053	Trex1	0	0.396312	2.37682	2.1236	0	0.238654	2.34606	1.58796	0	0.16429	1.94156	1.57495	0	0.168735	1.85921	1.67238	0	0.646492
ENSMUST00000115417	St7	0	0.999811	1.17931	2.12129	0	0.257415	0.10042	0.068633	0	-0.1166	0.498203	-1.62937	0	1.12568	2.25389	3.15373	0	1.60623
ENSMUST00000074262	Calcrl	0	-0.251691	2.6394	2.11589	0	-0.335432	0.435115	0.264118	0	-1.17628	0.00366563	-0.708496	0	0.285596	1.66486	2.95964	0	0.265314
ENSMUST00000133984	Ssbp2	0	0.254479	2.16536	2.10484	0	0.219828	0.444868	0.19252	0	0.0615519	-0.134672	-0.296916	0	-0.239885	0.227743	-0.0505913	0	0.0987435
ENSMUST00000094971	Zfp353	0	0.168367	2.27478	2.10065	0	-0.0184905	0.645771	0.137873	0	-0.0878884	-0.404189	-0.495542	0	-0.235058	0.40615	0.132681	0	0.263857
ENSMUST00000177541	Fbxw17	0	0.408192	1.76566	2.10042	0	0.113857	1.70221	0.675527	0	0.0230453	0.273752	-0.646397	0	0.119569	1.77159	1.22814	0	0.111577
ENSMUST00000001184	Mxd1	0	0.530242	1.60649	2.09767	0	-0.0438432	0.561651	-0.725026	0	0.083039	0.987506	2.05807	0	-0.178627	-0.564329	-0.480194	0	-0.250683
ENSMUST00000057194	BC046404	0	0.160753	2.0566	2.09388	0	-0.116211	1.29526	0.761245	0	0.144051	-0.993702	-1.15216	0	0.128643	-0.829878	-0.371462	0	-0.132472
ENSMUST00000024811	Pim1	0	0.665969	2.41337	2.08959	0	0.200692	0.310429	0.244335	0	0.471114	-0.321621	0.335013	0	0.168487	1.088	0.807262	0	0.0513471
ENSMUST00000052678	Flnb	0	-0.0146642	2.4688	2.08655	0	0.0713582	0.530345	0.621836	0	0.584842	1.05004	1.42313	0	-0.0916259	2.79576	2.53352	0	0.329119
ENSMUST00000161624	Fgd4	0	0.0565349	1.98771	2.08346	0	-0.00773623	-0.135947	-0.305835	0	-0.223547	-0.658452	-0.770781	0	-0.315764	0.232116	-0.148722	0	-0.104325
ENSMUST00000032561	Vasp	0	-0.129521	2.45178	2.07921	0	0.338096	1.10495	0.913939	0	0.0346351	0.25173	0.1351	0	0.0211344	0.116678	0.200928	0	0.496126
ENSMUST00000037064	Slc25a37	0	0.0705961	1.94445	2.07141	0	-0.0559426	0.801656	0.379581	0	0.44729	-0.570357	0.477888	0	-0.183126	-0.89108	-0.718289	0	-0.168862
ENSMUST00000106493	Vcam1	0	-3.89131	2.94233	2.06745	0	-0.469068	1.62309	1.19677	0	0	2.19616	2.19616	0	-0.536596	1.91975	1.06288	0	0.14595
ENSMUST00000048988	Znfx1	0	0.477888	2.14947	2.0644	0	0.262198	1.10908	0.462958	0	0.165496	0.625403	0.127612	0	-0.381566	1.49618	1.07175	0	0.555445
ENSMUST00000059667	Hpcal4	0	-5.64414	1.03015	2.06321	0	0	0	4.9542	0	0	0	2.19616	0	1.58446	2.91738	5.23419	0	0
ENSMUST00000010502	Ifi35	0	0.368398	2.10127	2.06251	0	0.210569	1.2694	0.43606	0	0.0596702	0.66358	-0.000702949	0	0.403642	2.4619	1.89976	0	-0.026757
ENSMUST00000164430	Nfkb1	0	-0.152823	2.92879	2.06222	0	0.208596	1.61965	-5.48784	0	-0.0848205	1.04713	0.543255	0	-0.183493	0.922704	0.631208	0	0.251873
ENSMUST00000013949	Birc3	0	0.200227	2.10291	2.06149	0	0.106491	2.06889	2.23697	0	0.0550337	1.97379	1.70365	0	-0.0672177	0.770373	1.10426	0	1.11525
ENSMUST00000089959	Gch1	0	0.164631	2.32671	2.06132	0	0.265667	1.72105	1.01253	0	0.130268	3.92477e-05	-0.193773	0	0.323671	2.69719	1.93645	0	0.277657
ENSMUST00000138865	Slc25a22	0	0.710542	3.3785	2.05464	0	1.76572	4.32422	3.18701	0	0.507048	1.31055	1.2183	0	2.19616	9.08547	8.05503	0	0.852008
ENSMUST00000167345	Hnrnpm	0	0.933385	2.79942	2.05412	0	-0.206388	0.0269783	0.0347248	0	0.724026	-3.16993	1.34264	0	0.382777	0.31742	0.785476	0	0
ENSMUST00000094041	Xaf1	0	0.106358	2.26929	2.0523	0	1.72972	6.15355	4.76248	0	-0.841732	1.97197	1.03015	0	0.349634	4.94829	4.01976	0	2.19616
ENSMUST00000154805	Sqstm1	0	-0.120092	2.83897	2.04935	0	-0.442789	4.02986	2.54113	0	-0.120401	1.84831	1.87435	0	-1.22433	1.95274	0.698089	0	0.70626
ENSMUST00000143074	A830010M20Rik	0	-0.315705	2.14974	2.04732	0	-0.0063807	0.801131	0.180838	0	-0.123717	-0.400216	-0.477424	0	-0.184703	0.431713	0.0679424	0	0.21801
ENSMUST00000108534	A430084P05Rik	0	0.403163	2.10806	2.04658	0	0.505418	-2.55418	-1.05599	0	-2.59285	-3.40246	-0.752792	0	1.65047	-2.10617	0.901939	0	0.466443
ENSMUST00000118987	Bahcc1	0	0.303372	2.77147	2.04566	0	-4.7911	-0.0775929	-0.241767	0	-9.75549	1.36896	-0.219473	0	-0.00787193	0.623768	0.845602	0	-0.806532
ENSMUST00000015394	Mmp13	0	0.137677	2.27213	2.04218	0	-0.481934	3.91677	3.81149	0	-0.17063	0.917962	1.33903	0	-0.114888	1.09682	1.14195	0	0.175988
ENSMUST00000088970	Lrch1	0	0.345906	1.88294	2.04163	0	-0.0967692	0.266087	0.536239	0	-0.487042	0.185416	-0.210329	0	-0.28543	0.555086	0.427684	0	0.446236
ENSMUST00000137032	Nlrc5	0	0.91764	6.37522	2.03759	0	1.08776	2.91025	1.59047	0	2.96537	7.66239	3.82553	0	0.0317491	2.2315	1.46297	0	0.404464
ENSMUST00000069604	Mthfr	0	0.165046	2.03387	2.03636	0	0.409066	1.33399	1.12897	0	-0.134314	-0.420759	-0.219764	0	-0.0374601	1.47391	0.994435	0	0.045676
ENSMUST00000020662	Kremen1	0	0.27181	2.24769	2.03506	0	0.0982124	0.683438	0.798128	0	0.198696	0.0145908	-0.000480813	0	0.035311	-0.071012	0.156213	0	0.123022
ENSMUST00000140775	Zc3h7a	0	-0.016504	2.32032	2.03484	0	0.309173	0.599542	0.24016	0	0.643907	0.264833	0.63894	0	-0.0691937	1.09929	0.854374	0	0.217998
ENSMUST00000121127	Ccng2	0	0.528554	2.441	2.03371	0	-0.226505	0.977574	0.141621	0	-0.288093	0.407425	-0.897471	0	0.544526	1.5719	1.33502	0	-0.0875883
ENSMUST00000107236	Pip5k1a	0	1.02061	1.78848	2.0329	0	-0.0890512	0.92256	0.645567	0	0.166852	-0.0752611	0.128519	0	0.133399	1.01717	0.570873	0	0.534844
ENSMUST00000043414	Dennd3	0	-0.126954	2.63734	2.03148	0	0.0383603	-0.0697523	-0.199909	0	-0.151158	-0.0694349	-0.134256	0	-0.102206	0.881687	0.988748	0	0.141233
ENSMUST00000029140	Procr	0	-0.0957966	1.45757	2.03085	0	0.164538	5.84682	5.79256	0	-0.520749	0.25636	0.36699	0	-0.0247338	1.98409	1.79034	0	-1.06321
ENSMUST00000094762	Relb	0	0.0482475	2.03987	2.02668	0	0.136723	2.11721	1.87923	0	0.779853	2.77626	2.68474	0	-0.0394437	-0.2119	-0.18823	0	2.25887
ENSMUST00000078074	Tank	0	-0.33496	2.56776	2.02592	0	0.279105	8.20175	5.49211	0	-4.30536	1.50549	1.45852	0	0.0431414	1.01079	0.894497	0	6.15108
ENSMUST00000145680	Irf9	0	0.565924	2.07014	2.0239	0	0.811894	2.36657	1.87572	0	0.280667	1.1392	0.302609	0	0.204056	1.96118	1.37094	0	0.453197
ENSMUST00000111842	Oas1a	0	0.324015	2.19754	2.0153	0	0.302453	3.54647	2.7313	0	0.168578	2.38774	1.09401	0	0.817954	5.39932	5.11032	0	0.725327
ENSMUST00000109745	Gcdh	0	2.51566	1.51986	2.01267	0	-2.5096	5.14455	0.292128	0	5.04572	5.23635	5.11501	0	-0.0584069	-1.5682	-0.62848	0	-3.97451
ENSMUST00000070990	Elmod3	0	0	2.01066	2.01066	0	-5.43349	-5.61458	-5.41374	0	5.47731	4.8698	-0.088406	0	0.227103	-1.70997	-5.03908	0	1.27911
ENSMUST00000099277	Fcho2	0	8.77345	2.01066	2.01066	0	-4.09978	-2.53681	-2.52773	0	-1.31083	-1.1171	0.141247	0	0.0672776	-0.539043	-0.222256	0	-0.182556
ENSMUST00000042392	BC016495	0	0	2.01066	2.01066	0	-0.110807	0.727219	0.458427	0	0.314987	-3.65727	-3.73189	0	-6.39494	0.716212	-0.969296	0	0.323198
ENSMUST00000068891	Rnf144b	0	0	2.01066	2.01066	0	0	1.72972	3.32911	0	0	0	0	0	-6.45278	2.70679	2.46989	0	0.996829
ENSMUST00000035101	Csrnp1	0	0.791767	2.37262	2.00982	0	0.429743	0.639097	0.735968	0	0.162811	0.0965155	0.280606	0	-0.225639	0.30033	0.0993398	0	0.0663764
ENSMUST00000121796	Lmo4	0	-0.179316	2.62543	2.00942	0	-0.335081	0.80886	0.741417	0	-0.927198	1.03454	1.10837	0	0.0516559	-0.147722	-0.707172	0	0.776213
ENSMUST00000037618	Rbpj	0	1.6438	2.76326	2.0093	0	0.162027	0.50603	0.153042	0	0.668794	2.47358	1.69703	0	-1.27545	-0.972306	-1.27553	0	0.630446
ENSMUST00000107396	Atp8b2	0	-5.64702	1.98577	2.0017	0	0.737074	0.842552	0.936084	0	0.601983	0.453158	0.352586	0	7.58655	7.47517	6.48653	0	-0.0869883
ENSMUST00000128791	Ctsc	0	1.0001	0.974002	2.0017	0	1.00657	-6.20994	0.559923	0	-0.105197	0.276788	0.621976	0	0.683508	-0.459096	0.591574	0	0
ENSMUST00000159234	Sp140	0	1.18013	3.28278	2.00008	0	0.120464	1.19528	0.374172	0	-0.297847	0.346289	0.136672	0	-0.591214	3.31275	2.57187	0	-0.018713
ENSMUST00000029812	Nfkb1	0	-0.332598	2.77104	1.9987	0	0.0522807	2.05478	1.64583	0	0.0564204	1.67224	1.03437	0	-0.0968262	1.03877	0.575084	0	0.912457
ENSMUST00000041048	Orai2	0	0.391047	2.40859	1.99773	0	0.0435289	-0.0996765	-0.0632822	0	0.221192	0.0786257	0.575993	0	-0.608202	-1.22977	-0.992214	0	0.0474163
ENSMUST00000164886	Pilrb2	0	-0.313972	1.82581	1.99587	0	0.0661799	0.778619	0.93846	0	-0.565631	2.01916	1.63253	0	0.224687	1.43805	1.77824	0	1.99733
ENSMUST00000127543	Tap2	0	0.453315	1.72846	1.9858	0	0.150698	0.127251	-0.226235	0	-0.565108	-0.468534	-1.31844	0	0.192468	0.261266	0.134608	0	-0.0503888
ENSMUST00000098603	Tet2	0	0.163711	1.83633	1.98478	0	0.58544	1.10558	2.14934	0	-0.371507	0.162953	-0.158693	0	-0.0422432	-0.171408	0.361538	0	0.242161
ENSMUST00000177392	Uba7	0	0.195424	1.84559	1.98011	0	0.187797	1.11687	0.35419	0	0.179998	0.209259	-0.11261	0	-0.080203	0.650329	0.434938	0	0.171723
ENSMUST00000061673	Itga1	0	0.561835	1.36753	1.9771	0	0.275187	-1.1263	0.419509	0	0.29198	-0.0187252	1.17702	0	0.0969619	-3.38067	-1.90724	0	0.317597
ENSMUST00000060655	Nod1	0	0.375499	2.45243	1.97704	0	0.186731	0.939802	-0.00738009	0	-0.228046	0.235028	4.05226	0	-0.203818	0.713693	-0.460835	0	0.452488
ENSMUST00000147552	Sp100	0	0.7595	1.7788	1.9753	0	0.248388	1.00308	0.520241	0	-0.751928	1.04203	-0.177948	0	0.181249	2.29503	1.64853	0	0.0735962
ENSMUST00000174148	Psme1	0	0.24067	3.43298	1.96912	0	0.861714	2.87383	0.167712	0	1.27858	1.91798	1.59275	0	0.489347	1.99244	1.54434	0	0.799825
ENSMUST00000012847	Cd209a	0	2.5096	2.60843	1.96706	0	0.231364	-3.07184	-1.5256	0	5.04891	-2.4771	1.18836	0	0.71813	-9.46873	-4.81372	0	0
ENSMUST00000128676	Znfx1	0	0.378147	2.24135	1.96191	0	0.667264	1.6429	0.823375	0	-0.949079	-0.120025	-0.510792	0	0.553512	2.69909	2.19577	0	0.0552576
ENSMUST00000030556	Ptpn12	0	-0.026037	1.23733	1.96128	0	0.0630638	-0.138482	0.0818114	0	-0.0383776	0.207977	0.229607	0	0.250127	-0.896517	-0.118947	0	-0.0551418
ENSMUST00000094077	Kdm6b	0	0.310288	2.57511	1.96075	0	0.302208	1.04994	0.645466	0	0.18321	0.368045	0.372749	0	0.205851	0.0340878	0.157495	0	-0.0522906
ENSMUST00000121646	Plagl1	0	-0.0608237	2.27127	1.95847	0	2.95972	7.23548	3.89395	0	0	4.69508	0	0	-0.115937	4.23152	3.04028	0	0
ENSMUST00000043422	Tapbpl	0	0.749786	1.49787	1.95595	0	0.595198	0.636171	0.388096	0	0.29734	0.433934	0.469248	0	0.105914	1.07743	0.96269	0	0.270875
ENSMUST00000042861	Stx11	0	0.623497	2.27677	1.9555	0	0.268206	1.31739	1.07534	0	0.00283781	1.17224	0.982034	0	0.164169	0.371328	0.932549	0	-0.464747
ENSMUST00000097952	Irf7	0	-0.0758953	1.95757	1.94674	0	0.631292	4.14508	2.83465	0	-2.71205	4.7983	-0.58564	0	1.56562	7.44941	6.36201	0	2.60956
ENSMUST00000060315	Trim34a	0	-0.187237	2.00283	1.94307	0	0.601167	1.92899	0.961308	0	-0.937042	0.534807	-0.192462	0	-0.488014	0.29652	-0.356815	0	0.651791
ENSMUST00000067443	Slfn5	0	0.323014	2.00015	1.94233	0	0.787275	5.76576	4.32845	0	0.0956641	2.96996	1.94921	0	0.474368	4.39695	3.50353	0	1.12251
ENSMUST00000135310	Pml	0	0.358098	2.20034	1.9423	0	-0.253727	1.42154	0.738161	0	0.2478	0.327987	0.384262	0	8.77116	11.483	9.70149	0	0.27452
ENSMUST00000071763	Inpp5b	0	0.733413	1.22639	1.94044	0	-0.110909	-0.043928	0.249697	0	-0.262373	-0.367689	-0.575672	0	0.0393538	2.1102	1.90329	0	-0.191473
ENSMUST00000100745	Ksr1	0	0.664058	1.73099	1.93677	0	0.429287	-1.94776	0.930995	0	1.28617	1.9583	2.94797	0	-0.768678	1.66335	1.9031	0	0.118599
ENSMUST00000031017	Fosl2	0	0.449252	1.08439	1.9365	0	0.458823	-0.268801	0.888397	0	-0.12787	-0.797238	-1.21473	0	0.585308	0.274948	0.906379	0	-0.177417
ENSMUST00000111214	Ifi204	0	0.992528	1.85267	1.93508	0	0.0830134	3.16478	1.94508	0	0.107542	1.79173	1.70627	0	0.884256	3.94875	3.49945	0	-3.39721
ENSMUST00000169856	Pcna	0	3.56978	1.93139	1.93139	0	0.482336	0.943552	0.107023	0	-0.269263	5.45693	5.9472	0	1.65774	0.661529	2.0918	0	-6.24152
ENSMUST00000114157	Nrp2	0	0.647856	1.94906	1.92565	0	0	4.92353	3.66546	0	0	3.92587	7.02921	0	0.313442	2.43745	2.03281	0	0
ENSMUST00000042808	Scarf1	0	0.0967865	1.67582	1.92256	0	0.139814	1.49722	1.35921	0	4.243	4.26761	4.31989	0	0.99234	5.95088	5.51455	0	3.95644
ENSMUST00000028167	Gpd2	0	0.0908755	1.76151	1.91571	0	0.0621032	0.277507	0.758446	0	-0.490591	-0.1419	-0.596974	0	0.0505446	1.71436	1.44684	0	-0.0104417
ENSMUST00000094134	Il18bp	0	0.50424	0.68119	1.9153	0	0.22013	0.198978	-0.574291	0	0.579091	0.0828848	0.676975	0	-0.114953	1.14995	0.405074	0	-0.0749313
ENSMUST00000124479	Ccl2	0	0.733985	2.42193	1.90554	0	-2.48567	0.911543	-0.289507	0	0.0979889	1.68687	1.39323	0	1.18836	2.21799	-0.747382	0	-4.39232
ENSMUST00000164163	Sla	0	-0.0123962	1.63468	1.90361	0	-0.282844	-0.969268	-0.333015	0	0.529342	0.175398	-0.0261388	0	-0.563341	-1.72355	-1.31304	0	0.0735414
ENSMUST00000054294	Fzd1	0	-0.0594664	2.19194	1.90202	0	-0.154443	1.98201	1.67094	0	0.0479318	1.55666	2.04902	0	-0.783384	1.03332	1.81571	0	0
ENSMUST00000069066	Fam49a	0	-0.506975	2.10901	1.90155	0	-0.105494	0.60308	0.835055	0	4.86505	6.19392	4.86155	0	0.0443938	0.402626	0.199484	0	0.031861
ENSMUST00000060148	Hivep1	0	0.371443	2.12628	1.90138	0	0.107676	0.241738	-0.106991	0	-0.190704	1.16939	0.7386	0	-0.228212	-0.0790338	-0.257462	0	0.157206
ENSMUST00000070532	Fabp3	0	-0.107248	2.62369	1.89925	0	-1.44878	4.73589	1.71827	0	0	1.62583	1.93427	0	1.72972	6.03523	5.1921	0	-1.44878
ENSMUST00000103010	Lyn	0	0.191819	1.51205	1.89887	0	0.272281	0.452549	0.771265	0	-0.43285	0.604768	0.0819638	0	0.295912	-0.669234	0.0809024	0	0.41021
ENSMUST00000137615	Relb	0	-0.486101	1.88201	1.89816	0	0.683936	2.4611	2.2005	0	0.501007	2.49874	2.45344	0	-0.31417	-0.297291	-0.624158	0	2.49665
ENSMUST00000106839	Trim12a	0	-0.236086	1.92281	1.89477	0	-0.0701434	0.675362	-0.0561069	0	-0.639335	-0.0913698	-0.767903	0	-0.681082	0.603808	-0.383323	0	0.103261
ENSMUST00000110103	Gdf15	0	0.177046	2.88837	1.89027	0	3.67928	10.6916	8.8886	0	-0.45273	2.25445	2.35497	0	-0.78301	2.16391	0.68631	0	2.06583
ENSMUST00000055087	Syk	0	0.311148	1.92552	1.88913	0	0.0337329	0.0795922	0.289394	0	-0.308505	0.35652	-0.353722	0	0.320078	0.0106987	0.478197	0	0.402493
ENSMUST00000149313	Samhd1	0	0.57668	2.50119	1.87856	0	0.207211	-0.0554508	-0.70336	0	-0.308814	0.0391672	-0.0756029	0	0.138057	1.32529	0.840258	0	-0.149981
ENSMUST00000058897	Pilra	0	-0.0921621	2.165	1.87117	0	0.105593	1.31199	0.958428	0	-0.445734	2.70321	2.05508	0	0.270048	0.93125	1.66813	0	4.23051
ENSMUST00000160217	Atrip	0	0.446777	2.04751	1.86781	0	0.0759298	1.49918	0.691942	0	0.598039	1.2713	0.854597	0	0.36228	1.87825	1.68167	0	0.640555
ENSMUST00000046131	H2-K1	0	-0.197209	1.24695	1.86747	0	-0.329404	5.20431	5.6006	0	-0.0344878	0.219045	0.106272	0	0.330675	0.870197	0.634908	0	4.0876
ENSMUST00000138843	Slc11a2	0	0.0542156	1.79425	1.86337	0	0.00698562	1.87743	2.15158	0	0.00654844	0.674999	0.91615	0	0.10836	6.20775	6.90161	0	0.0799909
ENSMUST00000103029	Rhbdf2	0	0.270882	1.73713	1.85664	0	0.211396	0.637597	1.05258	0	0.548721	0.022189	0.80195	0	0.226788	1.09285	1.23642	0	0.0218374
ENSMUST00000000544	Acvr1b	0	0.431748	1.27627	1.85511	0	0.07304	-0.203481	1.23401	0	0.410018	-0.288139	0.0381294	0	-0.00290607	-0.884835	-0.12174	0	-0.117139
ENSMUST00000094761	Stk40	0	0.238806	1.62714	1.85222	0	0.0913156	0.244459	0.30336	0	0.0764691	0.211205	0.134938	0	-0.0327521	-0.398192	-0.164403	0	0.272214
ENSMUST00000054979	Aff1	0	0.708275	1.406	1.84891	0	0.193339	0.185439	0.398161	0	0.0139987	-0.211384	-0.0174491	0	0.0700854	0.641181	0.951324	0	0.368949
ENSMUST00000003370	Hck	0	0.275514	1.56287	1.84731	0	0.222254	1.75619	1.7346	0	-0.741496	0.346366	0.619597	0	0.198323	0.862656	1.23257	0	0.259034
ENSMUST00000056924	Plagl2	0	0.192774	1.75905	1.83781	0	0.0558049	1.61243	1.53654	0	0.118235	0.718866	0.903898	0	0.218512	1.25604	2.00967	0	0.191834
ENSMUST00000128941	Tor1aip2	0	1.23355	3.03195	1.83415	0	-0.223293	1.5767	1.10998	0	0.905243	0.796503	0.640955	0	-0.0886795	2.24457	2.54173	0	1.95966
ENSMUST00000109799	Hck	0	0.276932	1.55629	1.83343	0	0.221724	1.73664	1.71342	0	-0.741496	0.346366	0.619597	0	0.194805	0.859368	1.22709	0	0.257749
ENSMUST00000113440	Ccdc88b	0	0.190139	1.56569	1.83336	0	-0.12725	0.537689	-0.0162235	0	-0.00662357	0.1967	0.110036	0	-0.176143	-0.822135	-0.685248	0	0.271885
ENSMUST00000100497	Actb	0	0.192006	1.01165	1.8313	0	0	-1.63929	-0.969301	0	-0.606096	-0.192006	-0.872078	0	0.969301	0.969301	0.969301	0	0
ENSMUST00000070968	Stat1	0	1.01177	1.55876	1.83028	0	1.01757	1.44806	0.529047	0	0.0639361	1.36746	0.112224	0	0.63223	1.72494	1.34023	0	0.392108
ENSMUST00000001583	Ell2	0	0.469412	2.18154	1.82799	0	0.338768	1.47814	1.40621	0	-0.106896	0.831357	0.326903	0	0.0129433	1.08387	0.647678	0	0.58922
ENSMUST00000147105	Myef2	0	-4.97861	1.47226	1.82324	0	-0.658565	0.757464	0.892884	0	0.297814	0.800883	1.51878	0	-5.27832	1.29606	0.864965	0	0.021577
ENSMUST00000067296	Arhgef3	0	0.0752398	2.81792	1.82287	0	-0.305973	0.429574	-0.39455	0	-1.64583	-0.529378	-2.06525	0	-0.239022	0.0720521	-0.0263362	0	0.41325
ENSMUST00000040750	Lif	0	0.656666	1.26209	1.82107	0	0.329283	4.29399	-0.623219	0	-0.792619	0.227739	-0.941388	0	0.020857	3.4303	1.76795	0	-3.46968
ENSMUST00000112494	Tank	0	0.0437182	2.03478	1.81302	0	0.110721	0.546244	0.536848	0	-0.121038	0.833575	0.776169	0	-0.0608183	0.902868	0.810372	0	0.175206
ENSMUST00000170586	Ripk2	0	0.351305	2.46036	1.80653	0	0.66361	1.81135	0.374718	0	-0.504794	0.87405	1.44579	0	-0.208366	1.43858	0.736041	0	-0.222689
ENSMUST00000122412	Ptpn2	0	0.188242	1.8968	1.80467	0	0.443432	0.872576	0.991304	0	0.237575	0.134556	0.0866325	0	0.127676	1.42955	1.13244	0	-0.107932
ENSMUST00000045448	Daam1	0	0.211868	1.75536	1.80248	0	0.097055	1.27405	0.712984	0	0.0637387	1.26088	0.178958	0	-0.158491	1.40949	1.26432	0	-0.248909
ENSMUST00000134945	Mtmr14	0	0.376137	2.59069	1.79833	0	-0.27035	0.716594	0.0840178	0	-0.205807	2.0224	1.29618	0	0.204115	1.67337	1.56336	0	0.165787
ENSMUST00000120847	Lrrc8d	0	0.724013	1.61542	1.7977	0	-0.213023	-0.00817051	-0.296744	0	0.446007	-4.62808	-3.90976	0	0.418541	0.612123	0.849101	0	-0.303244
ENSMUST00000114485	Il1rn	0	0.864951	1.0929	1.79189	0	0.350681	0.337744	1.80985	0	2.19616	0	2.67878	0	-0.0328536	1.552	2.81683	0	0.676908
ENSMUST00000175752	Apobec3	0	0.929547	1.73918	1.79184	0	0.392566	0.458242	0.698949	0	1.80104	3.82381	4.10317	0	0.279688	0.643539	0.626118	0	5.9368
ENSMUST00000048615	Pnp	0	0.638531	1.7429	1.78956	0	0.271636	-0.0818927	-0.449587	0	-0.1499	0.192623	0.0228404	0	0.510648	0.918848	0.892024	0	-0.108642
ENSMUST00000066673	Trim30a	0	0.411327	2.05442	1.78748	0	0.0468621	0.643296	0.4344	0	0.0283788	0.143497	-0.182016	0	-0.18651	1.76716	0.920715	0	-0.0282439
ENSMUST00000031542	Oasl2	0	0.305924	2.06443	1.78581	0	0.389097	-0.297286	-1.07822	0	-0.289463	2.05701	1.35606	0	1.10407	6.95114	5.98614	0	-0.156333
ENSMUST00000041377	Lyn	0	0.377949	0.979227	1.78178	0	0.207777	0.0903763	0.82184	0	-0.520809	0.404656	-0.287407	0	0.122033	-0.882795	-0.165816	0	0.465526
ENSMUST00000114155	Nrp2	0	0.711339	1.91628	1.78071	0	0.142659	2.52306	2.51502	0	0.751123	2.38485	2.15828	0	0.104091	2.21866	1.86929	0	1.20105
ENSMUST00000148628	Pml	0	0.447121	1.92674	1.7789	0	0.327156	1.79702	0.893411	0	-0.339482	0.482544	0.0528098	0	0.340445	2.59504	1.63076	0	0.215163
ENSMUST00000062215	Cxcr5	0	-0.00130348	2.17411	1.77599	0	0.257392	1.3038	1.30993	0	-1.86277	-0.697703	-2.02021	0	0.571863	1.64919	2.02026	0	2.01631
ENSMUST00000125048	Rasa4	0	0.0284226	2.32173	1.77564	0	-1.04156	3.65254	1.63877	0	-0.466443	2.95972	2.95972	0	-0.278393	0.999031	0.0223999	0	0.747382
ENSMUST00000122070	Ncoa5	0	1.20215	1.47749	1.77543	0	-0.315633	-0.060129	-0.737324	0	0.0177093	0.157376	-0.0221396	0	-0.484372	1.78805	1.37043	0	0.371111
ENSMUST00000068519	4933426M11Rik	0	0.423546	0.870276	1.77225	0	0.586022	0.875547	1.73153	0	-0.373127	0.210206	0.0856824	0	-0.165	-0.511954	0.286287	0	0.266241
ENSMUST00000114086	Klf7	0	0.105679	1.72933	1.77136	0	0.266026	-0.516671	-0.0106696	0	-0.0648083	-0.209848	-0.0423646	0	0.273989	1.35141	1.59891	0	0.0333936
ENSMUST00000177098	Apobec3	0	0.702392	2.09072	1.76964	0	0.243732	0.4002	0.435506	0	1.32001	1.80396	1.7063	0	-0.13266	-0.527986	-0.580031	0	0.447409
ENSMUST00000124637	Arap1	0	-3.99725	0.851799	1.76731	0	-0.217293	0.453946	1.51009	0	0.709369	0.891707	1.36104	0	1.16316	-0.959357	1.30078	0	0.302652
ENSMUST00000115315	Acp5	0	0.0173171	2.08038	1.76658	0	0.193043	4.52841	4.0436	0	1.2658	2.44153	2.47502	0	-0.070508	0.85305	1.30233	0	-0.415652
ENSMUST00000065454	Bcl3	0	1.09708	1.17904	1.76593	0	1.3386	2.41495	3.44092	0	0.377526	-0.268706	8.70809	0	0.711983	0.0847644	1.0291	0	2.83071
ENSMUST00000030709	Smpdl3b	0	-0.0794872	1.6643	1.76497	0	-0.113033	3.53554	2.89855	0	0	2.49893	3.2539	0	-0.25423	0.726399	1.16933	0	3.8781
ENSMUST00000161335	Aebp2	0	-0.252274	1.81669	1.76137	0	-1.00803	-0.0695174	-0.914047	0	-0.373881	-0.0871634	-0.336957	0	0.182468	0.826023	0.655683	0	0.091546
ENSMUST00000092584	Marcks	0	0.267997	1.79825	1.7613	0	-0.116889	2.20669	2.25707	0	-0.123876	0.959383	2.04679	0	-0.189289	0.333957	0	0	1.03506
ENSMUST00000046663	Dcbld2	0	-0.402959	2.55207	1.76009	0	-0.236934	1.54999	0.819286	0	-0.0244091	2.81368	2.5808	0	-0.515539	1.32226	0.657014	0	-0.499182
ENSMUST00000057198	5730508B09Rik	0	0.111129	1.35532	1.75821	0	-0.135426	-0.0129676	0.568802	0	0.47507	-0.0185327	0.102829	0	0.285754	1.4829	1.59427	0	0.272718
ENSMUST00000131024	Ifi35	0	-0.301813	2.2859	1.75716	0	0.0632758	1.48288	0.321179	0	-0.0352611	0.956541	0.117559	0	0.121509	2.55856	2.07421	0	-0.0234353
ENSMUST00000136029	Zmynd15	0	0.721037	2.08214	1.75482	0	-2.96537	3.77053	3.06986	0	-0.994362	3.17404	1.88398	0	-0.169867	-1.51833	-1.76163	0	0.932886
ENSMUST00000115421	Steap4	0	-0.0959774	1.9112	1.75074	0	2.14054	2.83023	7.70888	0	3.92587	5.27103	6.3877	0	0	3.71275	6.13688	0	3.2539
ENSMUST00000054384	Trim56	0	0.241308	1.85616	1.75015	0	0.136805	1.07828	0.571542	0	0.0612471	0.436323	0.14733	0	-0.0913511	0.177273	-0.105555	0	-0.0014064
ENSMUST00000035092	Myd88	0	0.510097	1.7961	1.74918	0	0.407018	0.871292	0.840092	0	0.809037	-0.217374	0.305966	0	0.848651	0.99417	1.24811	0	0.114923
ENSMUST00000170811	Rnf14	0	0.980538	1.87248	1.7484	0	-0.228506	-0.0532616	-0.0293832	0	-0.348402	-0.132139	0.0432436	0	0.543946	1.44286	1.44252	0	-0.0790997
ENSMUST00000085851	Nfkbib	0	0.00884977	2.29069	1.74495	0	0.0393753	1.87534	1.14331	0	0.123152	0.934152	0.999392	0	-0.153221	1.05462	0.68214	0	0.395569
ENSMUST00000065640	Zufsp	0	0.420609	2.20494	1.74268	0	0.124917	1.27252	0.760409	0	0.190247	0.582264	0.270755	0	-0.0283254	1.95563	1.1924	0	0.0342667
ENSMUST00000161807	Psme2	0	0.16266	1.12384	1.74188	0	0.215028	1.33133	0.814134	0	0.542655	0.854772	1.13473	0	0.17142	0.850409	0.800002	0	0.350328
ENSMUST00000154403	Polg	0	-4.24388	1.04575	1.73295	0	-1.42459	-0.960008	-0.599345	0	2.26718	2.24194	0.299439	0	0.46849	1.36647	1.08873	0	0.200714
ENSMUST00000110383	Fam65b	0	-0.985524	1.47861	1.73189	0	0.0846285	-0.723483	-0.604018	0	-0.999115	-6.0214	-1.46633	0	0.270182	-0.856887	0.459386	0	0.266274
ENSMUST00000149675	Peli1	0	-0.058007	2.43402	1.73152	0	0.608433	0.755856	0.554137	0	0.506009	-0.0886612	0.0935698	0	-0.689489	1.10329	0.685359	0	-0.00398646
ENSMUST00000049152	Snx10	0	0.100418	1.53912	1.73052	0	-0.0835139	1.27826	0.826079	0	0.0713254	0.347049	0.437247	0	0.169288	0.0192605	0.560688	0	1.22936
ENSMUST00000035716	Rasgrp2	0	0	1.72972	1.72972	0	-0.751074	-10.7462	-5.55707	0	-2.19616	2.39504	-2.19616	0	-5.59953	-5.59953	-5.59953	0	10.3622
ENSMUST00000011445	Cd209d	0	0	1.72972	1.72972	0	-0.0133325	-4.92338	-0.913771	0	0	0	0	0	0.550648	-7.1984	-2.90973	0	-2.83621
ENSMUST00000147399	Cd101	0	0	1.72972	1.72972	0	-0.377833	-4.28268	-4.0419	0	0	2.19616	0	0	0.634465	-8.85883	-8.85883	0	0.301699
ENSMUST00000171470	Lox	0	-0.250196	2.53299	1.72635	0	1.72972	6.09011	7.54072	0	5.35755	6.79089	7.55187	0	1.36699	1.86189	3.06244	0	3.16705
ENSMUST00000112705	Nmi	0	0.721293	1.58169	1.72047	0	0.187135	1.0777	-0.0354183	0	0.235425	0.22718	0.502925	0	0.0742621	1.80577	1.20897	0	-0.0710592
ENSMUST00000080204	Sp140	0	0.415822	2.17091	1.71931	0	0.19951	0.873905	0.393478	0	0.0309343	0.364183	0.0624856	0	0.0576443	2.47155	2.1016	0	-0.0219708
ENSMUST00000108023	Ccne1	0	-0.0745034	1.55241	1.71902	0	0	-0.558789	-0.310207	0	-0.25654	0.673968	0.0752084	0	-0.0411135	4.41169	4.07507	0	-0.25302
ENSMUST00000029087	Ogfr	0	0.240881	1.47348	1.71812	0	0.185411	1.50755	0.896587	0	0.0838087	0.714075	0.440865	0	0.109936	1.45223	1.14996	0	0.0332372
ENSMUST00000087320	Ddhd1	0	0.627069	2.32049	1.71705	0	-0.26044	-0.0908829	-0.364647	0	-0.754967	1.24282	1.42143	0	-0.819219	-0.123936	-0.58971	0	3.94204
ENSMUST00000076942	Ankrd33b	0	-0.0286558	2.18926	1.71663	0	0.104751	0.6854	-0.175157	0	-0.375912	0.309393	0.856907	0	-0.366415	2.01468	1.51403	0	-0.232726
ENSMUST00000156003	Tnfaip2	0	-0.264138	2.52984	1.70774	0	0.083265	1.21609	0.576003	0	1.43177	3.49942	3.14251	0	-0.439832	2.97411	2.47854	0	2.52226
ENSMUST00000060043	Wnk1	0	1.05327	1.59868	1.70728	0	0.1655	0.0485014	0.603576	0	0.39676	-0.29269	-1.22164	0	-0.498629	2.63432	1.91222	0	-0.951024
ENSMUST00000060642	Lrrk2	0	-0.00676112	2.26533	1.70697	0	0.0288232	-0.666093	-0.83836	0	-0.18935	0.107136	-0.882177	0	-0.593817	-1.72384	-1.99336	0	-0.0858021
ENSMUST00000017974	Dhx58	0	0.571781	2.04317	1.70429	0	-0.201385	1.78075	0.957978	0	-0.398698	1.81248	0.0844838	0	-0.148577	2.91051	2.13072	0	0.445345
ENSMUST00000044081	Papd7	0	0.0862526	2.43474	1.69888	0	0.117417	1.66722	0.80318	0	-0.0581724	0.488207	0.18995	0	-0.0671007	1.96099	1.44517	0	0.21813
ENSMUST00000161459	Setdb2	0	0.308077	1.88773	1.69683	0	-0.0965965	0.478097	0.122485	0	0.0550617	0.728266	0.214824	0	-0.355031	0.519307	-0.0891201	0	0.0431079
ENSMUST00000085469	Pik3cg	0	0.294244	1.7816	1.69668	0	0.0869692	-1.14543	-1.42292	0	-0.0556032	-0.0933	-0.333343	0	-0.403995	-2.13014	-1.03242	0	0.593799
ENSMUST00000077273	Ext1	0	0.0580869	1.45586	1.69666	0	0.0587788	0.55793	1.10615	0	1.38881	0.0909765	3.26025	0	0.3701	-0.466439	0.242066	0	0.125497
ENSMUST00000160586	Alpk1	0	0.136227	0.977388	1.69605	0	0.255604	1.15135	3.0359	0	0.710837	1.40486	1.82969	0	0.177626	1.02605	1.12686	0	0.716824
ENSMUST00000107356	Stat5a	0	0.131828	1.79786	1.69438	0	-0.0314426	1.33598	1.14042	0	0.569216	0.255087	1.08202	0	0.363361	1.07568	1.66764	0	-0.0294136
ENSMUST00000020249	Dram1	0	0.465377	1.54068	1.69021	0	-0.0846912	0.717881	0.967229	0	0.422879	1.28623	1.64867	0	1.42435	0.594547	2.13672	0	0.672976
ENSMUST00000109272	Mier3	0	-1.43571	1.84365	1.69006	0	-0.0376281	0.435704	-0.0646248	0	0.55929	0.0878799	0.55957	0	0.417473	0.791643	0.70657	0	0.129293
ENSMUST00000096350	Maff	0	-0.183217	2.40972	1.68448	0	0.879394	3.38828	2.28977	0	-2.42961	1.62874	1.21589	0	-0.0547596	0.387889	-0.00736334	0	3.4346
ENSMUST00000170240	Txnrd1	0	0.235301	2.03095	1.67723	0	0.598131	2.64798	2.56194	0	1.85625	1.97989	2.23976	0	-0.161855	1.60349	1.08663	0	4.67793
ENSMUST00000115321	Zfp800	0	-0.0515708	2.40112	1.67515	0	0.163517	0.56875	0.528203	0	-0.0270611	0.114962	0.26078	0	-0.387553	0.311379	-0.0822525	0	0.102096
ENSMUST00000120432	Mlkl	0	0.568969	1.63053	1.67197	0	-0.00298028	0.805499	0.188227	0	-0.092862	0.796335	0.248628	0	0.757119	3.11731	2.14986	0	-0.0929957
ENSMUST00000174325	H2-D1	0	-0.279296	1.72457	1.6706	0	-0.127116	0.499788	0.057261	0	-0.202225	1.17809	0.492269	0	-0.051415	0.633047	0.367567	0	-0.113073
ENSMUST00000167143	Cd79b	0	1.05193	1.51483	1.66985	0	-0.0182887	-0.840925	-0.966409	0	4.87493	5.51499	2.83621	0	-0.062803	-0.908094	-1.12857	0	-0.487804
ENSMUST00000102929	Tdrd7	0	-0.714482	1.26846	1.66761	0	0.0262227	1.03956	0.447514	0	0.852133	1.25337	0.638816	0	-0.421302	2.18713	1.79009	0	-0.112333
ENSMUST00000071487	Larp1	0	0.448809	1.51904	1.66398	0	0.119603	0.529483	0.564778	0	0.28462	-0.0670655	0.825404	0	0.390597	1.00929	1.11095	0	0.23982
ENSMUST00000132676	Pgs1	0	0.848069	1.79735	1.66208	0	0.259013	-0.122192	0.632666	0	1.13397	-0.026873	1.69643	0	0.426898	0.646874	1.79924	0	0.201027
ENSMUST00000172237	Ednrb	0	2.35217	0.807429	1.65931	0	3.6192	4.26764	4.65075	0	0.680499	-2.83621	1.12023	0	1.72184	1.02375	2.37151	0	0
ENSMUST00000027257	Mitd1	0	0.360554	1.91687	1.65861	0	0.268269	1.07322	0.595526	0	0.0588647	0.616037	0.244381	0	0.135672	1.56469	1.15671	0	0.159867
ENSMUST00000100496	6330409N04Rik	0	-0.355919	2.40862	1.65828	0	-0.237438	1.0413	0.728247	0	0.0616695	-0.0476885	0.0765479	0	0.112153	0.993691	0.773726	0	-0.0797706
ENSMUST00000097562	Tcof1	0	0.309651	1.65938	1.65662	0	-0.0619486	0.453604	0.280863	0	0.526556	-0.132922	0.684118	0	0.507723	2.34543	2.4945	0	0.782134
ENSMUST00000030336	Tnfrsf1b	0	-0.343863	1.84646	1.65661	0	0.157069	4.25788	3.94356	0	0.701244	2.11661	2.64361	0	-0.21343	-0.563681	0.0494667	0	0.591717
ENSMUST00000151952	Mgat4a	0	-0.376207	2.1317	1.65653	0	-0.430307	0.508532	1.76071	0	1.24288	3.48697	2.42628	0	0.125566	-0.785837	-0.800039	0	-0.920898
ENSMUST00000025350	Dcp2	0	0.104341	1.81944	1.65368	0	-0.113662	0.578141	0.147138	0	0.204293	0.287816	0.246455	0	-0.104995	1.3104	1.39476	0	0.0247511
ENSMUST00000095176	Znrf1	0	0.0284173	1.16948	1.65318	0	-0.0294066	1.23037	1.26399	0	0.955833	0.486349	1.50413	0	0.0754865	-0.151956	0.271018	0	-0.12455
ENSMUST00000077523	Serpine1	0	5.89364	1.48169	1.65137	0	-0.747382	-2.4771	3.95644	0	7.7989	4.62751	8.20055	0	4.39239	-0.356099	-3.92587	0	6.89888
ENSMUST00000140898	Zc3h7a	0	0.845285	1.97881	1.65096	0	-0.0261861	0.512113	0.386322	0	0.114713	-0.132123	0.277675	0	0.142734	1.29752	0.927871	0	-0.0414863
ENSMUST00000034351	Rrad	0	0.0297623	1.26706	1.64835	0	-0.132704	2.97006	2.14311	0	-0.125392	1.94525	1.21569	0	0.24595	-1.03154	0.19568	0	5.48128
ENSMUST00000131359	Tor1aip2	0	-0.211637	2.0623	1.64724	0	0.0808744	1.42142	0.890001	0	0.548894	1.02304	1.02199	0	0.302356	2.87699	2.21333	0	0.181696
ENSMUST00000102840	Ass1	0	-0.0436757	1.28482	1.64677	0	-0.252369	1.47082	1.05426	0	0.127323	0.416662	0.65466	0	0.0963521	-0.785663	-0.746864	0	0.0436461
ENSMUST00000106410	St3gal3	0	0.108222	2.06434	1.64661	0	-0.353216	1.08339	0.807426	0	-0.424424	0.510009	-0.337175	0	-0.390631	1.277	0.831618	0	-0.434025
ENSMUST00000071728	Osbpl3	0	-0.285906	2.40995	1.64635	0	0.800113	2.9391	2.02175	0	-0.168927	0.236127	-0.31945	0	-0.237256	0.638392	0.122624	0	0.00114222
ENSMUST00000103746	Iglv1	0	-0.836927	0.915476	1.6436	0	-0.0820899	-0.783651	-0.373905	0	1.72972	0	2.4771	0	0.08359	-0.813914	-0.814284	0	1.1065
ENSMUST00000087212	Nipal1	0	1.18249	2.2577	1.64242	0	0.581265	1.80377	0.808206	0	-0.417685	0.571629	-0.776799	0	0.0334452	1.1121	0.804226	0	-0.235921
ENSMUST00000036031	Pion	0	0.0531487	1.5722	1.63264	0	-0.211954	0.262677	-0.158317	0	-0.0851964	3.01653	2.50404	0	-0.251574	-1.65837	-1.5906	0	0.0518228
ENSMUST00000156113	Mthfr	0	-0.0869771	1.17129	1.6323	0	-0.298291	3.43113	2.47859	0	2.41085	3.2716	-0.225239	0	0.333064	2.30535	1.09121	0	-0.252578
ENSMUST00000032667	Siglece	0	-0.0868637	2.21681	1.62521	0	0.472797	1.59689	1.75857	0	0.428318	-1.57941	-2.51849	0	0.616026	0.713207	1.06564	0	2.04468
ENSMUST00000046290	Lpcat2	0	-0.0213621	1.77462	1.62382	0	-0.177194	1.08251	0.317916	0	-1.40543	-0.348253	-1.64268	0	-0.318824	-0.900491	-0.487228	0	0.155319
ENSMUST00000095806	Map3k5	0	-0.119724	1.88899	1.62219	0	-0.220641	0.120346	-0.366503	0	-0.155289	0.281334	-0.406451	0	0.00520479	0.0554868	0.0274907	0	0.297525
ENSMUST00000075787	Agrn	0	0.0435426	2.27753	1.61294	0	0.0429262	1.50464	0.526107	0	0.216657	0.659785	-0.0942668	0	-0.482742	4.00624	3.62824	0	0.0412617
ENSMUST00000163078	Ms4a6b	0	0.615954	1.2387	1.61286	0	1.05774	2.18036	1.48417	0	-1.54583	1.03615	-1.80006	0	0.038715	2.11287	0.901511	0	3.85637
ENSMUST00000025161	Tapbp	0	0.153174	1.22974	1.60638	0	0.213602	1.00659	0.521096	0	0.323177	0.562761	0.45622	0	-0.0715559	0.874718	0.811415	0	0.36059
ENSMUST00000028780	Chac1	0	-0.459732	2.3459	1.60484	0	-0.0864337	-0.693493	-0.382801	0	-0.142298	-2.54523	-2.04672	0	0.459113	1.67641	1.4688	0	-0.124341
ENSMUST00000097912	St3gal3	0	0.355167	2.29305	1.60237	0	-0.837057	-1.15737	4.12721	0	-0.72898	0.175322	-0.38697	0	-1.24174	1.64113	1.109	0	-0.129264
ENSMUST00000004281	Dyrk2	0	0.000641742	2.18563	1.60172	0	0.113181	0.917781	0.718627	0	0.145405	0.134316	0.169053	0	-0.163037	1.09879	0.80027	0	0.305851
ENSMUST00000146479	Dusp2	0	-1.61324	2.59328	1.60159	0	-0.158372	1.88479	1.45483	0	-0.0825018	1.43422	1.12903	0	-0.222046	2.06128	2.08686	0	0.280939
ENSMUST00000154087	Stat5a	0	-3.45943	1.96085	1.59852	0	-0.216854	1.80281	1.3085	0	0.539207	-0.0284513	0.904975	0	0.211921	1.82861	1.90217	0	0.293023
ENSMUST00000032260	Clec2d	0	0.629801	1.63111	1.59425	0	-0.0960203	0.867772	0.379614	0	-0.0400294	1.54462	1.26089	0	0.363146	0.734265	0.648507	0	0.10722
ENSMUST00000140312	Son	0	-5.38709	1.26421	1.59403	0	-0.052679	-0.419469	-0.18932	0	-0.299458	0.135929	-0.0472144	0	-0.758296	-0.873747	-0.592308	0	-0.0968326
ENSMUST00000029651	Gstcd	0	0.274	1.30123	1.59303	0	-0.0635523	0.326637	2.22645	0	-0.0606317	-0.317621	0.316932	0	0.257897	0.507086	0.788331	0	-0.0869214
ENSMUST00000034187	Mmp2	0	-0.0909121	2.13854	1.58857	0	-0.00770678	2.49499	1.96493	0	-0.819941	-0.79085	-3.22066	0	0.186206	0.442454	0.321373	0	0.238946
ENSMUST00000062389	Pcgf5	0	0.334252	1.63259	1.58563	0	0.0823197	0.3838	-0.378566	0	1.01155	1.03187	0.547555	0	-0.111252	1.18673	0.704139	0	-0.559721
ENSMUST00000108269	Lgals9	0	-0.0581796	1.39459	1.58369	0	0.153648	1.22145	1.20472	0	-0.162463	-0.0274701	-0.197003	0	2.02704	3.03034	2.12397	0	-0.226972
ENSMUST00000052124	Nlrc4	0	-0.281257	1.09259	1.58122	0	0.11367	1.8283	1.41637	0	2.34677	2.73606	3.1133	0	-0.336338	-0.398311	-0.318236	0	1.13437
ENSMUST00000174161	H2-T23	0	0.191142	1.69363	1.58105	0	0.184528	1.22637	0.441019	0	-0.0625451	0.26367	-0.326413	0	-0.251648	0.808003	0.405277	0	-0.105833
ENSMUST00000023693	Ifnar2	0	0.276645	1.10039	1.57971	0	0.0946488	0.263964	0.666794	0	0.10691	0.205415	0.22013	0	-0.0365051	-0.776332	-0.459249	0	0.145412
ENSMUST00000134325	Trim26	0	0.160897	1.84888	1.57769	0	0.209052	1.29884	0.446205	0	-0.0584778	0.0885952	-0.453834	0	-0.0241401	1.53836	0.767133	0	0.0882583
ENSMUST00000155131	Lilrb3	0	0.499703	1.12623	1.57712	0	0.248701	-0.997266	-0.398541	0	0.0859906	-0.640095	-0.485388	0	0.0725308	-0.549545	-0.181164	0	0.140297
ENSMUST00000075144	Nrp2	0	0.0633535	2.26765	1.57705	0	4.09244	4.60351	9.51901	0	3.74992	9.80997	0	0	6.2152	7.55274	1.37362	0	0
ENSMUST00000079625	Tor3a	0	-0.0679483	1.82474	1.5742	0	-0.129578	2.78664	1.3763	0	-0.167899	1.50739	0.515844	0	-0.289617	2.07892	1.08054	0	0.733313
ENSMUST00000134863	Irf9	0	0.102893	1.67219	1.56975	0	0.522463	1.59101	1.18858	0	0.769038	0.791932	0.690707	0	0.136874	1.20502	1.01955	0	0.274874
ENSMUST00000036267	Chst2	0	0.778457	1.76121	1.56941	0	0.157437	-4.87493	-2.19616	0	0.222815	-0.871371	-1.24131	0	-0.304727	-2.43504	-1.87445	0	0
ENSMUST00000028426	Lass6	0	0.541641	2.20585	1.56897	0	0.172888	-1.74595	-1.35325	0	0.0258605	0.880999	1.18144	0	-0.107905	-0.296935	0.040709	0	-0.0925919
ENSMUST00000089634	Bcl2l11	0	-0.00749044	1.51895	1.56874	0	0.791448	2.7672	2.26839	0	-0.390732	-0.154029	-0.409581	0	0.420051	1.47022	2.29917	0	0.217667
ENSMUST00000173975	H2-Q4	0	0.317616	1.93441	1.56766	0	0.321091	1.36548	0.546271	0	0.116699	1.64649	0.851594	0	-0.134558	-0.119169	-0.136989	0	0.317657
ENSMUST00000109241	Snx18	0	0.319588	0.847629	1.55985	0	0.276281	0.21767	1.01447	0	0.0430993	-0.255582	-0.0416856	0	0.271327	1.08879	1.09232	0	0.134828
ENSMUST00000030339	Tnfrsf8	0	-5.5778	1.47335	1.55748	0	-0.62628	4.11762	3.73406	0	0.134335	3.28348	7.18952	0	-0.361674	-0.643977	0.129913	0	0
ENSMUST00000172633	H2-T22	0	-1.03299	1.61119	1.55271	0	0.0427765	2.23553	0.772055	0	-0.390764	0.1553	-0.428981	0	0.0607024	1.18841	0.819219	0	0.236913
ENSMUST00000033900	Rab20	0	0.197763	1.62602	1.55092	0	0.31825	3.58462	2.79383	0	-0.150478	0.890478	0.2398	0	-0.16094	0.561668	0.0409166	0	1.29299
ENSMUST00000173938	Psmd11	0	0.676376	1.18128	1.54816	0	0.468064	0.749836	0.973654	0	0.226549	0.686026	0.808258	0	0.03994	0.965996	0.946772	0	-0.0511564
ENSMUST00000036253	Tnrc18	0	-10.3579	1.01825	1.54803	0	0.538519	0.13361	0.284072	0	-0.0691299	5.38177	5.26635	0	0.231643	0.216441	0.643516	0	0.0548197
ENSMUST00000176479	Fbxw17	0	0.587364	1.62044	1.54771	0	-4.26432	0.670332	-0.785609	0	0.206519	0.199716	-0.466773	0	0.133922	1.69115	1.05435	0	0.535831
ENSMUST00000084530	Slc31a2	0	0.16075	1.52506	1.53894	0	-0.0899232	1.21973	1.15756	0	-0.0891629	0.514949	0.266314	0	-0.28773	0.802791	0.848757	0	-0.0185175
ENSMUST00000172856	Znrf1	0	-0.02384	1.3879	1.53325	0	0.010055	1.67139	1.42941	0	0.648435	-0.00828146	0.679549	0	-0.600753	-0.0887911	0.360477	0	-0.290976
ENSMUST00000144086	Ncf1	0	0.353575	1.95582	1.53304	0	-0.19877	0.66759	0.212375	0	-0.244289	1.0241	0.214835	0	-0.393215	1.36181	0.790781	0	0.591728
ENSMUST00000019974	Rab32	0	-0.076171	1.68644	1.53297	0	-0.146874	0.0690853	0.229839	0	-0.417184	0.107897	-0.364293	0	-0.156689	0.688401	0.835061	0	0.072938
ENSMUST00000063594	Nrp2	0	0.777762	1.60491	1.53246	0	-0.715055	2.47218	1.66005	0	0.296429	1.51324	0.694523	0	0.676097	1.73031	1.52202	0	-0.313421
ENSMUST00000034802	Fam46a	0	-0.135339	1.67838	1.53173	0	-0.112355	0.860741	0.151787	0	0.0493844	0.377068	-0.312888	0	-0.211759	0.66601	0.119534	0	-0.184852
ENSMUST00000043785	Stap2	0	0.363737	2.33563	1.53016	0	0.375024	1.13275	0.979769	0	0	0	0	0	-0.236465	0.510744	0.510612	0	-4.69508
ENSMUST00000136312	Ubc	0	0.342354	0.839897	1.5231	0	-0.102617	0.454035	0.274055	0	0.335774	0.658442	0.084928	0	0.131125	0.592095	0.236722	0	-0.159388
ENSMUST00000105572	2310042D19Rik	0	0.118279	1.3437	1.52219	0	-0.560498	0.843061	-0.232829	0	-0.176581	-0.282359	-0.99672	0	-0.0949993	1.50723	0.929617	0	-0.371144
ENSMUST00000132151	Fsd1l	0	-0.577827	1.25711	1.52138	0	1.30068	2.11589	2.15701	0	-0.603349	0.390535	-0.765315	0	0.249421	2.59146	2.19959	0	0.494063
ENSMUST00000059037	Trim12c	0	0.338997	1.45634	1.51864	0	0.233961	0.962716	0.78211	0	0.123718	0.299008	-0.0676424	0	-0.223393	1.51583	0.771515	0	-0.157942
ENSMUST00000123932	Samhd1	0	0.434124	1.8094	1.51795	0	-0.108918	-0.914176	-1.83947	0	-0.675058	1.39936	0.202793	0	-0.394841	0.697969	0.564015	0	-0.163495
ENSMUST00000093506	C130026I21Rik	0	-0.487977	1.97461	1.51738	0	0.0131379	0.754037	-1.19018	0	-2.29695	-2.03292	-0.24067	0	-0.49642	2.73853	1.72297	0	-0.272253
ENSMUST00000034245	AA960436	0	0.315171	1.7041	1.51065	0	0.0897716	1.06713	0.418137	0	-5.48827e-05	0.26316	0.21868	0	0.199858	1.0116	0.836987	0	0.165186
ENSMUST00000079812	Notch2	0	0.163699	2.01389	1.51029	0	0.216397	-0.751186	-0.1373	0	-0.0845191	-0.647803	-0.950991	0	-0.377316	-1.38378	-1.24718	0	-0.0814682
ENSMUST00000074733	Sept11	0	0.0278558	1.97388	1.50924	0	0.116752	0.724517	0.435807	0	-0.480051	0.231319	-0.485458	0	-0.335775	0.192495	0.144596	0	0.352812
ENSMUST00000027237	Il18rap	0	0.841117	0.924898	1.50795	0	0.214024	-2.18593	-0.943689	0	0.441814	-0.570609	0.0545968	0	0.602622	-0.478787	0.134495	0	-0.270401
ENSMUST00000038355	1700047I17Rik2	0	0.0803226	1.77046	1.50385	0	0.0103748	0.991141	0.590501	0	0.119612	-0.0370293	0.0402855	0	0.167679	0.579978	0.851604	0	0.0482169
ENSMUST00000129739	Samhd1	0	0.432557	1.79605	1.50267	0	-0.110818	-0.915201	-1.83591	0	-0.675058	1.39777	0.202793	0	-0.396263	0.694639	0.560869	0	-0.163601
ENSMUST00000101415	Fam177a	0	0.0767223	1.76763	1.50098	0	0.0104143	0.990614	0.590645	0	0.116885	-0.0416433	0.0374012	0	0.164202	0.566712	0.842718	0	0.0493406
ENSMUST00000002976	Il17ra	0	0.298867	0.667228	1.50084	0	0.224648	-2.15928	-1.20647	0	0.900187	-0.088041	0.459185	0	0.255522	-0.0729633	-0.00786162	0	-0.372884
ENSMUST00000027244	Map4k4	0	0.440273	0.908481	1.49915	0	0.142953	-0.491759	0.0694967	0	0.00881283	-0.12677	0.116536	0	-0.0921972	-1.42365	-1.19019	0	1.17768
ENSMUST00000093508	Sp110	0	0.758798	1.70348	1.49743	0	0.125245	0.231195	-0.152273	0	0.040494	0.294367	0.0446016	0	0.261126	2.7343	2.17242	0	-0.0266696
ENSMUST00000055549	B3gnt2	0	-0.0842229	1.59515	1.49618	0	-0.103091	0.470004	0.359481	0	-0.483369	0.175368	-0.684092	0	-0.265952	0.765067	0.0437148	0	-0.188727
ENSMUST00000132279	Ikbkb	0	1.5765	1.42578	1.49535	0	0.87115	1.56805	-0.533646	0	-0.52634	-1.5814	-0.594442	0	0.269597	2.2969	1.74797	0	0.282428
ENSMUST00000033418	Il13ra1	0	1.23761	0.655059	1.4949	0	1.10964	-1.9188	0.161943	0	4.80801	0.274749	0.421872	0	-0.39569	-1.97908	-1.94973	0	-4.62355
ENSMUST00000117748	Ifnar1	0	0.307514	1.50975	1.49335	0	0.54122	1.9148	2.17387	0	-4.84735	0.411299	-0.517319	0	0.0692411	-0.813647	-1.45576	0	0.0253081
ENSMUST00000150029	Reps1	0	0.265599	2.02118	1.4929	0	-0.129186	0.200035	-0.132465	0	0.33357	-0.350762	-0.0718109	0	0.0425641	-0.362911	-0.0401247	0	0.226694
ENSMUST00000062844	B3gnt2	0	-0.185256	1.51398	1.49194	0	0.00432328	0.828374	0.584783	0	-0.817872	-0.334153	-1.30165	0	-0.236976	1.31168	1.05125	0	0.278497
ENSMUST00000089688	Mmp14	0	0.242684	1.51778	1.49182	0	0.741929	2.93951	3.97896	0	0.685216	2.49234	3.02797	0	0.825838	1.9412	2.566	0	2.60843
ENSMUST00000034407	Wwp2	0	-5.12307	1.86428	1.49175	0	0.270292	1.58331	1.31836	0	-0.0060549	0.766392	-0.24612	0	-0.399672	0.0770295	0.456631	0	0.54692
ENSMUST00000041388	Serpine1	0	-0.0529877	1.39583	1.48602	0	0	8.23139	7.41066	0	-3.77427	2.88067	2.2685	0	-1.2621	2.03818	2.26694	0	0.182705
ENSMUST00000133756	Clec12a	0	0.868934	1.48507	1.48461	0	-0.0649785	-1.51307	-1.36725	0	3.44179	3.03706	-0.0434678	0	-0.0508855	-1.50256	-1.15917	0	-0.107047
ENSMUST00000061506	Tmtc2	0	0.17897	1.336	1.4738	0	0.619362	2.93629	3.49798	0	-0.251903	-0.197142	-1.04239	0	-0.24182	0.676022	0.415921	0	-2.96537
ENSMUST00000106450	Unc13d	0	0.336692	0.756686	1.47182	0	-0.186289	0.0733171	-1.00081	0	-0.499639	-0.235034	-0.725293	0	-0.128753	0.743006	0.459733	0	3.35499
ENSMUST00000103410	Igkc	0	0.321886	1.33436	1.46968	0	-0.00490301	0.0638627	-0.273202	0	2.67878	3.30266	1.72972	0	0.217469	-0.916688	-0.86741	0	-0.637038
ENSMUST00000026274	Lztfl1	0	0.0100739	2.09727	1.46959	0	-0.398916	0.0465338	-0.419728	0	0.0496532	0.0834235	0.133729	0	-0.254131	-0.483966	-0.267114	0	-0.131249
ENSMUST00000107362	Furin	0	0.612594	0.821441	1.46956	0	-0.0210017	2.11342	2.87294	0	0	0.261775	0.408805	0	0.162756	-0.0565229	0.0216991	0	0.248861
ENSMUST00000115320	Zfp800	0	-1.41163	1.46433	1.46912	0	-0.123953	0.875563	-0.593916	0	0.173598	1.00189	1.09403	0	0.0928846	0.711803	0.188308	0	-3.68594
ENSMUST00000078505	Rtn1	0	-0.011527	1.41997	1.4687	0	-1.80295	-0.427494	-0.539679	0	-1.72972	-1.72972	1.72972	0	-0.395596	1.19675	0.969074	0	2.4771
ENSMUST00000064433	Tmod2	0	0.640054	0.981029	1.46783	0	0	-1.72972	-1.72972	0	-1.26327	-3.45943	-3.45943	0	-0.267294	-0.62804	-0.755396	0	0
ENSMUST00000025582	Ms4a6d	0	0.69047	1.18173	1.46608	0	0.520642	0.53281	1.16655	0	0.794104	0.434238	1.0534	0	2.01593	2.27725	3.14344	0	1.12978
ENSMUST00000044454	Azi2	0	0.245525	1.34654	1.46211	0	-0.0608755	0.498287	0.145791	0	0.0608081	0.163896	0.0230626	0	0.0619015	1.00858	0.726535	0	0.0489053
ENSMUST00000115571	Nr3c1	0	0.0192459	0.656434	1.46205	0	0.0737211	0.262192	0.538621	0	0.0908849	-0.214115	-0.136578	0	0.0810489	0.687551	0.66905	0	-0.172763
ENSMUST00000033264	Trim21	0	0.198589	2.14393	1.46178	0	-0.0948668	1.55675	0.575306	0	-0.333881	0.571743	-0.133086	0	0.230049	2.03368	1.45168	0	-0.248098
ENSMUST00000038193	Wdr59	0	-0.378312	1.78081	1.46097	0	-0.120728	1.49677	0.693954	0	0.30719	0.615633	0.786761	0	0.443273	1.18198	0.936654	0	0.125712
ENSMUST00000060719	Tlr7	0	-0.424038	2.21173	1.45998	0	0.00463059	0.915856	0.278418	0	0.0396365	0.732143	0.490792	0	-0.347599	0.685336	-0.247079	0	-3.00493
ENSMUST00000078050	Rnf114	0	-0.0119219	1.44415	1.4584	0	0.129289	1.0315	0.707489	0	0.0514898	0.523409	0.331097	0	-0.087908	0.9009	0.739352	0	0.148731
ENSMUST00000088000	Map4k4	0	0.316763	0.910392	1.45254	0	0.0962989	-0.505397	0.151369	0	0.0408489	0.0673791	0.0553431	0	0.0672199	-1.52061	-0.898815	0	-0.332151
ENSMUST00000174839	H2-T23	0	0.816857	1.7849	1.45247	0	0.340192	0.837021	0.235259	0	-0.213698	0.19942	-0.377498	0	0.0376774	0.673329	0.422414	0	-0.127292
ENSMUST00000163980	Ddx5	0	0.677199	1.11427	1.45244	0	0.172883	-0.103086	0.428621	0	0.258466	1.01801	0.891446	0	-0.138682	-0.656138	-1.02333	0	0.516552
ENSMUST00000028844	2010106G01Rik	0	0.00863367	1.44598	1.4507	0	0.08258	1.29845	0.738228	0	-0.058201	0.158139	-0.120797	0	0.177058	2.11692	1.8032	0	0.133219
ENSMUST00000035724	Akna	0	0.167804	2.02851	1.44734	0	-0.113339	-0.468462	-0.730677	0	0.116789	1.95477	1.25139	0	-0.14662	0.753512	0.551432	0	0.0673852
ENSMUST00000027015	Casp1	0	1.03797	0.866789	1.44597	0	0.272648	0.737896	0.678544	0	0.201861	0.931853	0.740352	0	0.481727	0.7172	0.891811	0	0.575289
ENSMUST00000029662	Alpk1	0	0.08437	0.820273	1.44548	0	0.350268	1.12079	3.39749	0	-4.20421	0.022129	1.00546	0	-0.18161	1.03406	1.12239	0	-0.575838
ENSMUST00000107392	Anpep	0	-6.31978	1.1577	1.44455	0	0	0	0	0	0.128329	-0.0240346	-0.605547	0	0	0	11.4642	0	0
ENSMUST00000147233	Slc11a1	0	0.345748	1.60795	1.44352	0	0.135777	0.951891	0.590965	0	-3.42166	-3.19438	-3.42166	0	0.385969	-0.911527	-0.105688	0	3.0859
ENSMUST00000062108	Ikbke	0	0.0261591	1.31349	1.44249	0	-0.104013	3.03867	2.83713	0	-0.454522	0.96465	0.636547	0	-0.166543	1.22477	1.39861	0	1.38355
ENSMUST00000051845	Pid1	0	-0.178391	1.54923	1.44167	0	-5.59953	-0.101999	2.30524	0	0	0	0	0	-3.78034	-6.2232	-7.33511	0	0
ENSMUST00000021201	Cpd	0	0.167004	1.36267	1.44025	0	-0.220865	0.0923424	0.650184	0	-0.256513	1.15645	1.01547	0	-0.0029219	0.199288	0.553562	0	-0.183157
ENSMUST00000108450	Pvrl2	0	0.218261	1.78469	1.44012	0	-1.66283	4.2175	2.41387	0	0.718432	2.4163	1.94443	0	0.895226	4.38664	3.51439	0	-0.226537
ENSMUST00000038684	Fhl3	0	-0.0635306	1.44821	1.43746	0	-0.0707251	0.86708	0.31332	0	-0.00368025	0.824584	0.445507	0	-0.211212	-1.01983	-0.78765	0	0.308571
ENSMUST00000062789	9030625A04Rik	0	0.0645135	2.18761	1.43311	0	-0.345311	3.15311	2.50716	0	-0.157045	1.03167	0.931663	0	-0.67852	2.3636	1.43525	0	2.36356
ENSMUST00000033310	Mki67	0	-0.233891	1.78731	1.4321	0	0.204631	-0.017881	0.0826033	0	-0.0817342	0.0172232	0.0239863	0	0.241726	3.09769	3.00163	0	-0.202589
ENSMUST00000119063	Acvrl1	0	1.36262	7.45508	1.43181	0	0.349793	0.181627	0.711399	0	-4.31164	-0.992806	-4.77808	0	0.691938	-4.9838	-8.60301	0	0
ENSMUST00000035055	Mtap4	0	0.997216	1.48465	1.43048	0	-0.480306	-0.270828	-0.0315775	0	-0.124485	-0.638626	-0.911282	0	0.100482	0.613669	0.597188	0	-0.0556701
ENSMUST00000076700	Ikzf1	0	0.0986499	1.93765	1.43006	0	0.068206	0.837565	0.564572	0	-0.0969337	-0.016023	-0.0292942	0	0.45178	0.458497	0.538795	0	0.0480525
ENSMUST00000126839	Ptpn1	0	0.969748	0.675957	1.42808	0	0.261528	0.693474	0.881501	0	-0.272025	-0.894324	-1.61912	0	1.07459	-0.336996	1.47562	0	0.151216
ENSMUST00000075447	Pvrl2	0	0.528061	1.88023	1.42649	0	1.40315	5.22477	3.72499	0	2.47422	2.96828	3.41308	0	1.16727	4.13591	3.22751	0	-0.0498214
ENSMUST00000119047	Tmem128	0	-0.00286771	0.673953	1.42603	0	0.0345149	0.215306	0.174086	0	0.305851	0.0864631	0.215825	0	0.276046	1.42493	1.12333	0	-0.335213
ENSMUST00000066279	Sh3bp4	0	0.144241	1.445	1.42425	0	0.333712	2.07566	2.60963	0	-2.28268	0.891	1.43511	0	0.00930832	0.804473	1.0695	0	0.440339
ENSMUST00000032413	Etnk1	0	0.1875	1.73081	1.42306	0	-0.00446646	0.405418	0.0914591	0	-0.210428	-0.12313	-0.712922	0	0.0261132	1.11024	1.06559	0	-0.0693777
ENSMUST00000139378	H3f3b	0	0.40008	1.91015	1.41962	0	0.0156562	0.0327628	0.531337	0	0.259364	-0.657713	-0.44767	0	-0.508263	-0.774434	-0.83979	0	-0.390343
ENSMUST00000129599	Ddhd1	0	0.110692	1.80625	1.41931	0	-0.291949	1.30336	0.322746	0	0.0574113	0.10144	0.10407	0	-0.264621	-0.51461	-1.00223	0	0.00212418
ENSMUST00000003274	Ebi3	0	0.0454695	1.3545	1.41628	0	-0.131117	1.99832	2.04036	0	-0.145819	2.53368	2.23247	0	0.00396835	4.64714	4.56876	0	0.950874
ENSMUST00000107405	Adar	0	0.157713	1.66306	1.41357	0	0.206741	1.50703	0.892811	0	0.140083	1.22381	0.521138	0	0.133207	1.39296	0.934696	0	0.35104
ENSMUST00000092640	St3gal1	0	0.0353	1.74217	1.41142	0	0.30596	0.72765	1.00357	0	-0.423362	1.03941	0.874485	0	-0.181005	0.994672	0.968804	0	0.164165
ENSMUST00000021530	Hif1a	0	0.394932	0.611978	1.40881	0	0.556931	-0.135878	1.02202	0	0.465354	-0.399227	-0.0495512	0	0.282236	0.514013	0.737222	0	0.893189
ENSMUST00000168134	Ppfia1	0	1.2099	1.93499	1.40566	0	0.275471	0.313695	0.518608	0	-0.460805	-0.391614	-0.237906	0	0.563125	1.46016	-4.08655	0	-0.178611
ENSMUST00000048222	Zufsp	0	-0.100349	6.3168	1.401	0	4.61555	5.96317	4.44208	0	-0.0798912	0.633115	-0.563225	0	-0.126059	1.55243	1.05525	0	0.286899
ENSMUST00000143700	2010106G01Rik	0	0.156928	1.33256	1.39978	0	-0.276114	0.634884	0.369106	0	-0.0771186	0.0305983	-0.0398663	0	-0.0843584	1.96285	1.30848	0	0.14073
ENSMUST00000145457	Zc3h7a	0	-0.0479992	2.20578	1.39931	0	0.132243	0.238765	0.10469	0	0.244191	-0.208064	0.080007	0	0.0889444	1.14758	0.743806	0	0.0731593
ENSMUST00000044730	Mllt6	0	0.111199	1.70979	1.39923	0	-0.164585	1.84013	1.23384	0	0.25857	0.642064	0.371094	0	-0.444964	-0.194321	-0.308829	0	1.37113
ENSMUST00000096744	Myadm	0	-0.144344	1.15074	1.39319	0	-0.207515	-1.26696	-1.09065	0	0.0210273	0.120565	-0.566425	0	0.400259	0.171099	0.290182	0	-0.108139
ENSMUST00000107598	Akap2	0	0.560057	1.73068	1.3927	0	4.24336	5.42525	4.6635	0	-0.161208	0.4854	-0.121162	0	-0.547853	1.23556	0.583015	0	0
ENSMUST00000118993	Tpst1	0	0.409671	2.21296	1.39039	0	0.588946	6.68326	0.510704	0	1.09771	2.64544	-0.333712	0	-4.18812	-2.36681	-0.0044789	0	0.728405
ENSMUST00000062219	Slamf7	0	0.20888	1.2311	1.38913	0	-0.0503971	1.19774	0.840472	0	0.566046	1.7175	1.59375	0	-0.31267	-0.90737	-0.854875	0	1.63378
ENSMUST00000098947	Efnb2	0	0.674068	1.21387	1.3787	0	0.640054	-2.19616	-2.19616	0	-1.96529	-1.25287	-3.47806	0	-1.59286	-0.553321	-1.7855	0	-2.97982
ENSMUST00000022882	Myo10	0	-0.651236	1.86277	1.37582	0	1.1169	2.61301	2.02286	0	-0.476187	0.109896	-0.6703	0	0.232468	2.01182	2.29151	0	0.548509
ENSMUST00000021693	Slc25a29	0	-0.253983	0.850587	1.37492	0	-0.271813	-0.48803	-0.486474	0	-0.350884	-0.191703	-0.811191	0	-0.0866847	1.22369	1.53648	0	0.173339
ENSMUST00000107803	Smc4	0	1.99956	1.59952	1.37454	0	-6.61185	0.982292	-0.229721	0	6.12648	6.0369	6.47391	0	-0.0859851	0.16605	-1.74202	0	1.73069
ENSMUST00000138939	Ftsjd2	0	0.285871	1.58173	1.37293	0	-0.0127556	-0.0599358	-0.425704	0	0.161091	0.230437	0.126543	0	0.284748	1.00032	0.81463	0	0.0555318
ENSMUST00000034981	Xrn1	0	0.291565	1.60051	1.37148	0	0.166669	0.197248	-0.0553946	0	-0.0567123	-0.0527848	-0.187475	0	-0.134985	1.01047	0.52758	0	0.0499329
ENSMUST00000001079	Sec24b	0	0.24044	1.15235	1.37098	0	0.116111	0.280505	0.851843	0	-0.288326	-0.157009	-0.454028	0	0.0281837	1.12325	0.440479	0	0.148873
ENSMUST00000175934	Tcof1	0	0.212964	1.76546	1.37087	0	-0.0407346	0.446227	0.174277	0	-0.00389102	-0.243095	0.172162	0	-0.0223638	1.19374	0.721553	0	0.128345
ENSMUST00000156158	Trafd1	0	0.491258	1.56711	1.37069	0	0.329987	1.75362	0.788338	0	-0.131181	0.729776	0.087851	0	-0.228399	0.911969	0.472848	0	0.258157
ENSMUST00000039545	Klf8	0	-0.221903	1.93449	1.37004	0	-0.606205	0.209637	0.0777153	0	0.139351	-0.780656	-0.444177	0	-0.355266	1.88512	1.55554	0	-0.16383
ENSMUST00000071267	Pcgf5	0	-0.410604	1.87051	1.36994	0	0.244301	1.01977	0.127386	0	0.237235	-0.320737	0.633379	0	0.182117	1.23394	0.830185	0	0.197016
ENSMUST00000028162	Ptges2	0	0.0063766	0.873083	1.36316	0	0.133899	1.95929	2.28101	0	0.173467	0.235254	0.148191	0	0.310441	-0.0999153	0.255284	0	0.0110727
ENSMUST00000129858	Nucb1	0	1.45814	2.34559	1.36147	0	0.684923	-4.23159	-4.32864	0	-2.83621	3.13229	3.69725	0	0	0	0	0	0
ENSMUST00000100570	Rasa4	0	-4.53974	6.11576	1.35929	0	1.72972	-1.72972	1.52418	0	0	4.06721	0	0	0.316636	1.26844	-0.119921	0	-1.26327
ENSMUST00000034022	Sap30	0	-0.154909	1.89156	1.35572	0	-0.125087	0.856471	0.147804	0	0.238975	0.917877	0.412238	0	0.0304174	1.64065	0.827185	0	0.551532
ENSMUST00000133266	Ssfa2	0	1.85624	1.58787	1.35162	0	0.371785	0.871988	-0.044553	0	0.0321656	-0.245646	0.0568697	0	0.215785	-1.46042	-1.75578	0	0.0538119
ENSMUST00000030865	Agtrap	0	0.242341	1.27231	1.3486	0	-0.171509	1.17487	0.647291	0	-0.433526	-0.455102	-0.834178	0	-0.117173	0.192377	0.307298	0	0.0577549
ENSMUST00000042312	Trafd1	0	0.51998	1.28044	1.34817	0	0.169538	1.42109	0.867336	0	-0.442657	0.644187	-0.00959213	0	0.00214931	1.12038	0.729787	0	0.157392
ENSMUST00000041804	Lmtk2	0	0.0318724	1.07746	1.34324	0	-0.0845849	-0.623362	-0.740535	0	-0.0385763	0.0385846	0.0497295	0	-0.331981	-0.912464	-0.929962	0	-0.117508
ENSMUST00000092596	Zufsp	0	-0.133709	1.0017	1.34312	0	-4.83027	1.53812	-1.15455	0	-0.0575278	0.18667	0.14986	0	0.304843	1.61218	1.27566	0	0.455457
ENSMUST00000031264	Plac8	0	0.847239	4.67061	1.3429	0	0.0872202	0.15366	0.389127	0	-0.384128	-0.387439	-0.782845	0	0.0941852	-1.4116	-1.4571	0	-0.0269763
ENSMUST00000161410	Wars	0	0.433259	0.918043	1.34228	0	-2.9815	1.58199	0.576769	0	0	0	0	0	0.46511	1.25607	1.01105	0	-0.6474
ENSMUST00000085673	Pml	0	0.274962	1.22919	1.33882	0	0.201258	1.27351	0.542744	0	-0.457588	0.475074	-0.265732	0	-0.220568	2.3086	1.35719	0	-0.0933115
ENSMUST00000037035	Ripk2	0	-0.202196	2.04884	1.33805	0	-0.298869	1.53767	0.266293	0	0.193687	1.0839	1.22846	0	-0.0670654	1.33411	1.00508	0	0.141884
ENSMUST00000022497	6330409N04Rik	0	-0.540894	2.16074	1.33306	0	0.04766	1.01715	0.781345	0	-0.184641	-0.0555621	-0.390853	0	0.377307	0.977	0.671811	0	0.279523
ENSMUST00000163360	D17H6S56E-5	0	0.0122653	1.39543	1.33239	0	0.0428243	0.4197	0.297823	0	2.162	5.4449	5.52374	0	-0.00358568	0.208295	-0.0321198	0	0.644559
ENSMUST00000034074	N4bp1	0	0.196834	1.12505	1.33235	0	0.298567	1.13293	1.29536	0	-0.0802419	0.165142	-0.236344	0	-0.0945082	0.760902	0.684574	0	0.871386
ENSMUST00000146444	Tab2	0	0.221743	1.71548	1.33199	0	-0.1569	-0.102177	-0.46846	0	0.323585	-0.305047	-0.185164	0	0.114103	0.27799	0.366533	0	-0.0691534
ENSMUST00000119825	Ddr1	0	0.231191	1.20726	1.33012	0	1.35859	-0.0674081	-0.0478507	0	-0.755433	1.02238	1.08054	0	0.521479	-1.44282	-0.644647	0	-4.39232
ENSMUST00000107586	Mllt6	0	-5.5585	7.78426	1.32967	0	0.965551	3.46114	2.16184	0	-0.448311	0.315465	0.631811	0	0.208379	0.648161	0.725482	0	1.07996
ENSMUST00000043503	Scube3	0	-0.378999	1.95852	1.32936	0	-0.466443	4.00605	1.34433	0	2.19616	0	1.26327	0	-0.445852	0.996459	0.499059	0	1.23783
ENSMUST00000101511	4930599N23Rik	0	-0.0673387	1.50621	1.32818	0	-0.193329	2.9943	1.4216	0	0.98282	1.69722	1.18686	0	-0.224312	2.49471	1.6813	0	0.129156
ENSMUST00000053434	Trim26	0	0.375006	1.79827	1.32481	0	0.545197	1.57709	0.688409	0	-0.329076	-0.377224	-0.490156	0	0.142144	1.52142	0.309055	0	0.322
ENSMUST00000098723	Tspan3	0	0.0317836	0.924738	1.32232	0	-4.99796	-0.266458	-4.80357	0	0.0197102	-0.731216	2.4924	0	1.74709	1.43537	-0.0747798	0	0.296014
ENSMUST00000051443	Synpo2	0	0.704527	2.12481	1.32202	0	0.129156	2.52617	2.44119	0	-3.74258	0.352446	-4.69508	0	-0.179839	2.21585	2.20264	0	3.11715
ENSMUST00000150214	Ikbkb	0	0.00938925	1.4033	1.32138	0	0.040071	1.1672	0.590771	0	-0.450269	-0.141024	-0.0765753	0	0.152574	1.33639	1.13911	0	0.0792022
ENSMUST00000025850	Fosl1	0	0.349488	1.19138	1.32077	0	1.06468	4.98843	4.31826	0	0.583071	1.60329	2.62065	0	-0.286593	3.34826	3.76772	0	0.282002
ENSMUST00000014118	1810033B17Rik	0	0.491595	0.628235	1.31885	0	0.30177	0.0462989	0.00716761	0	0.747382	1.72972	2.67878	0	-0.541674	-0.342922	-1.14048	0	0.730088
ENSMUST00000172653	Tapbp	0	0.281257	1.06488	1.31555	0	0.219416	1.17427	0.451853	0	0.444658	0.86273	0.672405	0	0.105469	1.55622	1.23231	0	0.334505
ENSMUST00000005678	Fcer2a	0	4.20008	1.33518	1.307	0	-0.537551	0.846225	0.468479	0	-1.72972	2.19616	0.466443	0	-0.759771	1.33832	0.514524	0	-0.640054
ENSMUST00000002305	Jhdm1d	0	0.207388	1.21489	1.30667	0	-0.24259	-2.15769	-1.36316	0	-0.247402	-0.3774	-0.470695	0	-0.0887807	-1.46542	-1.22575	0	0.209077
ENSMUST00000022865	Mtdh	0	-0.150118	1.79489	1.30651	0	-0.32299	0.431476	-0.196632	0	-0.0663561	-0.158101	-0.309983	0	-0.294132	0.886258	0.664988	0	0.355888
ENSMUST00000037099	Clic4	0	0.355333	1.13842	1.30544	0	0.133059	1.92192	1.57726	0	0.416028	1.0899	1.00276	0	0.669938	1.63701	1.63701	0	-0.0437882
ENSMUST00000174595	Agpat1	0	-0.195228	0.649323	1.30301	0	4.6546	5.12917	-1.58736	0	-6.16587	-5.92213	-0.798876	0	0.593573	0.460629	0.42316	0	-2.71741
ENSMUST00000025867	Rela	0	0.198426	1.59509	1.30094	0	0.29792	0.563223	0.649704	0	0.0994937	0.212689	0.147719	0	0.0203679	0.236383	0.292909	0	0.314452
ENSMUST00000165629	Actb	0	-0.351479	1.08402	1.29946	0	0.0495114	-0.387516	-0.0533205	0	-0.0366466	-0.472812	-1.32968	0	-0.0424096	1.22249	1.06535	0	-0.0177639
ENSMUST00000031324	Ereg	0	0.747878	2.23366	1.29933	0	0	8.38831	10.2726	0	0	2.19616	2.19616	0	-1.72972	0.94906	0.94906	0	0
ENSMUST00000107651	Slc44a1	0	-0.065546	1.49158	1.29913	0	-0.173482	0.682404	2.26951	0	-0.464962	0.66903	0.845653	0	-0.0770822	1.30486	1.52204	0	0.627649
ENSMUST00000099262	Bdp1	0	-0.363207	0.65363	1.2991	0	0.353514	1.89995	1.62611	0	-0.0835774	0.299776	0.321144	0	0.221722	0.714937	0.633587	0	0.900871
ENSMUST00000118898	Hnrnph3	0	0.469796	1.35722	1.29747	0	-0.334404	-0.399892	-0.459357	0	-0.641802	-0.204336	-0.72004	0	-0.124107	-0.994196	-0.656717	0	0.589652
ENSMUST00000034820	Tle3	0	0.488293	1.69628	1.29721	0	0.121751	-0.22875	0.340321	0	0.355167	0.202432	0.39376	0	0.333506	0.889971	1.34918	0	0.0842091
ENSMUST00000163542	Axl	0	0.687171	1.91451	1.29658	0	-0.153179	-0.271232	-0.939366	0	-3.16993	-3.16993	4.35672	0	0.267747	0.403291	4.62514	0	-4.44409
ENSMUST00000048731	2610034B18Rik	0	0.112421	0.989498	1.29558	0	-0.723287	0.180147	0.396098	0	0	-0.396098	-0.68269	0	0.0608956	-0.722701	-0.632131	0	-2.21233
ENSMUST00000019443	Rnf31	0	0.0977726	1.44759	1.29417	0	0.239916	0.717261	0.533388	0	0.123326	0.200133	-0.147389	0	-0.143354	1.00465	0.743498	0	0.210629
ENSMUST00000039174	Prdm1	0	0.267644	1.9479	1.29212	0	0.367131	0.967325	1.78058	0	3.6048	0.935241	3.17755	0	1.54772	0.45465	1.97972	0	-0.126469
ENSMUST00000063091	Fyn	0	0.806342	1.0452	1.29145	0	0.0947783	-0.518281	0.0179774	0	-0.164699	-0.525949	-0.958091	0	0.592066	-0.477601	0.264252	0	-0.251033
ENSMUST00000031533	Tfec	0	0.526399	1.25312	1.29133	0	0.833548	-0.165438	0.537648	0	0.377798	0.839227	1.02079	0	0.525084	0.962552	1.2555	0	5.0961
ENSMUST00000080015	H2-T22	0	0.115742	1.1347	1.2884	0	0.0967428	1.80448	0.862941	0	-0.0660383	0.262515	-0.000405989	0	0.0358695	1.1293	0.829209	0	-0.290265
ENSMUST00000059372	Rnf24	0	-7.49168	2.17111	1.28727	0	0.470579	-2.20193	-0.337506	0	0.876376	0.442244	0.320679	0	-0.0402229	0.999931	0.375507	0	-1.72485
ENSMUST00000035771	Cd2bp2	0	0.331136	1.12628	1.28342	0	0.17209	0.995437	0.87062	0	0.322326	1.39017	1.2986	0	-0.19497	1.21498	1.06687	0	0.286056
ENSMUST00000113385	Sp140	0	-0.76921	1.32145	1.28256	0	4.87493	4.67326	2.19616	0	0	0	0	0	-0.285258	3.65989	2.83555	0	0
ENSMUST00000028257	Gca	0	0.366791	1.77387	1.27939	0	0.0275236	-0.0471251	-0.232394	0	0.322591	0.448301	0.404509	0	-0.507621	-0.278546	-0.902478	0	0.139421
ENSMUST00000163389	Ilk	0	0.516346	1.50803	1.27817	0	-0.164605	0.983511	0.314358	0	-1.25776	0.758602	-0.122113	0	0.744431	0.866673	1.01555	0	0.358345
ENSMUST00000028311	Traf2	0	-1.14363	1.35075	1.27778	0	0.357182	0.457628	0.353738	0	0.115698	0.634175	0.593099	0	-0.336269	-0.834062	-0.651595	0	0.320208
ENSMUST00000174078	Iffo2	0	0.526864	1.34212	1.27458	0	0.505607	-1.48543	0.659273	0	0.242076	-4.78646	-3.91918	0	-0.212525	2.398	2.24047	0	3.91689
ENSMUST00000041209	Pml	0	0.855529	1.89037	1.274	0	0.141735	1.43576	0.222736	0	-0.187684	0.845826	0.0652269	0	-0.484974	2.18779	1.28051	0	-0.261827
ENSMUST00000141487	Ddhd1	0	0.906411	2.21885	1.27322	0	0.239994	0.344159	0.786407	0	0.3096	0.864908	0.77456	0	-0.792428	-0.296909	-0.871686	0	0.23586
ENSMUST00000143662	Fam129c	0	0	4.77788	1.27282	0	-0.276115	-0.289936	-0.81376	0	0.201678	1.15927	1.23565	0	-0.78929	2.63747	2.17401	0	3.63637
ENSMUST00000033818	Atp11a	0	0.596488	0.652732	1.26911	0	0.315091	-1.002	0.310242	0	-0.697693	-0.290821	-0.188044	0	0.119676	0.891658	1.09105	0	0.23636
ENSMUST00000066427	Sp100	0	0.260568	1.43685	1.26853	0	0.203828	1.22059	0.355826	0	-0.334502	0.567838	-0.179055	0	0.120643	2.04569	1.51161	0	0.192024
ENSMUST00000034369	Psmb10	0	0.299934	1.06778	1.26712	0	0.275875	0.386325	-0.0712055	0	0.227804	0.165206	0.0991327	0	0.0337946	0.98487	0.649359	0	0.590469
ENSMUST00000084526	Slc31a1	0	0.506754	0.77309	1.26567	0	0.274443	1.50234	1.5668	0	0.357706	0.434899	0.726358	0	0.206211	0.0047127	0.393943	0	0.0438552
ENSMUST00000110978	Pilrb1	0	0.0269861	1.40487	1.26263	0	-0.0194126	1.09045	0.869493	0	-0.831619	1.67633	1.18567	0	-0.38736	1.22968	1.42609	0	1.58228
ENSMUST00000100572	Sla	0	-0.279341	0.834013	1.26098	0	-0.132818	0.381159	-0.542623	0	-0.36314	0.429743	0.536682	0	0.0133393	-0.721976	-0.180836	0	0.343293
ENSMUST00000094695	Fam82a2	0	0.528267	1.12429	1.26025	0	-0.0287466	0.165839	0.115983	0	0.124979	-0.0295251	0.252579	0	0.310492	1.26514	1.00246	0	0.0220877
ENSMUST00000030047	Tnfsf8	0	-0.0622237	1.2789	1.25608	0	-1.24246	1.38399	-0.429254	0	-0.736354	-0.308381	-0.841884	0	0.0150868	1.2109	1.05299	0	2.19616
ENSMUST00000045557	Slc7a5	0	0.148114	1.65638	1.25553	0	0.734739	-0.257711	0.807874	0	0.822391	-0.310853	0.831419	0	0.672664	0.545054	0.694505	0	-0.0587523
ENSMUST00000140972	Rasa4	0	0.0662216	1.87312	1.25534	0	0.0653249	4.16417	3.06615	0	-2.39784	-1.54583	0.677037	0	-0.421366	0.767178	0.0351341	0	0
ENSMUST00000102864	Rel	0	-0.0383753	1.83835	1.25441	0	0.0469514	1.7424	1.19279	0	0.0365462	0.910653	0.710351	0	-0.544319	-0.33644	-0.58502	0	0.367192
ENSMUST00000103426	Ighm	0	0.0878869	1.2261	1.24883	0	0.0854842	-0.941142	-0.870031	0	0.0681999	-0.229989	-0.180904	0	0.211727	-1.34575	-1.06129	0	-0.187083
ENSMUST00000042161	Mgat4a	0	0.618556	0.658782	1.24796	0	0.25466	-0.668897	-0.7177	0	-0.441459	-0.812326	-1.15474	0	-0.241151	-1.55756	-1.81414	0	1.13762
ENSMUST00000123325	Ankrd33b	0	-0.0430181	2.24397	1.2473	0	0.322735	0.964594	-0.122385	0	-0.107316	0.441968	0.887263	0	-0.264575	1.20194	0.888356	0	-0.30917
ENSMUST00000000193	Ccl2	0	0.769246	2.13495	1.24303	0	0.0999264	3.06997	1.08946	0	-0.126206	1.73156	1.72611	0	1.11793	3.74523	1.04823	0	1.83839
ENSMUST00000129493	Lilrb3	0	0.469099	0.709074	1.24234	0	0.0810012	-1.34336	-0.333403	0	0.157895	-0.651936	-0.602787	0	0.179118	-0.870174	-0.295189	0	0.031437
ENSMUST00000139674	Kdm2b	0	0.337957	0.757703	1.2406	0	0.0402361	1.45796	0.328358	0	-0.0305381	-0.289036	-0.54716	0	-0.795214	1.46099	1.11683	0	-0.266566
ENSMUST00000102754	Pkp4	0	0.199509	5.94372	1.23873	0	0.465664	-4.39232	0.334318	0	0.0360298	-0.349643	0.142061	0	0	0	0	0	0
ENSMUST00000033941	Plat	0	-0.0388722	1.56466	1.23826	0	0	6.71333	6.78854	0	0	4.5037	3.98315	0	0.200925	4.27269	4.32254	0	0.280939
ENSMUST00000161267	C130026I21Rik	0	0.237634	2.05082	1.2364	0	0.171319	1.43399	0.803557	0	0.185503	0.185503	-1.13194	0	-0.0335302	2.50394	2.00516	0	0.157437
ENSMUST00000136471	Gpbp1	0	0.485292	0.962083	1.23637	0	0.133181	1.01843	0.342697	0	0.600395	0.765312	0.399073	0	0.418837	0.863631	0.764145	0	-0.118892
ENSMUST00000029438	Hipk1	0	0.640623	1.33654	1.23513	0	2.13313	-0.504872	0.935961	0	-0.0891122	-0.164864	-0.28683	0	0	0	0	0	0
ENSMUST00000151485	Ubash3b	0	0.439812	0.673794	1.23413	0	-0.230612	0.260181	1.10515	0	-0.431883	0.79241	0.349332	0	0.353298	2.65308	2.24292	0	0.163167
ENSMUST00000117346	Best1	0	0.0592279	0.870195	1.23118	0	0.513303	3.05195	3.38788	0	-0.635647	-1.32575	-2.6463	0	0.513203	-2.01555	1.05951	0	3.47097
ENSMUST00000020886	Nampt	0	0.61638	1.03347	1.23094	0	0.146833	1.22616	0.473377	0	-0.599559	0.504804	-0.503545	0	-0.18371	1.1801	0.654572	0	0.847775
ENSMUST00000142613	Vamp8	0	0.0846887	1.5294	1.23049	0	0.0209016	-0.303511	-0.549877	0	-0.195141	0.179551	0.102959	0	-0.190794	-0.695657	-0.758734	0	0.137302
ENSMUST00000091186	Intu	0	0.14523	1.0647	1.22973	0	-0.109278	-0.23332	-0.181965	0	0.17115	-0.0161234	0.0249939	0	-0.0540891	1.62929	1.3852	0	-0.293549
ENSMUST00000090952	Fmnl2	0	0.245148	1.15812	1.22958	0	0.0857239	0.7747	0.870049	0	-0.91415	-1.13492	0.190725	0	-0.612123	0.0860959	-0.647286	0	-0.296982
ENSMUST00000110424	Gabpb1	0	1.00396	1.14582	1.22956	0	0.174348	0.424229	0.344974	0	0.513775	0.944909	0.677072	0	0.269873	0.709872	0.509673	0	0.419141
ENSMUST00000059743	Ube2f	0	0.0286288	1.39428	1.22562	0	0.0244078	0.578437	1.22356	0	0.303401	0.375879	1.00642	0	0.0647927	0.945179	1.15549	0	0.32841
ENSMUST00000051310	Ddhd1	0	0.620368	1.94191	1.22386	0	-0.255112	1.13128	0.0343949	0	-0.304566	0.258874	0.0547204	0	-0.534552	-0.921689	-1.10396	0	-0.271683
ENSMUST00000086368	Oas1g	0	-0.313637	1.24115	1.22334	0	-1.52418	5.59224	4.25926	0	2.19616	5.36608	5.64702	0	2.6626	8.26863	8.0889	0	0
ENSMUST00000029700	Sema4a	0	0.134529	1.00342	1.22085	0	0.139691	-1.06797	-0.0840682	0	4.71385	0.680954	5.27303	0	0.280466	1.21901	1.50188	0	-0.0716837
ENSMUST00000107420	Rgs3	0	0.279502	0.905711	1.21688	0	-0.247433	-0.769867	-0.733835	0	-1.0904	0.34981	-0.655879	0	-0.41653	-1.66631	-1.70572	0	-0.10948
ENSMUST00000098060	Arhgap17	0	0.0206977	0.643659	1.21344	0	0.329924	1.13649	0.796088	0	0.757863	1.18891	-0.599707	0	-0.21349	-1.05162	-0.657527	0	0.297559
ENSMUST00000136107	Whsc1l1	0	0.0537573	1.29188	1.21268	0	0.261191	-0.370047	-0.574854	0	-0.0496415	-0.0515212	-0.245285	0	0.0128077	0.401725	-0.330355	0	-0.389541
ENSMUST00000019683	Rcn3	0	0.387895	0.858206	1.21006	0	-0.325654	-1.10951	-1.18804	0	-0.1446	-5.57029	-1.79449	0	-0.644098	-6.00554	-7.16077	0	-0.123576
ENSMUST00000025925	Pla2g16	0	0.070157	1.2377	1.20962	0	0.301336	0.589326	-0.0252245	0	-0.381538	0.157503	-0.723373	0	-0.159465	1.53877	1.08033	0	-0.775104
ENSMUST00000114898	Zc3hav1	0	0.541436	1.24831	1.20674	0	0.0435692	0.77305	0.644913	0	-0.473762	0.402628	-0.176074	0	0.096884	1.44773	0.80827	0	0.0407859
ENSMUST00000018287	Mafk	0	0.277438	1.46907	1.2067	0	0.161176	0.952639	0.427832	0	0.138911	-0.269765	-0.210589	0	-0.0191106	0.783207	0.331507	0	-0.0590298
ENSMUST00000064788	A630001G21Rik	0	0.0653995	1.55967	1.20591	0	0.122247	1.19355	0.989404	0	0.521124	0.73518	0.845655	0	0.493793	2.0854	1.45935	0	0.0181764
ENSMUST00000103749	Iglc2	0	0.0506825	1.23923	1.20509	0	-0.120216	-1.0252	-1.1944	0	0.466443	0.747382	0	0	0.123512	-0.811974	-0.672411	0	-0.660532
ENSMUST00000089017	Fndc3a	0	0.600679	1.21805	1.19806	0	0.324584	-0.270801	0.498728	0	0.186276	0.160216	0.575132	0	0.0821414	0.797986	0.414409	0	0.409981
ENSMUST00000025639	Ccdc86	0	0.37417	1.51619	1.19681	0	0.186319	0.953075	0.850264	0	0.601853	0.118627	0.751932	0	0.529354	1.04246	1.09777	0	0.197155
ENSMUST00000108044	Il18r1	0	1.26103	1.24145	1.19562	0	0.156287	-2.38506	-1.34958	0	0.653835	-0.3069	-0.206928	0	0.227823	-0.203059	0.0638456	0	-0.23543
ENSMUST00000020271	Srgn	0	0.299511	0.848894	1.19363	0	1.49193	-0.452728	1.49193	0	0.147328	0.18988	0.18988	0	0.36627	2.7934	3.12837	0	0
ENSMUST00000154924	Pnpt1	0	-0.668454	0.751559	1.19239	0	0.655351	1.87108	1.44809	0	0.0401655	0.182003	0.068536	0	-0.0966067	0.748761	0.148294	0	0.0629217
ENSMUST00000100705	Dusp14	0	-0.00232208	1.38641	1.19224	0	-1.72972	2.16424	4.07187	0	-2.91744	-2.91744	-2.67878	0	-2.33979	5.5029	5.39529	0	-0.280939
ENSMUST00000057195	Nup62	0	0.395055	0.923507	1.19138	0	-0.385851	-0.0137158	0.151593	0	0.381546	-0.0277289	0.250869	0	0.299605	1.47713	1.42557	0	0.022878
ENSMUST00000026324	Acot9	0	0.0412841	1.33666	1.19094	0	-0.0765634	0.587382	0.219763	0	0.0442932	0.194683	-0.069451	0	0.0523822	1.08094	1.04171	0	0.0733116
ENSMUST00000029717	Cd1d1	0	0.12032	0.740507	1.19057	0	0.102656	0.0332322	-0.63985	0	-0.767775	-0.780298	-1.82091	0	-0.684867	0.795088	0.195155	0	-0.311692
ENSMUST00000114590	Zfp513	0	-0.521848	1.41843	1.19014	0	1.20426	2.05516	2.1945	0	-0.0166661	0.549599	0.140787	0	1.77385	3.2592	2.37425	0	0.11848
ENSMUST00000155587	Gls	0	0.29817	1.35019	1.18749	0	-0.22884	0.675591	0.161374	0	0.0319419	0.185122	0.265686	0	0.207057	0.702911	0.615631	0	0.090263
ENSMUST00000028473	Ube2l6	0	0.0448445	1.1442	1.18582	0	0.0893649	2.13098	0.867975	0	-0.127942	3.86546	4.52714	0	0.190215	2.3478	2.09181	0	2.00183
ENSMUST00000020002	3110003A17Rik	0	-0.0607567	1.60804	1.18494	0	-0.225371	0.602347	0.234869	0	0.229112	0.130819	0.237286	0	0.481905	2.15312	2.17081	0	0.0229576
ENSMUST00000025192	H2-Oa	0	-0.32255	1.71354	1.18453	0	0.138217	0.105087	-0.284613	0	0.0353166	0.0475525	-0.310234	0	-0.177724	-1.04347	-1.82234	0	0.108878
ENSMUST00000043983	Igsf3	0	0.126177	1.42169	1.18393	0	-0.969591	-1.76554	-0.873908	0	-0.466443	0.684295	0.488271	0	-0.237623	-0.724178	-0.933708	0	-1.2471
ENSMUST00000028362	Ly75	0	0.00514482	1.44759	1.18294	0	0.388643	-0.370899	-0.0169169	0	-0.204556	-2.21742	-2.93126	0	-0.419874	1.54061	1.62823	0	0.852008
ENSMUST00000113146	Mtmr14	0	-0.102791	1.94869	1.18073	0	-0.0467938	0.695722	0.164306	0	-0.180477	1.67282	1.1546	0	-0.0756232	1.29452	0.990571	0	0.580031
ENSMUST00000076836	Zeb2	0	0.608058	1.19046	1.17672	0	5.2854	10.9292	11.1515	0	-4.5573	0.43487	0.516023	0	7.49365	8.16326	3.66546	0	5.53921
ENSMUST00000024816	Ftsjd2	0	0.292193	1.13342	1.17609	0	0.104991	0.17692	-0.166522	0	0.185626	0.398347	0.160356	0	0.0730554	0.670966	0.476563	0	0.218317
ENSMUST00000028735	Jag1	0	0.244769	1.32027	1.17118	0	0.497407	0.479162	-0.139758	0	-1.16991	-0.258405	-0.397556	0	-0.478087	1.84	0.911136	0	0.288529
ENSMUST00000023807	Igfbp6	0	0.869916	0.844389	1.16957	0	2.87797	-1.0251	4.65891	0	2.73751	-0.206027	3.51431	0	5.9346	-0.466443	4.94339	0	-0.280939
ENSMUST00000067854	1600014C10Rik	0	0.763662	1.00515	1.16912	0	0.358269	-0.246402	-0.325005	0	-0.148245	-0.183937	-0.3849	0	0.203246	0.932025	0.313024	0	-0.00903736
ENSMUST00000168461	Rnf19b	0	0.318812	0.673093	1.16752	0	0.208668	0.837661	1.3351	0	-0.0464708	0.374133	-0.15371	0	-0.351377	0.59555	0.675589	0	0.905603
ENSMUST00000029773	Cnn3	0	0.410179	0.831872	1.16703	0	0.0500671	-0.516614	0.00153129	0	0.363737	0	-0.286593	0	1.0893	1.36932	2.21811	0	0.76921
ENSMUST00000151894	Pfkp	0	-0.351709	1.57334	1.1653	0	0.236286	0.331405	0.698746	0	-0.17717	-0.893552	-1.19236	0	0.144271	1.40967	0.899464	0	0.181005
ENSMUST00000170163	Sec24b	0	-3.79391	1.55226	1.16239	0	-0.131364	0.362056	0.648923	0	-0.66116	-0.455753	-0.213967	0	0.170954	1.25992	0.661707	0	0.413547
ENSMUST00000114510	Gls	0	0.0817108	1.20933	1.16147	0	0.446713	1.5218	0.474438	0	-0.312343	-0.136088	-0.0330787	0	0.0741398	1.25904	1.16448	0	-0.292848
ENSMUST00000102487	D4Ertd22e	0	0.185461	0.934978	1.16002	0	-0.15204	-0.0283038	0.273027	0	-0.247926	-0.360375	-0.432347	0	0.273004	0.639458	0.235305	0	-0.156538
ENSMUST00000078451	Lilrb3	0	0.662838	0.991096	1.1578	0	0.0186967	-0.995443	-0.0722018	0	0.0405336	-0.529535	-0.331156	0	0.176435	-0.747023	-0.233553	0	-0.0878625
ENSMUST00000145303	Lcp1	0	0	1.15584	1.15584	0	-0.482824	-0.52545	-0.482824	0	-0.0740253	1.72525	1.67216	0	-0.0205739	0.645993	0.345887	0	0
ENSMUST00000005829	Ampd3	0	0.0668697	1.56442	1.1545	0	0.0259657	-0.831882	-0.758427	0	-0.229899	-0.05884	-0.602656	0	0.0856939	3.60617	2.86927	0	-0.1252
ENSMUST00000015456	Gadd45b	0	0.127403	1.79616	1.15095	0	0.0406767	3.10249	2.53596	0	1.88831	5.04341	5.58781	0	0.285686	0.578658	0.714263	0	0.670691
ENSMUST00000163425	Stx11	0	0.182298	1.75981	1.14983	0	0.279016	1.18218	1.16786	0	0.2438	1.36799	1.2187	0	0.00793405	0.41892	0.631279	0	0.691608
ENSMUST00000168512	Map4k4	0	0.551826	0.693021	1.14945	0	-0.0166467	-0.68684	-0.282727	0	-0.174689	0.0198834	-0.378546	0	-6.3118e-05	-1.58256	-1.12308	0	-0.358778
ENSMUST00000048116	Slc7a1	0	0.0967089	1.44444	1.14731	0	0.136686	0.447422	0.291513	0	0.83626	0.270992	1.54034	0	0.134711	0.836169	0.898727	0	0.101165
ENSMUST00000111744	Ktn1	0	0.412715	1.2262	1.14655	0	-0.106241	0.070855	-0.468103	0	-0.112937	-0.178297	0.0373939	0	0.479581	1.76953	1.84947	0	-0.0775834
ENSMUST00000119797	Rabgef1	0	-0.114163	1.12411	1.14468	0	0.00661462	1.96026	1.57696	0	-0.113858	0.730022	0.865848	0	-0.0401383	0.775319	0.709733	0	0.329835
ENSMUST00000161505	Hmgn3	0	-0.457978	0.801353	1.14234	0	0.828508	1.76092	1.1558	0	-0.540825	-1.62122	-2.08766	0	-0.2984	1.0981	0.826173	0	5.64702
ENSMUST00000047906	Tiparp	0	0.00848393	0.97785	1.13826	0	0.155605	0.656503	1.75779	0	0.333775	0.268801	0.54973	0	0.445945	0.815729	1.11692	0	-0.260673
ENSMUST00000169845	Sptlc2	0	0.638805	1.17522	1.13709	0	0.564175	0.818778	0.991963	0	-0.127952	-0.501016	-0.496967	0	0.0899756	1.39887	1.20277	0	0.113261
ENSMUST00000030044	Orm1	0	0.142266	1.19831	1.13555	0	-0.0358044	2.90218	4.6288	0	-0.466443	2.70348	2.95972	0	0.0849148	3.85917	4.67589	0	2.19616
ENSMUST00000037633	Zc3h7a	0	0.0220049	1.15934	1.1324	0	0.0303548	0.160323	0.182066	0	0.417895	0.0133702	0.123166	0	0.184653	0.732413	0.620306	0	0.0860826
ENSMUST00000099357	Tmpo	0	0.677446	0.933612	1.13198	0	-0.476885	0.0755783	-0.525854	0	0.750814	0.101243	0.255572	0	0.306041	1.88527	0.934525	0	4.90322
ENSMUST00000089011	Snn	0	-0.0740627	1.27333	1.12876	0	0.117819	-0.47591	-0.474839	0	-0.260013	-0.797523	-0.783705	0	-0.205287	2.29041	2.01456	0	-0.219314
ENSMUST00000031565	Fscn1	0	0.0240474	1.32579	1.12688	0	0.131176	2.24985	1.94714	0	3.45943	6.40599	5.64414	0	0.81761	1.87161	1.87161	0	1.33217
ENSMUST00000160213	Samhd1	0	1.64508	1.79784	1.12649	0	4.13863	7.19924	5.63887	0	-0.788828	-3.87371	0.496649	0	0.458502	2.28859	1.26381	0	-0.0971766
ENSMUST00000006128	Rcn1	0	0.0746997	1.14887	1.12458	0	0.0619586	0.2339	0.238913	0	0.178103	-0.600668	-0.328513	0	0.662964	1.82611	1.15642	0	0.0707672
ENSMUST00000023869	Denr	0	0.0457468	1.32166	1.12326	0	-0.15121	1.41984	0.628215	0	0.408567	0.4851	0.482054	0	0.154906	0.959026	0.868689	0	0.418658
ENSMUST00000119166	Zcchc2	0	0.0783722	1.62008	1.12043	0	0.299315	0.961186	0.60662	0	-0.0242973	0.321067	-0.387112	0	-0.300365	1.38619	0.785384	0	0.132369
ENSMUST00000060441	Pik3r6	0	0.0682878	1.2491	1.11741	0	-0.0237052	0.197948	0.172355	0	0.18799	0.731008	0.596668	0	0.0864462	-1.39835	-0.297727	0	0.461858
ENSMUST00000126391	Cxcl16	0	0.291574	0.884687	1.11549	0	0.986313	4.34045	3.45804	0	-0.61905	2.94858	2.02679	0	0.323384	-0.853221	-0.839921	0	4.33899
ENSMUST00000024988	C3	0	0.170476	1.72623	1.115	0	0.166908	1.99696	1.51357	0	-0.215442	1.3915	1.02197	0	0.101931	0.813946	0.630988	0	2.73848
ENSMUST00000060484	Clec4a1	0	0.179708	0.986575	1.11464	0	-0.270318	2.33546	2.57711	0	-0.665787	0.0206035	0.273803	0	0.322611	0.013326	0.510903	0	1.60371
ENSMUST00000096430	Zhx2	0	0.330367	0.787659	1.11213	0	0.021496	0.836833	-0.247095	0	-0.586452	-0.347144	0.169049	0	6.3964	6.78395	0.241286	0	0.871885
ENSMUST00000136131	Ccl9	0	0.271644	1.94945	1.11118	0	-0.013037	1.26646	0.776661	0	0.41427	0.799052	0.919308	0	-0.185602	1.48876	0.663652	0	0.878991
ENSMUST00000130697	Irf9	0	0.41293	0.7709	1.10926	0	0.611849	1.9383	1.67896	0	0.595692	1.37035	0.440445	0	-0.0195795	1.18782	0.815635	0	0.558484
ENSMUST00000097911	Kdm4a	0	-0.133037	1.98306	1.10876	0	1.69788	3.2956	1.87738	0	0.762146	-3.97037	-0.678553	0	-0.0287716	0.664443	0.756442	0	-5.19027
ENSMUST00000060495	Casz1	0	0.287346	0.741754	1.1085	0	0.0824889	0.281468	0.261299	0	-0.545793	0.112505	-0.0356774	0	-0.614569	1.33922	0.5341	0	-0.00947888
ENSMUST00000112138	Dync1i2	0	0.634865	1.48123	1.10367	0	-0.0881865	0.565257	0.20051	0	-0.115316	0.275097	-0.37098	0	0.329901	0.660953	0.600395	0	-0.225691
ENSMUST00000138109	Mthfs	0	0.286677	1.96569	1.10304	0	-0.364756	2.87199	1.56338	0	0	0.482617	0	0	-0.123628	1.98649	1.15592	0	3.98577
ENSMUST00000113232	Eif4e2	0	-0.391115	0.75122	1.10219	0	0.281874	0.64025	0.647308	0	-0.0595391	-0.30238	0.256814	0	-0.0645903	1.048	0.493072	0	-0.128545
ENSMUST00000133640	Jag1	0	-0.53809	1.70595	1.10167	0	-0.655304	-1.03986	-4.60588	0	0.94906	0	0.747382	0	-0.379084	2.70453	1.37885	0	1.72972
ENSMUST00000165130	E230013L22Rik	0	0.518587	1.81037	1.1008	0	0.414931	4.85413	3.80073	0	-0.12368	0.517721	-0.795664	0	-0.205534	0.81434	-0.65033	0	1.84229
ENSMUST00000079772	Tnfrsf11b	0	-4.35479	1.64239	1.10024	0	-0.289507	3.5786	3.50755	0	-0.373989	0.392031	0.399492	0	0.615255	1.69252	1.93199	0	3.16993
ENSMUST00000111754	Tor1aip2	0	-0.184328	0.891561	1.09911	0	-0.049587	0.445338	0.488712	0	0.328722	0.763978	0.671906	0	-0.5545	2.48816	1.58971	0	-0.0571421
ENSMUST00000023538	Mylk	0	-0.689481	0.877789	1.09896	0	0.0274554	0.216832	0.702532	0	0.173667	0.317069	1.32548	0	0.470497	0.484478	2.57522	0	0.315279
ENSMUST00000125054	Pxn	0	0.990114	1.50452	1.09874	0	0.292407	-0.216275	-0.114704	0	0.422418	0.791001	0.544331	0	-0.4443	1.8017	1.46378	0	-0.0237528
ENSMUST00000087033	Igj	0	0.117	0.881333	1.09845	0	-0.323453	-0.289437	-0.224524	0	-3.45826	-0.445773	0.21332	0	0.180341	-1.84045	-1.70972	0	-3.77214
ENSMUST00000168015	Mov10	0	0.0201022	1.67421	1.09819	0	0.159777	0.686435	0.39324	0	-0.537992	0.564334	0.117363	0	-0.0642152	2.11448	1.70094	0	0.355017
ENSMUST00000043150	Acsl5	0	0.165535	0.647492	1.0953	0	-0.0354861	0.890836	0.905234	0	0.162344	0.0596702	1.0527	0	0.310226	0.286047	1.24054	0	0.28268
ENSMUST00000061047	Phlpp1	0	-0.13876	1.65375	1.09154	0	0.0118724	-0.172321	-0.233826	0	-0.574419	-0.192427	-0.754563	0	-0.12513	-1.11106	-1.10091	0	-0.224991
ENSMUST00000071792	1110038F14Rik	0	0.200859	1.17035	1.0914	0	-0.0538147	0.0948035	-0.187822	0	0.0958186	0.0385031	0.10935	0	0.046945	0.948207	0.79822	0	-0.039148
ENSMUST00000096069	BC016423	0	-0.0122926	1.19161	1.08311	0	0.234075	0.64311	0.551239	0	0.363702	-0.0127253	0.662309	0	-0.0655773	1.18842	0.601243	0	0.188731
ENSMUST00000132641	Sp100	0	0.320024	1.3044	1.083	0	0.113557	0.986898	0.304224	0	-0.158462	0.899413	-0.0651846	0	0.14734	2.29613	1.73316	0	0.192647
ENSMUST00000073477	Cd47	0	0.200919	0.823751	1.08299	0	0.267119	0.394566	1.19603	0	-0.0347587	0.727487	0.849271	0	-0.0259887	0.506471	0.377477	0	0.180786
ENSMUST00000028229	Zeb2	0	-0.165486	1.33054	1.08061	0	0.103702	2.99135	2.22599	0	-0.253119	0.789357	1.20747	0	-0.330132	0.279998	0.158319	0	0.357836
ENSMUST00000103464	Ighv4-1	0	-2.19616	0.684295	1.08039	0	0.931269	-1.4155	0.76921	0	0	0	0	0	-0.231134	-2.16446	-1.72904	0	0
ENSMUST00000169401	Ttc39c	0	0.211464	2.09565	1.07751	0	0.0673782	3.41776	1.56082	0	-0.655796	-0.533742	-1.4326	0	0.511612	1.08	1.01228	0	0.801315
ENSMUST00000117762	Itgal	0	-0.0638047	1.36523	1.07731	0	0.259171	-0.136822	-0.766216	0	1.84774	1.482	-1.02251	0	-6.60019	0.378056	-6.26149	0	0.770348
ENSMUST00000023882	Sympk	0	0.980469	1.74127	1.07471	0	0.286533	0.0194834	0.141255	0	0.229602	0.202489	0.274925	0	-0.216252	0.79362	0.687776	0	-0.0294893
ENSMUST00000161157	Ms4a6b	0	-0.201491	1.59584	1.07284	0	-0.481137	1.1531	0.315462	0	0.810613	0.050778	0.701108	0	-0.108928	1.66213	0.630599	0	-5.51499
ENSMUST00000105470	Man1a	0	-0.65528	0.87899	1.07279	0	3.07487	1.65024	1.15144	0	4.5078	2.39511	3.00888	0	-1.53987	1.08068	1.02267	0	-2.39374
ENSMUST00000077277	Trip10	0	-0.22	1.45766	1.06744	0	0.143181	1.09021	0.682245	0	-0.0180703	-0.262323	-0.019543	0	0.578958	1.29111	1.1702	0	0.0551191
ENSMUST00000090893	Crtc2	0	-0.776283	1.52809	1.06728	0	0.318683	0.562234	0.794563	0	0.170446	0.247504	0.511511	0	-0.466557	1.43761	1.01153	0	0.69844
ENSMUST00000098492	9330175E14Rik	0	0.0865188	0.670574	1.06456	0	1.175	2.59594	1.66878	0	2.19616	3.45943	1.72972	0	0.820162	4.2548	3.08848	0	-1.23
ENSMUST00000107855	Glipr2	0	0.0331522	5.26747	1.06456	0	-0.127916	-1.08734	-1.7182	0	-0.240285	-0.632132	0.436755	0	0.383731	0.743644	1.06885	0	-0.0956771
ENSMUST00000073428	Slc39a4	0	0.0676847	1.50032	1.06359	0	-0.0285698	0.643603	0.383628	0	-0.149045	1.00672	0.564438	0	0.0149207	0.524586	0.638828	0	1.32169
ENSMUST00000093152	9930111J21Rik2	0	0.659144	2.60431	1.06202	0	-1.09753	0.51942	0.134566	0	-0.860838	0.532475	-0.655304	0	-0.678042	2.55577	0.864732	0	0.599136
ENSMUST00000019631	Trip10	0	0.100712	1.36082	1.06008	0	-0.452901	0.656054	0.312109	0	0.0819297	-0.0263053	0.0488301	0	-0.0339849	0.914604	0.831801	0	-0.0367884
ENSMUST00000129121	Coro2a	0	-0.0681022	4.67674	1.05774	0	0.0858695	-1.86862	-1.7475	0	-0.357197	-1.11403	-1.91661	0	0.082281	2.20064	1.07125	0	-0.101147
ENSMUST00000000421	Tssk3	0	0	1.05774	1.05774	0	-0.280939	0.488271	-0.747382	0	2.19616	0	0	0	0.171511	2.49312	1.70363	0	-2.19616
ENSMUST00000097622	Fam53c	0	0.0434282	1.03433	1.05646	0	0.0783027	0.706239	0.435096	0	0.0877255	0.265434	0.214314	0	0.0348105	0.675692	0.466693	0	-0.167983
ENSMUST00000070642	Cebpb	0	0.614839	1.08186	1.05468	0	0.39686	1.36735	1.39416	0	0.0311611	0.0903746	0.235005	0	0.627189	-0.165915	1.23542	0	0.527511
ENSMUST00000116503	Pik3ap1	0	0.257588	0.885692	1.05404	0	-0.00492007	1.90757	1.8119	0	-0.0135629	0.36628	0.512598	0	0.268522	0.146546	1.17668	0	1.19771
ENSMUST00000112161	Tlr7	0	-0.303526	1.96868	1.05057	0	-3.78645	-2.63782	-4.36026	0	0	3.56978	3.51671	0	-4.37903	2.37931	0.981608	0	0
ENSMUST00000148390	Slc22a23	0	-0.97426	1.11216	1.0503	0	0.0840168	-0.417685	1.09575	0	0.74666	1.13416	0.995862	0	0.0219774	0.877576	0.927615	0	-0.239739
ENSMUST00000064922	Junb	0	0.202833	1.33862	1.04978	0	0.969671	2.26082	2.35689	0	1.18463	0.946192	1.61922	0	0.0840903	0.215119	0.459133	0	0.251134
ENSMUST00000057015	Slc4a7	0	-0.229261	1.54354	1.04858	0	-0.1855	0.607734	0.374108	0	-0.186916	-0.187581	-0.109525	0	-0.344405	-0.670785	-0.883586	0	-0.373021
ENSMUST00000086523	Pxn	0	0.63801	0.978459	1.0481	0	0.114823	-0.342483	0.03453	0	0.0874185	0.0926953	0.00360137	0	-0.574113	1.57629	1.41139	0	-0.257003
ENSMUST00000055230	Whamm	0	0.0595346	1.61749	1.04669	0	-0.151642	-0.184691	-0.246304	0	0.702251	0.920847	1.451	0	0.593186	0.866851	0.2121	0	0.0844496
ENSMUST00000080322	Oas1a	0	-0.0455267	0.978882	1.04655	0	-0.222395	3.27879	2.16704	0	-0.39561	1.8625	0.824286	0	0.155296	4.55824	4.36395	0	0.711006
ENSMUST00000021412	Psma6	0	0.0261526	0.74096	1.04532	0	-0.063377	0.44668	0.818198	0	0.16608	0.767637	0.6974	0	0.267882	1.04437	1.21368	0	0.10413
ENSMUST00000046689	2810474O19Rik	0	0.402426	1.28037	1.04099	0	-0.222441	1.09433	0.566772	0	0.524146	0.382278	0.661276	0	-0.0942404	-0.0811429	-0.270064	0	0.0439325
ENSMUST00000107896	Trim25	0	0.0785643	1.41455	1.04075	0	0.120581	1.50702	0.732074	0	-0.102855	0.843075	-0.0220447	0	-0.115826	0.0616828	-0.44438	0	0.0273204
ENSMUST00000175820	A230050P20Rik	0	-0.372925	2.17426	1.03433	0	0.530888	1.93074	0.859976	0	-0.186048	-0.301795	-0.357764	0	-0.0607538	1.93257	1.09617	0	0.293341
ENSMUST00000163254	Gsr	0	0.0229601	0.711043	1.03401	0	0.0344003	0.0721921	-0.185929	0	0.365723	1.17682	1.33295	0	0.496611	0.430544	0.533343	0	-0.0316965
ENSMUST00000112191	Parp11	0	-5.35755	1.25317	1.03323	0	-0.012745	6.26814	0.536337	0	-1.86954	5.30183	3.00391	0	4.47574	6.27577	6.49155	0	0.274265
ENSMUST00000072376	Rnf14	0	-0.193052	1.01749	1.02999	0	-0.146358	-0.00475159	-0.216763	0	-0.0419047	0.180163	-0.156526	0	-0.334243	1.67526	1.59411	0	0.272913
ENSMUST00000121766	Plagl1	0	-0.65033	1.01239	1.02973	0	0	6.26581	0	0	3.92587	2.19616	4.20681	0	-4.07503	2.51896	0.906223	0	1.72972
ENSMUST00000129489	Fam188a	0	-5.31786	5.65175	1.02638	0	-0.36844	-0.841672	-5.01233	0	-0.285444	-0.381623	-0.492629	0	-0.748667	3.44363	-4.49859	0	-5.78041
ENSMUST00000034512	Oaf	0	-0.0929453	1.64436	1.02372	0	0.0542477	0.16805	0.298368	0	-0.0278871	0.0612404	-0.0531742	0	0.547747	2.02079	2.37558	0	-0.156089
ENSMUST00000120007	Tmem219	0	0.034106	1.06668	1.02321	0	0.351992	0.372192	0.178845	0	-0.391429	-0.428912	-1.20339	0	-0.0814288	1.82625	0.74201	0	-0.0581931
ENSMUST00000165649	Ghitm	0	-0.0208952	0.948293	1.02188	0	-0.129942	0.907669	0.48673	0	0.0115068	0.463591	0.598085	0	0.0851805	0.766953	0.766953	0	0.0360862
ENSMUST00000107214	Psip1	0	0.833947	1.20204	1.02171	0	-0.471223	-0.384445	-0.489618	0	0.0748704	0.261169	0.128604	0	-0.0321882	1.57811	1.37754	0	-0.108225
ENSMUST00000046974	Fbxw17	0	0.14066	0.75986	1.0214	0	0.0839461	1.25952	0.776584	0	-0.0517764	0.233709	-0.360372	0	0.00739471	1.74638	1.15082	0	-0.0048724
ENSMUST00000014743	Csf1	0	-0.0671805	1.47866	1.0181	0	0.383626	1.36611	0.896879	0	0.680596	-0.0987961	-0.0786566	0	0.137873	3.43859	2.54867	0	0.100116
ENSMUST00000037198	Osgin2	0	-0.117302	1.31519	1.01809	0	0.246412	2.06085	1.20005	0	0.244863	0.7645	0.949651	0	-0.114102	0.603391	0.248965	0	0.463383
ENSMUST00000168651	Sbno1	0	-0.0435697	1.15912	1.01797	0	0.174376	1.1218	1.06801	0	0.0416885	0.137965	0.484346	0	-1.64244	0.443353	0.0812026	0	-5.78336
ENSMUST00000109848	Wars	0	0.419785	0.674271	1.01731	0	-0.000668875	0.152126	0.216744	0	0.333292	-0.150175	0.216114	0	0.0459262	0.680571	0.635341	0	0.129381
ENSMUST00000060404	Tor1aip2	0	0.257365	1.21596	1.01669	0	0.195794	1.33374	0.627105	0	0.271724	0.557635	0.334469	0	0.0522912	1.46021	1.04654	0	0.0018143
ENSMUST00000030207	Psip1	0	-0.170336	0.867692	1.01313	0	-0.218499	-0.377192	-0.478169	0	-0.191275	-0.122629	-0.186233	0	0.123275	1.39287	1.41015	0	-0.190178
ENSMUST00000059349	Tlr1	0	0.300974	1.76603	1.00963	0	0.74642	1.92274	2.49711	0	1.10564	2.3004	2.64027	0	-0.232118	0.197833	-0.162415	0	-0.210008
ENSMUST00000165366	Gpr124	0	-0.1803	1.09537	1.00766	0	0.0471197	-5.80158	-3.32448	0	1.2471	1.2471	-0.482617	0	-0.0251393	-4.01207	-4.75562	0	-4.20681
ENSMUST00000033876	Gpr124	0	-0.1803	1.09709	1.00766	0	0.0471197	-5.80158	-3.32448	0	1.2471	1.2471	-0.482617	0	-0.019191	-4.01538	-4.75894	0	-4.20681
ENSMUST00000044060	Cd209c	0	-0.0900041	1.79548	1.00738	0	-0.0823517	-0.575958	-0.795669	0	0.237504	0.329094	0.471192	0	0.0543638	-1.42287	-1.63712	0	0.151959
ENSMUST00000048490	Larp1b	0	0.0321829	0.969151	1.00687	0	0.099149	0.517469	0.382479	0	0.396227	0.00592819	0.276468	0	0.259216	1.73903	1.62218	0	0.0449397
ENSMUST00000156133	Il10rb	0	0.0113511	1.56233	1.0067	0	-0.129342	2.56771	2.32252	0	-0.0488367	1.3425	0.569953	0	-0.0691232	0.184972	0.90946	0	0.44199
ENSMUST00000169076	Il10rb	0	0.0113511	1.58014	1.0067	0	-0.129342	2.56975	2.32824	0	-0.0488367	1.3425	0.569953	0	-0.0691232	0.184972	0.90946	0	0.44199
ENSMUST00000023580	Usp25	0	0.192607	0.980475	1.00394	0	0.100516	1.03221	0.135618	0	-0.0618791	0.312539	-0.146458	0	-0.0183947	1.70914	0.984926	0	0.0521766
ENSMUST00000019929	Katna1	0	0.100426	1.22868	1.00306	0	0.210473	0.212428	0.125703	0	-0.056083	-0.139148	0.174449	0	2.86539	3.68084	3.32162	0	0.0287822
ENSMUST00000114996	Optn	0	-0.150417	0.748819	1.00236	0	0.327077	1.1029	0.963649	0	-0.0598852	1.05714	0.844852	0	0.148846	1.80738	2.07436	0	-0.163761
ENSMUST00000120784	Trafd1	0	0.24678	1.11446	1.0001	0	0.408483	1.86705	1.07737	0	0.595639	1.20964	1.19488	0	-0.0658469	1.06608	0.803793	0	0.294023
ENSMUST00000096127	Ccdc50	0	0.0835088	1.3316	0.999594	0	0.26513	0.320981	0.738707	0	0.273002	0.290236	0.673584	0	0.8361	2.99006	2.26299	0	4.18
ENSMUST00000029106	Zbtb46	0	0.0195647	1.09441	0.999547	0	-0.788583	0.0990186	-0.598048	0	-1.23327	0.454338	-0.979037	0	-0.131821	0.630107	0.465915	0	0.249016
ENSMUST00000025081	Zeb1	0	-0.10732	1.56229	0.999246	0	-0.163498	-0.209417	-0.301627	0	-0.238654	0.8017	0.858417	0	0.236146	0.704891	0.966925	0	0.111824
ENSMUST00000100405	Bmp1	0	0.776555	1.80309	0.998714	0	-2.19616	3.11715	0.640054	0	-2.19616	-2.19616	-2.19616	0	-0.592696	2.9323	1.99645	0	0
ENSMUST00000005103	Nfe2l3	0	0	0.822542	0.996153	0	0	0	0	0	0	0	0	0	-0.641553	-1.68607	-1.78101	0	0
ENSMUST00000014290	Apbb1ip	0	0.0999364	1.61344	0.991128	0	-0.156936	-0.830391	-1.45209	0	-0.0547685	-0.250387	-0.446038	0	-0.399165	-0.988308	-1.28888	0	0.133771
ENSMUST00000038388	A230046K03Rik	0	-0.0433875	0.993558	0.991064	0	0.0439784	0.540014	0.369575	0	0.0598496	0.224985	0.169762	0	0.0429988	0.919357	0.613125	0	-0.030967
ENSMUST00000111293	Phf21a	0	0.804682	1.12062	0.984156	0	-0.210182	-1.11042	-0.972451	0	0.0448179	0.263633	0.0319153	0	-0.43112	1.30307	0.935866	0	-0.307484
ENSMUST00000176939	Aldh18a1	0	0.396852	0.731741	0.984089	0	0.325928	-0.20543	-0.227421	0	0.722332	-0.949534	-0.0713593	0	0.96768	1.19034	0.518197	0	0.0347701
ENSMUST00000098250	Fchsd2	0	0.431573	1.09431	0.982259	0	-0.0265826	0.450099	0.946396	0	0.266318	0.376826	0.752886	0	0.418536	2.41435	2.84881	0	0.612886
ENSMUST00000034087	Snx20	0	0.178458	1.11125	0.981453	0	0.258077	1.01208	0.375178	0	-0.279196	0.357719	0.0390987	0	-0.0971011	-1.07562	-1.15413	0	0.0448591
ENSMUST00000109726	Mta1	0	0.25529	1.04283	0.978528	0	-0.0545141	-0.0755684	0.0288777	0	0.0680763	-0.0618785	0.145436	0	1.84079	2.47825	-3.93892	0	-0.0661655
ENSMUST00000160572	Pvr	0	0.871021	1.38432	0.977424	0	-0.545118	0.459214	1.16847	0	0.998658	-0.983321	1.46579	0	1.56292	5.51823	5.23555	0	0.109359
ENSMUST00000174583	Gigyf2	0	-0.424649	0.973372	0.974982	0	-0.0436108	0.268808	0.235159	0	0.0745965	0.212968	0.373776	0	0.369296	2.21507	1.46441	0	0.0936026
ENSMUST00000015981	Sqstm1	0	-0.0996375	1.29387	0.97479	0	-0.192656	2.81349	1.42308	0	0.139594	1.82246	1.78033	0	-0.0400056	0.918394	0.451171	0	0.573473
ENSMUST00000130784	Socs2	0	0.280939	3.45086	0.973766	0	-0.587945	-0.637414	-1.14148	0	2.67684	4.46753	1.13842	0	0.12687	1.77168	1.34687	0	0.275725
ENSMUST00000153735	Pdlim2	0	0.284301	0.690645	0.97373	0	0.481141	0.347627	0.204963	0	-0.997867	0.0708575	-2.04304	0	-0.815696	-1.66395	-1.69695	0	0.17465
ENSMUST00000135732	Sema4a	0	0.629421	0.928041	0.97046	0	0.343636	-0.744028	-0.414158	0	-2.69169	-2.60772	-1.16653	0	0.159771	2.86085	3.1002	0	-0.108894
ENSMUST00000166233	Denr	0	0.0870609	1.24603	0.96953	0	0.0755237	1.85868	1.04171	0	0.0260457	0.405532	0.439506	0	0.688933	1.68339	1.26916	0	0.336268
ENSMUST00000005066	Map2k1	0	0.0672472	0.911176	0.968039	0	-0.088318	0.518017	0.316925	0	-0.0391467	-0.638387	-0.729463	0	0.0163611	1.79992	1.48626	0	0.264188
ENSMUST00000090925	Baz2b	0	0.945407	1.57592	0.966764	0	0.069489	-1.42399	-1.66503	0	0.220912	-0.308569	0.0482593	0	-0.227706	-0.216751	-0.0659576	0	-0.478368
ENSMUST00000029142	Eif6	0	0.0407715	1.12108	0.964599	0	0.0588187	0.527715	0.411208	0	0.315489	0.464076	0.64936	0	0.331048	0.531862	0.738602	0	0.140861
ENSMUST00000133252	Eif1ax	0	0.489533	0.928579	0.964516	0	-0.35285	1.45694	1.68878	0	0.684722	0.493574	1.03255	0	0.199864	1.32505	1.29448	0	-0.102628
ENSMUST00000000642	Hk2	0	0.214167	0.812375	0.961963	0	-0.0654937	0.452506	0.747088	0	0.079288	-0.210293	0.0115209	0	-0.120006	0.771659	0.511581	0	0.164809
ENSMUST00000024078	March5	0	0.125044	0.990243	0.961008	0	-0.0391214	0.561846	0.194816	0	-0.0383911	0.0902361	-0.0240405	0	0.0259988	2.16046	1.3842	0	0.0547362
ENSMUST00000160961	Clcn7	0	0.217864	0.953434	0.960987	0	-1.31819	1.65722	1.21135	0	0.108207	0.0751628	-0.184399	0	1.61116	1.97618	2.52108	0	-5.01609
ENSMUST00000093220	Cpeb4	0	0.182748	0.753346	0.960499	0	0.540497	2.31482	1.22186	0	0.170058	0.132955	0.150943	0	-0.676323	-0.226866	-0.0821184	0	0.163742
ENSMUST00000109412	Cpeb4	0	0.152148	1.29079	0.959888	0	0.0967778	2.62048	1.54302	0	-0.0713602	0.31921	0.378428	0	-0.166204	0.660036	0.397389	0	0.0899257
ENSMUST00000034984	Rasa2	0	-0.108546	1.22638	0.955818	0	0.00625783	-0.17791	-0.334532	0	0.096272	0.111455	0.010475	0	-0.128027	2.66592	2.62328	0	0.378124
ENSMUST00000154322	Siglecg	0	4.16321	4.8892	0.955401	0	0.00544179	-1.02916	-1.26351	0	0.94906	0.94906	0.747382	0	-0.0709017	1.11091	1.39051	0	-0.0537644
ENSMUST00000089119	Rnaset2b	0	-0.12452	1.38662	0.953472	0	-0.117424	0.483592	0.399342	0	-0.0730172	0.473619	0.324418	0	-0.377301	0.998998	1.11914	0	0.0910115
ENSMUST00000021729	Gpr132	0	-0.114962	1.5778	0.950957	0	-0.135239	1.80849	1.10555	0	-0.490454	1.04679	0.661255	0	-0.122202	-0.438476	-0.385813	0	0.123434
ENSMUST00000029170	Rbl1	0	0.0763626	0.990838	0.950924	0	0.0299705	-0.0683897	-0.0675928	0	-0.248013	0.0744748	-0.555879	0	-0.191021	1.09518	0.826545	0	-0.163795
ENSMUST00000029550	Tpm3	0	0.505287	0.613611	0.947537	0	-0.0132392	-0.482338	0.38255	0	0.213691	0.110538	-0.259226	0	0.0611433	0.534385	0.562817	0	0.348273
ENSMUST00000079213	Prpf38a	0	0.25712	1.27651	0.947053	0	0.115357	0.660504	0.469427	0	-0.0849605	-0.0919934	-0.0669922	0	0.305096	1.01999	0.74559	0	-0.0352106
ENSMUST00000111757	Tor1aip2	0	0.296121	1.27145	0.946145	0	0.112526	1.08337	0.726757	0	0.185392	0.347595	-0.0278193	0	-0.551929	1.10401	0.243554	0	0.136536
ENSMUST00000044833	Oas3	0	0.245886	1.25618	0.944718	0	0.559614	2.76466	1.82421	0	-0.215799	1.33213	0.253838	0	0.540422	5.13997	4.10528	0	1.15
ENSMUST00000004377	Ptpn6	0	-0.0323573	0.650886	0.944683	0	0.0452019	0.496371	0.541862	0	0.126152	1.18125	1.08722	0	-0.0473961	1.06853	0.718529	0	0.409642
ENSMUST00000171112	Ube2f	0	0.0453003	0.749177	0.944376	0	-0.062131	0.61378	1.07306	0	0.152055	0.642153	1.00689	0	0.364236	1.05937	1.37636	0	0.322999
ENSMUST00000155278	Cpeb4	0	-0.392794	0.756122	0.944219	0	-5.00207	3.24549	1.95096	0	-0.0813254	0.545811	-0.382587	0	-0.133563	0.597144	0.43332	0	-0.143112
ENSMUST00000106406	Kdm4a	0	0.117399	1.44097	0.94405	0	-0.120327	-0.140055	-0.0896944	0	-0.316415	-0.423622	-0.268201	0	-0.198101	0.836963	0.691171	0	-0.0320632
ENSMUST00000161576	Herpud1	0	0.108487	1.03951	0.943697	0	-0.13427	0.723834	0.793528	0	0.463715	1.07809	1.10375	0	-0.145808	-0.760321	-0.831934	0	0.185603
ENSMUST00000072692	Plec	0	0.232287	0.591741	0.942224	0	1.64465	0.678331	0.608593	0	0.338437	-1.29291	-1.14999	0	-1.43698	-0.287587	-1.65844	0	-0.829008
ENSMUST00000105571	Plekhn1	0	0.0519513	0.897115	0.941545	0	-0.20243	0.422723	0.0352773	0	-0.284729	-0.766614	-1.08557	0	-0.17505	0.791415	0.468085	0	0.0950022
ENSMUST00000043784	Tdrd7	0	0.345948	1.34918	0.936788	0	0.148469	1.50999	0.230393	0	-2.3746	-0.0495079	-0.660836	0	0.269716	2.53528	2.16826	0	0.349943
ENSMUST00000027639	Marco	0	-0.0286043	1.27237	0.936589	0	0	11.1969	7.16836	0	0	5.65559	4.20681	0	-0.627381	2.90305	2.41143	0	2.96537
ENSMUST00000001258	Uhrf1	0	0.779466	1.60594	0.933043	0	0.0928862	-0.334427	-0.389877	0	2.9279	-0.242028	4.95899	0	0.00152932	0.978377	0.886177	0	0.184838
ENSMUST00000025646	Slc15a3	0	0.194157	0.991487	0.93067	0	0.409742	2.51385	1.74644	0	-0.044078	0.108103	0.209362	0	0.175531	1.5069	1.27004	0	1.60664
ENSMUST00000091252	Sec16a	0	0.708087	0.612559	0.930127	0	0.385373	-0.230128	0.458783	0	0.447441	-0.123282	0.178436	0	-1.55241	0.0407397	-0.184931	0	0.565356
ENSMUST00000162718	Luc7l2	0	4.06218	0.834338	0.929446	0	0.25203	-6.97713	-0.734241	0	-0.247554	-0.700263	0.0255753	0	-0.422933	4.3689	0.414454	0	-0.468738
ENSMUST00000112464	A830080D01Rik	0	0.0138837	1.02753	0.929348	0	-0.0275987	0.92808	0.116552	0	-0.175487	0.0147752	-0.0242134	0	0.25438	0.830891	0.686233	0	0.137242
ENSMUST00000019064	Cxcl16	0	0.599068	0.831829	0.929166	0	0.395205	3.9377	3.05664	0	-0.40712	3.30766	2.50836	0	-0.236824	-1.48524	-1.29041	0	4.36245
ENSMUST00000038104	Bdp1	0	0.328937	0.927336	0.929127	0	0.0627736	1.35121	0.736578	0	0.271144	0.155235	0.502812	0	-0.401007	-0.135198	0.00858306	0	0.0524559
ENSMUST00000077083	Hspa4l	0	-0.188006	0.675199	0.929051	0	-0.122057	-0.335574	-0.609769	0	-0.147912	0.0162338	-0.436577	0	0.205174	1.31742	1.32484	0	0.0486402
ENSMUST00000160826	Commd1	0	4.32639	5.73811	0.923157	0	-4.62626	2.46803	0.305683	0	-4.68192	0.487154	-0.8994	0	0.0664399	0.849949	0.815459	0	5.63878
ENSMUST00000138703	Pfkp	0	0.0870883	0.823602	0.921239	0	-0.0651568	0.585299	0.521167	0	-0.371911	-1.00962	-1.50117	0	0.640905	1.65134	1.63372	0	-0.0750499
ENSMUST00000100844	Anxa7	0	0.216044	0.743337	0.920207	0	0.20942	0.330216	0.911893	0	0.365859	-0.158015	-0.00464993	0	0.168818	1.19855	1.32642	0	-0.0670639
ENSMUST00000101642	Limk2	0	3.16993	2.1946	0.919816	0	-2.67878	5.27738	8.97223	0	-1.5043	-0.296301	-0.00832151	0	3.8419	6.22773	7.18797	0	0
ENSMUST00000169852	Sfpi1	0	0.57687	0.739542	0.91707	0	0.204276	-0.31729	0.215141	0	0.677913	-4.33986	-4.05651	0	0.0797745	-1.4234	-0.997417	0	0.527144
ENSMUST00000087614	Aebp2	0	-0.542111	1.21684	0.914141	0	0.580536	1.77904	0.762881	0	0.284624	0.568676	0.586734	0	0.121479	1.54255	1.4268	0	0.25188
ENSMUST00000112533	Ly75	0	-0.539449	0.820456	0.910471	0	-0.190586	-0.151949	-0.580394	0	0	6.4248	6.4248	0	0.583705	1.77502	2.68907	0	-0.0507583
ENSMUST00000100709	Setd8	0	0.334386	1.05756	0.907337	0	0.0286804	-0.616294	0.397798	0	0.552039	0.581824	1.38536	0	0.0684775	1.34309	1.49324	0	-0.0637304
ENSMUST00000167149	Nfe2l1	0	-0.34805	1.76631	0.906741	0	0.0106827	2.21406	1.58429	0	-6.22221	0.605578	1.15028	0	-0.247823	0.202194	0.250763	0	0.982601
ENSMUST00000097494	9930111J21Rik1	0	0.161551	1.4716	0.906413	0	0.225966	0.539275	-0.505256	0	-0.734917	0.233459	-0.598786	0	-0.679577	1.44081	0.0996305	0	-0.115509
ENSMUST00000152782	Heg1	0	0.162265	1.28217	0.904713	0	-0.102659	0.135542	-0.0308804	0	0.576124	0.69803	1.1985	0	-0.200611	1.45415	1.23807	0	-0.162769
ENSMUST00000108958	Kif3a	0	0.736962	1.1927	0.904343	0	9.46855	0	9.46452	0	-2.35562	-0.264841	-0.94116	0	-9.77476	-4.4569	-4.49412	0	-3.04268
ENSMUST00000023359	Nde1	0	0.0134283	0.915012	0.904258	0	0	0	5.76593	0	-0.193255	0.298432	-0.687646	0	6.70438	6.30999	7.07401	0	5.47964
ENSMUST00000097442	Ptpn14	0	0.203981	0.924684	0.904148	0	0	0	0	0	0	0	0	0	-1.49496	-6.32627	-1.75164	0	0
ENSMUST00000040828	H2-Ab1	0	0.11282	0.723078	0.901846	0	-0.260432	0.396748	0.268731	0	-0.589945	-0.293553	-0.570597	0	0	-0.529378	-0.676725	0	0.464067
ENSMUST00000051241	Zfp36	0	0.61544	0.864027	0.901221	0	0.225753	0.203385	0.832071	0	1.29192	0.520249	1.77916	0	0.153365	-0.637121	-0.322419	0	-0.122175
ENSMUST00000025193	Brd2	0	0.393439	0.934622	0.8978	0	0.0845039	0.17361	0.397691	0	0.0929618	0.37133	0.557607	0	-0.668627	-0.140936	-0.0344264	0	-0.258456
ENSMUST00000002588	Tiam1	0	6.31834	0.711632	0.897487	0	0.984439	0.312	1.09317	0	-0.187867	-0.829908	-0.889974	0	-0.522265	-1.18792	-0.907339	0	0.188591
ENSMUST00000149940	2210403K04Rik	0	-0.0141026	0.847569	0.895272	0	0.31709	1.2858	1.31748	0	0.680769	1.12381	1.4508	0	0.0603507	0.665692	0.682681	0	0.281052
ENSMUST00000054553	Zfp384	0	3.03154	2.28621	0.89304	0	0.190204	-0.2324	0.588385	0	-1.91961	0.836147	-4.44566	0	0.900482	1.43478	1.22284	0	0.211696
ENSMUST00000035258	Ms4a4b	0	-2.4897	0.657418	0.888517	0	-0.0368769	0.708004	0.64976	0	0.384698	0.891369	0.418612	0	0.284601	0.978001	0.550464	0	0.315878
ENSMUST00000108594	Rai12	0	0.0681626	1.246	0.884437	0	-0.317252	0.376153	0.513306	0	0.396039	1.21688	1.23376	0	0.250537	1.25642	1.16309	0	0.0167497
ENSMUST00000165057	Atp1a1	0	-0.214859	1.6951	0.88412	0	1.47719	1.01044	0.683808	0	0.990207	0.649352	1.68488	0	-0.395365	0.443481	0.210447	0	-1.01646
ENSMUST00000042105	Ppp1r15a	0	-0.0879102	1.66523	0.883592	0	-0.0584691	2.48567	2.04438	0	-0.325035	0.0535355	-0.267222	0	-0.133355	0.74619	0.426388	0	0.0175551
ENSMUST00000063401	Ikbkb	0	0.483015	1.2728	0.881897	0	0.181965	0.0301472	0.573601	0	0.194943	0.184002	0.38575	0	-0.312127	0.966856	0.876688	0	0.0838176
ENSMUST00000089901	Ktn1	0	0.326991	1.1511	0.877517	0	-0.00395412	0.399741	-0.228223	0	-0.216779	-0.462283	-0.170821	0	0.410631	1.65025	1.83188	0	0.095
ENSMUST00000078486	Tcf4	0	0.0642749	1.20442	0.873603	0	-0.20929	0.463824	0.211754	0	-0.852095	-0.460969	-1.04877	0	-0.0613653	1.74251	1.39859	0	0.304317
ENSMUST00000167962	Rab12	0	0.232493	1.39942	0.872054	0	-0.112278	0.557434	0.16704	0	0.233902	0.527568	0.610894	0	0.0625832	0.847855	0.560853	0	-0.148343
ENSMUST00000065793	Phgdh	0	-0.0773172	1.39018	0.866393	0	-0.0349239	1.09693	0.804369	0	-0.0244848	0.0915381	0.553152	0	0.433895	0.928321	1.02056	0	0.013409
ENSMUST00000027800	Tmem63a	0	0.159874	0.620818	0.865679	0	0.0697447	-0.296293	-0.128669	0	-0.611605	-0.332508	-0.212144	0	0.57699	0.894083	0.653522	0	-0.208552
ENSMUST00000025420	Ptpn2	0	0.0593139	1.11716	0.864056	0	-0.0249696	0.196988	0.223765	0	0.155624	-0.176242	-0.0927199	0	0.293941	0.549142	0.472732	0	0.137221
ENSMUST00000170567	Grlf1	0	0.168712	1.52522	0.863974	0	-0.228137	-0.259719	0.0218863	0	-0.828407	-0.491407	-1.14961	0	0.053788	0.975975	0.839452	0	-0.155731
ENSMUST00000108563	Zmynd15	0	0.229097	0.99262	0.861244	0	0	7.98919	7.03132	0	-2.83621	5.07693	1.85887	0	-0.243324	-1.24607	-1.45647	0	0
ENSMUST00000127939	Rnf114	0	0.260912	1.0208	0.860841	0	0.461722	1.18447	0.764688	0	-0.0879381	0.543013	0.233059	0	0.333629	1.30509	0.876047	0	0.105058
ENSMUST00000110980	Pilra	0	0.217456	0.982944	0.856849	0	0.210801	1.29628	0.980765	0	-1.30197	1.72673	1.03791	0	-0.0257393	1.34188	1.0729	0	2.14548
ENSMUST00000140178	Rnf31	0	0.481659	0.871656	0.855658	0	0.474255	0.971437	0.408597	0	0.62939	6.86623	4.25906	0	1.50258	1.68803	1.63508	0	0.311946
ENSMUST00000112588	Kdm5c	0	0.342937	0.875992	0.851429	0	0.125159	0.280355	0.227762	0	-0.00614256	-0.132146	-0.272117	0	0.284061	0.588639	0.707599	0	-0.160783
ENSMUST00000114649	Fmr1	0	-0.208993	0.687489	0.850004	0	4.72664	0	0	0	0	0	11.4753	0	-5.52526	-5.52526	-0.299144	0	0
ENSMUST00000102774	Sqstm1	0	-0.29884	1.33739	0.849714	0	-0.246362	3.88031	1.64468	0	-0.237919	0.76788	0.676522	0	-0.12088	1.3302	0.849373	0	0.689424
ENSMUST00000047194	Igsf6	0	-0.204323	0.784999	0.849521	0	-0.0617727	-0.300506	-0.160396	0	-0.10507	0.737532	0.903613	0	-0.140389	-0.755191	0.036458	0	1.54715
ENSMUST00000156872	Trim26	0	0.206488	1.83724	0.847864	0	0.0105567	1.53127	0.496142	0	-1.59442	-0.122264	-0.340744	0	0.838003	2.00685	1.72526	0	0.332293
ENSMUST00000042194	Trpm4	0	-0.371657	1.73224	0.846861	0	-0.033916	1.55694	0.579629	0	-0.0716185	-0.197702	-0.713128	0	-0.117093	1.57843	0.997664	0	0.0211123
ENSMUST00000126448	Tor1aip1	0	0.0332483	1.1631	0.845447	0	-0.0194296	0.552088	0.314931	0	0.128298	0.434494	0.180139	0	-0.195091	1.08862	0.556837	0	0.0916249
ENSMUST00000111845	Aebp2	0	-0.651502	1.19055	0.844618	0	-0.373609	0.358727	-0.021459	0	-0.184535	0.396165	0.344769	0	0.132643	1.12686	0.865522	0	0.313958
ENSMUST00000022369	Vcl	0	0.236199	0.826805	0.843981	0	-0.231007	-0.531029	-1.4103	0	-0.0597552	-0.907824	-1.69945	0	-0.156594	1.29132	1.55794	0	0.414668
ENSMUST00000034534	Ets1	0	0.242343	1.23073	0.842657	0	-0.0399243	-0.776491	-0.743874	0	0.98974	0.487207	1.2831	0	-0.05353	-0.708246	-0.570454	0	0.057658
ENSMUST00000017839	Rnf135	0	0.0443262	1.1844	0.842096	0	-0.105233	0.221613	-0.158089	0	-0.109581	-0.0128513	-0.138857	0	-0.173561	0.727701	0.0630776	0	0.0171858
ENSMUST00000114900	Zc3hav1	0	-0.0233769	0.933741	0.841981	0	-0.0418924	0.92141	0.409414	0	0.0851818	0.685291	0.0279558	0	0.158923	0.992379	0.723998	0	-0.0316158
ENSMUST00000164184	Tmem110	0	0.321513	0.973107	0.841085	0	0.293724	-0.339349	0.315359	0	0.445887	-0.498618	0.0887888	0	1.13482	2.2455	1.72767	0	0.111352
ENSMUST00000132670	Scube3	0	-1.09268	0.838716	0.838716	0	0	6.34423	2.19616	0	0	0	0	0	-0.645665	2.18756	0.994138	0	2.19616
ENSMUST00000135719	Ccnl1	0	0.0957746	1.37868	0.838455	0	0.0194732	1.80588	1.10707	0	-0.046503	0.258517	0.543129	0	-0.075575	0.10672	-0.0850027	0	0.28827
ENSMUST00000171165	Ube2f	0	0.0697487	0.948433	0.835508	0	0.100602	0.309338	0.856884	0	0.354336	0.274863	0.882164	0	0.168653	0.739544	1.00141	0	0.245139
ENSMUST00000171711	Mtdh	0	-0.0887618	1.51243	0.832117	0	-0.109749	0.366047	0.133808	0	-0.0961959	-0.140747	-0.048401	0	1.05217	1.35925	0.437363	0	0.507648
ENSMUST00000005810	Mthfd2	0	-0.0736283	0.865812	0.830995	0	-0.0130886	0.606094	0.437081	0	0.695557	-0.00901933	1.20673	0	0.343622	1.38038	1.47484	0	-0.278253
ENSMUST00000096357	Ncf4	0	0.17919	0.758618	0.828994	0	0.11041	0.509429	0.768804	0	0.25929	2.07654	1.79266	0	0.167201	-0.824394	-0.696305	0	0.524161
ENSMUST00000037440	Atm	0	0.367263	0.861186	0.828739	0	0.143723	-1.2538	-0.698267	0	0.32625	-0.40698	-0.152116	0	0.0309985	-0.275494	-1.88785	0	0.163369
ENSMUST00000111455	Celf1	0	-4.70576	3.53065	0.826279	0	5.23635	0	5.5354	0	-3.51671	3.12794	2.91199	0	0	2.96537	0	0	0
ENSMUST00000021734	Gng4	0	-2.88564	0.940904	0.826272	0	0.466443	4.21637	2.3721	0	-0.308814	0.337689	-1.98547	0	-0.147037	4.03792	3.50319	0	0.17985
ENSMUST00000062315	Tlr6	0	0.269386	1.03966	0.820662	0	0.633942	1.27693	1.61699	0	0.115142	-0.335817	-0.128417	0	-0.0735133	0.347702	-0.27233	0	-0.189811
ENSMUST00000025181	H2-K1	0	0.021531	0.66827	0.820585	0	-0.112808	0.365037	-0.0126332	0	0.0873724	0.867994	0.573424	0	-0.461355	-0.628651	-0.628651	0	0.324727
ENSMUST00000112036	Ptprc	0	0.190279	0.58568	0.818389	0	0.107402	-1.09192	-0.290546	0	0.0709703	-0.592225	-0.731765	0	0.259442	-0.356833	-0.295164	0	-0.13774
ENSMUST00000160290	BC035044	0	-3.99327	1.21516	0.81795	0	-0.11299	0.366617	0.132635	0	1.23565	1.74312	1.48964	0	-0.32716	1.22775	-0.101716	0	0.688881
ENSMUST00000110634	Zmynd11	0	0.786923	0.864663	0.817194	0	0.0507601	-0.435253	-0.0982475	0	0.146411	0.296244	0.125719	0	-1.87162	-1.43661	0.340642	0	0.518765
ENSMUST00000001675	Stk38l	0	-0.140124	1.26177	0.816864	0	-0.19958	-0.792644	-0.495965	0	0.0708931	0.0107611	-0.27875	0	0.578291	-0.920044	0.0808762	0	-0.220014
ENSMUST00000068569	Bcl2a1b	0	-0.0643489	1.78133	0.815308	0	-0.0783507	2.91326	1.57371	0	0.0128551	1.93252	1.50765	0	-0.0822782	1.80548	1.1328	0	1.33011
ENSMUST00000165870	Stk32c	0	-3.21092	0.863313	0.813142	0	0.692827	-2.4771	-2.4771	0	-0.420817	-0.675049	-1.27282	0	0.312424	-6.56819	-9.89729	0	0.76921
ENSMUST00000039506	Igsf8	0	-0.124827	1.62587	0.812336	0	0.104189	-0.635975	-0.229421	0	0.318059	0.477733	-0.0925592	0	-0.199155	1.81582	1.52286	0	-1.52419
ENSMUST00000040021	Ptpn23	0	-0.0547817	0.741386	0.811907	0	0.089244	1.33042	1.18056	0	-0.0292172	0.188446	0.12652	0	-0.126447	0.0941049	0.0141264	0	0.147693
ENSMUST00000022257	Atxn7	0	0.136772	1.14484	0.811493	0	-0.0288953	-0.274582	-0.216002	0	-0.12159	-0.213237	-0.321653	0	-0.131562	0.542916	0.427988	0	-0.0309762
ENSMUST00000151766	Rai12	0	-0.394863	5.88354	0.810646	0	3.51671	3.73158	3.55093	0	-0.482617	2.19616	-0.201678	0	-1.72972	-1.72972	-1.72972	0	2.83621
ENSMUST00000030937	Mmp23	0	-0.126403	0.996556	0.809919	0	-0.973766	-0.777742	-1.74298	0	1.72972	0.157437	1.72972	0	-0.315123	-1.07363	-1.3017	0	-0.466443
ENSMUST00000044556	Tbc1d13	0	0.103028	1.0676	0.805258	0	-0.0883617	0.143085	0.123326	0	0.0050648	-0.105924	-0.0152278	0	0.0900118	-0.744236	-0.583655	0	0.0730759
ENSMUST00000151627	Smox	0	-0.39637	0.81781	0.800437	0	0.256034	1.96141	1.2979	0	0.138787	0.184567	0.42831	0	0.602302	-0.200074	0.245448	0	-0.863477
ENSMUST00000020316	Tbk1	0	0.0567499	0.727489	0.800228	0	0.0657429	1.05016	0.866293	0	0.117124	0.204628	0.391941	0	-0.0134192	0.919171	0.85803	0	0.146226
ENSMUST00000114077	Ccnyl1	0	0.121789	1.65454	0.799511	0	0.468503	1.28904	0.428712	0	0.607976	0.163475	-0.414013	0	-0.0130255	2.31695	1.94699	0	-1.02366
ENSMUST00000070203	Sh3tc1	0	-0.175581	0.775374	0.799043	0	-0.349376	-0.00954195	-0.133369	0	-0.313101	-0.904359	-1.43035	0	-0.803078	-2.1527	-2.34982	0	-3.52415
ENSMUST00000037959	Sh3tc1	0	-0.178603	0.774504	0.799025	0	-0.340913	-0.00855658	-0.137019	0	-0.313101	-0.904359	-1.43035	0	-0.809978	-2.1596	-2.35672	0	-3.52415
ENSMUST00000160405	Usp7	0	0.212365	0.670311	0.798385	0	-0.0887927	-0.126578	0.0461645	0	-0.349544	-0.322557	0.137641	0	0.0666787	-0.859387	-0.187847	0	0.523538
ENSMUST00000169383	Gtpbp2	0	-5.07804	1.16424	0.798358	0	-0.808175	-1.14353	0.417913	0	-0.484791	-0.165734	-0.979047	0	-0.750073	0.0396438	-0.693583	0	1.60326
ENSMUST00000146212	Ikbkb	0	0.0925141	1.64776	0.797751	0	-0.180506	-0.250883	-0.153592	0	0.0494787	0.105078	0.0756556	0	-0.248648	0.651431	0.578154	0	0.0424431
ENSMUST00000097588	Srgap2	0	0.410241	0.969362	0.797553	0	-0.0508567	-0.334052	-0.32705	0	-0.00557988	-0.294652	-0.282217	0	0.178218	-0.862099	-0.515443	0	-0.0577781
ENSMUST00000020962	Ubxn2a	0	-0.109803	1.50979	0.797444	0	-0.0282351	0.743325	0.376395	0	-0.090673	0.292142	0.143255	0	0.078931	1.32713	0.979088	0	0.0453949
ENSMUST00000171812	Slc7a7	0	0.288127	0.894928	0.795595	0	1.46219	1.02041	1.61962	0	-0.0535531	0.141348	-0.309303	0	0.0687357	0.913455	0.854528	0	-0.199309
ENSMUST00000114102	Sdccag3	0	-0.444117	0.723626	0.795227	0	-0.407969	-1.48608	-0.238383	0	-0.221323	-0.111818	-1.4889	0	-1.10812	4.47276	3.77999	0	-0.311159
ENSMUST00000050183	Uaca	0	-0.0369529	1.09197	0.794086	0	-0.982847	0.256276	0.829551	0	2.67878	2.4771	0	0	0	11.2586	10.0251	0	0
ENSMUST00000008528	Sertad1	0	0.113865	0.689984	0.790575	0	0.0498671	0.404043	0.48232	0	0.264147	0.14149	0.0774852	0	0.00261599	-0.740766	-0.608723	0	0.0206504
ENSMUST00000049912	Relb	0	-0.682885	1.31401	0.789307	0	0	8.45022	4.76666	0	-2.83621	-2.83621	-2.83621	0	10.6167	0	12.0618	0	1.41171
ENSMUST00000119944	Lemd3	0	-0.0159675	0.712779	0.787144	0	-0.0922733	-0.172288	0.00805267	0	-0.0354484	0.060933	0.0353793	0	-0.00381744	1.35335	1.22384	0	-0.00397743
ENSMUST00000124015	2900089D17Rik	0	-0.384002	1.3114	0.785024	0	-0.415996	3.32831	1.82859	0	-0.568522	1.3089	0.211637	0	-0.330276	0.466668	0.0832257	0	0.498888
ENSMUST00000093050	Tcf25	0	-3.95644	0.911603	0.785005	0	5.59645	6.35184	11.1332	0	11.2777	7.59346	11.4253	0	-0.0148431	0.815613	-0.0454781	0	0
ENSMUST00000171064	Tmem39a	0	0.489835	1.53685	0.780987	0	-0.776799	-1.27469	-1.52418	0	-2.52134	-2.88045	-0.201678	0	0.291483	2.63632	2.54243	0	2.96453
ENSMUST00000099089	Siah2	0	0.193051	1.04833	0.780491	0	0.0860972	4.01061	-0.162175	0	0	3.74992	4.74693	0	-0.547428	-6.37174	-2.44919	0	0.905275
ENSMUST00000125881	Ppif	0	0.590382	0.704616	0.779283	0	0.250911	0.461806	0.308276	0	-0.0375629	0.359813	0.669461	0	-0.289746	1.21536	0.517097	0	0.222044
ENSMUST00000114977	Tcf4	0	-1.29034	0.760006	0.777742	0	3.45711	6.85236	3.97081	0	-1.65471	-0.129405	-1.26262	0	0.142308	2.60585	1.75639	0	4.10332
ENSMUST00000112576	Pdcd1lg2	0	0.473648	0.772956	0.773359	0	0.021188	0.762352	1.23978	0	0.349975	2.81694	2.25243	0	0.32014	-0.571538	0.370943	0	0.382953
ENSMUST00000013886	Ppp1r12c	0	0.138057	0.968742	0.771621	0	-0.0676759	-0.449455	-0.625116	0	-0.0453542	-0.453704	-0.331434	0	-0.434653	-0.655611	-0.424971	0	0.0145696
ENSMUST00000051950	Atxn2	0	0.324933	1.18747	0.771621	0	-0.831215	-0.227023	-2.16635	0	1.10961	-5.46429	-4.84473	0	5.41183	5.57126	4.44579	0	1.40417
ENSMUST00000113760	H2-T24	0	0.466956	1.02214	0.770168	0	0.368443	1.68692	0.920864	0	-0.418536	-0.0710861	-0.890067	0	0.121712	2.52826	1.55287	0	-0.0514444
ENSMUST00000025918	Stip1	0	0.0016653	0.891348	0.770125	0	-0.0433169	0.600776	0.421969	0	0.185439	0.64918	1.05679	0	0.305174	0.86672	1.14374	0	0.0673149
ENSMUST00000020017	Aim1	0	0.440216	1.07247	0.77008	0	-0.0617657	-0.592528	-1.27798	0	-0.202796	0.986924	0.564846	0	-0.340374	0.598448	-0.108714	0	-0.704208
ENSMUST00000109252	Ncoa3	0	0.71111	0.602501	0.766452	0	0.375581	0.525847	0.404327	0	0.00750932	-0.0678026	0.183478	0	-0.76115	-0.525337	-0.539032	0	-1.15965
ENSMUST00000164765	Actb	0	0.0704537	0.925452	0.764206	0	-0.0559889	-0.496379	-0.0519501	0	-0.329306	-0.480408	-0.781028	0	-0.21659	0.895347	0.482531	0	0
ENSMUST00000031766	Asns	0	-0.0614255	0.901284	0.763694	0	0.0654885	0.263396	0.282341	0	1.1103	0.172278	1.47477	0	0.490878	0.862426	0.858314	0	-0.277234
ENSMUST00000023829	Cdkn1a	0	0.227623	1.63999	0.763002	0	0.0775045	0.725364	0.12766	0	0.496718	0.605313	0.707199	0	0.0718277	1.19997	0.548129	0	0.146451
ENSMUST00000112211	Prkcd	0	-0.0348067	1.23681	0.761271	0	-0.112729	0.22446	-0.0494646	0	-0.456037	-0.0366485	-0.534971	0	-0.714845	-0.702547	-0.818406	0	-0.00382209
ENSMUST00000106849	Trim34a	0	0.219268	1.55779	0.760611	0	-0.254598	1.6468	0.727951	0	-0.159977	0.917324	-0.469026	0	-0.387164	0.105246	-0.446415	0	0.16481
ENSMUST00000056950	Rin3	0	0.114211	1.66585	0.758465	0	0.0946124	-1.10234	-0.770585	0	-0.278918	0.0136989	-0.592172	0	-0.285277	0.355056	0.135701	0	-0.170323
ENSMUST00000022496	Kpna3	0	-0.119099	1.6339	0.758135	0	-0.0262898	0.473418	0.248168	0	0.0129067	0.0333047	0.17593	0	0.0245148	2.59876	2.23291	0	-0.104168
ENSMUST00000101295	9930111J21Rik2	0	0.305692	1.09584	0.757288	0	0.196132	0.910361	-0.428101	0	-0.210162	-0.0855899	-0.568055	0	-0.50048	1.16196	-0.0421582	0	-0.0926552
ENSMUST00000109764	Nfix	0	0.241833	0.903759	0.755592	0	-0.0513299	-0.260304	-0.562673	0	-0.195386	-0.463161	-0.456706	0	-0.563727	1.3093	0.539425	0	-0.130363
ENSMUST00000171621	Tifa	0	-0.15627	0.780638	0.752036	0	0.0891432	-0.0365652	0.490323	0	-7.73299	-0.413292	1.14366	0	0.0654598	-1.94532	-0.486105	0	4.959
ENSMUST00000086723	Man2a1	0	0.226179	0.752601	0.749923	0	0.268654	-0.525404	-0.0280232	0	-0.271153	-0.689101	-0.988302	0	-0.332548	-1.41256	-1.2191	0	0.0514443
ENSMUST00000089620	Cd86	0	-0.0380696	0.740583	0.748945	0	0.188044	1.40365	1.07961	0	2.32633	0.339328	0.677411	0	0.640312	2.58753	2.57837	0	-0.379243
ENSMUST00000174000	Gypc	0	0.10558	1.09928	0.748197	0	-3.27897	2.66602	1.20819	0	-3.2364	0.820638	-3.65933	0	-1.95003	1.00592	0.126887	0	0.385193
ENSMUST00000021467	Sav1	0	0.299257	1.31985	0.742887	0	0.276911	-0.406983	-0.2723	0	-0.0590021	-0.00624277	-0.157701	0	-0.0408567	1.16015	0.754659	0	0.071199
ENSMUST00000021283	Pik3r5	0	0.00998896	0.882115	0.741975	0	0.413222	0.197035	0.584067	0	0.181227	1.13368	1.63243	0	0.0382599	-0.196602	0.694525	0	0.176721
ENSMUST00000100770	Ptpn11	0	0.383064	0.786241	0.740257	0	0.0929849	0.716625	0.385963	0	-0.120752	-0.0720846	0.179653	0	0.130946	1.01218	0.742026	0	0.0915508
ENSMUST00000114985	Tcf4	0	1.43369	0.753853	0.738671	0	1.27767	2.16989	0.509133	0	7.7514	3.66546	3.82553	0	4.52425	4.90703	6.4141	0	-3.95644
ENSMUST00000030284	Rnf11	0	-0.0509867	0.833605	0.737649	0	0.535527	0.508719	0.956255	0	-0.0710447	0.243275	-0.0453263	0	0.121157	0.833642	0.387554	0	0.145449
ENSMUST00000111743	Ktn1	0	0.0351417	1.05385	0.736795	0	-0.409509	0.549073	0.0413983	0	1.20318	-0.625766	1.34667	0	0.362173	1.69047	1.65233	0	-0.0708444
ENSMUST00000020756	Pnpt1	0	0.0883381	0.952199	0.735587	0	-0.206878	0.929138	0.488271	0	0.173494	0.348225	0.50434	0	0.20598	1.33825	1.08875	0	0.26736
ENSMUST00000112210	Prkcd	0	-0.416243	1.14693	0.732477	0	3.37838	7.68188	-0.129455	0	-2.77916	-2.41658	2.0639	0	-0.0855475	-0.837838	-1.01781	0	8.80839
ENSMUST00000097526	Tor1aip2	0	0.0780907	1.63597	0.731401	0	0.847035	2.41926	1.45307	0	0.358947	1.10609	1.2545	0	0.106633	2.42707	1.81131	0	0.492083
ENSMUST00000137724	Clcn6	0	0.214949	0.759919	0.728698	0	0.0417292	0.190878	0.124758	0	-0.00121498	0.0558106	-0.0506357	0	-0.0865757	0.723986	0.524469	0	0.041649
ENSMUST00000089769	Arhgef40	0	-4.24793	1.70945	0.728443	0	-0.214149	-4.54539	-5.4591	0	0	-0.539001	-4.24793	0	-0.187381	1.3802	0.938965	0	2.96537
ENSMUST00000012440	Tjap1	0	-0.264128	1.18979	0.728305	0	-0.0679464	1.13875	0.841297	0	0.00112604	0.519719	0.757553	0	0.0479101	0.966947	0.685814	0	-0.0497799
ENSMUST00000132517	Abca7	0	0.18029	0.736801	0.725699	0	-0.0679388	-0.57883	-0.3421	0	-0.397775	0.938204	1.10139	0	-0.12903	-0.559232	-0.747951	0	-0.0379005
ENSMUST00000123791	Sbf1	0	0.383123	0.973633	0.725638	0	-0.0548144	-0.256663	-0.0206631	0	0.302679	0.1418	0.299567	0	-0.301366	0.830213	1.32551	0	0.186538
ENSMUST00000069794	Rif1	0	-0.564742	0.754113	0.721238	0	4.81061	2.8333	-1.9401	0	-0.0128619	-0.417328	2.68241	0	5.99399	6.2401	0.0145683	0	4.91081
ENSMUST00000105362	Dazap1	0	0.169393	1.2285	0.720951	0	-0.0155727	0.23814	0.11632	0	-0.133479	-0.0536351	0.0100506	0	-0.0216333	0.798805	0.506047	0	0.0233825
ENSMUST00000100765	2810474O19Rik	0	-0.392491	0.911722	0.7206	0	0.273247	0.436566	1.09875	0	1.03249	1.25419	1.43748	0	0.120364	-3.98804	-4.73483	0	-1.57035
ENSMUST00000077960	H2-T22	0	-0.0867229	0.614059	0.712884	0	0.024819	1.48726	0.549186	0	-0.0401029	0.270704	-0.365396	0	0.0176027	0.843228	0.522488	0	-0.092371
ENSMUST00000061283	Crlf3	0	-0.171477	1.55108	0.712874	0	-0.29903	0.645611	-0.24609	0	-0.135561	0.333002	0.265543	0	-0.209304	-0.256435	-0.685474	0	-0.153935
ENSMUST00000010239	Slc3a2	0	0.0846316	0.66794	0.711347	0	0.252715	2.18185	2.08966	0	0.0891412	0.138454	0.987735	0	0.0720148	-0.101938	0.144382	0	0.154659
ENSMUST00000111742	Bcat1	0	0.0928488	1.0444	0.71079	0	0.0807629	0.367502	0.768786	0	-0.640054	-3.31883	-3.31883	0	0.852598	3.79502	3.36086	0	-1.34014
ENSMUST00000034600	Mpzl2	0	-0.386669	1.33854	0.710281	0	0.34639	-4.79075	-2.23548	0	0	0	0	0	-0.0561131	-3.18591	-3.42546	0	0
ENSMUST00000166889	Psmd13	0	0.53995	0.969268	0.709281	0	-2.37215	2.53762	0.369014	0	0.0910261	0.157231	-0.0185925	0	0.767005	0.945137	0.565792	0	-4.78588
ENSMUST00000105964	Gmeb1	0	-0.380294	0.776777	0.708124	0	0.121144	0.192253	0.158791	0	0.669666	0.507374	0.368859	0	0.425164	1.55197	1.29661	0	0.244968
ENSMUST00000020692	Btg2	0	-0.346617	0.648465	0.705806	0	-0.114686	0.606518	0.191141	0	-0.398688	1.73231	0.858204	0	-0.196371	-0.737522	-1.03489	0	0.150151
ENSMUST00000153574	Sp100	0	0.347073	1.10691	0.701923	0	0.195261	0.972174	0.28658	0	0.0800577	0.855703	0.424241	0	-0.229783	1.8736	1.52223	0	0.361983
ENSMUST00000023226	Plec	0	0.467241	0.926486	0.699992	0	0.704428	0.0236586	0.90873	0	0.26713	-0.246037	-0.473076	0	-1.11665	-1.597	-1.26984	0	-0.30848
ENSMUST00000147307	Eno2	0	0.812204	0.932538	0.698645	0	-2.19616	1.26327	-2.19616	0	-0.10075	2.17612	0.779207	0	-0.540142	1.65634	1.29439	0	0.466443
ENSMUST00000025906	Esrra	0	-0.0104871	0.696698	0.692725	0	-0.0192707	0.350796	0.234276	0	-0.0985066	-0.102362	0.0493645	0	-0.0509985	-0.598283	-0.401862	0	0.163933
ENSMUST00000142033	Fuca1	0	-5.13864	3.75543	0.688003	0	-4.68425	-0.591816	-1.60938	0	0	4.16321	2.19616	0	0	0	0	0	0.665796
ENSMUST00000050544	Has2	0	0.0909875	1.58177	0.686825	0	-0.102087	-1.98468	-2.86339	0	0	0	0	0	0.347373	1.62562	1.48775	0	0
ENSMUST00000031311	Dck	0	0.702692	1.17833	0.6856	0	0.279637	-0.238629	-0.495415	0	0.235647	-0.848192	-0.580979	0	0.177982	2.18576	1.70586	0	-0.57735
ENSMUST00000097527	Tor1aip1	0	0.0712407	0.856735	0.684884	0	0.124551	1.01748	0.347734	0	-0.0614046	0.217423	-0.1282	0	0.0942628	1.57462	0.937783	0	0.075576
ENSMUST00000023128	Itga5	0	0.0158182	1.43798	0.682063	0	0.202098	1.44984	1.57778	0	0.104809	0.647188	0.515962	0	0.155308	0.874969	0.737432	0	0.715162
ENSMUST00000166103	Usp19	0	0.679346	6.13459	0.681696	0	-1.41479	-0.222843	-5.11339	0	4.06721	0	4.45495	0	0.906884	1.9786	2.09432	0	-5.5039
ENSMUST00000002180	Sfpi1	0	0.165291	0.601264	0.681514	0	0.254893	-0.173093	0.0887588	0	-0.0101702	0.403587	0.319904	0	-0.0251359	-0.745913	-0.467891	0	-0.119366
ENSMUST00000022693	Bmp1	0	0.0309578	1.16581	0.6811	0	-0.492893	1.24707	0.599841	0	0	6.85664	6.53431	0	-0.428563	2.30207	1.82007	0	-2.03872
ENSMUST00000167911	Sptlc2	0	0.227081	0.669307	0.680192	0	0.251383	0.0813273	0.598009	0	0.187403	0.0574999	0.101561	0	0.214087	0.990522	0.803309	0	-0.0554933
ENSMUST00000002677	Axl	0	-0.827286	1.30515	0.678065	0	-0.902226	0.49117	-1.41459	0	3.49366	4.3589	-4.11681	0	-0.89957	1.07166	0.047656	0	1.11577
ENSMUST00000144749	Agrn	0	-3.07487	3.89211	0.675049	0	0	4.20681	0	0	4.87493	0	1.72972	0	-1.83704	6.10997	5.32422	0	2.4771
ENSMUST00000144058	Htra2	0	0.565147	0.682001	0.672551	0	-0.423942	0.253013	0	0	-0.123571	0.0925321	0.369943	0	-0.0941444	0.727954	0.45343	0	0.420271
ENSMUST00000146032	Abcc1	0	-0.340583	0.998923	0.67107	0	0.278381	2.41106	1.52474	0	-0.181492	1.10734	0.560686	0	0.132324	0.668042	0.672556	0	0.465446
ENSMUST00000100026	Ccdc50	0	-0.258742	1.20667	0.66963	0	-0.189674	0.585784	0.0940573	0	0.00658897	-0.0583637	-0.0640318	0	-0.509124	0.834873	0.37843	0	0.0146352
ENSMUST00000036554	Abcc4	0	0.53767	0.675151	0.666729	0	0.0896548	-0.909177	-0.0542609	0	0.297725	-0.384438	0.230974	0	0.225751	-0.165967	1.26848	0	0.167923
ENSMUST00000102715	Stk39	0	-0.24639	1.09077	0.664446	0	0.305435	0.791121	0.614737	0	-0.344161	-0.6772	-0.833604	0	-0.50022	1.60961	0.4176	0	0
ENSMUST00000019266	Ccl9	0	0.384115	1.18842	0.663532	0	-0.169135	1.68036	0.808446	0	0.12851	0.637729	0.472151	0	-0.139753	0.888435	0.311559	0	0.927104
ENSMUST00000025421	Seh1l	0	0.00841484	0.785405	0.662398	0	-0.00926007	0.0265258	0.160354	0	-0.00889638	-0.181318	0.00832674	0	0.0155793	0.899014	0.778362	0	0.0207247
ENSMUST00000112304	Ppm1b	0	-0.0944609	0.897115	0.659952	0	-0.0586411	0.415712	0.230399	0	-0.173755	0.121341	0.0425957	0	0.136486	0.657809	0.580355	0	0.00294545
ENSMUST00000025846	Ppp6r3	0	0.911513	0.703671	0.659506	0	-0.518921	-0.267233	0.0601085	0	-0.329148	0.609226	0.137438	0	0.952498	1.47877	0.799169	0	0.823093
ENSMUST00000029545	Crtc2	0	0.15486	1.00304	0.6595	0	0.0059134	0.659049	0.651555	0	-0.101774	0.203469	0.185117	0	-0.457868	0.605046	0.217319	0	0.204373
ENSMUST00000103210	Bcl2l11	0	0.528	0.855457	0.658446	0	0.577268	3.49535	2.84614	0	0.416862	0.373918	0.586843	0	0.393911	2.08324	2.49675	0	2.99813
ENSMUST00000079421	Daxx	0	0.035906	1.63827	0.658367	0	0.0442316	1.25241	0.727006	0	0.0778138	0.432515	0.144629	0	0.236908	1.64613	0.998504	0	-0.101149
ENSMUST00000025218	Etf1	0	0.00535142	0.630774	0.658342	0	-0.0333936	0.3106	0.451344	0	0.160761	0.163034	0.437225	0	0.141249	0.458141	0.500821	0	-0.234923
ENSMUST00000173433	Baz1a	0	0.163502	0.6646	0.657206	0	0.0511146	0.0740688	0.131302	0	0.524124	0.581423	1.00086	0	0.0469235	0.608511	0.478088	0	0.142442
ENSMUST00000109688	Triobp	0	-0.224328	0.614316	0.654386	0	0.0180901	0.130976	0.140739	0	0.0456614	0.330263	0.129186	0	0.0367198	0.947309	1.05689	0	0.240469
ENSMUST00000100527	Puf60	0	-0.131319	0.649874	0.65326	0	-0.180606	0.190894	-0.00495273	0	0.241373	0.36611	0.152093	0	0.621128	0.929651	0.736221	0	-0.0945392
ENSMUST00000068877	Timd4	0	0.00939448	1.19884	0.651158	0	0	1.72972	0	0	0	0	0	0	0.480139	-1.41928	-1.17627	0	2.19616
ENSMUST00000050687	Jdp2	0	0.736514	0.866351	0.650074	0	0.0851192	0.697146	0.57472	0	0.209436	0.547257	0.416956	0	-0.266117	1.06173	1.68991	0	0.205713
ENSMUST00000042610	AI607873	0	0.357585	0.966622	0.649662	0	0.227298	2.98141	2.25438	0	-0.21757	0.716588	-0.671667	0	0.333569	2.62204	1.87362	0	7.87555
ENSMUST00000059775	Tgif1	0	-0.120537	0.800321	0.645524	0	-0.370633	2.2916	1.53475	0	0.0266823	0.622852	0.344464	0	0.128335	0.631463	0.449928	0	0.448383
ENSMUST00000034138	Dnaja2	0	-0.000897174	1.0606	0.641843	0	-0.0119212	0.602982	0.660312	0	0.00859948	0.167397	0.354165	0	0.149163	1.01073	0.89596	0	0.291038
ENSMUST00000039876	Mycbp2	0	-0.121582	0.683505	0.640648	0	0.192802	-0.776808	-1.17108	0	-0.139158	-0.143378	-0.322314	0	-0.680828	-1.06536	-1.65167	0	-0.475986
ENSMUST00000081551	Tcea1	0	-0.0758169	0.705738	0.637439	0	-0.104757	0.467702	0.247527	0	0.146361	-0.0170135	0.126743	0	-0.193459	-0.548575	-0.506799	0	0.0739962
ENSMUST00000020717	Arf5	0	-0.0849171	0.614174	0.635021	0	0.00197942	0.941723	0.636875	0	-0.0250784	0.0184444	-0.181094	0	-0.0394353	0.493107	0.524843	0	-0.086262
ENSMUST00000035350	Aftph	0	0.361827	1.08244	0.631141	0	0.27131	0.451451	-0.0903114	0	-0.0128208	0.0845906	0.344861	0	-0.168087	-0.4665	-0.155098	0	0.0587669
ENSMUST00000025891	Capn1	0	-1.32469	0.676099	0.629023	0	-0.0340085	-0.36352	-0.173957	0	-0.110054	0.146079	-0.132409	0	-1.48776	-0.597655	0.258365	0	-0.0168919
ENSMUST00000032421	St8sia1	0	1.05774	3.73092	0.623219	0	0.600143	-0.446067	1.59136	0	-1.55419	-4.30232	-2.66925	0	-0.636372	-2.44181	-2.60597	0	1.05857
ENSMUST00000112177	Sfmbt1	0	0.407225	0.852859	0.6223	0	0.0458837	0.0738273	-0.196937	0	0.00393745	0.485604	0.359761	0	-0.420303	1.04812	0.715114	0	-0.437896
ENSMUST00000170054	Baz2a	0	-6.81422	1.13735	0.621909	0	0.0821502	-0.440332	-0.611197	0	-0.042687	0.0131503	-0.0667524	0	0.335824	0.410294	-0.319707	0	0.78374
ENSMUST00000114297	Vopp1	0	0.105131	0.831154	0.620531	0	0.136435	0.132696	0.149915	0	-0.0209211	-0.273608	-0.415714	0	-0.0840666	-2.51984	-2.43646	0	-0.399194
ENSMUST00000086869	Ccdc94	0	-0.0645875	0.894227	0.617763	0	-0.0196343	0.0391054	0.328455	0	0.145847	0.192732	0.383878	0	-0.0902529	0.9227	0.776381	0	-0.195754
ENSMUST00000050000	Stxbp1	0	0.102438	0.810529	0.617762	0	0.48149	0.831832	-0.255489	0	0.15269	0.741062	0.567016	0	-0.415811	1.87312	1.22807	0	3.5147
ENSMUST00000074246	Birc2	0	0.263678	1.173	0.617244	0	0.0705416	0.255273	0.0904075	0	-0.198641	0.0971311	-0.135378	0	0.356247	0.00349523	0.503494	0	0.00586448
ENSMUST00000026571	Irf7	0	0.114533	0.888519	0.615655	0	0.119397	3.49105	2.24493	0	-0.567247	4.32895	1.12905	0	0.103025	4.67745	3.61191	0	2.01611
ENSMUST00000051672	Bst2	0	-0.175452	0.797974	0.612823	0	0.0371614	2.03657	0.9006	0	0.170127	1.05318	0.637662	0	-0.056957	2.34688	1.74726	0	0.316508
ENSMUST00000112574	Klf8	0	-0.579923	0.86644	0.610398	0	-0.0855578	-3.20617	-0.892941	0	-3.79706	0.624349	-0.110344	0	0.19903	1.90605	1.58714	0	-3.38138
ENSMUST00000019147	Pacs2	0	0.0881271	0.608916	0.610043	0	0.413353	-1.18081	-0.374624	0	-0.394657	0.0327548	-0.906667	0	3.11317	6.44895	5.91536	0	-2.58198
ENSMUST00000020484	Txnrd1	0	-0.172771	0.646587	0.607245	0	0.302071	2.03597	1.81916	0	0.684353	1.59528	1.33716	0	0.1826	0.609384	1.10157	0	0.621575
ENSMUST00000016094	Ncf1	0	-0.48347	1.1405	0.60587	0	-0.2243	0.81683	0.47361	0	0.648717	3.79571	1.52604	0	-0.586417	1.93855	1.35139	0	0.617985
ENSMUST00000100167	Abcc1	0	-0.0440326	1.06877	0.604309	0	0.0119286	2.02831	1.92043	0	0.205614	1.26663	0.796637	0	0.09405	0.428346	0.641549	0	0.719718
ENSMUST00000046897	Trim14	0	0.0589191	1.03488	0.603658	0	-0.0521086	0.728333	-0.394553	0	-1.07312	-0.908367	-1.85794	0	-0.314702	2.11518	1.4467	0	-0.192526
ENSMUST00000018990	Pank3	0	-0.0490891	0.684881	0.60215	0	0.0319605	0.302133	0.282608	0	0.0915113	0.153476	0.339536	0	-0.0239338	1.01633	0.944295	0	-0.204713
ENSMUST00000015100	Ppp1cb	0	-0.239857	1.29467	0.602016	0	-0.238306	0.748779	0.0503901	0	-0.1536	-0.0349435	0.0327845	0	-0.0652851	-0.12024	-0.286034	0	-0.333689
ENSMUST00000098028	Itgal	0	0.146246	0.724863	0.600437	0	-0.411612	0.255151	-0.399687	0	2.55077	0.342391	0.131471	0	6.36577	12.0701	12.6975	0	0.12668
ENSMUST00000106023	Irf7	0	-0.141298	0.921146	0.599638	0	1.67959	5.38414	4.21279	0	-2.49893	4.77652	-0.255293	0	1.05015	8.68579	7.16773	0	2.36005
ENSMUST00000175692	Rwdd4a	0	-0.367185	0.849508	0.598739	0	0.158124	0.719283	0.981065	0	0.566949	0.573457	0.977934	0	0.0568884	1.79614	1.892	0	0.294485
ENSMUST00000098519	Cyld	0	0.108506	0.686546	0.598146	0	0.0485291	0.55564	0.144273	0	0.0810736	0.443903	0.174299	0	-0.0631284	-0.564639	-0.409584	0	0.154186
ENSMUST00000148093	Poglut1	0	0.488271	0.692827	0.597775	0	1.93427	2.94572	3.33028	0	-0.324176	0.71223	0.312863	0	-0.324239	1.55051	0.842641	0	-3.26498
ENSMUST00000110885	Ppp2r5a	0	-0.118388	1.14079	0.59773	0	-0.29525	-0.291501	-0.586763	0	-0.296382	0.0358948	-0.316759	0	0.220546	-0.504185	-0.590146	0	-0.113168
ENSMUST00000067912	Klf2	0	-0.154712	0.874382	0.597179	0	0.0583339	-0.149085	-0.17766	0	0.110892	-2.07518	-1.45398	0	-0.557615	-1.06525	-1.52004	0	-0.400662
ENSMUST00000024594	Agpat4	0	0.130113	0.6515	0.595247	0	0.0582336	2.78751	1.39136	0	0.555318	1.38322	1.70054	0	-0.0617693	-0.937728	-0.591068	0	0.322338
ENSMUST00000093983	Evi2b	0	1.2103	0.929937	0.592283	0	-0.291092	-1.38483	-1.14641	0	-0.204438	0.254483	0.173775	0	-0.129753	0.0769188	-1.36183	0	0.0721594
ENSMUST00000074519	Txnip	0	-0.655724	0.626982	0.591638	0	-0.103864	0.039734	0.121705	0	-0.298857	-0.412898	-0.557052	0	-0.00984031	-1.22603	-0.82707	0	-0.360247
ENSMUST00000082313	Fbxw11	0	0.366883	0.730474	0.590905	0	-0.0630522	0.425637	0.491604	0	-0.27707	0.0586488	0.216612	0	0.161968	0.658984	0.993827	0	0.0998678
ENSMUST00000064725	Serpinc1	0	-2.34131	1.79528	0.590585	0	-0.157437	0.624058	-0.180091	0	0.553534	0.553534	-2.10365	0	0.692827	5.94344	4.45619	0	-1.56554
ENSMUST00000045682	Gramd1b	0	0.0329255	0.921537	0.590076	0	-0.229368	0.15075	0.244156	0	-0.455295	0.0692996	-0.375125	0	-0.553144	3.08252	2.61759	0	0.365067
ENSMUST00000170489	Ddx6	0	-0.0573889	0.622689	0.586443	0	0.0958594	0.329194	0.131538	0	0.463503	0.520012	-0.508742	0	-0.365798	-0.217264	0.568581	0	0.578307
ENSMUST00000023176	Zfp263	0	0.0987545	1.24783	0.584248	0	-0.169019	0.838722	0.125592	0	-0.175048	0.181436	-0.028813	0	-0.0255412	-0.806609	-0.714756	0	-0.012206
ENSMUST00000003575	Tpm4	0	-0.0720148	0.666882	0.584024	0	-0.0816913	0.403894	0.408745	0	0.0116156	0.315892	0.022891	0	0.319166	1.40185	1.31043	0	0.0791608
ENSMUST00000040622	P2ry13	0	1.18768	1.58738	0.583657	0	0.803421	-2.86199	-1.3654	0	0.491805	-0.0600358	-0.590585	0	1.42819	0.0469993	-0.138084	0	0.237639
ENSMUST00000004145	Stat5a	0	-9.93872	0.7504	0.583382	0	3.98222	6.16666	6.44987	0	0	4.84935	3.78871	0	-0.123299	0.668727	0.463734	0	0
ENSMUST00000107661	Snx11	0	-0.0135004	0.664568	0.583013	0	-0.124254	-0.0316121	-0.266068	0	0.0577075	0.225698	0.405827	0	-0.349548	1.2189	0.801934	0	-0.130777
ENSMUST00000117337	Abca3	0	0.338858	0.963808	0.581932	0	-0.717363	-0.4881	-0.976012	0	4.23376	3.07325	3.44532	0	0.223442	-1.26157	-1.91938	0	-0.501894
ENSMUST00000036570	Appl1	0	-0.0953796	1.38271	0.578707	0	-0.0780427	-0.0583682	-0.148826	0	-0.0853385	0.380536	0.456777	0	-0.159147	0.976726	0.622749	0	0.0265038
ENSMUST00000006104	P2rx5	0	-2.63019	0.623711	0.577455	0	-0.631808	0.829444	-1.6999	0	-1.02307	0.703783	-0.625228	0	-0.112475	-0.78183	-1.74738	0	2.94354
ENSMUST00000043517	Pvr	0	0.135255	1.09339	0.577106	0	0.0892336	2.13849	1.15969	0	0.846497	0.53109	1.12255	0	0.361641	2.79341	2.4212	0	0.201194
ENSMUST00000018311	Stard3	0	-0.0540581	0.732386	0.575009	0	-0.0514426	0.619613	0.070878	0	-0.108725	0.560656	0.387672	0	-0.0395886	0.716601	0.314357	0	0.0259184
ENSMUST00000070368	Siah2	0	-0.00125882	0.667743	0.573411	0	-0.0748249	-0.133798	0.0772113	0	0.373906	0.0136895	0.249951	0	0.416039	2.47937	2.31704	0	-0.0268534
ENSMUST00000146526	Gins2	0	1.07058	0.801161	0.57079	0	-0.416407	-6.42004	-6.63865	0	0.103206	0.383361	0.153388	0	-0.801566	-2.02914	-1.17986	0	-0.0240271
ENSMUST00000102903	Akap2	0	-0.413053	1.05357	0.569727	0	-4.43979	5.50549	-0.870016	0	-0.474495	0.074697	-0.742692	0	-0.414572	1.10655	0.431479	0	-3.16993
ENSMUST00000038172	Mtmr12	0	0.0123662	0.690371	0.566292	0	0.230846	0.242855	0.24188	0	-0.283331	0.529859	0.369697	0	-0.378857	0.983247	0.580167	0	-0.253563
ENSMUST00000171754	Jdp2	0	-5.60797	1.28447	0.56572	0	-0.787542	0.197773	0.722481	0	-0.0197371	0.285635	-4.76666	0	11.0313	5.25142	4.71627	0	-4.71967
ENSMUST00000072079	Rrs1	0	0.0317211	1.19648	0.565154	0	0.115453	0.595504	0.413247	0	0.407178	0.0556057	0.540398	0	0.305555	0.939253	0.795427	0	0.116479
ENSMUST00000066272	Taf7	0	-0.091649	0.640012	0.560425	0	-0.0156529	1.60641	0.889165	0	0.303078	0.399812	0.357363	0	0.179382	0.869368	0.728021	0	0.0914492
ENSMUST00000109151	Wdr59	0	0.75025	1.66868	0.555716	0	2.05329	3.38317	3.94677	0	0.541058	-2.09149	1.81676	0	-1.12794	-0.447848	-0.347981	0	-4.52101
ENSMUST00000069449	Rras2	0	0.0218932	1.1729	0.555638	0	-0.401026	1.03938	0.361102	0	-0.483167	-0.041881	-0.713478	0	-0.0236145	0.57214	0.360968	0	-0.24067
ENSMUST00000096275	Iqsec2	0	0.341933	0.681213	0.554064	0	-0.0211697	2.35091	1.17796	0	-4.79419	0.349519	0.192714	0	0.530791	1.6069	1.46406	0	-0.141721
ENSMUST00000104958	Psme2b-ps	0	-0.347327	1.04967	0.553102	0	-0.0377556	1.18689	-0.625711	0	-0.201678	2.97681	1.99448	0	-0.619358	1.26758	-0.00869167	0	-0.212213
ENSMUST00000038514	Nup54	0	-0.141609	0.622839	0.551563	0	0.0706839	0.388311	0.39577	0	0.115814	0.13967	0.310815	0	0.060328	1.18689	1.06226	0	0.144163
ENSMUST00000012161	Scarf2	0	-0.0648611	1.07663	0.549543	0	4.20681	2.19616	8.99607	0	-0.0228267	-1.11335	-0.504938	0	0.618596	0.838445	5.71664	0	0.0484054
ENSMUST00000001319	Efnb2	0	-0.519286	1.23264	0.549115	0	-0.172568	0.75217	0.559968	0	-2.24811	-1.14917	-3.58208	0	-0.657998	-0.733063	-1.49836	0	-0.32193
ENSMUST00000106552	9030624J02Rik	0	-0.0369813	4.9457	0.541842	0	-0.540151	-8.92376	-3.26251	0	0.799784	-3.8913	-1.71258	0	-0.289164	-0.289588	-0.675	0	-0.627339
ENSMUST00000026387	Sbds	0	-0.0187223	1.14607	0.540054	0	0.0337084	0.789679	0.402267	0	-0.0602872	0.124543	0.0940186	0	-0.031299	1.45228	1.16817	0	0.00720866
ENSMUST00000144585	Sbf1	0	0.0689738	0.591371	0.5373	0	0.0532638	-0.124522	-0.0238271	0	-0.514144	-0.589585	-0.705071	0	0.219737	-0.519742	0.877786	0	0.156981
ENSMUST00000138263	Slc15a3	0	-0.073118	0.626788	0.531684	0	0.265163	2.06864	1.15748	0	0.119758	-0.269728	-0.104733	0	0.619786	2.01213	1.75883	0	1.70077
ENSMUST00000053215	Pik3cg	0	-0.519576	0.74472	0.529018	0	-0.157767	-1.1888	-1.79952	0	-0.1084	0.208238	-0.310833	0	0.0147859	-1.35777	-1.41359	0	0.361957
ENSMUST00000038287	Dusp5	0	-0.0749972	0.645271	0.52659	0	-0.0710743	1.95287	1.11815	0	-0.387741	0.343918	-0.840657	0	0.347349	-0.289875	-0.284837	0	0.285711
ENSMUST00000107914	Tpm2	0	-0.00949283	0.588934	0.526115	0	-3.39721	2.49572	-0.322334	0	-2.19616	-2.19616	-2.19616	0	1.11044	3.98605	3.87571	0	0.466443
ENSMUST00000170472	Adck3	0	0.456816	0.944501	0.525689	0	-4.69569	-0.852615	-0.219807	0	3.45943	2.4771	0	0	0.114206	-4.97637	4.31314	0	-5.66764
ENSMUST00000024701	Pkmyt1	0	-0.100488	1.12881	0.524167	0	0.0470296	0.197935	0.180343	0	-0.191471	-0.396369	-0.417812	0	0.0369919	1.94737	1.77109	0	-0.217376
ENSMUST00000000793	Polr3d	0	0.134445	0.67003	0.523951	0	0.291825	0.94623	0.971464	0	0.504124	0.0317356	0.556178	0	0.602521	1.3827	1.41972	0	-0.0303404
ENSMUST00000145664	Arid1a	0	0.293851	0.862367	0.52225	0	-0.192648	-0.142652	-0.247796	0	0.226479	0.327838	0.346296	0	-0.0598712	-0.786362	-0.487415	0	0.104216
ENSMUST00000045154	BC013712	0	0.748963	0.68385	0.520931	0	0.777526	2.24723	2.53983	0	-0.237912	0.260728	-0.227495	0	-0.503592	-1.29062	-1.76962	0	0.236315
ENSMUST00000106188	Pcyt2	0	1.28161	0.850303	0.520596	0	0.300836	0.43661	0.922519	0	0.843749	1.22526	1.53936	0	0.600741	1.72489	1.73745	0	0.2631
ENSMUST00000098180	Trim6	0	-0.461986	0.852028	0.517823	0	-0.289995	0.267468	0.0825832	0	0.180147	2.18852	1.48187	0	-0.721017	-1.02466	-1.63169	0	0.0956828
ENSMUST00000047086	Wdr43	0	0.111219	0.777094	0.517589	0	0.105784	0.344093	0.290666	0	0.465779	-0.100346	0.838632	0	0.0551174	0.667037	0.60186	0	0.207143
ENSMUST00000006391	Serpinb9	0	0.150302	0.668254	0.514061	0	-0.333119	2.50201	0.938149	0	-0.0121661	0.177534	0.123598	0	-0.196434	3.32497	2.84214	0	1.72192
ENSMUST00000058033	Acap2	0	0.0205155	0.756265	0.511471	0	-0.207039	-0.934359	-0.90038	0	-0.0737005	-0.463539	-0.570188	0	-0.256038	-0.510573	-0.505495	0	0.0476284
ENSMUST00000030984	Rgs12	0	-0.623072	0.943062	0.509309	0	-0.341985	-0.932086	-0.616242	0	-2.96537	1.0204	-2.96537	0	0.299494	0.530622	0.997524	0	0.152554
ENSMUST00000171637	Abca7	0	0.100356	0.694024	0.50619	0	-0.126289	-0.312245	-0.187753	0	-0.00247207	0.843806	0.901819	0	-0.165232	-0.497485	-0.323446	0	0.343386
ENSMUST00000109103	Hnrnpab	0	0.141887	0.866661	0.504214	0	-0.134863	0.237386	0.164157	0	0.396289	0.206196	0.750621	0	0.0502772	0.645289	0.624876	0	0.0642955
ENSMUST00000092415	Specc1	0	-0.590887	0.663363	0.500099	0	7.94377	11.0881	10.4622	0	-0.456948	0.332902	0.853204	0	0.35298	0.39576	-4.11681	0	4.5912
ENSMUST00000142395	Whsc1l1	0	0.446319	0.704377	0.499888	0	0.371289	-1.47829	-0.461441	0	0.0687384	-0.211272	-0.311305	0	-0.386712	-0.264492	-0.571093	0	5.58837
ENSMUST00000168723	Dnajc1	0	-1.24632	5.07611	0.49947	0	-0.765671	-1.19399	4.85128	0	0.200752	4.44563	0.253368	0	5.61763	6.59442	6.44183	0	-3.51671
ENSMUST00000040381	Ncoa5	0	0.0848525	1.02362	0.499248	0	0.0717724	0.0461534	0.22244	0	-0.101536	0.10085	0.0216122	0	0.154428	1.43231	1.24618	0	0.0104986
ENSMUST00000045838	Phldb1	0	-7.29121	2.07631	0.496878	0	0	3.70893	0	0	0	3.45943	0	0	0.0134416	1.44043	0.941222	0	0
ENSMUST00000132205	Ftl1	0	-0.175485	0.801762	0.495264	0	-0.314513	1.69249	0.531861	0	0.436434	1.3239	1.03573	0	0.00142247	0.255666	-0.0477665	0	0.175409
ENSMUST00000101293	Mgat1	0	-0.0569492	0.827515	0.492718	0	0.0522289	-0.157988	0.0636768	0	0.276666	-0.376797	-0.133261	0	-0.0231659	0.190545	-0.545003	0	-0.123101
ENSMUST00000162415	Eif4g2	0	-0.0385382	0.630972	0.491825	0	-0.259138	-0.0765318	0.0193913	0	0.0164987	-0.00331418	-0.0434581	0	0.167429	-0.561845	-0.147064	0	-0.121458
ENSMUST00000028644	Cd82	0	-0.156392	0.659253	0.48775	0	-0.143717	-0.171465	-0.425494	0	-0.104324	2.04628	2.1305	0	-0.155474	0.99053	0.984982	0	0.373365
ENSMUST00000097874	Rnf19b	0	0.443748	0.920591	0.487667	0	0.208562	1.15837	1.21562	0	-0.0573207	0.495288	0.264604	0	0.269987	0.551068	0.478282	0	0.777713
ENSMUST00000003469	Cd79a	0	0.116064	1.25542	0.487488	0	-0.0370929	-0.727448	-0.929555	0	0	1.98521	1.02832	0	-0.0622853	-0.652104	-0.762639	0	0.145162
ENSMUST00000038260	Larp4b	0	-0.267585	0.818035	0.485162	0	0.122463	0.573404	0.530028	0	0.166275	-0.0612044	0.297667	0	5.76956	6.36797	6.20741	0	0.119142
ENSMUST00000115050	Spire1	0	0.515005	0.602421	0.484393	0	0.242768	-0.955517	0.846979	0	0.172893	-0.795997	0.143475	0	-0.31772	-0.871997	-0.705637	0	-0.6527
ENSMUST00000090300	4921513D23Rik	0	-0.0924136	0.627707	0.483379	0	0.0591301	-0.105072	-0.0929602	0	-0.137104	-0.218534	-0.240512	0	-0.269527	0.481168	0.346437	0	0.0512793
ENSMUST00000073889	Polg	0	-0.0102463	0.832237	0.481085	0	-0.0897228	-0.510507	-0.353068	0	-0.305984	-0.402876	-0.854008	0	0.103771	1.08231	0.574655	0	-0.136371
ENSMUST00000023698	Gcfc1	0	-0.0665262	0.712311	0.480447	0	-0.156347	-0.37593	-0.368524	0	-0.129321	-0.565298	-1.14691	0	-0.575737	-0.700643	-1.2247	0	-0.220316
ENSMUST00000134458	Macf1	0	0.172371	0.732112	0.475285	0	-0.22515	-0.538427	-0.295666	0	-0.660235	-0.296117	-0.822688	0	-0.534426	-1.03974	-1.14868	0	0.514787
ENSMUST00000022616	Clu	0	-0.118802	0.889927	0.473899	0	0.113465	0.729241	0.457527	0	0.218072	-0.193052	0.0432328	0	-0.165732	1.32885	1.01313	0	-0.24067
ENSMUST00000026886	Itih5	0	0.0699528	0.75622	0.470625	0	-0.712134	-2.15221	-2.07836	0	-0.18582	-0.456771	-1.01446	0	0.259482	0.560995	0.417685	0	0.284423
ENSMUST00000091903	Sh3bp5	0	-0.143306	1.44662	0.459681	0	-0.284236	1.66156	1.1075	0	0.402455	1.69689	0.685023	0	-0.253974	1.26856	0.661244	0	0.883615
ENSMUST00000008847	Vav1	0	-1.0791	1.4144	0.458825	0	0.172455	2.78511	1.45643	0	1.46698	1.96409	2.49829	0	1.10879	-2.37233	1.30822	0	-0.720706
ENSMUST00000175712	Esd	0	-0.015325	0.859523	0.457983	0	0.193209	1.47842	1.82101	0	0.25526	0.786728	0.664728	0	0.182314	0.415696	0.919619	0	0.0337069
ENSMUST00000097420	Rnaset2a	0	-0.0761697	0.745526	0.447134	0	-0.208503	0.333035	0.420756	0	0.181225	0.343552	0.268484	0	0.0327506	0.430375	0.554945	0	-0.0329371
ENSMUST00000070989	Clasp1	0	-0.0869764	0.606157	0.446832	0	-0.116389	0.0412304	-0.180133	0	-0.0450354	0.396269	0.0673009	0	-0.208275	-0.986632	-0.160303	0	0.508216
ENSMUST00000177302	Zeb2	0	0.508942	0.590561	0.441704	0	-0.00364538	1.06339	1.60479	0	0.26596	0.206135	0.786321	0	-1.89032	0.323753	0.0120994	0	-4.56537
ENSMUST00000031562	Zfp513	0	-0.503096	0.630157	0.44167	0	-0.79818	0.0167151	0.302403	0	-0.0817561	0.0487478	-0.071634	0	-0.108725	0.905355	0.336777	0	-0.0173987
ENSMUST00000097899	Macf1	0	0.219819	0.992672	0.43741	0	-1.04758	-9.70434	-1.07794	0	-0.773361	-1.32747	-0.428702	0	-2.18199	-2.1321	-11.9222	0	-6.08206
ENSMUST00000131327	Tcirg1	0	-0.296143	0.670023	0.437204	0	-0.0137573	0.75409	0.378495	0	-0.229179	-0.446108	-0.638567	0	-0.0332927	0.483646	0.476295	0	0.00939819
ENSMUST00000090246	Sgms2	0	-0.577164	0.894262	0.436552	0	-0.0913292	1.13221	0.744325	0	0.164452	1.18231	0.164452	0	0.0885446	-0.0641037	0.299498	0	0.270986
ENSMUST00000031080	Fam114a1	0	0.0985213	0.601768	0.429616	0	0.332185	0.847731	1.29659	0	0.286382	-0.317571	-0.21075	0	0.220771	1.96644	1.53068	0	-0.329729
ENSMUST00000125841	1500012F01Rik	0	0.0653586	1.17155	0.428692	0	-0.0923055	-0.213501	-0.332609	0	1.15309	0.759682	2.22996	0	0.841308	2.35024	1.62144	0	0.238006
ENSMUST00000118196	Zcchc2	0	-0.120688	0.925448	0.422406	0	-0.0482774	0.338727	-0.244686	0	-0.322846	0.026049	-0.452289	0	-0.149104	1.11897	0.682001	0	0.109573
ENSMUST00000134698	Tcirg1	0	0.166184	0.87795	0.416936	0	-0.00259854	1.26087	0.549696	0	0.284269	0.083921	0.103074	0	0.250561	1.56174	1.38457	0	0.119006
ENSMUST00000068567	Ncoa7	0	-0.262456	0.950303	0.416767	0	-0.15315	0.620543	0.0569571	0	-0.572106	-0.592435	-1.43018	0	-0.240304	0.950584	0.392394	0	-0.150305
ENSMUST00000078944	Phf6	0	0.150952	0.689512	0.416535	0	0.0829571	0.44195	0.231297	0	-0.0323043	0.00169366	0.0295315	0	0.0264416	1.39795	0.816046	0	0.00153706
ENSMUST00000167854	Pmepa1	0	0.918652	1.21817	0.415261	0	0.575121	1.03724	2.24044	0	-0.534817	-2.059	-1.59256	0	-1.1792	2.38247	2.01868	0	0.466443
ENSMUST00000087225	Pnkd	0	-9.52249	1.48983	0.414735	0	1.39145	5.25278	4.74082	0	-0.353976	-0.582469	0.207019	0	0.743496	2.10875	3.10219	0	3.8844
ENSMUST00000123795	Mapre1	0	-0.254964	0.753548	0.409501	0	0.169589	5.03967	0.784595	0	0.00802695	0.0185925	0.0290055	0	0.274048	1.26147	1.28232	0	0
ENSMUST00000142502	Trim14	0	0.0934023	1.08696	0.40927	0	-0.319869	-0.0171637	-0.593059	0	0.521739	0.570625	-0.861279	0	-3.29737	2.95639	-3.06314	0	-0.189063
ENSMUST00000101340	Pttg1	0	-0.220913	0.623819	0.406426	0	0.143994	7.18459	6.48667	0	0.954516	2.37358	1.56832	0	5.10239	6.57315	3.74418	0	-3.46447
ENSMUST00000035777	Mon1b	0	0.130434	0.678377	0.405222	0	0.0610477	0.0905664	-0.124118	0	-0.0552783	-0.0191475	-0.223843	0	-0.435789	0.833992	0.551012	0	-0.00489027
ENSMUST00000044355	Sepw1	0	0.0512647	0.610877	0.403214	0	0.0966652	0.855138	0.396417	0	0.0584039	0.354527	0.468409	0	0.0233428	1.07582	0.8942	0	-0.0361572
ENSMUST00000021001	Rab10	0	-0.101707	0.625291	0.400192	0	0.0877824	1.40195	0.913658	0	0.415049	-0.0703898	0.30063	0	0.00634279	0.0639706	0.333553	0	0.292501
ENSMUST00000118470	Skil	0	0.0230907	0.762184	0.398195	0	0.00885785	1.63767	1.0798	0	-0.314798	1.1443	0.931473	0	-0.245757	-0.085219	0.112096	0	0.610324
ENSMUST00000093801	Plscr1	0	0.0976999	0.963179	0.393743	0	0.403446	1.26657	1.55347	0	0.438335	0.962264	0.980573	0	0.710798	2.38095	3.37651	0	0.455069
ENSMUST00000171419	Actb	0	0.353121	0.917496	0.392449	0	-0.289719	-0.681044	0.139265	0	-1.1596	-1.53221	-1.72511	0	-0.492289	0.808732	0.643726	0	-0.684591
ENSMUST00000127545	Ncoa5	0	-3.45027	0.985298	0.388285	0	-0.284769	-0.618481	-0.775918	0	0.388635	0.487533	0.187636	0	-0.67707	1.95056	1.23984	0	0.281667
ENSMUST00000082237	Mex3b	0	0.0205171	0.695783	0.387677	0	-0.262118	-0.490771	-0.830992	0	-0.892527	-1.10199	-2.67725	0	0.487978	-0.124043	1.03623	0	-0.317944
ENSMUST00000042135	Rasa4	0	0.0132011	0.592061	0.37799	0	-0.466553	2.3776	1.4607	0	-0.172048	-0.43172	1.00657	0	-0.242452	-0.124035	-0.304108	0	6.9004
ENSMUST00000112874	Nck1	0	-0.38532	0.714629	0.377462	0	-0.207043	-0.0561303	0.0457806	0	0.113164	0.149167	0.0885881	0	-0.0717161	0.700557	0.402452	0	0.0664302
ENSMUST00000032240	Clec4d	0	0	1.00714	0.37715	0	0.413605	2.0629	1.39022	0	0.136864	0.862806	0.958051	0	0.536643	0.374127	0.94181	0	1.34005
ENSMUST00000060792	Ptrf	0	0.112944	0.60535	0.375319	0	0.587423	0.617718	0.597421	0	-0.914168	-1.79269	-2.48174	0	0.304063	2.55292	2.6133	0	-0.445226
ENSMUST00000108431	Myo1c	0	0.100297	1.05525	0.374867	0	-0.232642	-0.568126	-0.324551	0	-0.103797	0.312926	-0.199564	0	-0.294149	0.971242	0.793292	0	0.00877778
ENSMUST00000110875	Eif2ak4	0	4.36729	0.878388	0.372184	0	5.66752	5.44179	1.10884	0	0.330625	-0.372887	-0.485926	0	-0.446212	-2.68738	-2.01887	0	5.65669
ENSMUST00000022591	Epsti1	0	-0.0752266	0.801523	0.367508	0	0.0751924	1.94164	0.957051	0	-0.717286	1.82136	0.763438	0	-0.595265	2.2668	1.79549	0	0.925849
ENSMUST00000149093	Ikbkb	0	0.0944874	1.15036	0.366241	0	-0.559974	0.673907	0.681075	0	-0.368176	-1.20105	-0.817069	0	-0.148099	1.60072	1.05196	0	0.123768
ENSMUST00000124485	Fam129c	0	-1.87105	1.13165	0.364775	0	-0.091754	0.122418	-0.520888	0	0.407188	-0.996153	-0.221933	0	-0.0845573	2.0026	1.64626	0	0.434889
ENSMUST00000069005	Fam49a	0	0.171534	0.845313	0.363173	0	-0.347013	2.06492	1.08549	0	-0.892104	1.0464	0.540101	0	-0.257444	0.652553	0.0747869	0	0.739464
ENSMUST00000105490	Prdm1	0	-0.206753	1.13405	0.362745	0	8.08909	8.59913	9.70303	0	-1.5861	-1.5861	2.06718	0	0.272906	-0.488317	1.57203	0	0
ENSMUST00000102872	Rapgef1	0	-0.202095	0.613189	0.360431	0	0.151489	-0.184359	-0.367271	0	-0.150299	0.416371	0.180811	0	-0.399516	-0.802446	-0.934881	0	0.484525
ENSMUST00000174711	Ppp1r11	0	-0.156118	0.633018	0.355008	0	0.0333363	1.00691	0.746731	0	-0.115038	0.37449	0.0126898	0	0.103687	0.992097	0.490969	0	0.0347888
ENSMUST00000162775	Irf8	0	0.634633	0.814626	0.346204	0	0.199172	0.967967	0.066288	0	0.466443	-1.72972	-1.72972	0	-0.0452655	1.66382	1.06604	0	-4.39232
ENSMUST00000082177	Kdm5c	0	0.121434	0.585384	0.344988	0	0.21362	0.60751	0.625963	0	-0.0131924	0.498497	0.919819	0	0.177847	0.655363	1.19684	0	0.624093
ENSMUST00000042288	Asb13	0	0.3307	0.717991	0.344872	0	0.397136	1.104	0.309036	0	-0.119622	-0.21276	-0.593669	0	0.0255572	1.47065	0.860785	0	-0.161886
ENSMUST00000117193	Oas1c	0	0.0890255	1.08088	0.339818	0	0.0774242	2.04696	0.933737	0	-5.16107	0.37722	-1.2381	0	-0.0639043	3.06634	2.26191	0	0.364623
ENSMUST00000033495	Pim2	0	-0.293685	1.08966	0.338894	0	0.675737	2.886	3.03193	0	2.74763	1.25872	3.84611	0	0.341069	1.52932	1.61754	0	1.28342
ENSMUST00000160027	Psma3	0	-0.0495013	0.787649	0.338308	0	-0.205624	0.348976	0.0209029	0	0.345053	0.408569	0.443967	0	0.221719	0.970917	0.665458	0	0.170116
ENSMUST00000172594	Calm3	0	0.272404	4.45408	0.3329	0	0	5.48325	5.34018	0	0	0	0	0	0	0	0	0	0
ENSMUST00000107619	Klf4	0	-0.0415492	0.639631	0.331976	0	-0.0412995	-2.80652	-2.07184	0	-0.498366	-2.69022	-2.97681	0	-0.798878	-0.27141	-1.48655	0	-3.92587
ENSMUST00000100244	Olfm1	0	6.24525	5.45534	0.330282	0	-1.85799	-0.926159	-1.08119	0	0	2.67878	3.16993	0	0.704398	-2.96568	1.18592	0	3.74894
ENSMUST00000028549	Slc12a6	0	-0.546956	0.617593	0.320122	0	-0.0167924	-0.779703	-0.771735	0	-0.416815	-0.10891	-0.524514	0	-0.476282	-1.06545	-0.849591	0	-0.0902616
ENSMUST00000020264	Rufy2	0	-0.696229	0.697414	0.317855	0	-0.243477	-0.741906	-0.781605	0	-0.17091	-0.211398	-0.476582	0	-0.398487	-0.767834	-0.842521	0	-0.175309
ENSMUST00000004990	Mapk14	0	0.0766562	0.71925	0.311347	0	-0.242141	-0.333134	-0.991516	0	-0.490242	0.108289	-0.813196	0	-0.581975	-1.75159	-1.34807	0	0.320722
ENSMUST00000167488	Bend3	0	-0.00135671	0.735257	0.309953	0	0.0761492	0.482127	0.521425	0	0.5617	0.0568016	0.888853	0	0.215324	1.67397	1.36547	0	0.665393
ENSMUST00000059286	Irak2	0	-0.27472	1.10557	0.309717	0	-0.247558	1.31438	0.752799	0	-0.237228	1.01711	0.323415	0	-0.258933	-0.222555	-0.286913	0	0.926103
ENSMUST00000038890	Dennd4a	0	0.0339994	0.639139	0.309333	0	-0.168796	-0.286236	-0.107992	0	0.214665	0.213021	0.977254	0	-0.156936	-1.06505	-1.00453	0	0.282766
ENSMUST00000047721	Rrp9	0	-0.009577	0.78711	0.308121	0	0.0758838	0.662384	0.429181	0	0.591765	0.0918792	1.04112	0	0.0815201	1.01203	1.04869	0	0.0999097
ENSMUST00000072602	Hvcn1	0	-0.368754	0.688165	0.304574	0	-0.198923	-0.178522	-0.411143	0	-0.537956	0.930819	0.462036	0	0.142497	-1.25759	-0.89475	0	-0.0358633
ENSMUST00000029771	F3	0	-0.304548	0.964835	0.294915	0	0.114111	2.86328	2.28863	0	-1.72972	2.09581	2.25606	0	5.80158	8.37003	7.06388	0	2.19616
ENSMUST00000023487	Arhgap31	0	-0.187623	0.587068	0.289073	0	0.111424	0.556201	0.212058	0	-0.244238	-0.142338	-0.224624	0	-0.326518	1.95341	1.40048	0	-0.0722466
ENSMUST00000023156	Il1rap	0	-0.128944	0.660904	0.288774	0	1.65253	0.372598	2.30321	0	-0.407494	0.52958	-0.0576952	0	0.561958	0.697281	0.742209	0	0.189003
ENSMUST00000169371	Cntln	0	5.83234	4.70861	0.288334	0	-9.79059	-4.54918	0.473983	0	-1.53803	-0.0846932	-5.7027	0	-0.183578	-0.440252	-5.70993	0	-0.590742
ENSMUST00000155203	Zbtb10	0	-0.418184	0.771283	0.287788	0	-0.0408575	0.604661	0.156908	0	0.309014	-0.117336	0.121427	0	-0.0320095	1.52997	1.25351	0	0.00151514
ENSMUST00000080030	Gspt1	0	-0.0101669	0.812667	0.285909	0	-0.0383087	0.601199	0.70468	0	0.060889	0.00287917	0.428541	0	0.223881	0.718354	0.885718	0	0.0343596
ENSMUST00000019616	Icam5	0	0	0.76921	0.280939	0	0	6.97932	4.87493	0	-0.333712	1.61534	-0.485496	0	0.0717472	4.60704	4.33585	0	2.31892
ENSMUST00000107433	Zbtb7b	0	0	2.01066	0.280939	0	0.256509	0.154376	0.161867	0	0	4.26764	3.89395	0	1.89316	-10.7339	-4.92312	0	-5.15018
ENSMUST00000127730	AI607873	0	0.286053	0.893648	0.278954	0	0.568752	3.19268	2.50308	0	-0.510861	0.963071	1.31804	0	0.276783	2.9068	1.92079	0	3.92656
ENSMUST00000161032	Ipo9	0	-5.21051	5.65932	0.276342	0	-3.66546	-3.66546	4.63248	0	0.876523	1.14237	1.15359	0	-4.62751	0.511129	-0.340691	0	-4.09244
ENSMUST00000114592	Arhgap21	0	0.294656	0.660737	0.26979	0	-0.803083	-1.01313	-0.491202	0	-0.466328	-0.206293	0.0965967	0	0.681562	1.27988	0.708766	0	0.0655521
ENSMUST00000174459	Gypc	0	-0.199575	0.888246	0.252887	0	0.0578566	0.907511	0.3061	0	-0.33863	0.000697483	-0.394188	0	-0.476121	0.365119	-0.202513	0	-0.159743
ENSMUST00000027743	Stx6	0	-0.0205662	0.637156	0.248345	0	-0.020821	1.54774	0.945283	0	-0.134165	1.21645	0.712667	0	-0.0337447	0.691505	0.441043	0	0.212113
ENSMUST00000038442	Foxk2	0	0.0619228	0.822329	0.246668	0	0.487431	0.512434	0.646539	0	0.432475	0.338582	0.570227	0	-0.36483	1.27183	0.945922	0	0.144747
ENSMUST00000012612	Zmiz2	0	0.35675	0.608496	0.244052	0	0.25414	-0.20912	0.26424	0	-0.422136	1.14985	1.09555	0	-0.13001	-0.956798	-1.16754	0	0.561571
ENSMUST00000152463	Sat1	0	-0.0531047	1.08899	0.23898	0	-0.0277979	0.273098	0.0907874	0	-0.272709	0.291188	-0.125632	0	-0.10804	-1.38073	-1.71542	0	-0.134973
ENSMUST00000033939	Ikbkb	0	-0.0869637	0.847389	0.22917	0	0.0341534	0.418425	0.281649	0	-0.233941	0.0113981	-0.169753	0	0.119364	0.444213	0.669325	0	0.182808
ENSMUST00000119120	Camta2	0	0.0244812	0.622005	0.227258	0	-0.374625	-0.682973	-0.612233	0	-0.0849818	0.0362421	-0.164396	0	0.00774552	-0.921946	-0.722293	0	0.230544
ENSMUST00000166743	Mapk1ip1l	0	0.232093	0.633422	0.225041	0	0.236183	0.321986	0.589557	0	-0.0797448	-0.120081	-0.0839283	0	0.091036	0.631126	0.623319	0	-0.0342171
ENSMUST00000001836	Pwp1	0	-0.00389096	0.711032	0.219352	0	-0.00141153	1.90687	0.867435	0	0.336609	0.167716	0.910412	0	0.195151	0.782726	0.622451	0	0.17722
ENSMUST00000097681	Dock10	0	-1.15233	1.13733	0.213727	0	0.276442	1.81762	1.10479	0	-0.456071	-0.41228	-1.15867	0	-0.397906	1.15277	0.965668	0	0.293543
ENSMUST00000112311	Iscu	0	-0.209145	0.684158	0.209445	0	-0.140179	-0.341916	-0.237099	0	0.159353	0.0215331	0.106916	0	-0.124678	1.02316	0.533937	0	0.0859356
ENSMUST00000166395	Tgif1	0	-0.0476072	0.817432	0.207468	0	0.382091	2.75306	1.90252	0	0.386096	0.386116	0.84345	0	0.142429	0.959108	0.510569	0	0.449277
ENSMUST00000036248	Pmepa1	0	-0.115418	0.609708	0.193205	0	-0.0306704	1.63364	0.749868	0	-0.292208	-0.0567836	-2.21834	0	0.111447	1.64543	1.2207	0	-0.201678
ENSMUST00000127569	Usp3	0	-0.859305	0.699127	0.182732	0	-0.360479	-1.09881	-0.948577	0	0.15523	0.394041	0.215699	0	0.0252828	1.13716	1.3312	0	-0.23587
ENSMUST00000042971	Arl5c	0	-0.710664	1.11022	0.180022	0	-0.15431	0.758985	-0.0559897	0	-1.79436	1.0444	-0.291716	0	-0.135556	1.23668	0.892329	0	2.48253
ENSMUST00000102765	Col23a1	0	-0.0117138	1.02883	0.172142	0	-0.383774	1.5305	-0.637514	0	-0.94906	-0.482617	-5.15587	0	-1.00207	4.53627	2.92464	0	-0.0925682
ENSMUST00000102938	Ehmt1	0	-4.86124	0.909825	0.167631	0	-1.2604	1.06108	-0.445112	0	-0.652392	-0.488888	-0.912114	0	-0.394488	-0.799241	-0.67888	0	-5.88717
ENSMUST00000064167	Rnf11	0	-0.275286	0.881181	0.156394	0	0.33267	0.502748	1.10826	0	-0.225542	0.128166	0.321865	0	-0.0626863	0.776032	0.563068	0	0.0175584
ENSMUST00000099498	Ccdc80	0	0.158936	0.638554	0.149548	0	0.286505	-3.48351	-3.07053	0	4.38631	4.35436	-0.198245	0	-2.7901	-6.49903	-6.49903	0	0.598786
ENSMUST00000045291	Mll3	0	6.05537	5.53679	0.121391	0	0.535703	-6.63241	-0.918552	0	0.213085	-0.511047	-0.960859	0	4.20681	4.36123	0.446985	0	-6.29643
ENSMUST00000017078	Top1	0	-0.130932	5.6514	0.119849	0	0.306516	1.46427	0.137378	0	0	0	4.14039	0	0	0	0	0	-1.35929
ENSMUST00000040116	Zbtb7b	0	-2.96537	3.81195	0.114327	0	0.0280606	-5.64989	0.275008	0	4.57867	3.70893	5.15018	0	-1.60805	0.0720146	-4.28682	0	0
ENSMUST00000038829	Faim3	0	-0.411312	0.84434	0.0936049	0	-0.0441298	-1.51073	-1.93081	0	0.280939	1.72972	1.72972	0	-0.0806595	-1.26606	-1.29152	0	-2.57598
ENSMUST00000124266	Slc25a22	0	-1.36884	1.64552	0.0866191	0	-0.0157761	-4.67764	0.396547	0	5.74237	5.35233	5.34759	0	1.31437	3.79604	2.58098	0	-0.703442
ENSMUST00000065210	Wibg	0	0.440535	0.913333	0.0647701	0	0.0922064	0.545515	0.470481	0	0.698832	0.609756	1.51347	0	1.06552	1.56575	0.618189	0	0.0481219
ENSMUST00000019038	Sept9	0	-0.65394	0.874055	0.0486265	0	0.678466	0.063929	0.628516	0	-0.262849	-1.6012	-2.08575	0	-0.347277	-0.992988	-0.620863	0	-0.375931
ENSMUST00000004959	Grap	0	-0.382719	0.988379	0.0443702	0	-0.560264	1.36062	0.855518	0	1.44878	0.201678	-0.280939	0	-0.653444	0.991101	0.390752	0	0.0707251
ENSMUST00000070084	Ticam2	0	0.183411	0.657271	0.0352854	0	-0.234698	0.302448	-0.472384	0	-0.407107	0.878925	-0.62669	0	-0.443571	-1.24298	-1.67465	0	0.594808
ENSMUST00000126275	Atxn7l1	0	-0.78652	1.67341	0.0293271	0	-0.260287	-2.23353	-1.32512	0	-0.145105	-1.13382	-0.484799	0	0.237455	1.74476	1.00852	0	-0.0521398
ENSMUST00000109246	Prex1	0	4.7238	5.32724	0.0138137	0	-0.121119	-0.994204	-0.988633	0	-0.521028	2.52233	0.792744	0	0.202382	0.937531	1.06298	0	0.291171
ENSMUST00000126116	Capns1	0	0	1.72972	0	0	0	0	0	0	0	5.47236	5.16153	0	-5.76755	-5.85178	-5.75182	0	0
ENSMUST00000143518	Kdm1b	0	0	1.72972	0	0	0	3.51671	0	0	-3.45943	-3.45943	0.159771	0	0.954811	1.37782	1.63848	0	-4.9963
ENSMUST00000128977	Kdm1b	0	0	1.72972	0	0	0	4.53974	0	0	3.8901	-2.83621	1.61873	0	0.795257	1.3564	2.02414	0	3.72324
ENSMUST00000112984	Ms4a3	0	0	1.72972	0	0	-0.0590952	-0.289147	-0.245665	0	0.0148794	0.292092	0.30094	0	0.205624	-1.84422	-1.3484	0	0.202043
ENSMUST00000166869	Ms4a3	0	0	1.72972	0	0	-0.108472	-0.267616	-0.160215	0	0.366555	0.1166	0.918921	0	0.0400653	-1.86142	-1.28259	0	0.137327
ENSMUST00000040056	Ppfibp2	0	-0.662299	1.03298	-0.0114065	0	-0.439219	2.31168	1.06326	0	-0.0862707	2.95149	2.21867	0	-0.246046	-0.186911	-0.48444	0	2.25759
ENSMUST00000150092	Zfp945	0	-0.141856	0.60635	-0.01507	0	-0.877708	0.419044	-0.246907	0	-0.0619079	-0.154877	-0.130717	0	0.169807	1.20737	1.12655	0	4.66955
ENSMUST00000072477	Zfp758	0	0.142994	4.02292	-0.01779	0	0.709693	-4.63922	5.31353	0	0.100121	-0.188305	0.250335	0	-0.228677	0.127049	-4.78124	0	3.66546
ENSMUST00000051711	Mark2	0	-0.155912	5.19287	-0.025483	0	-8.209	3.13218	-2.69057	0	4.88981	5.95965	5.35267	0	0.673793	0.860405	0.541903	0	9.16101
ENSMUST00000049519	Irgm1	0	-0.221404	1.38816	-0.0380341	0	-8.20358	1.97691	1.76143	0	-0.0821529	1.57704	0.457682	0	-1.14585	3.11874	2.01509	0	-3.35742
ENSMUST00000118904	Axin1	0	3.00306	4.6041	-0.0386121	0	-5.05106	-0.644921	1.07185	0	0.386937	0.512078	-5.25142	0	0	0	5.55197	0	0.12244
ENSMUST00000021784	Irf4	0	-2.26639	0.623566	-0.0455728	0	-0.140183	-0.4949	-0.720998	0	4.34233	-1.03595	-0.361565	0	-0.158811	1.3553	1.81055	0	-2.14417
ENSMUST00000165140	Tmem39a	0	3.91102	4.4792	-0.0790226	0	-0.837154	0.770876	0.716106	0	0.607468	0.531874	-3.11597	0	0.166996	2.39259	2.21726	0	-0.0387508
ENSMUST00000163421	Axin1	0	0.0183763	5.30052	-0.0811773	0	0.342023	0.454417	-5.67795	0	0.151011	-0.361071	0.407143	0	-0.192349	-0.13792	-0.997328	0	4.24793
ENSMUST00000090597	Atxn7l1	0	-0.021581	0.85937	-0.0831404	0	-0.0546274	-0.98688	-0.976159	0	-0.279071	-0.23559	-1.46159	0	-6.1215	1.35193	1.13871	0	-0.224321
ENSMUST00000040359	Arsi	0	0.332269	0.826582	-0.0953094	0	-0.482617	-1.44312	-0.0161744	0	0	0	0	0	0.482617	5.62849	5.5766	0	0
ENSMUST00000166315	Akap13	0	-0.780185	0.739407	-0.0955751	0	-0.887986	-0.0546371	-1.0883	0	5.12371	5.6984	5.80958	0	-1.23669	0.717995	0.265218	0	-11.9245
ENSMUST00000135070	Tcirg1	0	-1.24976	0.730161	-0.101521	0	-0.752275	0.619845	0.368922	0	-3.84448	-3.66546	-4.44226	0	-0.338781	1.81291	1.01349	0	0.439733
ENSMUST00000131803	Ankrd13a	0	-0.152273	5.89773	-0.105391	0	-2.15778	0.620794	0.566908	0	-0.236741	1.15121	-0.220904	0	6.39953	6.44924	4.69106	0	0.0902346
ENSMUST00000112934	Rc3h2	0	-6.28639	0.724842	-0.105424	0	-0.248325	0.212729	-0.178955	0	-0.105356	0.0696715	0.103564	0	-1.5545	-0.462194	-0.426452	0	-0.509427
ENSMUST00000163842	Kcnc3	0	-2.83621	0.810111	-0.109834	0	-5.07804	0.0187211	5.36942	0	-8.76649	0.0588113	-8.76649	0	-0.486109	-0.7195	-8.83072	0	0
ENSMUST00000105251	R3hdm2	0	2.59862	1.87018	-0.12497	0	5.87503	1.03277	7.35494	0	-2.05958	1.55161	2.1698	0	-0.223578	-0.230374	-0.706945	0	-0.201678
ENSMUST00000176637	Gnb1	0	-1.05086	6.36652	-0.137805	0	-4.80587	0.507125	-4.62018	0	-0.647451	0.355474	0.160366	0	1.72643	0.347499	-0.0563181	0	0.303298
ENSMUST00000056403	H1fx	0	-0.933318	0.621708	-0.188427	0	-0.540101	1.30647	0.468956	0	-1.26123	-0.418772	-1.55473	0	0.320333	-1.87752	-0.623871	0	-2.19616
ENSMUST00000142059	Il11ra1	0	-5.81763	4.9089	-0.227367	0	0	3.95644	3.45943	0	0	2.19616	0	0	-5.93653	-2.86166	-3.25775	0	0
ENSMUST00000069673	Gpatch8	0	-5.5585	4.90867	-0.254369	0	0.20137	0.291134	0.399944	0	0.103809	0.271827	0.229799	0	-0.557622	0.411693	0.551186	0	0.692387
ENSMUST00000087409	Zbtb46	0	-0.837935	0.619856	-0.258097	0	-0.86188	0.939079	-1.47548	0	0	3.07487	2.83621	0	-0.0354669	1.12728	0.782776	0	2.29339
ENSMUST00000022212	Plk2	0	-0.223045	0.659713	-0.26276	0	-0.115405	3.63856	2.31522	0	-0.37524	1.06564	0.544042	0	0.0573792	2.89486	2.59942	0	0.37299
ENSMUST00000040357	Rcsd1	0	-0.240963	0.604931	-0.319504	0	-0.251938	-1.30056	-1.426	0	-0.384453	0.458174	-0.379752	0	-0.322625	2.06737	1.43203	0	0.0609676
ENSMUST00000067218	Parp3	0	0.109281	0.717374	-0.355901	0	-0.189715	-1.2021	-0.693703	0	0.113922	0.0880146	-0.424508	0	-0.135957	1.44833	0.393787	0	0.0869994
[truncated: 28 more rows]

## Sheet: Neutrophils AIR
Supplementary Table 4 - Page 3 - Neutrophils AIR transcripts differentially regulated
Values are log2(fold-change from respective un-treated cell type)
		PEC Macrophages				Neutrophils				Mast cells				splenic DCs				Eosinophils
Ensembl Transcript ID	Gene Symbol	-IL10 -LPS	+IL10 -LPS	-IL10 +LPS	+IL10 +LPS	-IL10 -LPS	+IL10 -LPS	-IL10 +LPS	+IL10 +LPS	-IL10 -LPS	+IL10 -LPS	-IL10 +LPS	+IL10 +LPS	-IL10 -LPS	+IL10 -LPS	-IL10 +LPS	+IL10 +LPS	-IL10 -LPS	-IL10 +LPS
ENSMUST00000146782	Tfeb	0	-1.77182	-0.732661	-0.665323	0	-7.31076	0.766474	-10.6399	0	0	3.45943	2.67878	0	-0.0543821	-1.4111	-1.60084	0	0.0759827
ENSMUST00000101313	Slc38a6	0	0.0404261	4.52036	3.8583	0	-1.77858	0.986996	-7.6952	0	-2.4771	-0.280939	-2.4771	0	1.1845	4.74047	4.49903	0	1.17523
ENSMUST00000105320	Nfic	0	2.47806	-0.682966	-0.179847	0	-0.0762208	3.79567	-5.84216	0	-2.28554	-7.49076	-7.49076	0	0.118799	-4.30551	-2.5758	0	0
ENSMUST00000173030	Adamts10	0	-5.17739	-5.06283	-4.45073	0	-5.82665	4.36965	-5.82665	0	9.95084	3.07487	2.67878	0	-3.14647	0.949868	-7.91314	0	-1.4318
ENSMUST00000106777	Mov10	0	-3.83646	1.5549	2.48824	0	-2.19114	0.878306	-5.7796	0	1.22876	6.20117	0.791706	0	0.0798101	2.55839	1.84547	0	-4.53537
ENSMUST00000113082	Ddb1	0	-0.668798	-6.08957	-12.2931	0	-0.598441	0.822824	-5.6633	0	0	0	0	0	0.447822	-0.361775	0.356602	0	0.003953
ENSMUST00000113766	Odf2	0	5.35569	-5.94228	-0.54304	0	-5.08761	1.44252	-5.60201	0	1.00762	-3.04262	-2.96788	0	0.695786	0.736736	0.689871	0	-0.305525
ENSMUST00000077847	Sema6d	0	0	0	0	0	1.24366	4.84361	-5.51843	0	0	5.55524	4.04107	0	-0.227176	2.19427	0.940494	0	0
ENSMUST00000101477	Peli1	0	0	10.523	5.2854	0	-0.81894	0.674109	-5.45402	0	3.14597	3.91832	0	0	9.1255	10.5506	9.63317	0	-9.03215
ENSMUST00000162116	Fxyd5	0	-0.292203	-0.438643	-3.44716	0	-0.536757	2.01791	-5.40996	0	-0.184936	-0.0640063	0.467799	0	6.26215	9.0785	7.96209	0	-0.432507
ENSMUST00000165060	Ptprs	0	-1.75965	-0.124969	-1.57894	0	-0.839508	0.626365	-5.20656	0	3.1827	3.75416	3.50595	0	-0.0262793	-0.642911	-0.334226	0	0.164725
ENSMUST00000174146	Daxx	0	0.746854	8.78962	9.63198	0	-5.3608	3.95668	-5.18065	0	-10.1306	-1.98158	-5.30774	0	-0.253757	2.46526	1.49661	0	5.76105
ENSMUST00000164727	F13a1	0	5.56796	-6.61448	-1.70679	0	-0.19598	5.6662	-5.15018	0	-10.0385	-10.0385	-0.0142257	0	-4.33803	-3.7092	-3.98563	0	3.16993
ENSMUST00000022988	Atad2	0	4.39232	0	0	0	-5.0523	4.43872	-5.0523	0	0.87115	0.87115	-3.16993	0	0.3982	0.136969	-0.0988525	0	-0.130494
ENSMUST00000071993	Mtmr12	0	-5.20523	-0.314471	0.144482	0	-0.790309	0.723337	-4.99712	0	0.17066	-0.0320448	3.86727	0	1.20276	2.29888	2.30096	0	-0.0402218
ENSMUST00000005761	Zfp592	0	-0.61151	-5.84361	0.27848	0	-4.99078	0.906221	-4.99078	0	2.67878	3.89395	2.19616	0	10.3534	5.50806	10.3658	0	-1.59381
ENSMUST00000104882	Zfp592	0	-0.613732	-5.84689	0.277377	0	-4.99078	0.90825	-4.99078	0	2.67878	3.89395	2.19616	0	10.3534	5.50806	10.3658	0	-1.59401
ENSMUST00000117648	Ttc3	0	1.38256	-5.41922	-9.93179	0	2.72269	4.56845	-4.92353	0	-0.992678	0.097349	-1.9204	0	-1.35792	-1.08476	-6.86372	0	0
ENSMUST00000176425	0610031J06Rik	0	4.97814	6.60471	0.11024	0	-6.3172	1.24117	-4.92138	0	-0.401349	-0.215418	-0.392902	0	0.077908	-0.259673	-6.60274	0	-0.0747123
ENSMUST00000107921	Spib	0	-0.0271215	-4.04107	0.471495	0	0.905299	1.37053	-4.86479	0	-1.72972	2.19616	0	0	-0.7932	0.433771	0.704166	0	-2.8091
ENSMUST00000086083	Ncor2	0	-0.428422	-0.298376	-2.70586	0	1.01212	4.47289	-4.85798	0	0.104419	-0.460065	-0.174073	0	0.649032	-0.245447	0.0750927	0	2.18442
ENSMUST00000116341	Mcart1	0	0.0851156	-6.10091	-2.31219	0	-4.81377	1.10917	-4.81377	0	-1.26657	-0.56783	-3.28184	0	0.393941	0.250937	0.348254	0	0.60279
ENSMUST00000167266	Galc	0	-1.131	-6.1833	-6.1833	0	0.864434	5.78899	-4.68425	0	-5.33694	-4.33432	-5.54396	0	-0.45355	-2.83933	-1.73955	0	3.78932
ENSMUST00000060704	Usp25	0	0.222755	1.47247	-4.71627	0	-4.74789	1.17295	-4.66757	0	0.581551	0.683921	-0.219958	0	0.280827	1.5654	1.26007	0	0.0695813
ENSMUST00000056484	Nlgn2	0	-4.79529	1.31474	5.54357	0	-4.47094	1.19555	-4.62468	0	-0.0788485	-0.453743	0.16377	0	-1.02466	-1.09553	-5.29129	0	-0.432661
ENSMUST00000149566	Rpl7	0	0	-2.02229	-2.80719	0	1.32917	2.30892	-4.60351	0	0.152398	2.28812	6.48126	0	0.00315506	-0.335241	-0.398687	0	0
ENSMUST00000163759	Akt2	0	0	1.72972	5.03778	0	-0.304374	1.59347	-4.5912	0	-6.02432	-5.79081	-6.20111	0	-6.68593	-5.88893	0.658215	0	1.00893
ENSMUST00000138509	Pank2	0	-4.14039	0.846993	2.95258	0	5.3903	2.73497	-4.5912	0	4.05648	0.12468	4.55144	0	-6.68664	1.78209	-2.79269	0	0
ENSMUST00000108175	Nfkbid	0	5.23749	10.7822	1.72972	0	-5.15217	0.714605	-4.57122	0	-0.273452	-0.331114	3.17761	0	0	4.85798	7.78227	0	-0.0392797
ENSMUST00000019043	Irf1	0	0.130919	5.0819	4.91624	0	0.94906	2.18006	-4.56593	0	2.35623	-3.66546	2.48714	0	-0.0997838	2.96927	0.674532	0	-0.396098
ENSMUST00000087360	Rbpj	0	0	0	0	0	0.706685	2.02337	-4.53974	0	0	3.03695	-1.72972	0	0	0	0	0	0.862187
ENSMUST00000113927	Zfx	0	0.299534	-9.74481	-4.90419	0	0.536045	1.13764	-4.53968	0	0.569821	4.69212	5.91841	0	-0.312826	0.148565	0.201094	0	-4.15306
ENSMUST00000087563	Gtpbp5	0	2.54293	3.21364	-7.23809	0	-3.73846	1.57431	-4.52696	0	-0.285242	-0.264949	0.219374	0	1.41207	1.33928	1.54808	0	3.16993
ENSMUST00000130169	Ube3b	0	-5.1029	-5.1029	0.398159	0	0.203791	2.33335	-4.50761	0	-0.545146	-0.240335	0.522483	0	0.234996	0.313974	-0.0522813	0	5.10203
ENSMUST00000146201	Fbxo22	0	0	0	0	0	0.898067	5.43793	-4.42431	0	0.437108	0.204768	-0.157541	0	0.132313	0.592442	0.226225	0	-4.44917
ENSMUST00000090583	Slc4a7	0	-5.19455	5.59559	5.44414	0	0.334514	1.43873	-4.41232	0	-0.617949	-0.0107601	-0.677697	0	0.398514	-6.14981	-0.27941	0	0.175811
ENSMUST00000107269	Pogz	0	-5.39924	-5.39924	-5.39924	0	0.0508201	6.81778	-4.3415	0	-0.680499	0.328129	0.575726	0	1.12079	0.431206	1.16406	0	0.0133803
ENSMUST00000114496	Cd47	0	0	4.60351	0	0	-4.14508	2.08469	-4.30282	0	-0.541499	-0.1433	-0.172205	0	0.256493	0.620326	0.0865263	0	0.432241
ENSMUST00000044638	Stx16	0	1.65031	-4.03251	0.0598063	0	0.632039	2.18085	-4.28151	0	-0.58776	-0.201061	-0.456362	0	-2.00547	-11.2083	-5.20746	0	-6.89042
ENSMUST00000109270	Mier3	0	4.61561	7.01146	5.56351	0	-4.16321	0.72005	-4.16321	0	4.84935	4.84935	0	0	-5.36123	-4.29118	0.104661	0	-0.449084
ENSMUST00000166979	Mov10	0	-5.0523	5.4056	5.67737	0	0	1.07313	-4.16321	0	-5.03237	-0.3161	2.1498	0	-0.84079	-0.905406	0.377313	0	-3.92587
ENSMUST00000168244	Psmd11	0	4.35229	5.94663	5.49218	0	-4.66832	1.94635	-4.1367	0	0.134558	0.0419042	0.0419042	0	-0.099598	1.02831	1.10608	0	-0.614266
ENSMUST00000043855	Zc3h18	0	-4.42431	-0.854536	-4.42431	0	-4.09244	6.95019	-4.09244	0	0	0	0	0	4.52628	4.92353	5.13281	0	0.146925
ENSMUST00000135318	Nfxl1	0	4.65075	5.94037	10.192	0	-0.0814414	5.09349	-4.06721	0	1.20948	0.887496	5.20351	0	4.71367	-0.104844	3.86389	0	0
ENSMUST00000116133	Fzd5	0	0.422144	0.487386	5.01236	0	-8.46873	1.79652	-4.04442	0	-4.3875	-4.81582	-5.0431	0	-1.79723	2.5832	1.78913	0	-9.53154
ENSMUST00000112695	Zfp644	0	-3.34962	-6.96882	-3.63972	0	-3.98577	3.46038	-3.98577	0	-4.87493	-1.80006	0.891	0	5.39274	5.51843	5.99963	0	1.46954
ENSMUST00000106221	Gbp3	0	6.97838	9.5208	9.41946	0	0.893399	1.61752	-3.98543	0	0.222859	9.06549	7.87849	0	-0.262577	1.49566	0.558688	0	0
ENSMUST00000128430	Ifi203	0	5.52763	7.85438	7.53806	0	-3.64763	0.842127	-3.95644	0	3.56978	3.56978	3.82553	0	0.415996	6.22214	5.47015	0	3.6192
ENSMUST00000057684	Ptk2	0	-0.095302	-0.243374	-0.475804	0	-0.87025	0.773087	-3.8643	0	0.548893	-0.401755	-1.12267	0	0.151445	-1.80203	-0.735156	0	-0.223254
ENSMUST00000046750	Tspan33	0	-3.56978	-0.916582	-3.56978	0	0.532851	2.0673	-3.76765	0	0	0	0	0	-0.283577	1.53851	1.14822	0	0
ENSMUST00000149322	Pccb	0	1.26008	1.3166	-8.93928	0	0.440374	0.778978	-3.74992	0	-3.03269	0.744034	-2.79684	0	0	0	2.67878	0	2.44726
ENSMUST00000113880	Arhgef9	0	0	0	3.66546	0	-3.66546	2.86885	-3.66546	0	0	0	0	0	-4.40571	2.71158	2.34497	0	2.92972
ENSMUST00000163633	Traf7	0	-0.947776	6.15817	3.69154	0	-5.29484	1.3438	-3.58031	0	0.0177353	0.182747	0.322712	0	0.323122	0.375018	0.102439	0	5.47605
ENSMUST00000163443	Acsl5	0	-0.72222	-0.357118	0.241828	0	-5.40239	2.63355	-3.51524	0	-0.19845	-0.00947169	0.16137	0	1.37504	1.53959	2.4754	0	4.79818
ENSMUST00000109525	Pus10	0	4.22766	4.32373	4.86651	0	-7.41116	2.239	-3.39721	0	3.77862	0.122272	3.67395	0	0.135459	1.6419	1.20124	0	4.63922
ENSMUST00000142550	Mrpl38	0	1.02249	-0.155926	1.73333	0	0.534325	1.32342	-3.13113	0	0.491184	-0.12893	0.835605	0	1.06852	2.29274	2.05844	0	-0.365911
ENSMUST00000030407	Mycl1	0	-3.07487	2.00946	-3.07487	0	0.384558	0.750652	-3.07487	0	0	0	0	0	0.0837222	2.89426	2.72028	0	0
ENSMUST00000134449	Ppp1r16a	0	3.74992	0	3.74992	0	-0.396098	5.14921	-3.07487	0	0.533964	-0.128306	0.238913	0	-0.0142053	1.2977	1.59724	0	3.32911
ENSMUST00000177039	Uba7	0	-3.89395	1.28976	0.779306	0	-0.286593	1.28256	-2.96537	0	-3.63582	-0.299818	-0.703971	0	1.28904	1.52776	1.48462	0	-3.74992
ENSMUST00000173091	Prdx5	0	-0.14487	0.373323	-6.03534	0	2.25066	4.82212	-2.90606	0	-2.19616	-2.19616	-2.19616	0	0.76921	-2.19616	4.43467	0	-3.24631
ENSMUST00000106006	Slc25a22	0	4.48774	7.50526	1.05132	0	-3.64638	2.61973	-2.8999	0	-0.571068	-1.36205	-1.38488	0	3.07487	0	0	0	0.387565
ENSMUST00000169768	Rnf213	0	0.298636	2.9122	3.02969	0	-0.693074	4.50882	-2.86305	0	3.96051	0.470973	4.43383	0	0.282142	3.70452	2.89983	0	2.67878
ENSMUST00000100960	Gbp6	0	4.11681	5.67243	10.8598	0	-2.83621	1.69007	-2.83621	0	-1.10191	-0.554222	-7.18701	0	1.1396	2.41353	1.09516	0	-3.37546
ENSMUST00000165451	Gbp5	0	3.32911	0	4.74693	0	1.17774	1.95908	-2.83621	0	-0.991076	4.17725	0.935054	0	0.11114	2.12752	2.03438	0	2.83621
ENSMUST00000163727	St18	0	-0.379967	-0.731822	-6.81679	0	-2.83621	3.69893	-2.83621	0	-0.286593	-2.96537	0.109505	0	-0.905796	-3.54705	-0.857587	0	0
ENSMUST00000051711	Mark2	0	-0.155912	5.19287	-0.025483	0	-8.209	3.13218	-2.69057	0	4.88981	5.95965	5.35267	0	0.673793	0.860405	0.541903	0	9.16101
ENSMUST00000081659	Csda	0	5.34892	12.0494	5.87431	0	-2.67878	1.91242	-2.67878	0	1.23565	1.34516	0.466443	0	0	0	2.96537	0	2.67878
ENSMUST00000056336	Oprd1	0	0	1.37362	0.280939	0	-2.67878	1.99448	-2.67878	0	0	0	1.72972	0	-1.22403	2.40464	1.41807	0	1.72972
ENSMUST00000167405	Tsku	0	-0.43109	0.13667	-0.398105	0	-0.196025	2.10687	-2.67878	0	0.482617	-1.70789	0	0	-0.0956828	3.6939	-0.530768	0	0
ENSMUST00000015680	Mocs2	0	4.46979	0	4.83178	0	2.6436	5.73485	-2.67878	0	-4.35884	5.09034	-1.28396	0	-4.93809	-6.51667	-0.194679	0	0.345728
ENSMUST00000018449	Prpf8	0	-0.783936	-1.06305	-0.464753	0	2.26264	1.59009	-2.62163	0	0.338217	-0.143568	0.239374	0	-0.886313	-5.84144	-0.912266	0	-6.89533
ENSMUST00000052377	Zswim6	0	0.279793	-0.345212	-0.402823	0	0.67311	0.620979	-2.52867	0	1.42178	1.0008	0.015013	0	0.041402	-0.262894	-0.229849	0	-0.697859
ENSMUST00000040105	Specc1l	0	-4.62654	-10.9664	-5.79368	0	-1.99224	2.38209	-2.51005	0	-3.22691	-3.1216	2.01041	0	0.224807	-0.488466	-0.371735	0	1.08747
ENSMUST00000054651	Pla2g4f	0	-1.44021	-0.973766	2.42344	0	-2.4771	4.50222	-2.4771	0	0	0	0	0	-0.750399	1.00219	0.135634	0	0
ENSMUST00000048298	Ammecr1l	0	0.10747	-5.84971	-6.65475	0	0.469384	0.883897	-2.27214	0	-5.63141	-8.59678	2.63175	0	5.33688	6.16405	4.22055	0	0.477807
ENSMUST00000112463	2010002M12Rik	0	4.11681	7.22538	7.08002	0	-0.586492	0.907974	-2.22036	0	-2.21233	1.63175	1.39309	0	-0.439733	3.81996	1.95818	0	0.488271
ENSMUST00000060835	Tex14	0	0.215549	0	-3.82553	0	-2.19616	0.640054	-2.19616	0	2.81938	0	3.09452	0	-0.0266725	-1.05001	-1.09226	0	-2.67878
ENSMUST00000165478	1300002K09Rik	0	-0.342097	-1.39414	-1.16617	0	0	1.26327	-2.19616	0	-1.23783	-4.18137	-1.98521	0	-0.60601	-1.49245	-2.08922	0	0
ENSMUST00000147307	Eno2	0	0.812204	0.932538	0.698645	0	-2.19616	1.26327	-2.19616	0	-0.10075	2.17612	0.779207	0	-0.540142	1.65634	1.29439	0	0.466443
ENSMUST00000151970	Ppfia3	0	-0.333712	8.01431	5.50231	0	2.19616	1.55376	-2.19616	0	-1.72972	0.466443	-1.72972	0	-2.67878	6.88639	0.65033	0	4.80459
ENSMUST00000128326	Phldb1	0	-5.1727	4.22316	-0.126985	0	0	1.92065	-2.19616	0	3.32911	3.78871	5.07804	0	-3.25062	-2.81622	1.45361	0	0
ENSMUST00000164758	Sec24b	0	3.92587	10.8835	10.4123	0	1.51277	2.22815	-2.19616	0	0	0	0	0	0	0	0	0	0
ENSMUST00000127173	Trp53i11	0	0	0	0	0	-2.19616	2.28817	-2.19616	0	0	0	0	0	-0.389804	1.61591	-2.29108	0	1.0249
ENSMUST00000147208	Hap1	0	-3.07487	2.47381	1.21195	0	-0.466443	2.67878	-2.19616	0	0	0	0	0	-0.49094	-2.20646	-4.40135	0	0
ENSMUST00000159150	Ube2l6	0	0.204556	3.48928	2.75909	0	-2.4771	1.86105	-1.99448	0	0.76921	3.6192	3.87983	0	0.645625	3.8881	3.48838	0	2.19616
ENSMUST00000109527	Arl2bp	0	-1.18194	-1.21194	0.468488	0	-0.453212	5.79391	-1.87411	0	-3.77208	-3.51904	-4.37267	0	0.380855	0.325592	-0.490678	0	2.1672
ENSMUST00000143783	Lhx2	0	0	10.2808	5.60259	0	-1.72972	0.94906	-1.72972	0	0	1.72972	1.72972	0	2.19616	10.5297	7.3228	0	2.19616
ENSMUST00000166075	Arf4	0	0.0693734	0.510824	0.0877933	0	-1.72972	5.1727	-1.72972	0	-0.198834	0.00723488	-0.128607	0	0.042983	0.58603	0.449714	0	-1.72972
ENSMUST00000098456	Ppp1r15a	0	3.32911	4.46979	0	0	-1.72972	5.40401	-1.72972	0	-1.41981	-0.534465	-2.09417	0	0.219536	1.47459	0.98341	0	-2.19616
ENSMUST00000006104	P2rx5	0	-2.63019	0.623711	0.577455	0	-0.631808	0.829444	-1.6999	0	-1.02307	0.703783	-0.625228	0	-0.112475	-0.78183	-1.74738	0	2.94354
ENSMUST00000174595	Agpat1	0	-0.195228	0.649323	1.30301	0	4.6546	5.12917	-1.58736	0	-6.16587	-5.92213	-0.798876	0	0.593573	0.460629	0.42316	0	-2.71741
ENSMUST00000050869	Nav2	0	0	5.12692	5.44627	0	2.35965	5.01521	-1.57423	0	3.5846	1.2471	3.47383	0	0	4.78588	9.1282	0	-0.721278
ENSMUST00000101198	Tmem164	0	-0.13876	-6.76702	-12.2133	0	-1.18153	0.690626	-1.54465	0	-0.188787	-0.647048	-0.39044	0	0.425484	-0.481078	0.288266	0	0.644955
ENSMUST00000087409	Zbtb46	0	-0.837935	0.619856	-0.258097	0	-0.86188	0.939079	-1.47548	0	0	3.07487	2.83621	0	-0.0354669	1.12728	0.782776	0	2.29339
ENSMUST00000166059	Gramd3	0	0	4.20681	4.48433	0	-0.698746	0.79428	-1.44929	0	-4.39232	1.20105	-4.39232	0	8.04494	8.69357	8.51965	0	-2.19616
ENSMUST00000139026	Vsig10	0	-3.66546	-3.66546	-3.66546	0	-3.07487	0.785676	-1.34516	0	0.157437	-2.67878	-2.67878	0	0.911085	1.94596	1.69085	0	-2.67878
ENSMUST00000108157	Slfn5	0	4.95303	7.46931	1.83723	0	-3.98577	0.837057	-1.307	0	0	0	0	0	0	3.89395	2.96537	0	3.82553
ENSMUST00000112425	Zfp384	0	-1.42458	4.64084	5.75855	0	-0.191764	1.20022	-1.26203	0	0.204015	0.0948497	0.473856	0	-0.205091	-3.38172	0.0780898	0	-2.39689
ENSMUST00000093506	C130026I21Rik	0	-0.487977	1.97461	1.51738	0	0.0131379	0.754037	-1.19018	0	-2.29695	-2.03292	-0.24067	0	-0.49642	2.73853	1.72297	0	-0.272253
ENSMUST00000092596	Zufsp	0	-0.133709	1.0017	1.34312	0	-4.83027	1.53812	-1.15455	0	-0.0575278	0.18667	0.14986	0	0.304843	1.61218	1.27566	0	0.455457
ENSMUST00000109792	Tnfaip2	0	-2.76721	3.37742	1.89728	0	0.478461	0.992629	-1.11131	0	0	0.982333	-0.280939	0	1.79835	3.99537	3.06224	0	4.20681
ENSMUST00000037964	Txlnb	0	-0.336788	3.6726	1.22413	0	-0.61097	1.3857	-0.978942	0	-0.176208	-0.359935	-1.41335	0	0.0232602	0.788932	0.835677	0	2.61004
ENSMUST00000004330	Ikbkg	0	-5.55197	4.55968	5.55757	0	-4.28682	1.83372	-0.957718	0	-5.18371	-5.18371	-0.556193	0	0	4.04107	10.8588	0	4.70576
ENSMUST00000102903	Akap2	0	-0.413053	1.05357	0.569727	0	-4.43979	5.50549	-0.870016	0	-0.474495	0.074697	-0.742692	0	-0.414572	1.10655	0.431479	0	-3.16993
ENSMUST00000102924	Trim14	0	4.45524	6.49133	6.11737	0	-1.01392	0.641761	-0.866402	0	-1.09872	-0.253352	-2.00291	0	-0.448997	2.324	1.88451	0	-0.10417
ENSMUST00000168755	Slc25a44	0	0.00565544	0.461968	-0.360765	0	3.59875	4.76373	-0.865485	0	-0.37521	0.271103	0.50383	0	-1.27908	-9.51047	0.957058	0	0.99031
ENSMUST00000081695	Gon4l	0	4.65023	3.75605	0.0664286	0	5.55016	1.19276	-0.818818	0	-5.39985	-1.85826	-0.908738	0	-1.5427	-2.85456	-0.277266	0	5.63251
ENSMUST00000064190	Rai1	0	4.3415	0	5.03908	0	1.23158	0.785848	-0.777928	0	0.0204562	-0.393347	-0.564832	0	-0.760359	0.842624	-4.57636	0	-0.62101
ENSMUST00000164984	Gpr162	0	-4.72056	-7.55677	-7.55677	0	-2.96537	2.19051	-0.76921	0	-0.973866	1.4629	0.510853	0	-0.79601	-1.56829	-1.62993	0	0
ENSMUST00000005616	Pkn1	0	0.0258909	-0.604061	-6.37	0	4.24683	4.38471	-0.766847	0	-5.90118	-0.612507	-5.7058	0	-0.0618387	-0.599985	-0.52921	0	5.0256
ENSMUST00000172979	H2-Q5	0	-1.09826	2.82071	2.94768	0	0.169117	1.43981	-0.750258	0	-1.72972	5.63198	3.42616	0	-0.123791	0.746089	0.495397	0	0.482617
ENSMUST00000129664	Sh3tc1	0	5.81043	6.56334	6.68963	0	-0.457345	1.73751	-0.748388	0	-0.0269492	1.51173	-3.82025	0	0.21668	-2.1443	-0.830889	0	0.937633
ENSMUST00000126475	Itgam	0	-0.1167	-8.78877	-9.32484	0	-6.83428	7.60344	-0.713732	0	-0.406323	-0.474966	-0.285987	0	0.612285	-1.01894	0.0621646	0	0.302916
ENSMUST00000145484	Atxn7l3	0	-4.54757	-8.21303	-8.21303	0	1.16349	1.94637	-0.712577	0	0.437657	-0.094052	0.531388	0	1.09325	2.20104	1.83615	0	-0.0809295
ENSMUST00000173167	H2-D1	0	-0.0238354	0.183373	-0.0351821	0	-0.0499258	0.714715	-0.69449	0	-0.288134	1.14865	0.875927	0	0.209149	0.605325	0.491124	0	0.432571
ENSMUST00000105368	Dos	0	-4.68425	-4.68425	-0.975327	0	3.57041	3.09589	-0.692827	0	-4.72671	-4.89997	-5.33449	0	-0.173957	-2.62171	-0.907112	0	1.56099
ENSMUST00000113121	Brpf1	0	-0.0272798	-1.09154	0.32803	0	-0.0373452	5.56667	-0.689547	0	4.74693	5.8062	0	0	5.07861	1.1398	2.71567	0	5.22957
ENSMUST00000049572	Lipa	0	-0.338054	-2.48631	-3.06544	0	-0.62805	0.667184	-0.668565	0	-0.346443	0.084303	-0.382061	0	-0.149452	-2.78992	-2.77214	0	0.535473
ENSMUST00000102765	Col23a1	0	-0.0117138	1.02883	0.172142	0	-0.383774	1.5305	-0.637514	0	-0.94906	-0.482617	-5.15587	0	-1.00207	4.53627	2.92464	0	-0.0925682
ENSMUST00000104958	Psme2b-ps	0	-0.347327	1.04967	0.553102	0	-0.0377556	1.18689	-0.625711	0	-0.201678	2.97681	1.99448	0	-0.619358	1.26758	-0.00869167	0	-0.212213
ENSMUST00000040750	Lif	0	0.656666	1.26209	1.82107	0	0.329283	4.29399	-0.623219	0	-0.792619	0.227739	-0.941388	0	0.020857	3.4303	1.76795	0	-3.46968
ENSMUST00000027604	Rgs1	0	-0.540385	-1.03599	-2.07519	0	-4.04768	3.82272	-0.605077	0	0.0506251	0.0853219	-0.0753155	0	0.161704	1.01423	0.583607	0	1.22482
ENSMUST00000112476	Eno2	0	0.657419	0.669313	-0.654466	0	-1.34516	2.77383	-0.597775	0	0.0184165	3.54119	2.42276	0	0.0919968	1.72285	1.62581	0	0
ENSMUST00000115320	Zfp800	0	-1.41163	1.46433	1.46912	0	-0.123953	0.875563	-0.593916	0	0.173598	1.00189	1.09403	0	0.0928846	0.711803	0.188308	0	-3.68594
ENSMUST00000149015	Nsmaf	0	0	2.96537	3.45943	0	-0.0134083	0.76921	-0.58853	0	-0.532657	-1.33496	-1.19811	0	-0.350003	-1.80271	-1.52011	0	0.472887
ENSMUST00000041035	Triobp	0	6.27502	8.14494	0.848017	0	0.519228	1.3742	-0.56938	0	-5.07235	0.227347	-10.3434	0	-0.530936	0.292666	1.88928	0	0.215126
ENSMUST00000148105	March5	0	1.51645	1.54076	0.913049	0	-0.547551	0.800246	-0.549423	0	-0.101205	0.227183	0.243053	0	-0.0531199	2.37433	1.21006	0	-0.684433
ENSMUST00000132279	Ikbkb	0	1.5765	1.42578	1.49535	0	0.87115	1.56805	-0.533646	0	-0.52634	-1.5814	-0.594442	0	0.269597	2.2969	1.74797	0	0.282428
ENSMUST00000112925	Ift122	0	0.0240239	-10.516	-1.63665	0	4.52279	4.08467	-0.513345	0	0.437911	-0.129037	0.103848	0	-1.30256	-0.442564	-1.64987	0	-0.43452
ENSMUST00000138145	Ccl6	0	0.88371	-1.02649	-0.329698	0	0.343754	1.22737	-0.48451	0	0.104768	-1.48714	-0.381811	0	0.525113	1.61926	0.731528	0	-0.585751
ENSMUST00000102938	Ehmt1	0	-4.86124	0.909825	0.167631	0	-1.2604	1.06108	-0.445112	0	-0.652392	-0.488888	-0.912114	0	-0.394488	-0.799241	-0.67888	0	-5.88717
ENSMUST00000030047	Tnfsf8	0	-0.0622237	1.2789	1.25608	0	-1.24246	1.38399	-0.429254	0	-0.736354	-0.308381	-0.841884	0	0.0150868	1.2109	1.05299	0	2.19616
ENSMUST00000101295	9930111J21Rik2	0	0.305692	1.09584	0.757288	0	0.196132	0.910361	-0.428101	0	-0.210162	-0.0855899	-0.568055	0	-0.50048	1.16196	-0.0421582	0	-0.0926552
ENSMUST00000164888	Alcam	0	-0.777357	0.137926	-0.459071	0	0.409978	0.589999	-0.415241	0	-0.175952	2.4367	1.71827	0	-0.389024	1.81603	1.45466	0	-0.661745
ENSMUST00000056124	Fbrsl1	0	-0.347695	4.81679	-0.416388	0	-6.99456	2.76562	-0.408429	0	4.93903	4.26764	4.69508	0	-0.442566	-1.08854	-1.53129	0	-0.0914761
ENSMUST00000039994	Cep250	0	-4.87861	-4.58854	-5.62071	0	5.5213	5.65247	-0.407827	0	-0.222859	-4.11681	6.37159	0	2.00773	-8.89868	-4.25945	0	-4.93903
ENSMUST00000132131	Cd1d1	0	0	0	0	0	-3.07487	2.83621	-0.396098	0	2.83621	0	0	0	-0.964763	1.64968	0.411624	0	3.2539
ENSMUST00000046897	Trim14	0	0.0589191	1.03488	0.603658	0	-0.0521086	0.728333	-0.394553	0	-1.07312	-0.908367	-1.85794	0	-0.314702	2.11518	1.4467	0	-0.192526
ENSMUST00000112022	Camp	0	3.07487	0	3.89395	0	-0.406003	1.78415	-0.347614	0	1.72972	5.99735	2.19616	0	0.0573024	0.259573	0.185711	0	4.44541
ENSMUST00000043893	Tbc1d1	0	-0.698723	0.578614	5.13156	0	0.101133	0.65524	-0.340013	0	-0.0971069	0.128983	0.351659	0	-1.09412	1.78942	1.12728	0	0.343614
ENSMUST00000109298	Slc35c2	0	0	4.71627	0	0	5.61253	6.3701	-0.332928	0	-0.610566	-6.38844	-5.73642	0	-11.3498	-11.3498	-6.52697	0	-0.693694
ENSMUST00000028223	Kynu	0	3.44228	1.13598	3.17061	0	0.0142012	0.761722	-0.331232	0	3.32911	0.823346	0.204556	0	-0.615329	-0.227533	-1.15374	0	0.674389
ENSMUST00000107914	Tpm2	0	-0.00949283	0.588934	0.526115	0	-3.39721	2.49572	-0.322334	0	-2.19616	-2.19616	-2.19616	0	1.11044	3.98605	3.87571	0	0.466443
ENSMUST00000113980	D6Mm5e	0	-0.00835689	-0.343732	-0.343732	0	-0.243311	0.913354	-0.298182	0	-0.655546	-1.07616	-0.825058	0	-0.028595	3.41709	3.1773	0	-0.120002
ENSMUST00000139774	Il15ra	0	-2.72414	3.89035	3.20092	0	0.924633	1.53431	-0.287468	0	0.541177	0.892466	1.31803	0	0.141582	1.47886	1.55384	0	-5.75365
ENSMUST00000128339	Sp110	0	0.1613	2.77417	2.35857	0	0.238368	0.826077	-0.286635	0	-0.0979035	0.113942	-0.224139	0	-0.148536	2.97793	2.14921	0	-0.0430008
ENSMUST00000050000	Stxbp1	0	0.102438	0.810529	0.617762	0	0.48149	0.831832	-0.255489	0	0.15269	0.741062	0.567016	0	-0.415811	1.87312	1.22807	0	3.5147
ENSMUST00000147644	Mthfs	0	-0.350488	0.0242262	-6.75435	0	0.22306	0.875091	-0.254502	0	1.04922	0.995858	1.0868	0	5.15587	0	0	0	0.515381
ENSMUST00000105572	2310042D19Rik	0	0.118279	1.3437	1.52219	0	-0.560498	0.843061	-0.232829	0	-0.176581	-0.282359	-0.99672	0	-0.0949993	1.50723	0.929617	0	-0.371144
ENSMUST00000107803	Smc4	0	1.99956	1.59952	1.37454	0	-6.61185	0.982292	-0.229721	0	6.12648	6.0369	6.47391	0	-0.0859851	0.16605	-1.74202	0	1.73069
ENSMUST00000167651	Nt5dc3	0	5.21118	5.55767	5.12265	0	-1.59079	0.993486	-0.229525	0	-2.48662	0.379049	0.740277	0	-0.547015	-6.46789	-1.13748	0	-0.0514737
ENSMUST00000174576	Psmb9	0	-0.268404	-5.76593	0.00485594	0	-5.24643	6.15467	-0.227654	0	0	0	0	0	-6.00003	-5.75927	-5.22075	0	-11.5146
ENSMUST00000167317	Rgs1	0	-0.581243	-0.505255	-5.95305	0	-3.39721	4.45939	-0.227283	0	0.00908366	-0.195158	-0.497473	0	0.299545	1.75449	0.898385	0	-4.01395
ENSMUST00000165460	Whamm	0	0.215145	2.6023	2.5622	0	0.284536	1.06443	-0.226654	0	0.468024	-0.523493	-0.428098	0	-0.661484	0.121349	0.356463	0	-0.344566
ENSMUST00000025399	Pmaip1	0	-0.119721	-0.355008	-0.678955	0	-0.442655	1.37004	-0.215538	0	-0.240323	0.691282	0.703181	0	-0.0438398	-1.90636	-1.81209	0	0.518882
ENSMUST00000150157	Srsf3	0	3.64725	4.76304	5.11815	0	0.56878	1.1777	-0.205273	0	-0.211889	-0.00287506	0.0607164	0	0.618211	1.03585	0.902533	0	0.0836257
ENSMUST00000148748	Il15ra	0	3.45943	5.54539	5.23635	0	3.23231	0.65033	-0.201678	0	0	3.88124	0.877708	0	0.151214	2.22895	1.99483	0	0.157437
ENSMUST00000142867	Ubxn2a	0	-0.466443	3.45943	0	0	-0.929993	1.88402	-0.193056	0	3.45943	0.144028	-0.579998	0	-3.47949	2.92343	1.76184	0	-0.301811
ENSMUST00000099354	Sfr1	0	-0.626556	-6.68443	-0.938359	0	-0.444177	4.57005	-0.188427	0	-0.653379	3.28223	0.0703883	0	1.46338	1.17294	-0.151336	0	-1.73176
ENSMUST00000151500	Vps18	0	-4.24793	-4.24793	-4.24793	0	-3.51671	1.61021	-0.187606	0	4.94665	5.63251	4.82283	0	-0.857154	6.53696	0.120815	0	0
ENSMUST00000108527	Dhx33	0	0.748885	-0.309247	-3.56314	0	-0.932886	4.07693	-0.185503	0	-0.0125564	6.4599	6.28566	0	0.466443	1.26393	0.94906	0	0.266942
ENSMUST00000112936	Rc3h2	0	-0.717907	-5.69428	-0.689363	0	0.366887	3.95744	-0.180147	0	8.42903	0	3.6192	0	0	0	3.16993	0	0
ENSMUST00000076942	Ankrd33b	0	-0.0286558	2.18926	1.71663	0	0.104751	0.6854	-0.175157	0	-0.375912	0.309393	0.856907	0	-0.366415	2.01468	1.51403	0	-0.232726
ENSMUST00000124448	Il15ra	0	-2.22451	4.50309	3.94285	0	1.08038	0.644392	-0.169614	0	0.358583	0.107328	1.27212	0	-0.0645071	1.38375	1.43066	0	0.0462561
ENSMUST00000126561	Asah1	0	-4.63605	-5.22637	-0.820547	0	0.607804	1.77681	-0.16951	0	-0.0603726	-0.0796097	-0.19366	0	0.254183	-1.3966	-0.959111	0	-0.258607
ENSMUST00000058555	Jun	0	0.0886825	-6.1928	-6.1928	0	4.85528	0.973131	-0.152226	0	-0.165045	0.474494	-0.41189	0	-0.372334	0.14069	2.02611	0	6.58457
ENSMUST00000148833	Gpcpd1	0	1.55024	-2.97604	1.23077	0	-4.35884	4.99666	-0.152024	0	-4.28682	3.97506	0.0889484	0	10.1328	11.5429	11.5382	0	2.09156
ENSMUST00000112210	Prkcd	0	-0.416243	1.14693	0.732477	0	3.37838	7.68188	-0.129455	0	-2.77916	-2.41658	2.0639	0	-0.0855475	-0.837838	-1.01781	0	8.80839
ENSMUST00000165466	2610042L04Rik	0	-0.0752084	3.96205	4.23132	0	-0.728431	0.778137	-0.129156	0	-0.466443	0.482617	-0.466443	0	0.699488	3.13941	3.31583	0	5.15587
ENSMUST00000123325	Ankrd33b	0	-0.0430181	2.24397	1.2473	0	0.322735	0.964594	-0.122385	0	-0.107316	0.441968	0.887263	0	-0.264575	1.20194	0.888356	0	-0.30917
ENSMUST00000020668	Havcr2	0	-0.641535	-3.27699	-3.42371	0	-0.424489	1.21642	-0.112829	0	-0.109747	0.22254	-0.382045	0	-0.419395	-2.31413	-2.81202	0	-4.24663
ENSMUST00000094073	Mpdu1	0	-0.24702	-5.67795	-5.67795	0	0.825161	1.36092	-0.110982	0	0.286593	0.780656	-2.67878	0	3.66546	2.96537	0	0	0
ENSMUST00000081849	Phc1	0	5.29063	-4.85798	0.00852667	0	2.37874	1.62017	-0.0973248	0	5.30441	5.11507	0.143994	0	-0.17738	-1.10461	-0.820774	0	0.316533
ENSMUST00000022587	Tsc22d1	0	-0.319948	1.21497	-1.23289	0	-0.662706	1.34609	-0.0910137	0	-1.00893	-0.304858	-0.806901	0	0.375576	0.690998	0.209108	0	-0.348571
ENSMUST00000112514	Ltbp1	0	-4.82366	0.980875	-10.0995	0	5.0645	4.99865	-0.0411135	0	-4.16135	-0.534883	-0.564397	0	0.492893	4.24282	3.49256	0	4.37097
ENSMUST00000112705	Nmi	0	0.721293	1.58169	1.72047	0	0.187135	1.0777	-0.0354183	0	0.235425	0.22718	0.502925	0	0.0742621	1.80577	1.20897	0	-0.0710592
ENSMUST00000078977	Abi1	0	0.505252	2.31358	2.26957	0	0.112575	0.647593	-0.0271108	0	-0.103537	-0.00467696	-5.0071	0	-0.2373	0.133989	0.202645	0	1.81022
ENSMUST00000108920	Irf1	0	1.45096	3.48844	2.96951	0	0.678772	0.897064	-0.0265939	0	0.684865	1.61031	1.53176	0	-0.0169084	1.3234	1.17114	0	0.0109027
ENSMUST00000113564	Fnbp1	0	-5.19876	0.738518	-7.25495	0	-0.153225	1.32584	-0.0137142	0	-0.85051	-1.17979	-4.63922	0	-1.41717	0.881763	0.216354	0	4.61609
ENSMUST00000060655	Nod1	0	0.375499	2.45243	1.97704	0	0.186731	0.939802	-0.00738009	0	-0.228046	0.235028	4.05226	0	-0.203818	0.713693	-0.460835	0	0.452488
ENSMUST00000172941	Psme1	0	0	-2.49893	3.28318	0	-0.201678	0.986682	0	0	0.297786	0.756947	-0.263209	0	1.09766	2.53356	2.35987	0	0.129156
ENSMUST00000165606	Kctd18	0	-2.72737	-0.716715	-0.716715	0	0	1.72972	0	0	4.45495	0	5.14443	0	10.7068	5.00491	0	0	0
ENSMUST00000168395	Wbp7	0	2.91379	3.47775	-0.207119	0	0	1.72972	0	0	4.81377	0	0	0	0	0	0	0	0
ENSMUST00000068877	Timd4	0	0.00939448	1.19884	0.651158	0	0	1.72972	0	0	0	0	0	0	0.480139	-1.41928	-1.17627	0	2.19616
ENSMUST00000137147	Scube3	0	3.9106	1.93139	3.77145	0	0	1.72972	0	0	0	0	0	0	-0.462907	1.77579	0.818201	0	0
ENSMUST00000055698	Gjb2	0	-0.479703	2.069	-3.16993	0	0	2.19616	0	0	0	0	0	0	0.0494267	3.73061	2.50052	0	0
ENSMUST00000107783	1300002K09Rik	0	-0.25527	-1.46748	-1.76337	0	1.72972	2.19616	0	0	0.952917	-1.45759	-1.66215	0	-0.369104	-1.19679	-1.97561	0	0
ENSMUST00000106426	Synpo2	0	0	0	0	0	0	2.19616	0	0	-4.04107	-0.291152	-4.04107	0	0.0301238	2.09294	1.51926	0	0
ENSMUST00000090475	Ehf	0	0	0	3.74992	0	0	2.19616	0	0	0	0	0	0	0.197751	1.76094	3.03459	0	0
ENSMUST00000027753	Lamc2	0	-0.829246	4.33206	3.93742	0	0	2.19616	0	0	2.67878	0	0	0	-0.477741	3.81208	4.28597	0	0
ENSMUST00000038765	Inhbb	0	2.4771	7.41538	6.95864	0	0	2.19616	0	0	0	0	0	0	-0.747382	5.26767	4.35866	0	0
ENSMUST00000005470	Cadm3	0	0.544012	0.421872	0.337242	0	0	2.4771	0	0	6.23783	7.85696	8.11289	0	-0.626973	-0.36483	-0.861366	0	0
ENSMUST00000115456	Cav1	0	-0.707115	3.45506	2.2901	0	0	2.4771	0	0	0	5.03237	0	0	-1.72972	4.07187	4.03622	0	0
ENSMUST00000000127	Wnt3	0	0	0	0	0	0	2.67878	0	0	2.19616	3.45943	0	0	0	10.0417	9.41109	0	-1.72972
ENSMUST00000138601	Tubgcp4	0	10.6374	0	5.62663	0	5.03237	2.67878	0	0	-4.79529	0.639503	-0.0286287	0	-8.93586	-3.92398	-8.93586	0	-10.26
ENSMUST00000163234	Srms	0	0	0	0	0	0	2.96537	0	0	0	0	0	0	-0.205155	-1.5226	-1.77882	0	0
ENSMUST00000141545	Adam23	0	-1.72972	0	0	0	0	2.96537	0	0	-2.19616	-2.19616	0	0	-0.529041	-12.0276	-7.33255	0	0
ENSMUST00000039093	Zmynd15	0	0.769341	2.16181	2.39906	0	2.67878	2.96537	0	0	2.4771	9.16435	6.53514	0	-0.491129	-1.47051	-2.15704	0	0
ENSMUST00000100501	Foxk1	0	0	10.5619	5.08434	0	0	2.96537	0	0	-0.129156	-2.96537	-2.96537	0	0.75595	0.159181	4.27266	0	-4.39232
ENSMUST00000139878	Rgag4	0	0.336353	0.24067	0.0681022	0	0	3.07487	0	0	-2.4771	0.954713	-4.20681	0	0.42815	2.82808	1.48234	0	0
ENSMUST00000168626	Ddhd1	0	-3.96035	-4.19893	-9.37164	0	0	3.16993	0	0	0	0	0	0	0.0440776	-4.62421	-1.61537	0	0
ENSMUST00000169241	Tor1aip1	0	0	0	0	0	4.86651	3.16993	0	0	0.316494	-0.605425	0.347828	0	0.0647452	0.862502	0.207909	0	0.15329
ENSMUST00000160561	2700081O15Rik	0	3.78871	0	0	0	2.19616	3.2539	0	0	-0.692827	0	3.14304	0	-0.133043	2.41589	1.30289	0	-2.19616
ENSMUST00000105672	Tnfrsf9	0	-3.45943	-2.92043	-2.70348	0	0	3.32911	0	0	0	2.28013	0.289507	0	0.492621	-2.09877	-0.662202	0	0.346786
ENSMUST00000164266	Fam173b	0	5.53874	5.37031	0	0	3.70893	3.39721	0	0	-4.55003	0.725372	-8.75684	0	-2.16269	-9.13151	-9.13151	0	4.84935
ENSMUST00000143518	Kdm1b	0	0	1.72972	0	0	0	3.51671	0	0	-3.45943	-3.45943	0.159771	0	0.954811	1.37782	1.63848	0	-4.9963
ENSMUST00000156519	Col27a1	0	-2.67878	1.03015	0.157437	0	0	3.56978	0	0	0	0	1.72972	0	-0.747382	8.20604	7.27121	0	0
ENSMUST00000114952	Galnt11	0	4.77418	5.94623	-5.63251	0	4.01395	3.66546	0	0	-1.32164	0.207233	-1.13404	0	-0.503808	-6.12657	-0.107984	0	0
ENSMUST00000045838	Phldb1	0	-7.29121	2.07631	0.496878	0	0	3.70893	0	0	0	3.45943	0	0	0.0134416	1.44043	0.941222	0	0
ENSMUST00000058839	Klhl6	0	0	0	9.36254	0	0	3.74992	0	0	-0.0726335	3.956	-0.0319318	0	0.665564	-6.49408	-6.23132	0	0
ENSMUST00000034370	Slc12a4	0	4.76666	11.017	10.8228	0	0	3.82553	0	0	4.85761	-0.362499	-0.722699	0	0	0	6.56954	0	-2.83621
ENSMUST00000046028	Fam40b	0	-2.66105	2.09246	-4.35884	0	2.96537	3.89395	0	0	0	0	0	0	-0.811547	-1.75853	-2.18253	0	0
ENSMUST00000115388	Adam22	0	-4.53974	-4.53974	-4.53974	0	0	3.95644	0	0	3.16993	0	0	0	-0.592066	-1.0278	-2.34658	0	0
ENSMUST00000102504	Myo1c	0	10.1451	5.43093	5.29013	0	3.66546	3.95644	0	0	8.28047	0	4.68425	0	0.0699528	-4.46979	-4.46979	0	7.96695
ENSMUST00000129306	Fscn1	0	4.81377	5.64989	4.8915	0	0	4.16321	0	0	0	0	0	0	0.122571	2.20428	2.53639	0	0
ENSMUST00000144749	Agrn	0	-3.07487	3.89211	0.675049	0	0	4.20681	0	0	4.87493	0	1.72972	0	-1.83704	6.10997	5.32422	0	2.4771
ENSMUST00000111561	Clip1	0	-1.16154	-0.853983	0.355483	0	5.55197	4.24793	0	0	0.253505	0.322875	0.236872	0	-0.376389	-0.848991	-0.74009	0	5.13281
ENSMUST00000139965	Gria3	0	0	4.66209	5.01188	0	4.87493	4.28682	0	0	3.95644	0	0	0	-4.90363	-10.5303	-5.26408	0	0.139044
ENSMUST00000110302	Clcn3	0	5.34117	-4.67326	0.583113	0	0	4.30551	0	0	0.509622	-4.1296	0.0770512	0	0	0	0	0	0
ENSMUST00000034056	Tlr3	0	-3.41599	3.01084	3.47505	0	6.48208	4.30551	0	0	2.96537	3.2539	0	0	3.31118	0.680954	4.1565	0	0
ENSMUST00000135836	Nfe2l1	0	4.73685	4.65375	-5.49399	0	0	4.3415	0	0	0	0	0	0	1.72972	0	0	0	0
ENSMUST00000111740	Itgav	0	4.02234	-5.44627	0.150183	0	0	4.35884	0	0	4.70576	0	0	0	1.24924	2.25	1.68291	0	-0.064266
ENSMUST00000093201	Npm1	0	4.16321	0	4.92353	0	7.26663	4.39232	0	0	0.178979	0.0601362	0.138504	0	1.28933	0.151176	1.52836	0	0.869311
ENSMUST00000063346	Chpf2	0	0	0	0	0	0	4.40849	0	0	-3.6192	-3.6192	-3.6192	0	5.58035	4.89964	6.45221	0	-0.900388
[truncated: 535 more rows]

## Sheet: Neutrophils not-AIR
Supplementary Table 4 - Page 4 - Neutrophils not-AIR transcripts differentially regulated
[truncated: 1,435 more rows]

[truncated: 4 more sheets: Mast cells AIR, Mast cells not-AIR, sDC AIR, sDC not-AIR]
