# Supplementary material for: Genomic analysis of LPS-stimulated myeloid cells identifies a common pro-inflammatory response but divergent IL-10 anti-inflammatory responses
Source: Sci Rep. 2015 Mar 13;5:9100. doi: 10.1038/srep09100 (PMC4650320; doi:10.1038/srep09100)
Supplement: Supplementary Information — Supplementary Dataset 3 [file srep09100-s5.xls]

## Sheet: UP All 5
Supplementary Table 3 - Page 1 - LPS-treated, Up-regulated, all 5 cell types
Values are log2(fold-change from respective un-treated cell type)
		PEC Macrophages				Neutrophils				Mast cells				splenic DCs				Eosinophils
Ensembl Transcript ID	Gene Symbol	-IL10 -LPS	+IL10 -LPS	-IL10 +LPS	+IL10 +LPS	-IL10 -LPS	+IL10 -LPS	-IL10 +LPS	+IL10 +LPS	-IL10 -LPS	+IL10 -LPS	-IL10 +LPS	+IL10 +LPS	-IL10 -LPS	+IL10 -LPS	-IL10 +LPS	+IL10 +LPS	-IL10 -LPS	-IL10 +LPS
ENSMUST00000155949	6530402F18Rik	0	0.081393	3.65189	3.53841	0	-0.0839084	2.56224	2.42645	0	0.135332	0.869707	0.909205	0	0.168208	1.41383	1.71308	0	1.01275
ENSMUST00000062789	9030625A04Rik	0	0.0645135	2.18761	1.43311	0	-0.345311	3.15311	2.50716	0	-0.157045	1.03167	0.931663	0	-0.67852	2.3636	1.43525	0	2.36356
ENSMUST00000139809	9030625A04Rik	0	-0.156298	2.28003	1.29123	0	0.4207	3.20096	2.40186	0	-0.491886	0.927602	0.681168	0	-0.787553	1.88114	0.948347	0	1.41688
ENSMUST00000110512	AA467197	0	4.74113	9.41387	9.20926	0	0.179114	3.21904	2.41452	0	2.35672	2.3248	1.77376	0	0.472775	1.50058	1.14137	0	5.64414
ENSMUST00000127730	AI607873	0	0.286053	0.893648	0.278954	0	0.568752	3.19268	2.50308	0	-0.510861	0.963071	1.31804	0	0.276783	2.9068	1.92079	0	3.92656
ENSMUST00000042610	AI607873	0	0.357585	0.966622	0.649662	0	0.227298	2.98141	2.25438	0	-0.21757	0.716588	-0.671667	0	0.333569	2.62204	1.87362	0	7.87555
ENSMUST00000160586	Alpk1	0	0.136227	0.977388	1.69605	0	0.255604	1.15135	3.0359	0	0.710837	1.40486	1.82969	0	0.177626	1.02605	1.12686	0	0.716824
ENSMUST00000062562	Apol7c	0	4.76666	12.2001	11.4769	0	-4.92762	3.11976	1.79495	0	0	8.27305	0	0	0	0.967138	0.967138	0	8.97456
ENSMUST00000042971	Arl5c	0	-0.710664	1.11022	0.180022	0	-0.15431	0.758985	-0.0559897	0	-1.79436	1.0444	-0.291716	0	-0.135556	1.23668	0.892329	0	2.48253
ENSMUST00000160217	Atrip	0	0.446777	2.04751	1.86781	0	0.0759298	1.49918	0.691942	0	0.598039	1.2713	0.854597	0	0.36228	1.87825	1.68167	0	0.640555
ENSMUST00000099676	AW112010	0	0.641152	4.06174	4.64454	0	0.522988	1.23941	1.48609	0	0.25709	2.65307	2.77696	0	-0.252977	0.950644	0.325342	0	1.94224
ENSMUST00000040536	Batf	0	0.488461	2.00935	2.25571	0	0.501426	2.68378	3.06634	0	0.839361	1.0515	1.64509	0	0.796931	2.05537	3.45408	0	0.650732
ENSMUST00000045042	Batf2	0	1.38706	3.42444	3.48532	0	1.61699	3.63476	4.55763	0	-0.488271	4.09244	2.98071	0	0.980031	3.6896	4.51482	0	1.72972
ENSMUST00000108831	BC006779	0	0.213029	2.7839	2.47989	0	0.460859	2.99238	2.40705	0	0.177018	1.76487	0.854853	0	-0.0254846	1.66745	1.13777	0	0.743721
ENSMUST00000149417	BC006779	0	0.383838	3.39537	2.89998	0	0.204717	3.49676	2.55123	0	0.0460072	2.02471	0.81387	0	0.122411	1.94746	1.52438	0	0.757123
ENSMUST00000098485	Bcl2a1a	0	-0.19514	3.23292	2.36453	0	-0.00364308	1.52108	0.356281	0	-0.29988	2.01833	1.52675	0	-0.196666	1.67492	0.910101	0	0.621589
ENSMUST00000068569	Bcl2a1b	0	-0.0643489	1.78133	0.815308	0	-0.0783507	2.91326	1.57371	0	0.0128551	1.93252	1.50765	0	-0.0822782	1.80548	1.1328	0	1.33011
ENSMUST00000066460	Bcl2a1c	0	-0.133323	2.07078	0.885323	0	0.174532	3.28474	1.74071	0	-1.72972	0.747382	3.14522	0	0.0591368	2.22836	1.3477	0	1.67399
ENSMUST00000098486	Bcl2a1d	0	-0.391952	3.2693	1.70682	0	-0.0388845	3.09722	1.37713	0	-0.366188	2.85446	2.39577	0	-0.359208	1.45077	0.955965	0	2.10763
ENSMUST00000120537	Bcl3	0	4.61888	5.85734	0	0	1.51917	1.82493	2.49383	0	9.16241	2.06991	9.6907	0	0.82404	1.47938	2.22958	0	2.41339
ENSMUST00000013949	Birc3	0	0.200227	2.10291	2.06149	0	0.106491	2.06889	2.23697	0	0.0550337	1.97379	1.70365	0	-0.0672177	0.770373	1.10426	0	1.11525
ENSMUST00000024988	C3	0	0.170476	1.72623	1.115	0	0.166908	1.99696	1.51357	0	-0.215442	1.3915	1.02197	0	0.101931	0.813946	0.630988	0	2.73848
ENSMUST00000160064	Casp4	0	1.97387	3.96406	3.89246	0	-0.161393	2.27496	1.89317	0	1.00471	2.14775	2.7135	0	1.73932	2.26005	2.26417	0	2.35515
ENSMUST00000152651	Casp4	0	1.92795	3.46452	3.72984	0	0.389008	2.48818	2.02218	0	1.6742	2.55547	3.05418	0	0.871125	2.39622	2.4268	0	2.01757
ENSMUST00000027012	Casp4	0	1.82425	2.74895	3.24868	0	0.72856	2.66771	2.9799	0	0.899616	2.05666	2.20071	0	1.53643	2.61238	3.23584	0	1.96722
ENSMUST00000163086	Casp4	0	1.97419	3.16477	3.17865	0	1.10231	3.31009	3.09911	0	1.5771	2.66282	2.83265	0	1.28644	2.29242	2.64689	0	2.16092
ENSMUST00000007799	Cav1	0	-0.407768	3.42737	1.7717	0	2.19616	6.39603	4.01274	0	-1.72972	7.52533	2.86148	0	-0.203073	1.19773	0.650137	0	3.66111
ENSMUST00000108189	Ccl1	0	0	3.95644	2.96537	0	0	8.14926	0	0	-0.302767	7.72984	4.56174	0	-0.466443	9.94264	4.76666	0	4.39232
ENSMUST00000000193	Ccl2	0	0.769246	2.13495	1.24303	0	0.0999264	3.06997	1.08946	0	-0.126206	1.73156	1.72611	0	1.11793	3.74523	1.04823	0	1.83839
ENSMUST00000034231	Ccl22	0	-0.394012	2.76345	1.28077	0	-0.497781	5.36015	2.59053	0	1.72972	8.76581	6.00788	0	-0.0605952	3.97639	3.11665	0	4.09413
ENSMUST00000001008	Ccl3	0	-0.0313845	5.85409	4.82881	0	0.210282	6.18532	4.84119	0	-0.553127	3.66338	2.76561	0	0.677441	6.81442	5.97594	0	2.27066
ENSMUST00000019074	Ccl4	0	0.558152	6.19619	5.73379	0	0.674869	6.82517	6.41939	0	0.290046	2.13006	2.98007	0	1.17958	7.98711	8.00708	0	2.65935
ENSMUST00000125015	Ccl5	0	0	13.5305	11.9931	0	0	10.3324	8.70772	0	1.72972	7.35527	6.36258	0	-0.44387	3.05135	2.70633	0	5.44247
ENSMUST00000035938	Ccl5	0	-0.0309677	5.48909	5.75042	0	0.279524	6.51734	5.97198	0	-0.000839167	6.35731	5.88511	0	-0.169922	1.02792	1.02792	0	5.40441
ENSMUST00000136131	Ccl9	0	0.271644	1.94945	1.11118	0	-0.013037	1.26646	0.776661	0	0.41427	0.799052	0.919308	0	-0.185602	1.48876	0.663652	0	0.878991
ENSMUST00000019266	Ccl9	0	0.384115	1.18842	0.663532	0	-0.169135	1.68036	0.808446	0	0.12851	0.637729	0.472151	0	-0.139753	0.888435	0.311559	0	0.927104
ENSMUST00000111888	Ccrl2	0	-0.642556	3.59	2.43835	0	-0.0772599	4.81514	2.6522	0	-0.0304422	1.45002	0.840714	0	-0.582137	4.08802	3.04339	0	0.749494
ENSMUST00000061829	Cd14	0	-0.097266	2.89534	2.35469	0	0.934967	4.78358	3.8943	0	-0.250287	1.65284	1.62117	0	0.514108	2.46866	2.75108	0	3.4234
ENSMUST00000111196	Cd44	0	5.1834	1.50677	7.21233	0	0.385397	1.2542	1.49692	0	0.10148	5.60693	-4.18534	0	0.301469	6.59633	5.12591	0	1.29872
ENSMUST00000032259	Cd69	0	0.258778	5.54464	3.52725	0	0.0324389	3.1564	2.03491	0	-0.229492	2.51773	1.41976	0	0.145212	2.04764	1.62485	0	1.72822
ENSMUST00000128767	Cfb	0	6.05224	8.92036	9.66781	0	-4.87493	7.20745	6.91812	0	-1.72972	2.28424	-1.72972	0	-4.84935	1.15853	7.04206	0	6.83538
ENSMUST00000082060	Chi3l1	0	8.607	4.45495	9.37072	0	0.110202	1.49854	2.55573	0	2.96537	3.74992	3.70893	0	0.115064	1.39531	1.56025	0	0.594697
ENSMUST00000176831	Clec4e	0	-0.116566	5.07291	4.95995	0	0.892122	3.61671	3.01879	0	2.84166	6.39915	6.49083	0	0.406044	3.38925	3.39947	0	2.96262
ENSMUST00000175995	Clec4e	0	-1.07861	5.24527	5.16451	0	1.397	4.10806	3.53027	0	5.17455	6.86161	7.06326	0	1.10689	2.73699	3.72428	0	3.45987
ENSMUST00000176443	Clec4e	0	-0.821896	4.45145	4.10708	0	-0.141641	3.09772	2.50835	0	-2.18387	2.45535	2.27171	0	3.77115	6.21839	6.82466	0	10.5258
ENSMUST00000032239	Clec4e	0	-0.187179	4.75794	4.41988	0	0.319788	4.07396	3.48651	0	0.188982	2.95988	2.67382	0	0.939652	3.56995	3.83009	0	4.24327
ENSMUST00000175954	Clec4e	0	0	8.38518	7.4934	0	2.4771	5.53091	4.44849	0	2.19616	4.39232	2.19616	0	5.35755	7.18388	7.4452	0	3.16993
ENSMUST00000020969	Cmpk2	0	0.269321	5.90873	4.96896	0	0.0914352	2.95719	0.767861	0	-0.251828	5.85278	4.62469	0	-0.544028	6.02276	4.60997	0	0.888752
ENSMUST00000145012	Col27a1	0	0.713841	6.48297	6.15615	0	1.05774	5.0132	4.10182	0	2.67878	4.87493	1.72972	0	-1.02146	3.82692	3.33183	0	2.19616
ENSMUST00000036300	Col27a1	0	-4.38432	2.94894	2.89473	0	0.181102	0.93411	0.79291	0	-2.19616	5.24976	4.66048	0	-0.687829	3.36982	2.98105	0	4.67326
ENSMUST00000038886	Csf3	0	-0.0572799	8.85693	9.57854	0	-2.67878	10.5539	10.0413	0	0	2.4771	1.72972	0	0	6.62493	8.83357	0	1.72972
ENSMUST00000034230	Cx3cl1	0	1.50483	3.08332	2.80719	0	-0.633233	4.45889	1.6503	0	-1.67935	2.86747	0.0184475	0	-0.431019	0.865373	0.12366	0	0.973766
ENSMUST00000031327	Cxcl1	0	0.260514	9.11661	6.59788	0	-2.67878	10.5115	7.80214	0	0	10.4245	9.01116	0	-0.0498678	8.22586	7.03813	0	3.29887
ENSMUST00000118006	Cxcl10	0	2.19616	11.3968	9.7289	0	3.06333	8.19833	3.82401	0	0	5.29949	2.67878	0	0	10.1673	8.64024	0	6.96882
ENSMUST00000038816	Cxcl10	0	4.61051	12.0657	11.3373	0	-0.229755	6.27463	3.30689	0	3.92587	12.5592	11.0673	0	0.848711	8.45993	7.29025	0	7.8552
ENSMUST00000075433	Cxcl2	0	-0.940732	8.08281	6.0606	0	0.633832	8.71374	5.82892	0	0.571629	7.5425	6.7345	0	0.228493	7.75047	6.15091	0	8.39859
ENSMUST00000165340	Cxcl2	0	3.56946	10.3984	9.19234	0	0.935461	5.3615	4.62	0	0.581643	5.65022	5.87687	0	0.829246	6.00077	4.96958	0	5.44675
ENSMUST00000031326	Cxcl3	0	-1.00864	8.00167	4.65958	0	1.20889	4.76844	4.10915	0	0.510704	3.89829	3.41405	0	0.42619	3.68395	2.49547	0	4.04472
ENSMUST00000095157	D14Ertd668e	0	0.64098	2.97877	2.71142	0	0.409163	3.3038	2.19138	0	-1.52516	1.31105	-1.72972	0	-0.122053	2.6283	1.45946	0	1.29932
ENSMUST00000161031	D14Ertd668e	0	-3.90263	3.71805	3.45655	0	-0.491149	4.46979	3.97216	0	-0.201678	3.05222	2.84649	0	-0.18846	2.80612	1.72044	0	0.719534
ENSMUST00000172859	Daxx	0	0.539001	9.43402	8.79114	0	0.160898	5.70648	3.74804	0	-0.684626	1.729	0.819078	0	-0.238661	6.06558	4.66135	0	1.48878
ENSMUST00000037907	Ddx58	0	0.221032	2.86488	2.51197	0	0.275058	2.53684	1.59496	0	0.000513556	1.58061	0.334934	0	0.23192	3.28297	2.41968	0	0.653851
ENSMUST00000077946	Dock10	0	-0.892023	1.60031	0.138849	0	-0.14433	1.69101	1.00492	0	-0.295132	0.732447	0.317307	0	-1.41496	2.11723	1.99596	0	0.768104
ENSMUST00000020249	Dram1	0	0.465377	1.54068	1.69021	0	-0.0846912	0.717881	0.967229	0	0.422879	1.28623	1.64867	0	1.42435	0.594547	2.13672	0	0.672976
ENSMUST00000114885	Dtx3l	0	3.97297	6.81433	6.02256	0	3.26009	5.00585	3.29482	0	-0.346786	1.88993	1.19517	0	1.20531	3.82093	2.92157	0	0.713533
ENSMUST00000028846	Dusp2	0	-0.332608	2.97246	2.54934	0	-0.126467	1.94559	1.36762	0	0.0993544	1.38637	1.08025	0	-0.0463277	1.5168	1.52259	0	1.7697
ENSMUST00000003274	Ebi3	0	0.0454695	1.3545	1.41628	0	-0.131117	1.99832	2.04036	0	-0.145819	2.53368	2.23247	0	0.00396835	4.64714	4.56876	0	0.950874
ENSMUST00000021796	Edn1	0	0.410904	6.8945	6.39458	0	-0.271574	4.22087	4.09569	0	1.72972	9.07101	8.69153	0	-0.597775	8.36087	8.4456	0	6.71529
ENSMUST00000172131	Ehd1	0	-0.154525	2.961	2.77994	0	1.02768	2.87428	2.44406	0	0.0446913	2.40836	2.02027	0	-0.0394963	0.78118	0.721886	0	0.921778
ENSMUST00000001583	Ell2	0	0.469412	2.18154	1.82799	0	0.338768	1.47814	1.40621	0	-0.106896	0.831357	0.326903	0	0.0129433	1.08387	0.647678	0	0.58922
ENSMUST00000117338	Eml2	0	0.684847	6.93646	5.84644	0	-0.43452	3.59315	2.8398	0	0.818983	1.04069	0.91862	0	6.89888	7.6219	5.51499	0	1.38008
ENSMUST00000022591	Epsti1	0	-0.0752266	0.801523	0.367508	0	0.0751924	1.94164	0.957051	0	-0.717286	1.82136	0.763438	0	-0.595265	2.2668	1.79549	0	0.925849
ENSMUST00000169978	Epsti1	0	-4.16478	1.72241	-3.57584	0	-0.414019	1.89905	0.0255019	0	0	1.26327	0	0	-1.03859	2.88876	2.06015	0	0.813436
ENSMUST00000023612	Ets2	0	0.143487	3.0799	2.7632	0	0.404234	3.21706	2.70244	0	0.0087461	1.14579	0.82235	0	0.0403979	0.601945	0.941907	0	0.970374
ENSMUST00000029771	F3	0	-0.304548	0.964835	0.294915	0	0.114111	2.86328	2.28863	0	-1.72972	2.09581	2.25606	0	5.80158	8.37003	7.06388	0	2.19616
ENSMUST00000062784	Fam26f	0	0.832097	4.53562	4.98727	0	0.888991	3.48001	2.90118	0	-3.30266	2.27794	3.03539	0	0.00856275	2.73614	2.42782	0	0.76921
ENSMUST00000069005	Fam49a	0	0.171534	0.845313	0.363173	0	-0.347013	2.06492	1.08549	0	-0.892104	1.0464	0.540101	0	-0.257444	0.652553	0.0747869	0	0.739464
ENSMUST00000099444	Fancc	0	3.92587	10.1191	5.15018	0	-4.70576	4.90666	4.75163	0	-0.0848375	5.59127	3.11382	0	-1.31725	1.21051	1.10434	0	4.48433
ENSMUST00000112472	Fas	0	-1.03219	2.11792	2.46766	0	0.085374	1.04276	0.831288	0	1.8833	3.51607	4.29241	0	0.867973	2.56653	2.36331	0	1.39649
ENSMUST00000025691	Fas	0	0.436725	2.65968	2.79062	0	0.236507	1.20514	1.36296	0	0.178283	1.92552	2.71989	0	0.398161	1.39191	1.55742	0	0.857838
ENSMUST00000145802	Fchsd2	0	3.28125	4.61495	4.68113	0	0.29543	0.680506	0.742806	0	-0.109505	0.640054	1.02972	0	0.738752	2.83641	2.57349	0	3.7761
ENSMUST00000061516	Fpr1	0	0.105498	6.07881	6.03109	0	0.629153	2.10528	2.51417	0	0	3.2056	3.92184	0	0.480682	3.42943	4.74994	0	1.83079
ENSMUST00000064068	Fpr2	0	0.497286	4.10637	4.80378	0	0.915471	1.45476	1.75996	0	-3.32911	5.49641	5.19433	0	0.127838	2.33265	3.74796	0	4.78613
ENSMUST00000031565	Fscn1	0	0.0240474	1.32579	1.12688	0	0.131176	2.24985	1.94714	0	3.45943	6.40599	5.64414	0	0.81761	1.87161	1.87161	0	1.33217
ENSMUST00000063982	Fzd5	0	-5.12223	1.92479	0.766749	0	0.198527	0.665811	0.263087	0	4.56249	4.89847	4.88049	0	-0.0133152	1.75725	0.811954	0	1.56164
ENSMUST00000165774	Gbp2	0	1.76877	4.94074	5.44074	0	2.53641	4.66644	2.87846	0	0.333183	1.74391	0.753514	0	-0.0979173	1.50982	0.757355	0	1.63973
ENSMUST00000090127	Gbp5	0	2.21482	8.12889	8.16186	0	1.81904	5.01477	4.08083	0	2.14635	8.05573	7.5562	0	0.619686	2.24002	2.18633	0	7.28496
ENSMUST00000110103	Gdf15	0	0.177046	2.88837	1.89027	0	3.67928	10.6916	8.8886	0	-0.45273	2.25445	2.35497	0	-0.78301	2.16391	0.68631	0	2.06583
ENSMUST00000079824	Gpr84	0	0.374449	4.80983	4.45466	0	0.183085	2.51034	2.84486	0	0	5.58433	5.38365	0	1.37363	4.95239	6.21756	0	6.75444
ENSMUST00000060442	Gpr85	0	-0.614867	4.13167	3.09325	0	-0.311183	3.86615	3.34052	0	1.72972	6.29798	6.00788	0	0.268251	3.60429	3.69637	0	3.07487
ENSMUST00000016427	H2-M2	0	-4.60951	3.38989	2.43654	0	0	4.32373	2.4771	0	-0.179024	5.59473	5.28759	0	-0.742837	0.731298	-0.695237	0	2.67878
ENSMUST00000062620	Hamp	0	0.056384	2.20633	3.82902	0	-0.216007	4.31401	6.25902	0	0	3.45943	1.72972	0	-0.466443	6.15104	8.97786	0	3.42616
ENSMUST00000039435	Hpn	0	-3.56978	1.9822	-3.56978	0	-3.2539	5.93955	2.40169	0	-1.10637	4.20859	4.07773	0	4.87493	6.89888	7.35338	0	1.85232
ENSMUST00000076249	I830012O16Rik	0	-0.507149	5.61681	4.32525	0	0.488271	9.58319	5.8291	0	-1.72972	5.90508	1.44021	0	-3.45652	7.99703	5.99271	0	2.19616
ENSMUST00000086399	Icam1	0	0.518398	3.38459	2.30262	0	-0.0106408	3.37134	2.09415	0	0.634376	2.49693	2.22088	0	-0.0722127	0.768273	0.651432	0	1.45757
ENSMUST00000019616	Icam5	0	0	0.76921	0.280939	0	0	6.97932	4.87493	0	-0.333712	1.61534	-0.485496	0	0.0717472	4.60704	4.33585	0	2.31892
ENSMUST00000169314	Idi1	0	4.51257	5.50456	10.0505	0	1.03813	1.65034	0.441284	0	0.893367	1.10743	5.2717	0	-0.0368114	6.3929	6.06005	0	3.2171
ENSMUST00000129829	Ifi203	0	0.532445	4.01908	3.30151	0	-0.0502301	2.13428	1.20662	0	-0.555978	1.69942	1.11485	0	-0.184799	2.48444	1.55531	0	5.11108
ENSMUST00000128430	Ifi203	0	5.52763	7.85438	7.53806	0	-3.64763	0.842127	-3.95644	0	3.56978	3.56978	3.82553	0	0.415996	6.22214	5.47015	0	3.6192
ENSMUST00000059226	Ifi205	0	0.7093	6.76461	7.4373	0	0.0505732	4.86283	4.44879	0	0	10.4589	10.4179	0	0.803066	4.55857	4.56501	0	1.71861
ENSMUST00000029671	Ifi44	0	0.207154	3.63717	3.26809	0	-3.1415	4.53518	3.61451	0	-2.67878	5.13822	5.18782	0	1.11318	6.23374	5.06756	0	7.02921
ENSMUST00000133888	Ifi44	0	3.66546	9.58997	5.34018	0	-0.238661	5.02866	4.83826	0	0	5.93267	2.96537	0	-1.73835	4.03117	2.36387	0	3.32911
ENSMUST00000046704	Ifi47	0	1.87214	4.59748	4.64497	0	1.54801	3.39336	1.81474	0	-0.290699	1.4412	0.488223	0	0.863618	5.18861	4.13375	0	1.13986
ENSMUST00000112459	Ifih1	0	0.660901	6.08764	4.80114	0	-0.307478	4.16235	2.95724	0	0.0906896	1.44024	0.794075	0	-0.0391058	3.87218	2.98502	0	0.875489
ENSMUST00000175964	Ifih1	0	1.2035	5.95179	5.01879	0	0.494063	4.60577	3.44625	0	-0.0292857	2.57052	1.36569	0	0.580824	4.22001	3.06466	0	2.40795
ENSMUST00000028259	Ifih1	0	0.483843	4.25093	3.67997	0	0.687261	3.62007	2.51602	0	0.140384	1.87062	0.711646	0	0.101422	4.01215	3.05358	0	0.981149
ENSMUST00000102824	Ifit1	0	0.383839	7.03431	5.86664	0	-0.740858	7.98489	6.01506	0	-2.5866	7.22526	6.2877	0	0.217469	7.86868	7.13809	0	4.2963
ENSMUST00000102826	Ifit2	0	0.469407	6.85742	5.48422	0	-0.0549966	3.56774	1.65178	0	-0.180147	4.51419	4.21959	0	0.0294182	7.28295	5.69821	0	1.60798
ENSMUST00000102825	Ifit3	0	0.252846	5.63533	4.22958	0	0.837935	8.49789	5.59429	0	-0.747382	7.35733	6.83576	0	-0.358401	7.41895	5.95378	0	5.65559
ENSMUST00000035266	Igtp	0	1.10238	3.4074	3.36427	0	1.08932	2.49531	1.40426	0	-0.0302518	1.32832	-0.113245	0	0.921081	3.75963	3.06466	0	0.661917
ENSMUST00000168280	Igtp	0	1.66697	8.73045	9.09184	0	3.40237	4.68815	2.43557	0	-3.94121	1.11216	-3.19107	0	5.44003	7.44867	6.29291	0	4.7731
ENSMUST00000066912	Iigp1	0	-0.935822	5.51177	5.97688	0	4.67326	8.48615	7.306	0	-1.72972	5.47964	4.59906	0	2.0644	4.73186	3.87644	0	5.15587
ENSMUST00000062108	Ikbke	0	0.0261591	1.31349	1.44249	0	-0.104013	3.03867	2.83713	0	-0.454522	0.96465	0.636547	0	-0.166543	1.22477	1.39861	0	1.38355
ENSMUST00000162285	Ikbke	0	0.992369	2.79493	1.43904	0	0.914428	5.32643	4.82864	0	0	0.784757	0.75595	0	-2.21799	2.98071	2.54015	0	3.70893
ENSMUST00000160748	Ikbke	0	1.27957	3.11978	2.55886	0	0.0742046	4.28704	3.95321	0	0.0637951	1.36664	0.37653	0	0.988965	2.90146	3.14215	0	1.82778
ENSMUST00000162437	Ikbke	0	0.0530526	3.03644	2.85208	0	0.192577	3.64714	3.23556	0	0.0742783	1.28386	1.05383	0	0.390521	3.07471	3.02964	0	1.33577
ENSMUST00000159195	Ikbke	0	-0.441838	6.20415	6.93147	0	0.528114	4.74746	5.00164	0	1.72972	2.19616	1.72972	0	-2.67878	4.23514	5.95235	0	6.96282
ENSMUST00000163029	Ikbke	0	-0.522906	2.46828	2.56344	0	0.149793	4.5099	4.06033	0	-0.109505	1.85668	1.36928	0	-0.00287849	2.49486	3.12572	0	2.7723
ENSMUST00000016673	Il10	0	2.96537	5.97523	5.7091	0	-2.19616	9.94497	7.1275	0	4.9529	1.44021	5.58109	0	-0.521116	2.96754	2.63127	0	4.69508
ENSMUST00000102796	Il12b	0	0.0681022	9.08913	5.07919	0	-2.44815	11.8538	4.14425	0	0	8.8649	6.33985	0	-0.962177	3.17368	0.0391949	0	5.55524
ENSMUST00000020650	Il13	0	0	2.96537	0	0	1.35453	3.20373	4.11497	0	-0.843255	1.91745	4.25595	0	1.93139	2.32749	3.3716	0	1.34971
ENSMUST00000028882	Il1a	0	-0.365118	7.44447	5.28481	0	0.354216	9.4152	7.15945	0	-0.620118	3.19053	2.13443	0	-0.629519	5.31851	4.00806	0	3.19998
ENSMUST00000141979	Il1b	0	0	9.19026	8.03643	0	6.4248	9.31286	10.4058	0	0	6.47515	6.40297	0	1.13047	0.625228	0.564846	0	5.44247
ENSMUST00000057567	Il1f9	0	0.616962	1.93477	3.79703	0	0.0597545	2.14003	1.65441	0	0.0817602	1.16291	1.15651	0	0.453834	2.48751	3.21327	0	0.937953
ENSMUST00000114482	Il1rn	0	0.287825	0.909828	3.17516	0	0.140388	3.33164	3.81446	0	0.578466	1.8801	2.60427	0	0.827061	2.77677	4.5044	0	1.13419
ENSMUST00000026845	Il6	0	0.384558	8.46228	4.52272	0	-0.336676	7.65875	3.95331	0	1.07842	2.06266	2.57703	0	0.468202	5.43336	3.50632	0	2.5433
ENSMUST00000164993	Inhba	0	0.168448	4.56168	4.57275	0	0.321864	1.29506	0.986556	0	0.315923	2.4585	3.07713	0	0.21021	1.74301	1.55745	0	0.586033
ENSMUST00000169660	Irf1	0	2.83739	4.60645	-1.36083	0	5.97476	4.50981	-0.196975	0	-1.61245	1.14223	-1.33377	0	4.53954	4.70137	3.64397	0	3.82553
ENSMUST00000106023	Irf7	0	-0.141298	0.921146	0.599638	0	1.67959	5.38414	4.21279	0	-2.49893	4.77652	-0.255293	0	1.05015	8.68579	7.16773	0	2.36005
ENSMUST00000026571	Irf7	0	0.114533	0.888519	0.615655	0	0.119397	3.49105	2.24493	0	-0.567247	4.32895	1.12905	0	0.103025	4.67745	3.61191	0	2.01611
ENSMUST00000097952	Irf7	0	-0.0758953	1.95757	1.94674	0	0.631292	4.14508	2.83465	0	-2.71205	4.7983	-0.58564	0	1.56562	7.44941	6.36201	0	2.60956
ENSMUST00000155744	Irf7	0	0.022694	3.0134	2.79464	0	0.309482	3.66782	2.39109	0	0.413292	7.70541	4.87757	0	1.04858	7.6585	6.39811	0	2.29428
ENSMUST00000127223	Irf7	0	3.04248	6.29607	6.25623	0	2.06897	5.93248	4.11635	0	1.72972	5.88809	3.63637	0	-2.19616	7.13699	5.2327	0	6.7397
ENSMUST00000156938	Irf7	0	-3.89395	2.08397	2.51612	0	-0.179024	3.92778	1.7328	0	-2.19616	5.19352	2.21233	0	2.19616	11.064	8.90269	0	0.94906
ENSMUST00000022722	Irg1	0	0.946944	6.7638	5.75417	0	1.30276	7.54843	7.02234	0	0.930561	7.16781	6.86176	0	1.03542	8.79424	9.76092	0	5.79127
ENSMUST00000097271	Irgm1	0	1.22028	2.59729	2.62906	0	1.62199	3.73788	2.43776	0	0.295307	1.97173	0.755708	0	-0.139303	2.95149	1.89117	0	0.789958
ENSMUST00000169066	Irgm1	0	7.23615	6.79539	10.4691	0	12.2496	13.8539	6.56069	0	0	4.5912	0	0	1.72814	1.99439	6.00567	0	9.68838
ENSMUST00000108836	Irgm2	0	1.23974	3.526	3.37056	0	1.44393	2.80704	1.29955	0	0.581053	1.87193	0.498879	0	0.267846	2.86351	2.40671	0	1.48426
ENSMUST00000085425	Isg15	0	0.654903	5.4794	4.75922	0	0.0952164	6.17502	5.03064	0	0.51794	4.06487	2.82648	0	0.410193	5.76416	5.62541	0	1.78002
ENSMUST00000121645	Isg20	0	-0.482617	3.31147	2.08789	0	0.778367	4.77521	3.0587	0	0.0161744	2.79903	1.25471	0	4.39232	10.6739	8.84375	0	1.95629
ENSMUST00000133042	Isg20	0	5.36608	5.91109	5.45757	0	0.407212	4.62384	2.01291	0	-0.94906	3.19133	0	0	-2.4771	7.61975	6.43891	0	3.44799
ENSMUST00000023128	Itga5	0	0.0158182	1.43798	0.682063	0	0.202098	1.44984	1.57778	0	0.104809	0.647188	0.515962	0	0.155308	0.874969	0.737432	0	0.715162
ENSMUST00000026360	Itgb8	0	-0.137387	4.71199	4.62837	0	2.96537	10.7858	11.022	0	3.85272	4.57972	5.64804	0	-0.181334	2.12666	0.972089	0	7.33314
ENSMUST00000038760	Lad1	0	3.0635	9.61346	7.02575	0	-1.21133	5.12291	3.1605	0	0	7.17253	3.82553	0	-0.596643	2.7433	1.77189	0	4.55792
ENSMUST00000136509	Lcn2	0	0	7.98053	11.374	0	0.139697	1.76397	2.3835	0	0	2.19616	1.72972	0	-0.0451837	1.58418	2.54385	0	0.747382
ENSMUST00000050785	Lcn2	0	0.450837	4.12735	6.18868	0	0	1.3043	1.3043	0	0.208084	1.85001	2.94948	0	0.134055	1.0204	1.51079	0	2.1869
ENSMUST00000147219	Lcn2	0	0	10.8059	12.4912	0	0.218703	1.87147	2.24212	0	0	2.67878	3.16993	0	0.298951	1.12815	2.08421	0	4.17786
ENSMUST00000143783	Lhx2	0	0	10.2808	5.60259	0	-1.72972	0.94906	-1.72972	0	0	1.72972	1.72972	0	2.19616	10.5297	7.3228	0	2.19616
ENSMUST00000171470	Lox	0	-0.250196	2.53299	1.72635	0	1.72972	6.09011	7.54072	0	5.35755	6.79089	7.55187	0	1.36699	1.86189	3.06244	0	3.16705
ENSMUST00000025266	Lta	0	-0.280939	8.04198	6.14804	0	0.117372	3.30682	0.409947	0	1.4377	2.81861	1.56435	0	0.0864454	3.48059	1.63973	0	2.19616
ENSMUST00000118411	Mab21l3	0	3.74505	5.5322	5.1499	0	-1.26327	6.93864	4.53632	0	0	4.69508	2.19616	0	1.0422	3.75013	3.90988	0	1.72972
ENSMUST00000048880	Macc1	0	-3.32911	1.68277	5.07081	0	2.96537	8.76046	6.96698	0	0	3.07487	0	0	-0.644647	2.35185	1.20985	0	6.33985
ENSMUST00000025078	Map3k8	0	0.197713	1.75801	2.19065	0	-0.111862	3.11678	3.08274	0	1.41557	1.85921	2.37723	0	0.0256822	1.62947	1.67782	0	8.96608
ENSMUST00000062356	Marcksl1	0	0.197401	4.38428	4.2549	0	0.329893	2.94498	2.63281	0	0.884214	4.99361	5.15357	0	-0.0767999	1.60002	1.60002	0	1.41478
ENSMUST00000027639	Marco	0	-0.0286043	1.27237	0.936589	0	0	11.1969	7.16836	0	0	5.65559	4.20681	0	-0.627381	2.90305	2.41143	0	2.96537
ENSMUST00000051711	Mark2	0	-0.155912	5.19287	-0.025483	0	-8.209	3.13218	-2.69057	0	4.88981	5.95965	5.35267	0	0.673793	0.860405	0.541903	0	9.16101
ENSMUST00000115443	Met	0	-0.500686	2.57528	2.35065	0	0.338768	1.11169	0.698496	0	-0.347917	1.12431	1.6939	0	-0.0126056	1.08509	0.949052	0	1.87306
ENSMUST00000031455	Mfsd7a	0	0.13496	2.80266	2.7205	0	0.0243722	3.95526	3.82327	0	-0.333712	2.37725	1.98511	0	-0.175602	2.35678	2.62637	0	7.10461
ENSMUST00000164314	Mir155	0	-0.399325	6.61812	5.47805	0	0.0713158	3.87264	2.87841	0	0.98138	1.72432	2.41661	0	-0.125785	3.82155	3.19568	0	4.88282
ENSMUST00000089688	Mmp14	0	0.242684	1.51778	1.49182	0	0.741929	2.93951	3.97896	0	0.685216	2.49234	3.02797	0	0.825838	1.9412	2.566	0	2.60843
ENSMUST00000009340	Mnda	0	1.16018	3.72577	3.87245	0	-0.0474444	4.58326	4.07466	0	-0.186741	3.79473	3.85312	0	0.549295	4.58944	4.20549	0	5.10493
ENSMUST00000111210	Mndal	0	0.622239	3.17626	2.58996	0	0.0511718	2.07424	1.13833	0	-0.212536	0.964589	0.471375	0	0.0362278	2.46829	1.64652	0	1.42932
ENSMUST00000163078	Ms4a6b	0	0.615954	1.2387	1.61286	0	1.05774	2.18036	1.48417	0	-1.54583	1.03615	-1.80006	0	0.038715	2.11287	0.901511	0	3.85637
ENSMUST00000172078	Mx1	0	-0.449277	7.7012	2.70509	0	2.19616	7.83202	6.13821	0	0	6.07598	5.44247	0	-0.437455	1.47261	0.0716743	0	2.19616
ENSMUST00000113768	Mx1	0	4.1667	9.57497	8.93543	0	-1.81779	7.95447	7.07091	0	0.76921	7.77205	6.59269	0	-0.416398	1.14749	0.212921	0	1.89579
ENSMUST00000155233	Mx1	0	-4.0797	5.80035	4.81415	0	2.83224	8.71448	6.16347	0	-0.160514	6.57229	5.36924	0	-0.199507	1.34278	0.226419	0	5.72114
ENSMUST00000024112	Mx2	0	0.100582	5.8495	5.12754	0	2.21233	9.40411	7.45253	0	1.44878	7.30083	5.43417	0	0.0163059	4.98523	3.88176	0	5.64702
ENSMUST00000167535	Myd88	0	10.4342	11.1675	11.6346	0	0.616386	1.93693	1.70452	0	0.71877	0.622752	0.682645	0	1.66795	1.53726	1.79868	0	0.683868
ENSMUST00000016094	Ncf1	0	-0.48347	1.1405	0.60587	0	-0.2243	0.81683	0.47361	0	0.648717	3.79571	1.52604	0	-0.586417	1.93855	1.35139	0	0.617985
ENSMUST00000144086	Ncf1	0	0.353575	1.95582	1.53304	0	-0.19877	0.66759	0.212375	0	-0.244289	1.0241	0.214835	0	-0.393215	1.36181	0.790781	0	0.591728
ENSMUST00000029812	Nfkb1	0	-0.332598	2.77104	1.9987	0	0.0522807	2.05478	1.64583	0	0.0564204	1.67224	1.03437	0	-0.0968262	1.03877	0.575084	0	0.912457
ENSMUST00000021413	Nfkbia	0	0.166439	3.03624	2.87865	0	0.13524	2.19442	2.19442	0	-0.216833	3.20396	3.03531	0	0.0853606	1.35382	1.36874	0	1.83702
ENSMUST00000114458	Nfkbiz	0	-0.0429221	4.84284	4.50658	0	0.446616	4.35338	4.27221	0	0.827196	3.44427	3.54495	0	-0.204508	3.39377	2.7759	0	3.2564
ENSMUST00000114457	Nfkbiz	0	4.39232	14.9613	13.3189	0	-3.89395	8.93794	6.70742	0	3.79189	8.20897	7.7078	0	0.303546	4.22641	3.45706	0	6.04261
ENSMUST00000139373	Nfkbiz	0	-3.61005	5.63485	4.83652	0	0.94906	8.25862	6.91783	0	-0.597775	2.74049	2.39136	0	-1.03961	2.76133	1.83011	0	6.34423
ENSMUST00000057145	Niacr1	0	1.03409	5.10971	5.10859	0	0.0754531	2.85359	2.04097	0	0.617301	2.79188	2.33251	0	1.55899	4.56657	4.66443	0	0.975778
ENSMUST00000145481	Nmi	0	1.09782	2.32806	2.22867	0	0.487019	1.51652	0.475751	0	0.823743	1.01208	0.896326	0	0.217557	2.25871	1.63079	0	0.60105
ENSMUST00000018610	Nos2	0	0.885879	10.3765	13.6963	0	2.67878	8.95131	12.0447	0	2.19616	10.3767	10.962	0	0	10.7496	11.7294	0	3.35581
ENSMUST00000023779	Nr4a1	0	-0.223416	0.727301	-0.4916	0	-0.0294214	4.99955	3.83654	0	-0.298576	1.05792	0.876477	0	-0.171587	1.10843	0.359765	0	1.58548
ENSMUST00000114155	Nrp2	0	0.711339	1.91628	1.78071	0	0.142659	2.52306	2.51502	0	0.751123	2.38485	2.15828	0	0.104091	2.21866	1.86929	0	1.20105
ENSMUST00000143194	Ntng2	0	0	3.74992	6.71333	0	-0.489964	3.16117	2.03751	0	0.389634	1.80497	1.48269	0	0.750398	2.20746	2.23728	0	1.99739
ENSMUST00000102873	Ntng2	0	3.39721	9.28443	4.65075	0	0.489229	3.23815	3.24478	0	3.29737	4.61333	4.75203	0	0.19521	1.19348	1.52769	0	1.6505
ENSMUST00000071201	Ntng2	0	4.78052	7.85465	7.2436	0	0.0258812	2.55323	2.47379	0	0.054849	1.12502	1.09552	0	0.245683	1.29724	1.64445	0	1.23894
ENSMUST00000048455	Ntng2	0	0.266121	4.82192	4.48258	0	0.0294514	2.58356	2.53654	0	0.324384	1.36743	1.31519	0	-0.0921946	0.839623	1.34549	0	1.31515
ENSMUST00000147274	Ntng2	0	4.27592	7.73203	7.42712	0	-0.25912	3.19502	2.8596	0	-0.347028	1.35673	0.96196	0	0.799397	1.7871	1.87523	0	1.3262
ENSMUST00000147897	Ntng2	0	1.13295	7.43313	7.13398	0	-0.266532	3.93462	3.31384	0	0.422548	1.24638	1.06366	0	-0.660366	1.2021	1.71333	0	1.38573
ENSMUST00000151779	Ntng2	0	-1.52767	3.29834	2.85018	0	-0.178987	2.59778	2.54074	0	0.0181736	1.0982	1.00414	0	-0.196817	0.939675	1.33005	0	1.20845
ENSMUST00000080322	Oas1a	0	-0.0455267	0.978882	1.04655	0	-0.222395	3.27879	2.16704	0	-0.39561	1.8625	0.824286	0	0.155296	4.55824	4.36395	0	0.711006
ENSMUST00000111842	Oas1a	0	0.324015	2.19754	2.0153	0	0.302453	3.54647	2.7313	0	0.168578	2.38774	1.09401	0	0.817954	5.39932	5.11032	0	0.725327
ENSMUST00000111852	Oas1b	0	1.69576	4.14797	3.49177	0	1.36324	4.49325	2.86822	0	0.541824	2.00402	0.669273	0	-0.604472	4.48143	3.82157	0	1.17917
ENSMUST00000053909	Oas2	0	0.539671	2.56833	2.34801	0	1.12038	3.21526	2.53807	0	2.38118	5.23074	4.78942	0	1.89824	5.74101	5.18536	0	5.89368
ENSMUST00000044833	Oas3	0	0.245886	1.25618	0.944718	0	0.559614	2.76466	1.82421	0	-0.215799	1.33213	0.253838	0	0.540422	5.13997	4.10528	0	1.15
ENSMUST00000166703	Oas3	0	1.27282	8.58817	2.90575	0	5.26971	8.39487	6.33795	0	0	3.66546	0	0	0	7.06388	5.03237	0	3.16993
ENSMUST00000112143	Oasl1	0	-0.0579755	4.67166	3.30766	0	4.04107	14.8472	13.6639	0	-0.242419	6.60581	4.69482	0	-0.352505	5.86373	5.52047	0	8.95004
ENSMUST00000030044	Orm1	0	0.142266	1.19831	1.13555	0	-0.0358044	2.90218	4.6288	0	-0.466443	2.70348	2.95972	0	0.0849148	3.85917	4.67589	0	2.19616
ENSMUST00000038398	Parp12	0	0.653558	2.23716	2.2078	0	0.704792	3.14014	1.9419	0	0.509628	1.08976	0.569236	0	0.22684	3.06427	2.44356	0	1.03959
ENSMUST00000129916	Parp12	0	-0.0397215	3.53195	3.21053	0	0.336353	3.42985	2.13342	0	0.437345	1.28818	0.859046	0	0.323477	3.49157	2.71985	0	3.05222
ENSMUST00000142946	Parp14	0	3.64582	8.35387	7.97612	0	-1.9225	5.24791	3.53938	0	-0.0361201	1.82149	0.315878	0	-0.426374	4.59786	3.50911	0	1.51277
ENSMUST00000042665	Parp14	0	0.646725	3.56408	3.25103	0	0.624188	3.63155	2.23192	0	-0.0340915	1.97265	0.879311	0	0.0146879	3.29048	2.71592	0	0.850439
ENSMUST00000114880	Parp9	0	-4.00108	2.88334	2.80575	0	4.80149	6.2621	6.43682	0	0.165856	0.910349	0.838468	0	0.729572	3.36682	2.99855	0	4.2657
ENSMUST00000106901	Pde4b	0	2.19616	9.79833	9.92892	0	0.0549274	1.71049	2.01803	0	-2.4771	0.790207	1.71723	0	0.131489	0.752002	0.271295	0	1.18241
ENSMUST00000058897	Pilra	0	-0.0921621	2.165	1.87117	0	0.105593	1.31199	0.958428	0	-0.445734	2.70321	2.05508	0	0.270048	0.93125	1.66813	0	4.23051
ENSMUST00000110980	Pilra	0	0.217456	0.982944	0.856849	0	0.210801	1.29628	0.980765	0	-1.30197	1.72673	1.03791	0	-0.0257393	1.34188	1.0729	0	2.14548
ENSMUST00000110978	Pilrb1	0	0.0269861	1.40487	1.26263	0	-0.0194126	1.09045	0.869493	0	-0.831619	1.67633	1.18567	0	-0.38736	1.22968	1.42609	0	1.58228
ENSMUST00000164886	Pilrb2	0	-0.313972	1.82581	1.99587	0	0.0661799	0.778619	0.93846	0	-0.565631	2.01916	1.63253	0	0.224687	1.43805	1.77824	0	1.99733
ENSMUST00000033495	Pim2	0	-0.293685	1.08966	0.338894	0	0.675737	2.886	3.03193	0	2.74763	1.25872	3.84611	0	0.341069	1.52932	1.61754	0	1.28342
ENSMUST00000126715	Pim2	0	4.09832	2.48809	4.99282	0	0.786269	2.81836	3.06342	0	3.22431	1.6698	4.35248	0	0.157437	2.58578	2.86577	0	1.24384
ENSMUST00000002926	Pla1a	0	-0.488271	2.97078	-1.0311	0	-0.241263	3.69496	2.18817	0	-1.72972	2.6626	2.19616	0	0.705682	3.38641	3.63199	0	2.67878
ENSMUST00000121766	Plagl1	0	-0.65033	1.01239	1.02973	0	0	6.26581	0	0	3.92587	2.19616	4.20681	0	-4.07503	2.51896	0.906223	0	1.72972
ENSMUST00000109795	Plagl2	0	-4.32373	0.754312	5.78681	0	7.03342	8.02366	10.1269	0	3.00513	3.56691	5.40418	0	4.35884	9.60304	10.028	0	0.727428
ENSMUST00000175774	Pou2f2	0	0.806467	1.84697	2.15112	0	0.681023	2.02232	2.03869	0	-0.0580114	5.46457	4.97242	0	0.458437	1.68515	2.2226	0	6.0915
ENSMUST00000098679	Pou2f2	0	2.17804	3.10657	4.07064	0	1.24439	2.79759	2.26853	0	4.87493	10.3649	9.71025	0	1.41339	2.88994	3.3643	0	9.84697
ENSMUST00000149261	Prdx5	0	0.154253	3.15063	3.29418	0	-0.00312948	1.16119	0.811585	0	0.230891	0.809473	1.12287	0	-0.163738	0.73862	1.41502	0	0.744995
ENSMUST00000163762	Prr5l	0	-3.89395	4.6228	6.35464	0	-5.21051	2.49387	4.90579	0	6.71333	6.78854	3.56978	0	4.87493	6.25847	4.53974	0	4.16321
ENSMUST00000174148	Psme1	0	0.24067	3.43298	1.96912	0	0.861714	2.87383	0.167712	0	1.27858	1.91798	1.59275	0	0.489347	1.99244	1.54434	0	0.799825
ENSMUST00000102852	Ptges	0	0.0689395	4.53115	5.4054	0	-0.24164	2.02534	1.87774	0	5.55197	7.72369	4.99788	0	-0.103648	1.98199	3.76943	0	0.609649
ENSMUST00000035065	Ptgs2	0	0.156041	6.96667	5.88549	0	0.450297	5.7415	3.89587	0	1.70225	3.84184	3.59052	0	0.608138	5.48233	5.12854	0	3.01728
ENSMUST00000029421	Ptx3	0	1.52418	10.6377	9.78061	0	0.129156	7.41662	5.88617	0	0	7.14209	7.18217	0	0	8.4689	8.5658	0	4.87493
ENSMUST00000150649	Pydc4	0	0.187599	4.05588	3.79066	0	1.33002	5.02867	4.05231	0	-0.482617	3.18284	3.12281	0	0.43854	4.1593	3.29088	0	5.52526
ENSMUST00000056071	Pyhin1	0	0.911445	2.85234	2.60784	0	-0.00046327	1.59718	0.840487	0	0.270293	2.06187	1.98684	0	-0.265303	1.3342	0.861884	0	5.12838
ENSMUST00000113893	Ralgds	0	0.788875	2.70435	2.5962	0	0.198574	2.86782	2.24276	0	0.637543	1.76271	1.58884	0	0.475088	0.883475	1.48267	0	2.49452
ENSMUST00000125048	Rasa4	0	0.0284226	2.32173	1.77564	0	-1.04156	3.65254	1.63877	0	-0.466443	2.95972	2.95972	0	-0.278393	0.999031	0.0223999	0	0.747382
ENSMUST00000031276	Rasgef1b	0	-0.331088	1.85676	0.00221134	0	-0.247564	2.61811	0.526552	0	-0.816017	2.66438	1.45459	0	-0.445326	1.963	0.349614	0	4.14039
ENSMUST00000131035	Rnf213	0	0.63336	3.59671	3.50027	0	0.318128	2.80324	1.80969	0	0.0475826	2.04309	0.651612	0	-0.31575	3.41625	2.26865	0	0.820842
ENSMUST00000093902	Rnf213	0	0.596566	3.67834	3.48837	0	0.144978	3.10572	1.86898	0	0.214207	2.17739	0.927858	0	0.0663548	3.63955	2.73622	0	1.15288
ENSMUST00000172235	Rnf213	0	0.476464	2.1277	5.32369	0	-0.152178	3.26686	1.82087	0	-0.424702	1.26693	3.89484	0	-0.422402	6.83046	1.16733	0	1.18429
ENSMUST00000161187	Rnf214	0	5.0873	6.06843	5.67994	0	4.14127	5.63558	5.16616	0	0.16609	1.04426	0.983763	0	0.732201	2.01728	1.04871	0	4.79054
ENSMUST00000020970	Rsad2	0	-0.152881	6.3632	5.87195	0	-0.0817583	7.7039	4.66084	0	-0.597391	5.33348	4.06661	0	-0.348853	6.02881	4.877	0	3.0305
ENSMUST00000162036	Rsrc1	0	4.32373	10.3002	9.40589	0	0.0447697	1.03249	1.24061	0	0.0351375	4.75224	-4.61561	0	-3.74553	1.25859	1.3401	0	9.71433
ENSMUST00000038423	Rtp4	0	0.250789	2.68781	2.16622	0	2.07136	6.78168	5.37228	0	-2.22525	5.61894	3.93738	0	1.09751	6.74262	5.93368	0	3.96742
ENSMUST00000006956	Saa3	0	0.233912	2.80547	3.3316	0	0.0995241	9.61982	11.4833	0	0.291284	4.98708	8.69555	0	4.75236	10.3008	13.9459	0	7.64387
ENSMUST00000120087	Samd9l	0	0.298029	3.19503	3.07204	0	0.0292802	1.74425	1.07173	0	-0.229588	0.894045	-0.248108	0	-0.177473	3.03712	2.2871	0	0.612207
ENSMUST00000042808	Scarf1	0	0.0967865	1.67582	1.92256	0	0.139814	1.49722	1.35921	0	4.243	4.26761	4.31989	0	0.99234	5.95088	5.51455	0	3.95644
ENSMUST00000017153	Sdc4	0	0.481075	4.49116	4.14369	0	0.345775	2.5822	2.86686	0	-0.0113402	1.89526	1.94696	0	0.115235	0.938425	1.21878	0	1.66505
ENSMUST00000167049	Serpina3f	0	4.35884	6.02168	9.99792	0	2.83621	9.31339	8.37003	0	0.106666	4.94383	3.00968	0	4.72664	3.74992	0	0	2.4771
ENSMUST00000121337	Serpina3f	0	4.8915	11.7214	11.8436	0	0.911068	2.48113	1.40014	0	4.37523	6.48643	6.35041	0	3.74992	10.8781	10.4304	0	4.84299
ENSMUST00000170628	Serpina3g	0	-2.23053	2.72008	2.98464	0	0.601274	0.965593	1.17541	0	0.677443	1.97701	1.95915	0	0.158413	0.635511	-0.023161	0	0.845888
ENSMUST00000091903	Sh3bp5	0	-0.143306	1.44662	0.459681	0	-0.284236	1.66156	1.1075	0	0.402455	1.69689	0.685023	0	-0.253974	1.26856	0.661244	0	0.883615
ENSMUST00000087241	Shisa3	0	0	10.5857	8.72176	0	-2.19616	5.44772	4.77082	0	3.45943	5.79693	5.93653	0	0	8.88985	10.1893	0	6.00788
ENSMUST00000120305	Shisa5	0	0.491149	4.82305	5.31697	0	0.169595	1.21785	0.227816	0	0.458585	4.68192	4.22769	0	-0.538254	1.2001	0.318346	0	5.71723
ENSMUST00000138865	Slc25a22	0	0.710542	3.3785	2.05464	0	1.76572	4.32422	3.18701	0	0.507048	1.31055	1.2183	0	2.19616	9.08547	8.05503	0	0.852008
ENSMUST00000145742	Slc2a6	0	0.0797882	4.28246	3.3792	0	0.0244413	0.96435	0.353089	0	0.371162	2.00839	2.00693	0	-0.572036	0.643203	0.382947	0	2.06851
ENSMUST00000129835	Slc2a6	0	3.19839	6.85229	5.70323	0	0.120551	0.891336	0.621565	0	0.00988153	1.6701	1.51836	0	-0.344605	0.796881	0.320313	0	1.55987
ENSMUST00000107651	Slc44a1	0	-0.065546	1.49158	1.29913	0	-0.173482	0.682404	2.26951	0	-0.464962	0.66903	0.845653	0	-0.0770822	1.30486	1.52204	0	0.627649
ENSMUST00000108402	Slc6a4	0	0	4.62751	0	0	-0.0565441	1.63811	0.672829	0	-3.79532	3.19025	1.597	0	5.05908	4.36932	4.34734	0	1.79572
ENSMUST00000098816	Slc7a2	0	0.154573	5.55054	5.8511	0	4.6245	7.51354	8.14562	0	-0.315878	3.81269	3.84258	0	-1.34415	6.3969	6.10257	0	3.45943
ENSMUST00000117077	Slc7a2	0	-0.209989	5.64138	5.99414	0	0.28803	4.1215	4.251	0	0.446479	3.93095	3.9717	0	0.924344	5.31841	4.85076	0	5.0149
ENSMUST00000098371	Slco3a1	0	0.674291	4.38674	3.79629	0	-0.224868	1.9488	1.28768	0	-0.632948	0.944051	1.13508	0	0.241816	1.20363	0.775856	0	2.46981
ENSMUST00000107453	Slco3a1	0	-2.96537	5.00058	4.47868	0	0.0955407	2.39625	1.48437	0	-1.72972	1.44021	-3.92587	0	0.482617	1.62122	1.66659	0	1.47468
ENSMUST00000067443	Slfn5	0	0.323014	2.00015	1.94233	0	0.787275	5.76576	4.32845	0	0.0956641	2.96996	1.94921	0	0.474368	4.39695	3.50353	0	1.12251
ENSMUST00000038141	Slfn8	0	0.230951	3.52129	3.13661	0	0.659716	3.757	1.99282	0	-0.372111	1.06964	-0.330076	0	0.104886	3.65354	2.80617	0	2.84586
ENSMUST00000108152	Slfn8	0	0.689014	3.07151	2.36303	0	0.722361	4.2322	3.16312	0	1.59342	1.95649	1.67905	0	8.60677	12.3195	11.2196	0	1.03016
ENSMUST00000030709	Smpdl3b	0	-0.0794872	1.6643	1.76497	0	-0.113033	3.53554	2.89855	0	0	2.49893	3.2539	0	-0.25423	0.726399	1.16933	0	3.8781
ENSMUST00000136936	Sqstm1	0	0.0388142	5.8473	4.75767	0	0.119056	6.88471	0.949624	0	0.0111131	1.93883	-1.7389	0	1.08104	1.02379	0.752261	0	1.23914
ENSMUST00000102774	Sqstm1	0	-0.29884	1.33739	0.849714	0	-0.246362	3.88031	1.64468	0	-0.237919	0.76788	0.676522	0	-0.12088	1.3302	0.849373	0	0.689424
ENSMUST00000154805	Sqstm1	0	-0.120092	2.83897	2.04935	0	-0.442789	4.02986	2.54113	0	-0.120401	1.84831	1.87435	0	-1.22433	1.95274	0.698089	0	0.70626
ENSMUST00000115421	Steap4	0	-0.0959774	1.9112	1.75074	0	2.14054	2.83023	7.70888	0	3.92587	5.27103	6.3877	0	0	3.71275	6.13688	0	3.2539
ENSMUST00000050000	Stxbp1	0	0.102438	0.810529	0.617762	0	0.48149	0.831832	-0.255489	0	0.15269	0.741062	0.567016	0	-0.415811	1.87312	1.22807	0	3.5147
ENSMUST00000140717	Synpo2	0	2.83621	6.59159	3.56978	0	-1.72972	2.83621	2.6626	0	-2.67878	1.1312	-4.87493	0	-0.0767187	2.62695	2.49328	0	0.747382
ENSMUST00000112502	Tank	0	-0.163801	2.5491	2.1782	0	-0.645821	2.65941	2.01652	0	-4.45495	3.31717	2.7176	0	0.234268	0.94382	0.996155	0	2.6819
ENSMUST00000078074	Tank	0	-0.33496	2.56776	2.02592	0	0.279105	8.20175	5.49211	0	-4.30536	1.50549	1.45852	0	0.0431414	1.01079	0.894497	0	6.15108
ENSMUST00000145791	Tcirg1	0	0.96381	3.91899	3.35808	0	0	5.98667	5.34018	0	-0.498366	5.07451	-4.39232	0	0.438344	1.73987	1.80463	0	3.92587
ENSMUST00000114836	Tcp11	0	0.973766	1.23135	-0.185503	0	-4.43467	1.57346	0.15771	0	1.72972	1.72972	0	0	-3.45811	2.7651	-3.74992	0	2.90727
ENSMUST00000068063	Tgtp1	0	-1.05465	5.51425	6.40642	0	2.36207	3.99701	2.87424	0	-0.559322	1.53924	-0.174223	0	2.08598	5.3717	4.67636	0	2.96537
ENSMUST00000046745	Tgtp2	0	2.76186	5.44239	6.53017	0	1.96689	4.56859	2.97233	0	0.189829	2.48773	0.921877	0	1.27052	4.15157	3.34992	0	1.81408
ENSMUST00000128411	Tgtp2	0	5.35755	11.9141	13.9938	0	3.36017	4.46467	3.20567	0	2.81417	2.67833	1.60158	0	2.4771	4.69508	4.9542	0	6.34423
ENSMUST00000025263	Tnf	0	0.27566	8.02678	5.00784	0	-0.131049	4.26598	2.37588	0	0.0319439	4.63807	3.58209	0	0.0919263	5.50268	3.78783	0	1.92495
ENSMUST00000109792	Tnfaip2	0	-2.76721	3.37742	1.89728	0	0.478461	0.992629	-1.11131	0	0	0.982333	-0.280939	0	1.79835	3.99537	3.06224	0	4.20681
ENSMUST00000021710	Tnfaip2	0	0.128968	2.38824	1.26295	0	0.0750904	0.957298	0.277715	0	0.484446	2.26355	1.8884	0	0.0873672	2.37973	1.94945	0	2.15743
ENSMUST00000156003	Tnfaip2	0	-0.264138	2.52984	1.70774	0	0.083265	1.21609	0.576003	0	1.43177	3.49942	3.14251	0	-0.439832	2.97411	2.47854	0	2.52226
ENSMUST00000105527	Tnfaip3	0	-0.183687	2.06919	2.24406	0	-0.481279	5.75446	4.89275	0	-1.16539	1.69935	1.00057	0	-0.330736	1.83035	1.54182	0	7.74926
ENSMUST00000019997	Tnfaip3	0	-0.386794	2.92386	2.75536	0	0.222444	3.73182	4.59967	0	-0.419071	2.03689	1.24756	0	-0.119297	3.09611	3.28156	0	1.94996
ENSMUST00000154590	Tnfaip3	0	-0.160707	3.39802	3.70074	0	0.138026	4.00699	4.46459	0	-0.0585682	1.71174	1.186	0	-0.132501	2.14679	1.96419	0	2.18074
ENSMUST00000146388	Tnfaip3	0	-0.532984	1.99007	2.46468	0	1.6261	5.61345	6.50047	0	-0.644497	1.43134	0.439733	0	-0.276219	2.36244	1.84461	0	3.96443
ENSMUST00000166244	Tnfsf15	0	-0.0533258	8.33809	7.31909	0	0.76921	13.6715	8.89064	0	3.45943	11.6201	10.8339	0	-0.0161744	10.6258	8.6354	0	8.12616
ENSMUST00000114236	Tnip3	0	-0.0156356	1.58352	3.01158	0	-0.656861	1.28747	2.89228	0	0.846972	3.88924	5.60014	0	0.338499	1.07324	2.81355	0	3.6241
ENSMUST00000128941	Tor1aip2	0	1.23355	3.03195	1.83415	0	-0.223293	1.5767	1.10998	0	0.905243	0.796503	0.640955	0	-0.0886795	2.24457	2.54173	0	1.95966
ENSMUST00000150557	Tor3a	0	-3.09522	2.82812	2.59317	0	-3.63846	3.69468	1.92692	0	-0.747382	5.04418	-0.0435992	0	-3.32911	6.93608	3.45943	0	3.39721
ENSMUST00000079625	Tor3a	0	-0.0679483	1.82474	1.5742	0	-0.129578	2.78664	1.3763	0	-0.167899	1.50739	0.515844	0	-0.289617	2.07892	1.08054	0	0.733313
ENSMUST00000098500	Tpbg	0	0.478863	3.56324	2.54839	0	-0.555117	4.47872	2.13623	0	1.72972	7.33314	3.92587	0	-0.60325	2.46272	1.12204	0	5.0132
ENSMUST00000152265	Trafd1	0	-3.31018	2.74558	2.4878	0	1.61556	5.06773	3.80061	0	-0.276317	1.19387	0.134948	0	-0.321194	1.60394	0.854118	0	1.87571
ENSMUST00000112053	Trex1	0	0.396312	2.37682	2.1236	0	0.238654	2.34606	1.58796	0	0.16429	1.94156	1.57495	0	0.168735	1.85921	1.67238	0	0.646492
ENSMUST00000106913	Trim21	0	10.5943	12.8359	12.8616	0	5.46402	7.64291	5.9394	0	0.798646	0.924119	0.39617	0	3.76817	5.5331	4.86383	0	1.19483
ENSMUST00000076922	Trim30a	0	0.689074	2.6985	2.73569	0	0.983727	2.87418	2.75982	0	0.541083	1.25953	0.414648	0	0.0686452	3.83365	3.17545	0	0.698909
ENSMUST00000152397	Trim30a	0	-2.64983	3.91839	3.92679	0	1.20588	2.86302	2.72108	0	0.490934	0.952637	-0.0320384	0	-0.241796	3.47701	2.67289	0	0.846869
ENSMUST00000106828	Trim30c	0	1.20974	7.07285	7.0412	0	0.166251	4.18377	3.03357	0	0.0841743	1.90197	1.14047	0	0.360233	6.3778	5.77282	0	3.60542
ENSMUST00000071069	Trim30d	0	0.240402	3.25772	2.96323	0	0.234868	1.53872	0.859693	0	0.419682	1.43978	0.548434	0	0.0659832	3.76408	2.65078	0	1.50299
ENSMUST00000033211	Trim30d	0	0.80067	3.27734	3.16506	0	0.512036	1.17571	0.848784	0	0.124422	1.2186	-0.120557	0	-0.073236	3.36908	2.32127	0	3.56978
ENSMUST00000020484	Txnrd1	0	-0.172771	0.646587	0.607245	0	0.302071	2.03597	1.81916	0	0.684353	1.59528	1.33716	0	0.1826	0.609384	1.10157	0	0.621575
ENSMUST00000170240	Txnrd1	0	0.235301	2.03095	1.67723	0	0.598131	2.64798	2.56194	0	1.85625	1.97989	2.23976	0	-0.161855	1.60349	1.08663	0	4.67793
ENSMUST00000159150	Ube2l6	0	0.204556	3.48928	2.75909	0	-2.4771	1.86105	-1.99448	0	0.76921	3.6192	3.87983	0	0.645625	3.8881	3.48838	0	2.19616
ENSMUST00000028473	Ube2l6	0	0.0448445	1.1442	1.18582	0	0.0893649	2.13098	0.867975	0	-0.127942	3.86546	4.52714	0	0.190215	2.3478	2.09181	0	2.00183
ENSMUST00000164791	Upp1	0	0.407138	5.34264	5.64225	0	0.195691	1.40532	1.08583	0	-0.378765	0.978808	0.369749	0	-0.110226	0.755032	0.495134	0	0.877871
ENSMUST00000170444	Upp1	0	7.3953	5.47236	10.8964	0	0.530911	0.687861	1.638	0	-0.359115	1.5881	1.231	0	0	3.16993	6.13821	0	1.17658
ENSMUST00000032198	Usp18	0	-0.514794	4.36991	3.89423	0	0.107604	7.47495	5.58955	0	-0.643474	2.75225	1.07949	0	-0.469432	2.76959	1.68559	0	2.51007
ENSMUST00000094041	Xaf1	0	0.106358	2.26929	2.0523	0	1.72972	6.15355	4.76248	0	-0.841732	1.97197	1.03015	0	0.349634	4.94829	4.01976	0	2.19616
ENSMUST00000140842	Xaf1	0	1.26922	3.48258	2.85438	0	-0.492893	7.10777	5.91678	0	3.06793	5.17546	3.68444	0	0.339133	4.48202	3.70314	0	6.09011
ENSMUST00000142921	Xaf1	0	0.291618	3.73261	3.45272	0	1.38452	5.50146	4.24597	0	0.131144	2.28343	0.423541	0	-0.124952	4.07026	3.20227	0	2.11054
ENSMUST00000146233	Xaf1	0	0.249642	3.26458	2.90091	0	0.3745	4.73484	3.42326	0	0.125094	1.39316	-0.92457	0	0.411074	4.51623	3.58992	0	1.41471
ENSMUST00000151440	Xaf1	0	-0.346085	5.94702	5.77079	0	0.989313	6.61205	6.24073	0	2.82134	4.07965	3.48279	0	0.978151	5.57372	4.6646	0	2.94354
ENSMUST00000146802	Zbp1	0	-2.40605	4.78519	4.68707	0	1.92842	4.03018	2.68408	0	0.238661	1.85887	-1.7966	0	0.430631	4.37633	3.76052	0	1.30447
ENSMUST00000087409	Zbtb46	0	-0.837935	0.619856	-0.258097	0	-0.86188	0.939079	-1.47548	0	0	3.07487	2.83621	0	-0.0354669	1.12728	0.782776	0	2.29339
ENSMUST00000036188	Zc3h12a	0	0.318395	2.90362	2.80693	0	0.381584	2.57347	2.8022	0	0.317679	2.34769	2.42133	0	0.142429	1.45719	1.53774	0	2.32251
ENSMUST00000099714	Zfp408	0	5.13507	5.48995	5.72808	0	-0.399012	0.878508	0.709292	0	1.93683	4.04579	5.03915	0	0.0447663	1.12823	0.333478	0	1.85476

## Sheet: DN All 5
Supplementary Table 3 - Page 2 - LPS-treated, Down-regulated, all 5 cell types
Values are log2(fold-change from respective un-treated cell type)
		PEC Macrophages				Neutrophils				Mast cells				splenic DCs				Eosinophils
Ensembl Transcript ID	Gene Symbol	-IL10 -LPS	+IL10 -LPS	-IL10 +LPS	+IL10 +LPS	-IL10 -LPS	+IL10 -LPS	-IL10 +LPS	+IL10 +LPS	-IL10 -LPS	+IL10 -LPS	-IL10 +LPS	+IL10 +LPS	-IL10 -LPS	+IL10 -LPS	-IL10 +LPS	+IL10 +LPS	-IL10 -LPS	-IL10 +LPS
ENSMUST00000064664	5430435G22Rik	0	-0.103961	-4.09479	-3.58462	0	-0.785303	-1.06437	-1.31835	0	-0.126594	-4.18464	-3.98296	0	-0.736392	-3.17313	-5.78316	0	-2.67878
ENSMUST00000064679	5430435G22Rik	0	-0.0556647	-4.02444	-3.21643	0	-0.0626355	-1.03736	-1.46437	0	0.0609349	-2.34793	-2.27925	0	0.293532	-3.25755	-3.1914	0	-1.52904
ENSMUST00000108951	6430548M08Rik	0	-0.209382	-3.1023	-2.30391	0	-0.0849802	-1.32216	-0.86583	0	-0.615459	-0.763474	-1.49994	0	0.172913	-2.29932	-1.93612	0	-0.845725
ENSMUST00000015994	Adamtsl4	0	1.19608	-6.00059	-2.86297	0	0.574042	-4.19818	0.794154	0	1.6139	-1.76516	0.264419	0	0.649882	-1.78546	-2.07165	0	-0.81482
ENSMUST00000022875	Ank	0	-0.272495	-1.28234	-1.96629	0	-0.324332	-1.45969	-1.68977	0	-1.07431	-0.790606	-1.56477	0	-0.08767	-1.41454	-1.56766	0	-0.696717
ENSMUST00000020161	Arg1	0	1.4114	-1.30446	1.26092	0	1.21692	-0.973766	3.88425	0	-0.33407	-1.18811	-2.04716	0	1.44706	-0.990089	-0.242371	0	-2.67878
ENSMUST00000029900	Atp6v0d2	0	-0.218594	-2.70057	-3.28979	0	-0.364136	-1.19878	-1.21329	0	-0.126872	-0.928767	-1.07173	0	-0.35758	-1.0128	-2.33976	0	-4.2168
ENSMUST00000166347	Atp8b2	0	-0.441838	-3.51671	-0.131417	0	-3.53458	-5.20843	-3.35097	0	0.390539	-0.685072	-0.394689	0	-1.64752	-7.55018	-1.41085	0	-2.38596
ENSMUST00000124073	Cadm1	0	0.146569	-5.3787	-0.880105	0	-0.640054	-2.83621	-2.83621	0	-2.94804	-3.38256	-6.84199	0	-2.19616	-2.19616	-2.19616	0	-3.45943
ENSMUST00000102571	Clec10a	0	-0.806349	-5.3721	-5.32972	0	-0.435473	-1.98578	-2.33703	0	-2.48747	-1.61279	-2.11699	0	0.0853925	-8.95327	-7.76491	0	-2.33379
ENSMUST00000079284	Csnk1e	0	-5.93074	-5.93074	-5.93074	0	-5.43093	-1.00662	-5.43093	0	-0.19281	-6.18216	-5.33742	0	3.22472	-5.74868	-0.125009	0	-1.10427
ENSMUST00000027356	Cyp27a1	0	-0.532262	-1.64117	-2.09801	0	-0.666125	-1.50564	-2.51592	0	-2.01066	-4.20681	-0.280939	0	-0.862696	-2.09391	-3.32207	0	-0.852008
ENSMUST00000064493	D930048N14Rik	0	-0.622936	-10.3106	-10.3106	0	-5.11499	-5.81444	-5.24243	0	-0.91041	-1.11978	-2.52238	0	-1.19182	-9.58977	-9.58977	0	-0.648406
ENSMUST00000110663	Dab2	0	1.62181	-0.954737	1.19603	0	0.68776	-0.743519	0.244609	0	-0.0282548	-1.19846	-0.182529	0	0.744368	-1.91545	-4.47023	0	-3.39721
ENSMUST00000075836	Dock7	0	-0.301801	-0.766233	-0.856214	0	-0.203608	-2.2473	-0.438638	0	-0.22325	-0.640532	-0.434092	0	-0.352767	-1.32242	-1.2297	0	-2.67878
ENSMUST00000084289	Eif2c4	0	-0.308029	-2.01768	-2.09396	0	-0.983534	-1.16907	-2.13489	0	-0.308869	-0.766219	-0.81816	0	-0.520299	-1.62393	-2.09128	0	-0.688253
ENSMUST00000046977	Eltd1	0	-0.092016	-7.4497	-7.4497	0	-0.00500167	-0.754459	-0.529274	0	-3.6192	-4.39986	-1.14596	0	0.0416769	-1.71255	-1.67328	0	-0.855738
ENSMUST00000032330	Emp1	0	-0.158296	-1.76015	-1.97446	0	-0.200766	-1.40341	-0.876873	0	-0.114851	-1.7049	-2.27705	0	0.249397	-0.68763	-0.677292	0	-3.26248
ENSMUST00000058210	Eps8	0	0.101171	-1.93075	-2.07542	0	0.377689	-1.37747	-1.29794	0	2.40212	-5.78503	0.495591	0	0.336902	-1.85166	-0.861744	0	-0.722259
ENSMUST00000075071	Fbxl20	0	-0.539934	-0.796909	0.0809092	0	-0.996273	-6.20075	-6.40567	0	-5.75805	-6.04199	-5.70874	0	-0.350679	-1.44148	-1.25488	0	-0.969773
ENSMUST00000165856	Galnt9	0	-0.601559	-4.59959	-4.5119	0	-0.546609	-4.38345	-4.70688	0	0.502724	-3.16993	-5.64702	0	-0.29736	-5.95295	-7.68267	0	-2.4771
ENSMUST00000091706	Hfe	0	0.475503	-1.95273	-1.00706	0	0.149638	-0.709089	-0.875606	0	1.68197	-1.54071	0.393348	0	-0.115532	-5.00324	-4.85874	0	-5.03237
ENSMUST00000060311	Hip1	0	0.270544	-9.17146	-2.32227	0	0.0775319	-1.28681	-0.721095	0	-0.646509	-0.59702	-1.17125	0	0.617742	-1.40631	-2.68369	0	-1.39434
ENSMUST00000034026	Hpgd	0	-1.44839	-1.78336	-6.46614	0	-0.848741	-1.58401	-2.21962	0	-0.895384	-1.19499	-1.22735	0	-0.480524	-5.46068	-3.99978	0	-3.45943
ENSMUST00000095360	Igf1	0	-0.394094	-1.60692	-2.0918	0	-3.2539	-1.52418	-3.2539	0	-0.015257	-0.952389	-1.7395	0	-0.335092	-2.56494	-2.61329	0	-4.24922
ENSMUST00000077196	Krt80	0	0.462145	-1.01432	-0.21124	0	-0.900198	-6.85856	-3.41057	0	-3.46085	-3.281	-4.23006	0	0.381441	-4.61792	-1.92664	0	-0.966379
ENSMUST00000163976	Krt80	0	0.0749347	-1.88696	-1.01984	0	-0.602698	-4.97719	-3.4224	0	-1.67495	-2.35535	-4.12205	0	0.432493	-4.39451	-1.58846	0	-0.835595
ENSMUST00000044405	Lpar6	0	-0.121032	-3.21789	-3.32363	0	-0.647156	-2.13654	-2.37616	0	-0.522671	-1.12703	-1.30907	0	0.0121412	-1.75486	-1.48441	0	-0.8091
ENSMUST00000049149	Lrp1	0	0.334968	-1.21709	-0.673331	0	-0.00730133	-1.34043	0.318278	0	-0.0310425	-1.39884	-0.83561	0	0.305589	-2.48159	-1.43123	0	-2.00099
ENSMUST00000099126	Mafb	0	0.595515	-3.24527	-1.12435	0	2.39076	-4.62054	3.21869	0	0.749142	-5.59104	-2.43729	0	0.478553	-4.74585	-1.25612	0	-3.92587
ENSMUST00000028045	Mrc1	0	0.75951	-2.12171	-1.05467	0	0.750211	-1.88105	0.430385	0	0.405665	-0.944121	-0.274314	0	0.504897	-1.37178	-1.07713	0	-2.48469
ENSMUST00000041475	Myof	0	-0.645048	-1.11522	-1.37914	0	0.411718	-4.53407	0.103094	0	0.917788	-3.85444	-3.67327	0	0.147558	-6.35821	-0.872343	0	-3.39721
ENSMUST00000109184	Nfatc2	0	-4.51975	-10.2507	-10.2507	0	0.426272	-5.65106	-1.92019	0	-0.369821	-0.916206	-2.26778	0	-0.319559	-5.06643	-0.581853	0	-3.45715
ENSMUST00000060174	P2ry6	0	0.165603	-2.30303	-0.927368	0	-0.270891	-2.74401	0.16493	0	1.51919	-3.56661	-0.0205911	0	0.54915	-4.36752	-0.337048	0	-1.22471
ENSMUST00000063888	Pld4	0	-0.246352	-1.12241	-1.3457	0	-0.212001	-0.767307	-1.00778	0	-0.533825	-0.753174	-2.26742	0	-0.42253	-3.14874	-3.4237	0	-1.12142
ENSMUST00000089610	Plec	0	0.435765	-11.9397	0.682625	0	-0.0254521	-2.28256	-0.646938	0	0.0917272	-6.19278	-2.94755	0	-0.408622	-10.6623	-10.6623	0	-0.73632
ENSMUST00000121085	Plekhg2	0	0.0435992	-0.593439	0	0	-0.0305701	-3.95644	3.77623	0	-2.67878	-2.67878	-2.67878	0	0.26832	-1.62606	-0.286929	0	-3.07487
ENSMUST00000109331	Plxnb2	0	0.117217	-0.834918	-0.00699766	0	0.431963	-3.23702	0.11403	0	-0.247412	-1.12962	-0.370605	0	0.0829741	-1.95058	-0.84924	0	-0.999168
ENSMUST00000070135	Pqlc1	0	-3.96495	-4.4884	-9.89569	0	-0.782738	-6.13234	-6.77783	0	-3.34377	-3.59443	-7.84236	0	-1.77066	-2.36777	-6.75157	0	-0.622162
ENSMUST00000171088	Prr5l	0	0.768501	-4.17202	-4.87254	0	0.40468	-1.4384	-2.29782	0	-6.00614	-6.00614	-2.67703	0	0.0335032	-0.622026	-0.623198	0	-5.54558
ENSMUST00000113161	Rab3il1	0	1.31325	-3.23494	-1.51391	0	0.176494	-3.36615	-0.411113	0	0.359887	-3.03616	-1.93179	0	1.53942	-3.58495	-2.01288	0	-2.96537
ENSMUST00000022428	Rnase4	0	0.074388	-1.57424	-1.60656	0	-0.0576622	-4.94528	-4.19598	0	-0.140025	-1.51364	-0.765846	0	0.81695	-1.31935	-1.26992	0	-0.699395
ENSMUST00000055676	S1pr1	0	-0.208702	-2.46633	-2.50689	0	-0.117219	-2.26467	-2.03913	0	-0.506196	-0.855286	-1.83405	0	-0.130355	-0.937008	-0.628271	0	-1.42695
ENSMUST00000082424	Sepp1	0	-0.061151	-2.08171	-2.14322	0	-0.34009	-1.23372	-1.43102	0	0.0819158	-0.635223	-0.997015	0	0.00924167	-0.992125	-0.919161	0	-0.770928
ENSMUST00000023095	Sept3	0	0	-2.96537	-0.76921	0	0.261109	-2.75172	-1.95249	0	-0.280939	-2.4771	-2.4771	0	1.86361	-7.32272	-6.57534	0	-2.03872
ENSMUST00000099201	Sirpb1a	0	0.429085	-1.07102	-0.0810024	0	0.692393	-3.72722	-1.12812	0	0.204556	-2.96537	0	0	0.947397	-2.03304	-0.0799061	0	-3.72955
ENSMUST00000115068	Slc37a2	0	-0.203116	-2.80576	-3.08173	0	-0.777897	-1.79948	-2.58359	0	-0.351543	-2.51225	-1.54714	0	-0.1343	-1.41271	-1.8096	0	-2.90606
ENSMUST00000161114	Slc37a2	0	-0.190131	-2.07891	-2.39401	0	-0.740273	-2.81848	-2.64487	0	-0.0829359	-1.09109	-1.6029	0	0.169798	-1.41353	-1.42396	0	-3.50019
ENSMUST00000070420	Stard9	0	-0.315723	-2.03786	-2.25211	0	-0.558899	-2.89378	-2.392	0	-0.000291207	-0.838563	-1.50177	0	-0.241773	-3.94907	-4.4451	0	-3.16993
ENSMUST00000094037	Tbx6	0	-4.35771	-7.32308	-7.32308	0	-0.243084	-2.95017	-2.82973	0	0.229863	-0.862449	-0.207656	0	-0.360287	-1.06679	-1.65783	0	-0.601046
ENSMUST00000099270	Thbd	0	0.0637974	-2.35641	-2.72104	0	0.13885	-0.652911	-1.26968	0	-0.127376	-1.81806	-2.61466	0	0.197016	-4.43231	-2.44889	0	-0.968605
ENSMUST00000169652	Tifab	0	-0.0981373	-2.38507	-2.63713	0	-0.258906	-1.9302	-1.64414	0	-0.143205	-5.26004	-2.23886	0	-0.0607139	-5.54641	-4.22981	0	-6.85932
ENSMUST00000024791	Trem2	0	-0.166663	-0.974277	-1.34528	0	0.41319	-0.844037	-0.134196	0	0.0427969	-0.592026	-0.311759	0	0.222147	-2.623	-1.88242	0	-3.54049
ENSMUST00000132340	Trem2	0	-0.23716	-3.11996	-2.82407	0	0.234909	-2.56358	-1.01439	0	-0.786817	-3.20424	-2.93948	0	-0.0470491	-4.31948	-3.46259	0	-2.75804
ENSMUST00000123704	Uqcrc2	0	-0.14051	-1.41131	-1.10712	0	0.814333	-9.43874	0.754575	0	-1.28531	-0.682481	1.75446	0	-0.597775	-3.07487	3.15855	0	-3.45943
ENSMUST00000020289	X99384	0	-0.305966	-1.4339	-1.17207	0	-0.621334	-4.68148	-5.52449	0	-1.33518	-1.07041	-1.81779	0	-0.239472	-1.68963	-1.81822	0	-2.67878
ENSMUST00000018571	Ypel2	0	-1.04765	-2.46419	-2.65881	0	0.0879838	-0.713725	-1.12883	0	-0.916416	-1.75421	-2.61851	0	-0.335912	-1.4506	-1.00914	0	-0.87087

## Sheet: UP Any 4
Supplementary Table 3 - Page 3 - LPS-treated, Up-regulated, any 4 cell types
Values are log2(fold-change from respective un-treated cell type)
		PEC Macrophages				Neutrophils				Mast cells				splenic DCs				Eosinophils
Ensembl Transcript ID	Gene Symbol	-IL10 -LPS	+IL10 -LPS	-IL10 +LPS	+IL10 +LPS	-IL10 -LPS	+IL10 -LPS	-IL10 +LPS	+IL10 +LPS	-IL10 -LPS	+IL10 -LPS	-IL10 +LPS	+IL10 +LPS	-IL10 -LPS	+IL10 -LPS	-IL10 +LPS	+IL10 +LPS	-IL10 -LPS	-IL10 +LPS
ENSMUST00000070832	1100001G20Rik	0	-0.154614	2.06998	4.30392	0	0.104569	1.07443	1.18425	0	1.83704	3.09646	0.129156	0	0.176934	0.448205	0.872571	0	0.671917
ENSMUST00000112463	2010002M12Rik	0	4.11681	7.22538	7.08002	0	-0.586492	0.907974	-2.22036	0	-2.21233	1.63175	1.39309	0	-0.439733	3.81996	1.95818	0	0.488271
ENSMUST00000125592	2010106G01Rik	0	0.338832	3.20209	2.3357	0	0.473038	2.05218	1.05481	0	-0.186646	0.599883	0.342434	0	-0.280863	2.13191	1.44157	0	-0.16306
ENSMUST00000149940	2210403K04Rik	0	-0.0141026	0.847569	0.895272	0	0.31709	1.2858	1.31748	0	0.680769	1.12381	1.4508	0	0.0603507	0.665692	0.682681	0	0.281052
ENSMUST00000101511	4930599N23Rik	0	-0.0673387	1.50621	1.32818	0	-0.193329	2.9943	1.4216	0	0.98282	1.69722	1.18686	0	-0.224312	2.49471	1.6813	0	0.129156
ENSMUST00000155949	6530402F18Rik	0	0.081393	3.65189	3.53841	0	-0.0839084	2.56224	2.42645	0	0.135332	0.869707	0.909205	0	0.168208	1.41383	1.71308	0	1.01275
ENSMUST00000062789	9030625A04Rik	0	0.0645135	2.18761	1.43311	0	-0.345311	3.15311	2.50716	0	-0.157045	1.03167	0.931663	0	-0.67852	2.3636	1.43525	0	2.36356
ENSMUST00000139809	9030625A04Rik	0	-0.156298	2.28003	1.29123	0	0.4207	3.20096	2.40186	0	-0.491886	0.927602	0.681168	0	-0.787553	1.88114	0.948347	0	1.41688
ENSMUST00000057009	9330175E14Rik	0	0.909836	2.3322	2.35625	0	1.35405	2.91671	1.24536	0	-0.444029	1.9786	-0.674658	0	-0.361013	2.03263	1.1218	0	0.193347
ENSMUST00000098492	9330175E14Rik	0	0.0865188	0.670574	1.06456	0	1.175	2.59594	1.66878	0	2.19616	3.45943	1.72972	0	0.820162	4.2548	3.08848	0	-1.23
ENSMUST00000160792	A530032D15Rik	0	1.02201	3.09431	3.27563	0	-0.0468419	1.09884	0.658848	0	0	5.03237	0	0	0.424157	3.87676	3.55586	0	0.225377
ENSMUST00000064788	A630001G21Rik	0	0.0653995	1.55967	1.20591	0	0.122247	1.19355	0.989404	0	0.521124	0.73518	0.845655	0	0.493793	2.0854	1.45935	0	0.0181764
ENSMUST00000110512	AA467197	0	4.74113	9.41387	9.20926	0	0.179114	3.21904	2.41452	0	2.35672	2.3248	1.77376	0	0.472775	1.50058	1.14137	0	5.64414
ENSMUST00000146032	Abcc1	0	-0.340583	0.998923	0.67107	0	0.278381	2.41106	1.52474	0	-0.181492	1.10734	0.560686	0	0.132324	0.668042	0.672556	0	0.465446
ENSMUST00000100167	Abcc1	0	-0.0440326	1.06877	0.604309	0	0.0119286	2.02831	1.92043	0	0.205614	1.26663	0.796637	0	0.09405	0.428346	0.641549	0	0.719718
ENSMUST00000072740	Abr	0	-0.0824917	2.59461	2.18668	0	5.21051	5.1727	0	0	3.70559	5.75339	-0.348697	0	-4.14039	0.251932	-4.14039	0	4.38283
ENSMUST00000115315	Acp5	0	0.0173171	2.08038	1.76658	0	0.193043	4.52841	4.0436	0	1.2658	2.44153	2.47502	0	-0.070508	0.85305	1.30233	0	-0.415652
ENSMUST00000112590	Acpp	0	-0.135244	5.18684	5.11855	0	0.127645	1.20174	1.29878	0	2.19616	7.63699	8.24789	0	1.66215	1.43682	1.83194	0	0.117387
ENSMUST00000167327	Actn1	0	0.070813	0.542897	0.24126	0	6.39028	1.01901	6.15822	0	0.655601	4.88551	4.65609	0	-0.778937	1.03723	0.571003	0	0.65033
ENSMUST00000107405	Adar	0	0.157713	1.66306	1.41357	0	0.206741	1.50703	0.892811	0	0.140083	1.22381	0.521138	0	0.133207	1.39296	0.934696	0	0.35104
ENSMUST00000033054	Adm	0	-0.399851	3.86549	3.62529	0	-0.689948	2.46433	2.22246	0	0	4.73777	5.34931	0	-0.234523	1.90826	1.36331	0	0
ENSMUST00000032359	Aebp2	0	1.16715	2.12933	-3.52898	0	7.13955	8.72982	0	0	3.77316	3.83324	3.72814	0	-0.194683	1.06436	0.728235	0	-0.638619
ENSMUST00000154494	Agrn	0	-3.87942	3.33777	3.17193	0	-0.226357	2.69129	1.36024	0	-3.64082	1.68508	-0.408675	0	-0.332029	4.78331	4.62353	0	0.0342681
ENSMUST00000075787	Agrn	0	0.0435426	2.27753	1.61294	0	0.0429262	1.50464	0.526107	0	0.216657	0.659785	-0.0942668	0	-0.482742	4.00624	3.62824	0	0.0412617
ENSMUST00000127730	AI607873	0	0.286053	0.893648	0.278954	0	0.568752	3.19268	2.50308	0	-0.510861	0.963071	1.31804	0	0.276783	2.9068	1.92079	0	3.92656
ENSMUST00000042610	AI607873	0	0.357585	0.966622	0.649662	0	0.227298	2.98141	2.25438	0	-0.21757	0.716588	-0.671667	0	0.333569	2.62204	1.87362	0	7.87555
ENSMUST00000107903	Akap1	0	-0.433728	6.11086	0.271601	0	-7.2011	0.179296	-5.4485	0	0	3.16993	0	0	0.634198	4.95782	-4.09244	0	5.03908
ENSMUST00000160586	Alpk1	0	0.136227	0.977388	1.69605	0	0.255604	1.15135	3.0359	0	0.710837	1.40486	1.82969	0	0.177626	1.02605	1.12686	0	0.716824
ENSMUST00000131803	Ankrd13a	0	-0.152273	5.89773	-0.105391	0	-2.15778	0.620794	0.566908	0	-0.236741	1.15121	-0.220904	0	6.39953	6.44924	4.69106	0	0.0902346
ENSMUST00000175752	Apobec3	0	0.929547	1.73918	1.79184	0	0.392566	0.458242	0.698949	0	1.80104	3.82381	4.10317	0	0.279688	0.643539	0.626118	0	5.9368
ENSMUST00000089469	Apol7b	0	0	2.4771	0	0	0	6.09011	1.72972	0	0	2.19616	0	0	-0.416833	2.25049	1.41363	0	0.280939
ENSMUST00000062562	Apol7c	0	4.76666	12.2001	11.4769	0	-4.92762	3.11976	1.79495	0	0	8.27305	0	0	0	0.967138	0.967138	0	8.97456
ENSMUST00000107601	Arhgap23	0	6.76089	7.37905	1.58576	0	0.388705	0.0797157	0.117764	0	-0.908489	5.34406	4.8361	0	3.2539	4.20681	0	0	4.24192
ENSMUST00000042971	Arl5c	0	-0.710664	1.11022	0.180022	0	-0.15431	0.758985	-0.0559897	0	-1.79436	1.0444	-0.291716	0	-0.135556	1.23668	0.892329	0	2.48253
ENSMUST00000164117	Asb1	0	0.439462	6.3352	5.02143	0	-0.183697	0.707989	-0.167718	0	0.35811	0.762442	0.702621	0	0.00177001	2.09728	0.835033	0	0.250813
ENSMUST00000160217	Atrip	0	0.446777	2.04751	1.86781	0	0.0759298	1.49918	0.691942	0	0.598039	1.2713	0.854597	0	0.36228	1.87825	1.68167	0	0.640555
ENSMUST00000164991	Aup1	0	0	0.54584	1.15835	0	0.938722	2.94552	1.26406	0	1.52888	1.5374	3.22589	0	1.49013	1.3604	0.567588	0	2.4771
ENSMUST00000105140	AW011738	0	-0.918162	3.41348	2.82139	0	-0.194455	3.94308	2.25288	0	-0.221994	1.28044	0.625905	0	-0.118131	4.43081	3.63179	0	0.0644489
ENSMUST00000099676	AW112010	0	0.641152	4.06174	4.64454	0	0.522988	1.23941	1.48609	0	0.25709	2.65307	2.77696	0	-0.252977	0.950644	0.325342	0	1.94224
ENSMUST00000002677	Axl	0	-0.827286	1.30515	0.678065	0	-0.902226	0.49117	-1.41459	0	3.49366	4.3589	-4.11681	0	-0.89957	1.07166	0.047656	0	1.11577
ENSMUST00000040536	Batf	0	0.488461	2.00935	2.25571	0	0.501426	2.68378	3.06634	0	0.839361	1.0515	1.64509	0	0.796931	2.05537	3.45408	0	0.650732
ENSMUST00000045042	Batf2	0	1.38706	3.42444	3.48532	0	1.61699	3.63476	4.55763	0	-0.488271	4.09244	2.98071	0	0.980031	3.6896	4.51482	0	1.72972
ENSMUST00000108831	BC006779	0	0.213029	2.7839	2.47989	0	0.460859	2.99238	2.40705	0	0.177018	1.76487	0.854853	0	-0.0254846	1.66745	1.13777	0	0.743721
ENSMUST00000121484	BC006779	0	5.49753	13.5271	6.7985	0	4.39232	12.7096	11.872	0	0	9.03154	0	0	0.43426	3.49191	2.36035	0	0
ENSMUST00000149417	BC006779	0	0.383838	3.39537	2.89998	0	0.204717	3.49676	2.55123	0	0.0460072	2.02471	0.81387	0	0.122411	1.94746	1.52438	0	0.757123
ENSMUST00000160290	BC035044	0	-3.99327	1.21516	0.81795	0	-0.11299	0.366617	0.132635	0	1.23565	1.74312	1.48964	0	-0.32716	1.22775	-0.101716	0	0.688881
ENSMUST00000098485	Bcl2a1a	0	-0.19514	3.23292	2.36453	0	-0.00364308	1.52108	0.356281	0	-0.29988	2.01833	1.52675	0	-0.196666	1.67492	0.910101	0	0.621589
ENSMUST00000068569	Bcl2a1b	0	-0.0643489	1.78133	0.815308	0	-0.0783507	2.91326	1.57371	0	0.0128551	1.93252	1.50765	0	-0.0822782	1.80548	1.1328	0	1.33011
ENSMUST00000066460	Bcl2a1c	0	-0.133323	2.07078	0.885323	0	0.174532	3.28474	1.74071	0	-1.72972	0.747382	3.14522	0	0.0591368	2.22836	1.3477	0	1.67399
ENSMUST00000098486	Bcl2a1d	0	-0.391952	3.2693	1.70682	0	-0.0388845	3.09722	1.37713	0	-0.366188	2.85446	2.39577	0	-0.359208	1.45077	0.955965	0	2.10763
ENSMUST00000146380	Bcl2l1	0	1.27172	0.25615	0.423751	0	0.348542	0.991959	1.01334	0	-2.71989	0.993599	0.471899	0	0.482617	8.7613	8.28781	0	1.37458
ENSMUST00000128172	Bcl2l1	0	0.559841	-0.204937	0.644952	0	0.597415	1.0823	1.02934	0	-0.457005	0.670149	-0.0768923	0	-0.460494	6.03758	5.06773	0	0.674924
ENSMUST00000109820	Bcl2l1	0	0.302104	-1.45418	-0.674109	0	0.104461	1.051	0.785164	0	-0.721572	1.17364	0.39565	0	-3.45943	13.2951	12.708	0	0.725472
ENSMUST00000120537	Bcl3	0	4.61888	5.85734	0	0	1.51917	1.82493	2.49383	0	9.16241	2.06991	9.6907	0	0.82404	1.47938	2.22958	0	2.41339
ENSMUST00000013949	Birc3	0	0.200227	2.10291	2.06149	0	0.106491	2.06889	2.23697	0	0.0550337	1.97379	1.70365	0	-0.0672177	0.770373	1.10426	0	1.11525
ENSMUST00000022693	Bmp1	0	0.0309578	1.16581	0.6811	0	-0.492893	1.24707	0.599841	0	0	6.85664	6.53431	0	-0.428563	2.30207	1.82007	0	-2.03872
ENSMUST00000113121	Brpf1	0	-0.0272798	-1.09154	0.32803	0	-0.0373452	5.56667	-0.689547	0	4.74693	5.8062	0	0	5.07861	1.1398	2.71567	0	5.22957
ENSMUST00000051672	Bst2	0	-0.175452	0.797974	0.612823	0	0.0371614	2.03657	0.9006	0	0.170127	1.05318	0.637662	0	-0.056957	2.34688	1.74726	0	0.316508
ENSMUST00000024988	C3	0	0.170476	1.72623	1.115	0	0.166908	1.99696	1.51357	0	-0.215442	1.3915	1.02197	0	0.101931	0.813946	0.630988	0	2.73848
ENSMUST00000029071	Car13	0	0.0445629	2.39879	2.88794	0	0.0418255	2.52558	3.03345	0	-0.482804	0.788457	0.583832	0	0.96367	2.94926	3.8262	0	-0.0823532
ENSMUST00000027015	Casp1	0	1.03797	0.866789	1.44597	0	0.272648	0.737896	0.678544	0	0.201861	0.931853	0.740352	0	0.481727	0.7172	0.891811	0	0.575289
ENSMUST00000160064	Casp4	0	1.97387	3.96406	3.89246	0	-0.161393	2.27496	1.89317	0	1.00471	2.14775	2.7135	0	1.73932	2.26005	2.26417	0	2.35515
ENSMUST00000152651	Casp4	0	1.92795	3.46452	3.72984	0	0.389008	2.48818	2.02218	0	1.6742	2.55547	3.05418	0	0.871125	2.39622	2.4268	0	2.01757
ENSMUST00000027012	Casp4	0	1.82425	2.74895	3.24868	0	0.72856	2.66771	2.9799	0	0.899616	2.05666	2.20071	0	1.53643	2.61238	3.23584	0	1.96722
ENSMUST00000163086	Casp4	0	1.97419	3.16477	3.17865	0	1.10231	3.31009	3.09911	0	1.5771	2.66282	2.83265	0	1.28644	2.29242	2.64689	0	2.16092
ENSMUST00000115456	Cav1	0	-0.707115	3.45506	2.2901	0	0	2.4771	0	0	0	5.03237	0	0	-1.72972	4.07187	4.03622	0	0
ENSMUST00000007799	Cav1	0	-0.407768	3.42737	1.7717	0	2.19616	6.39603	4.01274	0	-1.72972	7.52533	2.86148	0	-0.203073	1.19773	0.650137	0	3.66111
ENSMUST00000101427	Ccdc88a	0	-5.23635	1.03432	-5.23635	0	5.35325	9.98241	0	0	0	4.53974	9.59009	0	0.0119037	5.96452	5.46989	0	-4.76666
ENSMUST00000108189	Ccl1	0	0	3.95644	2.96537	0	0	8.14926	0	0	-0.302767	7.72984	4.56174	0	-0.466443	9.94264	4.76666	0	4.39232
ENSMUST00000000194	Ccl12	0	1.47449	5.95849	6.3877	0	1.72972	3.74992	2.4771	0	0.0530642	0.646503	2.34491	0	0	5.44247	6.09011	0	0
ENSMUST00000034232	Ccl17	0	-3.39721	1.89762	0.412771	0	-0.680666	2.36494	0.504134	0	-1.29038	0.725925	-0.234581	0	-0.970535	5.45957	3.00052	0	-0.241728
ENSMUST00000124479	Ccl2	0	0.733985	2.42193	1.90554	0	-2.48567	0.911543	-0.289507	0	0.0979889	1.68687	1.39323	0	1.18836	2.21799	-0.747382	0	-4.39232
ENSMUST00000000193	Ccl2	0	0.769246	2.13495	1.24303	0	0.0999264	3.06997	1.08946	0	-0.126206	1.73156	1.72611	0	1.11793	3.74523	1.04823	0	1.83839
ENSMUST00000034231	Ccl22	0	-0.394012	2.76345	1.28077	0	-0.497781	5.36015	2.59053	0	1.72972	8.76581	6.00788	0	-0.0605952	3.97639	3.11665	0	4.09413
ENSMUST00000001008	Ccl3	0	-0.0313845	5.85409	4.82881	0	0.210282	6.18532	4.84119	0	-0.553127	3.66338	2.76561	0	0.677441	6.81442	5.97594	0	2.27066
ENSMUST00000019074	Ccl4	0	0.558152	6.19619	5.73379	0	0.674869	6.82517	6.41939	0	0.290046	2.13006	2.98007	0	1.17958	7.98711	8.00708	0	2.65935
ENSMUST00000125015	Ccl5	0	0	13.5305	11.9931	0	0	10.3324	8.70772	0	1.72972	7.35527	6.36258	0	-0.44387	3.05135	2.70633	0	5.44247
ENSMUST00000035938	Ccl5	0	-0.0309677	5.48909	5.75042	0	0.279524	6.51734	5.97198	0	-0.000839167	6.35731	5.88511	0	-0.169922	1.02792	1.02792	0	5.40441
ENSMUST00000021011	Ccl7	0	0.796008	3.23027	3.28557	0	-1.93213	3.45943	1.55222	0	0.0966923	1.60706	1.74071	0	1.14675	4.61648	2.2983	0	0.412272
ENSMUST00000136131	Ccl9	0	0.271644	1.94945	1.11118	0	-0.013037	1.26646	0.776661	0	0.41427	0.799052	0.919308	0	-0.185602	1.48876	0.663652	0	0.878991
ENSMUST00000019266	Ccl9	0	0.384115	1.18842	0.663532	0	-0.169135	1.68036	0.808446	0	0.12851	0.637729	0.472151	0	-0.139753	0.888435	0.311559	0	0.927104
ENSMUST00000103134	Ccr7	0	0.291626	2.5107	2.5975	0	-0.120501	2.38519	1.82869	0	0.333712	2.03872	1.85887	0	0	-0.483394	-0.966788	0	0.781535
ENSMUST00000111888	Ccrl2	0	-0.642556	3.59	2.43835	0	-0.0772599	4.81514	2.6522	0	-0.0304422	1.45002	0.840714	0	-0.582137	4.08802	3.04339	0	0.749494
ENSMUST00000061829	Cd14	0	-0.097266	2.89534	2.35469	0	0.934967	4.78358	3.8943	0	-0.250287	1.65284	1.62117	0	0.514108	2.46866	2.75108	0	3.4234
ENSMUST00000016640	Cd274	0	1.43879	2.71839	3.40971	0	0.48549	3.39842	2.63815	0	0.677697	1.39815	1.54381	0	0.160561	0.122433	0.669148	0	0.632865
ENSMUST00000035771	Cd2bp2	0	0.331136	1.12628	1.28342	0	0.17209	0.995437	0.87062	0	0.322326	1.39017	1.2986	0	-0.19497	1.21498	1.06687	0	0.286056
ENSMUST00000146825	Cd40	0	5.45006	9.54012	8.46377	0	-0.965235	5.60251	3.65372	0	0	6.13529	2.96537	0	0.195327	4.04298	3.77745	0	0
ENSMUST00000017799	Cd40	0	0.456679	3.93172	3.28701	0	-0.0749781	1.98431	1.21129	0	-0.274261	1.8187	1.57226	0	0.455165	4.08869	3.80844	0	0.214175
ENSMUST00000073707	Cd40	0	1.8026	11.4009	10.6944	0	0	13.1698	11.5438	0	0	5.36608	3.51671	0	0.325401	3.86921	3.79213	0	0
ENSMUST00000154443	Cd40	0	2.19616	8.86001	7.91339	0	0	6.09011	5.64414	0	0	1.72972	0	0	2.00486	7.4572	7.00967	0	0
ENSMUST00000081310	Cd40	0	0.669524	5.38982	4.96237	0	-4.02393	6.13168	5.5976	0	0	4.26764	3.07487	0	-0.36985	4.3455	4.05623	0	0
ENSMUST00000111196	Cd44	0	5.1834	1.50677	7.21233	0	0.385397	1.2542	1.49692	0	0.10148	5.60693	-4.18534	0	0.301469	6.59633	5.12591	0	1.29872
ENSMUST00000032259	Cd69	0	0.258778	5.54464	3.52725	0	0.0324389	3.1564	2.03491	0	-0.229492	2.51773	1.41976	0	0.145212	2.04764	1.62485	0	1.72822
ENSMUST00000019633	Cd70	0	0	8.31528	3.56978	0	0	5.75365	4.9542	0	0	6.21011	2.4771	0	0.697449	6.53637	6.05863	0	0
ENSMUST00000104896	Cd80	0	-0.616993	2.49149	1.01709	0	-0.239697	1.5669	0.68647	0	0	0.771146	1.08327	0	0.176267	1.81654	1.59871	0	0.52139
ENSMUST00000099816	Cd80	0	-0.513435	1.90073	0.580569	0	0.137252	1.88597	1.08633	0	0.0572799	3.82523	2.25344	0	0.0293384	2.00717	1.82321	0	0.577491
ENSMUST00000015540	Cd83	0	0.323356	2.51185	1.19548	0	0.10259	1.27801	0.928703	0	-0.298076	2.11774	0.684257	0	-0.908932	0.0438576	-0.62848	0	4.74435
ENSMUST00000055458	Cdc42ep2	0	0.624319	3.25741	3.08946	0	0.120107	1.19799	0.791141	0	-0.59717	2.54559	2.17299	0	-0.309735	0.0697845	-0.29354	0	2.90335
ENSMUST00000023829	Cdkn1a	0	0.227623	1.63999	0.763002	0	0.0775045	0.725364	0.12766	0	0.496718	0.605313	0.707199	0	0.0718277	1.19997	0.548129	0	0.146451
ENSMUST00000128767	Cfb	0	6.05224	8.92036	9.66781	0	-4.87493	7.20745	6.91812	0	-1.72972	2.28424	-1.72972	0	-4.84935	1.15853	7.04206	0	6.83538
ENSMUST00000050562	Ch25h	0	0.379282	4.9187	5.1281	0	0	8.97348	6.5043	0	-0.0799512	0.742742	-1.51733	0	-0.761001	0.448263	-1.93638	0	1.72972
ENSMUST00000082060	Chi3l1	0	8.607	4.45495	9.37072	0	0.110202	1.49854	2.55573	0	2.96537	3.74992	3.70893	0	0.115064	1.39531	1.56025	0	0.594697
ENSMUST00000046506	Clcf1	0	0.0218124	2.13544	1.28731	0	-0.425088	0.773039	0.0547169	0	-1.11047	3.63448	1.95286	0	0.0946579	1.85229	0.894044	0	-0.848656
ENSMUST00000032260	Clec2d	0	0.629801	1.63111	1.59425	0	-0.0960203	0.867772	0.379614	0	-0.0400294	1.54462	1.26089	0	0.363146	0.734265	0.648507	0	0.10722
ENSMUST00000032240	Clec4d	0	0	1.00714	0.37715	0	0.413605	2.0629	1.39022	0	0.136864	0.862806	0.958051	0	0.536643	0.374127	0.94181	0	1.34005
ENSMUST00000176831	Clec4e	0	-0.116566	5.07291	4.95995	0	0.892122	3.61671	3.01879	0	2.84166	6.39915	6.49083	0	0.406044	3.38925	3.39947	0	2.96262
ENSMUST00000175995	Clec4e	0	-1.07861	5.24527	5.16451	0	1.397	4.10806	3.53027	0	5.17455	6.86161	7.06326	0	1.10689	2.73699	3.72428	0	3.45987
ENSMUST00000176443	Clec4e	0	-0.821896	4.45145	4.10708	0	-0.141641	3.09772	2.50835	0	-2.18387	2.45535	2.27171	0	3.77115	6.21839	6.82466	0	10.5258
ENSMUST00000032239	Clec4e	0	-0.187179	4.75794	4.41988	0	0.319788	4.07396	3.48651	0	0.188982	2.95988	2.67382	0	0.939652	3.56995	3.83009	0	4.24327
ENSMUST00000175954	Clec4e	0	0	8.38518	7.4934	0	2.4771	5.53091	4.44849	0	2.19616	4.39232	2.19616	0	5.35755	7.18388	7.4452	0	3.16993
ENSMUST00000037099	Clic4	0	0.355333	1.13842	1.30544	0	0.133059	1.92192	1.57726	0	0.416028	1.0899	1.00276	0	0.669938	1.63701	1.63701	0	-0.0437882
ENSMUST00000020969	Cmpk2	0	0.269321	5.90873	4.96896	0	0.0914352	2.95719	0.767861	0	-0.251828	5.85278	4.62469	0	-0.544028	6.02276	4.60997	0	0.888752
ENSMUST00000145012	Col27a1	0	0.713841	6.48297	6.15615	0	1.05774	5.0132	4.10182	0	2.67878	4.87493	1.72972	0	-1.02146	3.82692	3.33183	0	2.19616
ENSMUST00000036300	Col27a1	0	-4.38432	2.94894	2.89473	0	0.181102	0.93411	0.79291	0	-2.19616	5.24976	4.66048	0	-0.687829	3.36982	2.98105	0	4.67326
ENSMUST00000151992	Col27a1	0	2.80793	1.91072	0.829246	0	-0.910898	0.233716	-1.94018	0	0	2.4771	0	0	-1.09268	4.76079	4.38814	0	2.19616
ENSMUST00000091309	Cp	0	0.198341	2.8896	4.92372	0	0.396098	5.30773	6.84843	0	0	2.96537	4.76666	0	0.920993	1.40926	5.20396	0	0
ENSMUST00000081659	Csda	0	5.34892	12.0494	5.87431	0	-2.67878	1.91242	-2.67878	0	1.23565	1.34516	0.466443	0	0	0	2.96537	0	2.67878
ENSMUST00000038886	Csf3	0	-0.0572799	8.85693	9.57854	0	-2.67878	10.5539	10.0413	0	0	2.4771	1.72972	0	0	6.62493	8.83357	0	1.72972
ENSMUST00000173114	Csnk2b	0	9.63723	9.28815	5.31786	0	0.670481	1.54571	1.1245	0	-0.166743	1.69929	1.63409	0	0.823346	2.89865	1.55298	0	0.258583
ENSMUST00000018703	Ctdnep1	0	-1.98117	-1.02637	-0.491478	0	1.20184	2.10788	2.23479	0	0.171137	6.81415	7.33351	0	0.477259	0.756966	0.938761	0	0.984567
ENSMUST00000034230	Cx3cl1	0	1.50483	3.08332	2.80719	0	-0.633233	4.45889	1.6503	0	-1.67935	2.86747	0.0184475	0	-0.431019	0.865373	0.12366	0	0.973766
ENSMUST00000031327	Cxcl1	0	0.260514	9.11661	6.59788	0	-2.67878	10.5115	7.80214	0	0	10.4245	9.01116	0	-0.0498678	8.22586	7.03813	0	3.29887
ENSMUST00000118006	Cxcl10	0	2.19616	11.3968	9.7289	0	3.06333	8.19833	3.82401	0	0	5.29949	2.67878	0	0	10.1673	8.64024	0	6.96882
ENSMUST00000038816	Cxcl10	0	4.61051	12.0657	11.3373	0	-0.229755	6.27463	3.30689	0	3.92587	12.5592	11.0673	0	0.848711	8.45993	7.29025	0	7.8552
ENSMUST00000077820	Cxcl11	0	0	10.0855	5.38285	0	-1.72972	5.55197	5.00998	0	0	2.67878	2.19616	0	0	8.9969	9.43662	0	0
ENSMUST00000019064	Cxcl16	0	0.599068	0.831829	0.929166	0	0.395205	3.9377	3.05664	0	-0.40712	3.30766	2.50836	0	-0.236824	-1.48524	-1.29041	0	4.36245
ENSMUST00000126391	Cxcl16	0	0.291574	0.884687	1.11549	0	0.986313	4.34045	3.45804	0	-0.61905	2.94858	2.02679	0	0.323384	-0.853221	-0.839921	0	4.33899
ENSMUST00000075433	Cxcl2	0	-0.940732	8.08281	6.0606	0	0.633832	8.71374	5.82892	0	0.571629	7.5425	6.7345	0	0.228493	7.75047	6.15091	0	8.39859
ENSMUST00000165340	Cxcl2	0	3.56946	10.3984	9.19234	0	0.935461	5.3615	4.62	0	0.581643	5.65022	5.87687	0	0.829246	6.00077	4.96958	0	5.44675
ENSMUST00000031326	Cxcl3	0	-1.00864	8.00167	4.65958	0	1.20889	4.76844	4.10915	0	0.510704	3.89829	3.41405	0	0.42619	3.68395	2.49547	0	4.04472
ENSMUST00000031318	Cxcl5	0	-0.21239	6.52325	6.08344	0	0.655601	3.5131	1.14099	0	0.784554	4.07225	4.36416	0	0.99234	7.29159	6.16886	0	0.482617
ENSMUST00000113093	Cxcl9	0	0.771341	7.16403	7.95508	0	-2.19616	6.65659	6.47963	0	0	2.67878	0	0	2.53478	10.2232	8.74751	0	0
ENSMUST00000095157	D14Ertd668e	0	0.64098	2.97877	2.71142	0	0.409163	3.3038	2.19138	0	-1.52516	1.31105	-1.72972	0	-0.122053	2.6283	1.45946	0	1.29932
ENSMUST00000160425	D14Ertd668e	0	0.366349	2.84369	2.31215	0	-0.0763462	2.80556	1.87917	0	0.745891	1.78278	1.51934	0	-0.312968	1.77086	0.997637	0	0.426422
ENSMUST00000161754	D14Ertd668e	0	-0.314813	3.72285	3.38148	0	1.23565	7.57051	6.24855	0	5.35755	6.69408	5.44247	0	-0.297385	3.27266	1.94465	0	-0.359115
ENSMUST00000161031	D14Ertd668e	0	-3.90263	3.71805	3.45655	0	-0.491149	4.46979	3.97216	0	-0.201678	3.05222	2.84649	0	-0.18846	2.80612	1.72044	0	0.719534
ENSMUST00000045448	Daam1	0	0.211868	1.75536	1.80248	0	0.097055	1.27405	0.712984	0	0.0637387	1.26088	0.178958	0	-0.158491	1.40949	1.26432	0	-0.248909
ENSMUST00000172859	Daxx	0	0.539001	9.43402	8.79114	0	0.160898	5.70648	3.74804	0	-0.684626	1.729	0.819078	0	-0.238661	6.06558	4.66135	0	1.48878
ENSMUST00000173279	Daxx	0	-3.91857	3.38835	2.60336	0	-0.535081	2.21162	1.09925	0	0.417685	1.70997	-0.125076	0	-0.305883	2.14565	1.02121	0	0.118479
ENSMUST00000046663	Dcbld2	0	-0.402959	2.55207	1.76009	0	-0.236934	1.54999	0.819286	0	-0.0244091	2.81368	2.5808	0	-0.515539	1.32226	0.657014	0	-0.499182
ENSMUST00000137903	Ddx58	0	0.374049	2.93693	2.58655	0	-0.18164	2.43812	1.1793	0	0.162584	1.6169	0.426257	0	0.465165	3.39879	2.53411	0	0.343756
ENSMUST00000037907	Ddx58	0	0.221032	2.86488	2.51197	0	0.275058	2.53684	1.59496	0	0.000513556	1.58061	0.334934	0	0.23192	3.28297	2.41968	0	0.653851
ENSMUST00000070631	Ddx60	0	1.87134	4.00537	3.56428	0	0.0650821	2.13244	0.665748	0	-3.16154	1.0357	1.78475	0	0.0151176	3.31949	2.56265	0	0.148257
ENSMUST00000033001	Dgat2	0	-0.627339	4.06365	5.3875	0	0.392694	1.49489	1.28125	0	0.120657	1.69817	1.97743	0	0.302876	0.358243	0.96629	0	3.25651
ENSMUST00000017974	Dhx58	0	0.571781	2.04317	1.70429	0	-0.201385	1.78075	0.957978	0	-0.398698	1.81248	0.0844838	0	-0.148577	2.91051	2.13072	0	0.445345
ENSMUST00000140543	Dhx58	0	1.14973	3.3193	-1.43754	0	-0.92011	2.81238	1.15994	0	0.132034	1.84671	0.779486	0	-0.33555	3.35715	2.22671	0	0.436662
ENSMUST00000077946	Dock10	0	-0.892023	1.60031	0.138849	0	-0.14433	1.69101	1.00492	0	-0.295132	0.732447	0.317307	0	-1.41496	2.11723	1.99596	0	0.768104
ENSMUST00000020249	Dram1	0	0.465377	1.54068	1.69021	0	-0.0846912	0.717881	0.967229	0	0.422879	1.28623	1.64867	0	1.42435	0.594547	2.13672	0	0.672976
ENSMUST00000114885	Dtx3l	0	3.97297	6.81433	6.02256	0	3.26009	5.00585	3.29482	0	-0.346786	1.88993	1.19517	0	1.20531	3.82093	2.92157	0	0.713533
ENSMUST00000081933	Dtx3l	0	0.584082	2.61984	2.50653	0	0.704587	2.47884	1.35627	0	0.0800026	0.991552	-0.252245	0	0.100293	2.3201	2.1591	0	0.43385
ENSMUST00000149776	Dusp16	0	0.492893	6.76905	8.33049	0	-0.00413934	3.57036	3.6481	0	0	1.85887	2.52987	0	0.207197	-0.52854	1.81381	0	2.49773
ENSMUST00000100857	Dusp16	0	0.369049	2.51614	3.28759	0	0.218691	3.49897	4.00887	0	0.0848396	0.731685	0.91974	0	-0.0583884	0.374978	1.2222	0	1.00286
ENSMUST00000028846	Dusp2	0	-0.332608	2.97246	2.54934	0	-0.126467	1.94559	1.36762	0	0.0993544	1.38637	1.08025	0	-0.0463277	1.5168	1.52259	0	1.7697
ENSMUST00000146479	Dusp2	0	-1.61324	2.59328	1.60159	0	-0.158372	1.88479	1.45483	0	-0.0825018	1.43422	1.12903	0	-0.222046	2.06128	2.08686	0	0.280939
ENSMUST00000052281	E130012A19Rik	0	-0.356536	2.35161	1.29348	0	0.142434	1.08456	0.45558	0	1.12154	0.606346	1.78679	0	-0.00264705	1.05103	0.607917	0	0.0349835
ENSMUST00000070742	E330016A19Rik	0	0.180978	2.46949	2.19295	0	0.200403	1.67779	0.846851	0	1.10592	0.701862	1.21229	0	0.33765	2.32686	2.00271	0	0.0651418
ENSMUST00000003274	Ebi3	0	0.0454695	1.3545	1.41628	0	-0.131117	1.99832	2.04036	0	-0.145819	2.53368	2.23247	0	0.00396835	4.64714	4.56876	0	0.950874
ENSMUST00000021796	Edn1	0	0.410904	6.8945	6.39458	0	-0.271574	4.22087	4.09569	0	1.72972	9.07101	8.69153	0	-0.597775	8.36087	8.4456	0	6.71529
ENSMUST00000003154	Efna2	0	-0.207066	1.4365	0.215336	0	-1.1065	2.28733	1.30748	0	1.60056	1.83922	-0.488271	0	0.12226	2.06886	1.94208	0	0
ENSMUST00000025684	Ehd1	0	0.316442	3.65948	2.90409	0	-0.00229151	1.21195	0.717003	0	0.185102	1.98983	1.68086	0	0.336613	0.0920653	0.184752	0	0.848505
ENSMUST00000172131	Ehd1	0	-0.154525	2.961	2.77994	0	1.02768	2.87428	2.44406	0	0.0446913	2.40836	2.02027	0	-0.0394963	0.78118	0.721886	0	0.921778
ENSMUST00000024884	Eif2ak2	0	0.359345	2.45478	2.24819	0	0.22177	2.9225	1.83632	0	0.131762	1.33788	0.500331	0	0.0219024	3.30286	2.54593	0	0.566989
ENSMUST00000143939	Eif4g1	0	4.72664	5.465	5.29483	0	8.89033	4.62751	4.01395	0	3.98836	3.68787	4.54489	0	-4.39232	0.833803	-4.39232	0	0.314335
ENSMUST00000001583	Ell2	0	0.469412	2.18154	1.82799	0	0.338768	1.47814	1.40621	0	-0.106896	0.831357	0.326903	0	0.0129433	1.08387	0.647678	0	0.58922
ENSMUST00000117338	Eml2	0	0.684847	6.93646	5.84644	0	-0.43452	3.59315	2.8398	0	0.818983	1.04069	0.91862	0	6.89888	7.6219	5.51499	0	1.38008
ENSMUST00000147307	Eno2	0	0.812204	0.932538	0.698645	0	-2.19616	1.26327	-2.19616	0	-0.10075	2.17612	0.779207	0	-0.540142	1.65634	1.29439	0	0.466443
ENSMUST00000112476	Eno2	0	0.657419	0.669313	-0.654466	0	-1.34516	2.77383	-0.597775	0	0.0184165	3.54119	2.42276	0	0.0919968	1.72285	1.62581	0	0
ENSMUST00000022591	Epsti1	0	-0.0752266	0.801523	0.367508	0	0.0751924	1.94164	0.957051	0	-0.717286	1.82136	0.763438	0	-0.595265	2.2668	1.79549	0	0.925849
ENSMUST00000169978	Epsti1	0	-4.16478	1.72241	-3.57584	0	-0.414019	1.89905	0.0255019	0	0	1.26327	0	0	-1.03859	2.88876	2.06015	0	0.813436
ENSMUST00000022222	Erbb2ip	0	-5.23635	5.08654	4.52755	0	0.782331	1.86161	1.99787	0	0.255878	0.777875	1.09764	0	0.35644	0.882075	-0.423057	0	0.39253
ENSMUST00000031324	Ereg	0	0.747878	2.23366	1.29933	0	0	8.38831	10.2726	0	0	2.19616	2.19616	0	-1.72972	0.94906	0.94906	0	0
ENSMUST00000023612	Ets2	0	0.143487	3.0799	2.7632	0	0.404234	3.21706	2.70244	0	0.0087461	1.14579	0.82235	0	0.0403979	0.601945	0.941907	0	0.970374
ENSMUST00000033821	F10	0	0.19675	2.46754	2.45276	0	0.130659	1.7118	1.7065	0	-0.240983	1.52174	1.58831	0	0.971719	1.60409	2.45898	0	0.39504
ENSMUST00000152034	F10	0	0.207536	2.37902	2.54617	0	-0.465603	1.39913	1.26416	0	4.04107	4.32373	5.75365	0	1.34087	1.55646	2.37862	0	-0.794242
ENSMUST00000063820	F10	0	0.323786	2.65063	2.58183	0	-0.00783912	1.85876	1.71002	0	-0.928935	0.829825	0.858807	0	1.48788	1.90101	2.59562	0	0.00883807
ENSMUST00000029771	F3	0	-0.304548	0.964835	0.294915	0	0.114111	2.86328	2.28863	0	-1.72972	2.09581	2.25606	0	5.80158	8.37003	7.06388	0	2.19616
ENSMUST00000070532	Fabp3	0	-0.107248	2.62369	1.89925	0	-1.44878	4.73589	1.71827	0	0	1.62583	1.93427	0	1.72972	6.03523	5.1921	0	-1.44878
ENSMUST00000097541	Fam129a	0	-3.39721	8.31966	7.6307	0	6.15251	7.46765	5.97727	0	4.89096	7.05755	6.52537	0	0.126432	8.53172	6.40797	0	0
ENSMUST00000143662	Fam129c	0	0	4.77788	1.27282	0	-0.276115	-0.289936	-0.81376	0	0.201678	1.15927	1.23565	0	-0.78929	2.63747	2.17401	0	3.63637
ENSMUST00000164266	Fam173b	0	5.53874	5.37031	0	0	3.70893	3.39721	0	0	-4.55003	0.725372	-8.75684	0	-2.16269	-9.13151	-9.13151	0	4.84935
ENSMUST00000062784	Fam26f	0	0.832097	4.53562	4.98727	0	0.888991	3.48001	2.90118	0	-3.30266	2.27794	3.03539	0	0.00856275	2.73614	2.42782	0	0.76921
ENSMUST00000069005	Fam49a	0	0.171534	0.845313	0.363173	0	-0.347013	2.06492	1.08549	0	-0.892104	1.0464	0.540101	0	-0.257444	0.652553	0.0747869	0	0.739464
ENSMUST00000099444	Fancc	0	3.92587	10.1191	5.15018	0	-4.70576	4.90666	4.75163	0	-0.0848375	5.59127	3.11382	0	-1.31725	1.21051	1.10434	0	4.48433
ENSMUST00000112472	Fas	0	-1.03219	2.11792	2.46766	0	0.085374	1.04276	0.831288	0	1.8833	3.51607	4.29241	0	0.867973	2.56653	2.36331	0	1.39649
ENSMUST00000025691	Fas	0	0.436725	2.65968	2.79062	0	0.236507	1.20514	1.36296	0	0.178283	1.92552	2.71989	0	0.398161	1.39191	1.55742	0	0.857838
ENSMUST00000005678	Fcer2a	0	4.20008	1.33518	1.307	0	-0.537551	0.846225	0.468479	0	-1.72972	2.19616	0.466443	0	-0.759771	1.33832	0.514524	0	-0.640054
ENSMUST00000145802	Fchsd2	0	3.28125	4.61495	4.68113	0	0.29543	0.680506	0.742806	0	-0.109505	0.640054	1.02972	0	0.738752	2.83641	2.57349	0	3.7761
ENSMUST00000025850	Fosl1	0	0.349488	1.19138	1.32077	0	1.06468	4.98843	4.31826	0	0.583071	1.60329	2.62065	0	-0.286593	3.34826	3.76772	0	0.282002
ENSMUST00000113265	Foxp4	0	0.33642	3.2554	3.43675	0	0.0841035	1.03225	0.819441	0	0.486601	0.807664	1.41653	0	0.266265	0.768503	0.930728	0	0.116443
ENSMUST00000061516	Fpr1	0	0.105498	6.07881	6.03109	0	0.629153	2.10528	2.51417	0	0	3.2056	3.92184	0	0.480682	3.42943	4.74994	0	1.83079
ENSMUST00000149944	Fpr2	0	0.460612	3.70973	4.75377	0	0.502605	0.87749	1.02528	0	3.16993	7.28555	7.74438	0	0.565905	1.72492	3.04562	0	-3.41396
ENSMUST00000064068	Fpr2	0	0.497286	4.10637	4.80378	0	0.915471	1.45476	1.75996	0	-3.32911	5.49641	5.19433	0	0.127838	2.33265	3.74796	0	4.78613
ENSMUST00000054871	Fpr3	0	1.05502	6.17616	8.29012	0	0.0898637	-0.509549	0.774118	0	-2.4771	1.88174	1.34843	0	0	2.54491	3.8168	0	1.19785
ENSMUST00000031565	Fscn1	0	0.0240474	1.32579	1.12688	0	0.131176	2.24985	1.94714	0	3.45943	6.40599	5.64414	0	0.81761	1.87161	1.87161	0	1.33217
ENSMUST00000135869	Ftl1	0	0.00970153	0.631456	-0.88653	0	0.202849	1.5053	0.897844	0	0.390513	0.775509	0.968001	0	-0.0766325	0.294307	-0.00491166	0	0.60499
ENSMUST00000159604	Fyb	0	0.104917	3.17329	3.62756	0	0.0148821	1.25284	1.58014	0	0.201668	1.36094	1.27155	0	-0.498415	-1.09715	-1.50951	0	0.869728
ENSMUST00000054294	Fzd1	0	-0.0594664	2.19194	1.90202	0	-0.154443	1.98201	1.67094	0	0.0479318	1.55666	2.04902	0	-0.783384	1.03332	1.81571	0	0
ENSMUST00000063982	Fzd5	0	-5.12223	1.92479	0.766749	0	0.198527	0.665811	0.263087	0	4.56249	4.89847	4.88049	0	-0.0133152	1.75725	0.811954	0	1.56164
ENSMUST00000015456	Gadd45b	0	0.127403	1.79616	1.15095	0	0.0406767	3.10249	2.53596	0	1.88831	5.04341	5.58781	0	0.285686	0.578658	0.714263	0	0.670691
ENSMUST00000170464	Gbe1	0	-1.19623	-0.88389	-1.10571	0	0	6.28505	0	0	5.71161	0.907272	0.886488	0	6.50884	3.72984	3.73	0	0.71335
ENSMUST00000165774	Gbp2	0	1.76877	4.94074	5.44074	0	2.53641	4.66644	2.87846	0	0.333183	1.74391	0.753514	0	-0.0979173	1.50982	0.757355	0	1.63973
ENSMUST00000106221	Gbp3	0	6.97838	9.5208	9.41946	0	0.893399	1.61752	-3.98543	0	0.222859	9.06549	7.87849	0	-0.262577	1.49566	0.558688	0	0
ENSMUST00000106222	Gbp3	0	1.21786	4.26881	4.44486	0	3.45522	7.28849	6.33808	0	-0.13716	6.28389	6.47303	0	5.93329	7.75057	7.12307	0	0.539001
ENSMUST00000090127	Gbp5	0	2.21482	8.12889	8.16186	0	1.81904	5.01477	4.08083	0	2.14635	8.05573	7.5562	0	0.619686	2.24002	2.18633	0	7.28496
ENSMUST00000065526	Gbp5	0	1.15737	10.7702	9.65072	0	-2.86445	3.99161	2.25713	0	2.60297	1.1072	0.423199	0	0	0	0	0	1.14746
ENSMUST00000165451	Gbp5	0	3.32911	0	4.74693	0	1.17774	1.95908	-2.83621	0	-0.991076	4.17725	0.935054	0	0.11114	2.12752	2.03438	0	2.83621
ENSMUST00000171263	Gbp7	0	1.91105	4.13152	4.07455	0	0.660746	1.51407	0.189412	0	-0.257994	1.31736	-0.0619675	0	0.51766	2.50035	1.79673	0	0.226007
ENSMUST00000110103	Gdf15	0	0.177046	2.88837	1.89027	0	3.67928	10.6916	8.8886	0	-0.45273	2.25445	2.35497	0	-0.78301	2.16391	0.68631	0	2.06583
ENSMUST00000003808	Gdf15	0	-0.697241	1.68531	0.387487	0	-1.37362	9.04556	6.946	0	-1.81129	1.88381	2.3476	0	1.08102	3.3126	1.6641	0	0
ENSMUST00000108304	Gem	0	-0.250353	3.50393	2.91347	0	0.51009	1.07124	0.864324	0	-2.84463	1.68166	-3.27441	0	0.150151	1.01614	0.822098	0	0.498005
ENSMUST00000167044	Gimap8	0	0.885716	-2.10875	1.87205	0	0	5.25637	0	0	-3.92587	2.0315	4.39824	0	0	10.8645	11.5203	0	4.24603
ENSMUST00000136471	Gpbp1	0	0.485292	0.962083	1.23637	0	0.133181	1.01843	0.342697	0	0.600395	0.765312	0.399073	0	0.418837	0.863631	0.764145	0	-0.118892
ENSMUST00000148833	Gpcpd1	0	1.55024	-2.97604	1.23077	0	-4.35884	4.99666	-0.152024	0	-4.28682	3.97506	0.0889484	0	10.1328	11.5429	11.5382	0	2.09156
ENSMUST00000055475	Gpr18	0	-0.474412	4.09901	3.36612	0	0.122597	0.82952	0.248244	0	0.280939	1.23565	-1.2471	0	-0.120257	0.123639	0.290042	0	1.40054
ENSMUST00000079824	Gpr84	0	0.374449	4.80983	4.45466	0	0.183085	2.51034	2.84486	0	0	5.58433	5.38365	0	1.37363	4.95239	6.21756	0	6.75444
ENSMUST00000115491	Gpr85	0	0.959056	3.06209	-3.65804	0	1.30817	2.37417	1.99943	0	-3.45943	1.99062	3.04224	0	4.06156	7.41587	7.47401	0	-0.718432
ENSMUST00000060442	Gpr85	0	-0.614867	4.13167	3.09325	0	-0.311183	3.86615	3.34052	0	1.72972	6.29798	6.00788	0	0.268251	3.60429	3.69637	0	3.07487
ENSMUST00000166059	Gramd3	0	0	4.20681	4.48433	0	-0.698746	0.79428	-1.44929	0	-4.39232	1.20105	-4.39232	0	8.04494	8.69357	8.51965	0	-2.19616
ENSMUST00000123941	Gtf2ird2	0	0.395271	1.55802	0.423171	0	0.101812	0.80611	0.14479	0	-0.428421	0.701092	0.00747919	0	-0.606106	1.58351	1.06148	0	0.348019
ENSMUST00000174000	Gypc	0	0.10558	1.09928	0.748197	0	-3.27897	2.66602	1.20819	0	-3.2364	0.820638	-3.65933	0	-1.95003	1.00592	0.126887	0	0.385193
ENSMUST00000015585	Gzmc	0	0.396098	1.3623	0.837935	0	0	5.8487	6.47208	0	0.286593	6.60483	6.04423	0	2.19616	5.29616	4.76248	0	-2.19616
ENSMUST00000016427	H2-M2	0	-4.60951	3.38989	2.43654	0	0	4.32373	2.4771	0	-0.179024	5.59473	5.28759	0	-0.742837	0.731298	-0.695237	0	2.67878
ENSMUST00000078205	H2-Q4	0	0.803125	3.80574	3.78702	0	0.586236	2.32109	2.18388	0	-1.72972	4.84301	4.31053	0	-0.190353	0.279804	-0.0231384	0	2.83621
ENSMUST00000172979	H2-Q5	0	-1.09826	2.82071	2.94768	0	0.169117	1.43981	-0.750258	0	-1.72972	5.63198	3.42616	0	-0.123791	0.746089	0.495397	0	0.482617
ENSMUST00000174699	H2-Q6	0	0.0246669	3.67918	3.32308	0	-0.0698274	0.671616	0.231979	0	-0.290247	4.1364	3.00161	0	-0.128534	-0.342083	-0.288698	0	4.62454
ENSMUST00000071951	H2-Q7	0	0.170129	2.99778	3.11004	0	-0.216012	0.852712	0.426576	0	0.286593	4.88429	4.10858	0	-0.0868196	0.059316	-0.0747966	0	3.28884
ENSMUST00000062620	Hamp	0	0.056384	2.20633	3.82902	0	-0.216007	4.31401	6.25902	0	0	3.45943	1.72972	0	-0.466443	6.15104	8.97786	0	3.42616
ENSMUST00000028838	Hdc	0	-0.301336	4.53616	4.27643	0	0.259983	2.81003	2.24583	0	0.145284	0.903161	1.65885	0	0.201198	1.45343	1.53497	0	-0.188163
ENSMUST00000031817	Herc6	0	0.724426	2.94265	2.80132	0	0.0743604	2.83239	1.61461	0	0.0340671	0.828702	0.0256304	0	0.165967	2.7698	2.49075	0	-0.0701506
ENSMUST00000089907	Herc6	0	0.82686	3.39075	3.0115	0	3.24656	4.97153	4.02351	0	-0.259161	1.03367	0.178442	0	0.419839	3.42869	2.89572	0	0.185414
ENSMUST00000039435	Hpn	0	-3.56978	1.9822	-3.56978	0	-3.2539	5.93955	2.40169	0	-1.10637	4.20859	4.07773	0	4.87493	6.89888	7.35338	0	1.85232
ENSMUST00000087328	Hspa1a	0	0.364889	2.16923	1.21692	0	-0.187325	4.24244	4.08593	0	-0.105494	1.01234	0.363737	0	-0.133694	2.20893	1.84289	0	-0.129156
ENSMUST00000172753	Hspa1b	0	-0.207235	3.17533	1.56281	0	0.0984429	3.14268	2.92464	0	0.318571	1.52064	1.29205	0	0.0290134	2.15652	1.62914	0	-0.484315
ENSMUST00000099507	I830012O16Rik	0	-0.0622237	8.91635	6.04802	0	-1.72972	7.40502	4.40849	0	0	2.67878	2.67878	0	2.4771	10.8716	8.92626	0	0
ENSMUST00000076249	I830012O16Rik	0	-0.507149	5.61681	4.32525	0	0.488271	9.58319	5.8291	0	-1.72972	5.90508	1.44021	0	-3.45652	7.99703	5.99271	0	2.19616
ENSMUST00000086399	Icam1	0	0.518398	3.38459	2.30262	0	-0.0106408	3.37134	2.09415	0	0.634376	2.49693	2.22088	0	-0.0722127	0.768273	0.651432	0	1.45757
ENSMUST00000019616	Icam5	0	0	0.76921	0.280939	0	0	6.97932	4.87493	0	-0.333712	1.61534	-0.485496	0	0.0717472	4.60704	4.33585	0	2.31892
ENSMUST00000169314	Idi1	0	4.51257	5.50456	10.0505	0	1.03813	1.65034	0.441284	0	0.893367	1.10743	5.2717	0	-0.0368114	6.3929	6.06005	0	3.2171
ENSMUST00000081216	Ifi203	0	1.63442	4.77669	3.94904	0	1.33073	2.21881	2.32413	0	-1.16995	1.60695	0.382359	0	-0.10186	2.20471	1.24873	0	0
ENSMUST00000042228	Ifi203	0	7.2977	9.94429	7.34209	0	3.07487	5.29013	0	0	4.3415	4.5912	4.11681	0	0.156674	7.41702	7.38099	0	0
ENSMUST00000129829	Ifi203	0	0.532445	4.01908	3.30151	0	-0.0502301	2.13428	1.20662	0	-0.555978	1.69942	1.11485	0	-0.184799	2.48444	1.55531	0	5.11108
ENSMUST00000128430	Ifi203	0	5.52763	7.85438	7.53806	0	-3.64763	0.842127	-3.95644	0	3.56978	3.56978	3.82553	0	0.415996	6.22214	5.47015	0	3.6192
ENSMUST00000138143	Ifi203	0	0.247585	4.13337	3.237	0	-0.10638	2.11591	0.94215	0	-0.72501	1.1974	0.0644489	0	-0.174341	2.11539	1.05215	0	0.432964
ENSMUST00000111214	Ifi204	0	0.992528	1.85267	1.93508	0	0.0830134	3.16478	1.94508	0	0.107542	1.79173	1.70627	0	0.884256	3.94875	3.49945	0	-3.39721
ENSMUST00000000264	Ifi204	0	0.615372	1.73603	2.45827	0	-0.207769	-0.145492	-0.161914	0	3.70893	4.06721	3.98577	0	-0.012745	7.02541	5.99257	0	5.34313
ENSMUST00000059226	Ifi205	0	0.7093	6.76461	7.4373	0	0.0505732	4.86283	4.44879	0	0	10.4589	10.4179	0	0.803066	4.55857	4.56501	0	1.71861
ENSMUST00000131024	Ifi35	0	-0.301813	2.2859	1.75716	0	0.0632758	1.48288	0.321179	0	-0.0352611	0.956541	0.117559	0	0.121509	2.55856	2.07421	0	-0.0234353
ENSMUST00000010502	Ifi35	0	0.368398	2.10127	2.06251	0	0.210569	1.2694	0.43606	0	0.0596702	0.66358	-0.000702949	0	0.403642	2.4619	1.89976	0	-0.026757
ENSMUST00000029671	Ifi44	0	0.207154	3.63717	3.26809	0	-3.1415	4.53518	3.61451	0	-2.67878	5.13822	5.18782	0	1.11318	6.23374	5.06756	0	7.02921
ENSMUST00000133888	Ifi44	0	3.66546	9.58997	5.34018	0	-0.238661	5.02866	4.83826	0	0	5.93267	2.96537	0	-1.73835	4.03117	2.36387	0	3.32911
ENSMUST00000046704	Ifi47	0	1.87214	4.59748	4.64497	0	1.54801	3.39336	1.81474	0	-0.290699	1.4412	0.488223	0	0.863618	5.18861	4.13375	0	1.13986
ENSMUST00000112459	Ifih1	0	0.660901	6.08764	4.80114	0	-0.307478	4.16235	2.95724	0	0.0906896	1.44024	0.794075	0	-0.0391058	3.87218	2.98502	0	0.875489
ENSMUST00000175964	Ifih1	0	1.2035	5.95179	5.01879	0	0.494063	4.60577	3.44625	0	-0.0292857	2.57052	1.36569	0	0.580824	4.22001	3.06466	0	2.40795
ENSMUST00000028259	Ifih1	0	0.483843	4.25093	3.67997	0	0.687261	3.62007	2.51602	0	0.140384	1.87062	0.711646	0	0.101422	4.01215	3.05358	0	0.981149
ENSMUST00000102824	Ifit1	0	0.383839	7.03431	5.86664	0	-0.740858	7.98489	6.01506	0	-2.5866	7.22526	6.2877	0	0.217469	7.86868	7.13809	0	4.2963
ENSMUST00000102826	Ifit2	0	0.469407	6.85742	5.48422	0	-0.0549966	3.56774	1.65178	0	-0.180147	4.51419	4.21959	0	0.0294182	7.28295	5.69821	0	1.60798
ENSMUST00000102825	Ifit3	0	0.252846	5.63533	4.22958	0	0.837935	8.49789	5.59429	0	-0.747382	7.35733	6.83576	0	-0.358401	7.41895	5.95378	0	5.65559
ENSMUST00000035266	Igtp	0	1.10238	3.4074	3.36427	0	1.08932	2.49531	1.40426	0	-0.0302518	1.32832	-0.113245	0	0.921081	3.75963	3.06466	0	0.661917
ENSMUST00000168280	Igtp	0	1.66697	8.73045	9.09184	0	3.40237	4.68815	2.43557	0	-3.94121	1.11216	-3.19107	0	5.44003	7.44867	6.29291	0	4.7731
ENSMUST00000066912	Iigp1	0	-0.935822	5.51177	5.97688	0	4.67326	8.48615	7.306	0	-1.72972	5.47964	4.59906	0	2.0644	4.73186	3.87644	0	5.15587
ENSMUST00000062108	Ikbke	0	0.0261591	1.31349	1.44249	0	-0.104013	3.03867	2.83713	0	-0.454522	0.96465	0.636547	0	-0.166543	1.22477	1.39861	0	1.38355
ENSMUST00000162285	Ikbke	0	0.992369	2.79493	1.43904	0	0.914428	5.32643	4.82864	0	0	0.784757	0.75595	0	-2.21799	2.98071	2.54015	0	3.70893
ENSMUST00000160748	Ikbke	0	1.27957	3.11978	2.55886	0	0.0742046	4.28704	3.95321	0	0.0637951	1.36664	0.37653	0	0.988965	2.90146	3.14215	0	1.82778
ENSMUST00000162437	Ikbke	0	0.0530526	3.03644	2.85208	0	0.192577	3.64714	3.23556	0	0.0742783	1.28386	1.05383	0	0.390521	3.07471	3.02964	0	1.33577
ENSMUST00000159195	Ikbke	0	-0.441838	6.20415	6.93147	0	0.528114	4.74746	5.00164	0	1.72972	2.19616	1.72972	0	-2.67878	4.23514	5.95235	0	6.96282
ENSMUST00000163029	Ikbke	0	-0.522906	2.46828	2.56344	0	0.149793	4.5099	4.06033	0	-0.109505	1.85668	1.36928	0	-0.00287849	2.49486	3.12572	0	2.7723
ENSMUST00000016673	Il10	0	2.96537	5.97523	5.7091	0	-2.19616	9.94497	7.1275	0	4.9529	1.44021	5.58109	0	-0.521116	2.96754	2.63127	0	4.69508
ENSMUST00000107816	Il12a	0	-4.77196	8.38397	6.13344	0	0.534832	2.84142	1.30747	0	1.18265	2.06217	1.82717	0	0.631909	5.28498	3.0938	0	-0.561879
ENSMUST00000102796	Il12b	0	0.0681022	9.08913	5.07919	0	-2.44815	11.8538	4.14425	0	0	8.8649	6.33985	0	-0.962177	3.17368	0.0391949	0	5.55524
ENSMUST00000020650	Il13	0	0	2.96537	0	0	1.35453	3.20373	4.11497	0	-0.843255	1.91745	4.25595	0	1.93139	2.32749	3.3716	0	1.34971
ENSMUST00000148748	Il15ra	0	3.45943	5.54539	5.23635	0	3.23231	0.65033	-0.201678	0	0	3.88124	0.877708	0	0.151214	2.22895	1.99483	0	0.157437
ENSMUST00000128156	Il15ra	0	-0.257221	0.696979	-5.24273	0	1.41537	0.267542	0.973145	0	0.288528	0.619224	1.90362	0	0.523532	1.33121	1.35522	0	0.693788
ENSMUST00000139774	Il15ra	0	-2.72414	3.89035	3.20092	0	0.924633	1.53431	-0.287468	0	0.541177	0.892466	1.31803	0	0.141582	1.47886	1.55384	0	-5.75365
ENSMUST00000138856	Il15ra	0	7.80267	10.8501	10.7416	0	2.4771	3.07487	0.431839	0	1.72972	2.42254	3.86055	0	1.46492	3.55924	3.22583	0	-0.201678
ENSMUST00000059081	Il18	0	-0.0183252	2.40982	1.13596	0	-0.376917	1.098	0.643999	0	-2.21233	0.753036	-2.67878	0	0.715307	0.0538569	-1.06276	0	2.83621
ENSMUST00000028882	Il1a	0	-0.365118	7.44447	5.28481	0	0.354216	9.4152	7.15945	0	-0.620118	3.19053	2.13443	0	-0.629519	5.31851	4.00806	0	3.19998
ENSMUST00000028881	Il1b	0	0.838882	8.92662	7.89062	0	2.68351	6.0305	6.84901	0	0.794746	5.68569	4.77805	0	1.37316	0.551185	1.57359	0	6.76529
ENSMUST00000141979	Il1b	0	0	9.19026	8.03643	0	6.4248	9.31286	10.4058	0	0	6.47515	6.40297	0	1.13047	0.625228	0.564846	0	5.44247
ENSMUST00000155994	Il1b	0	2.19616	9.74892	9.35613	0	3.3104	4.4908	5.7311	0	0.669618	4.54375	3.72351	0	1.51782	-0.02223	1.31871	0	5.87526
ENSMUST00000057567	Il1f9	0	0.616962	1.93477	3.79703	0	0.0597545	2.14003	1.65441	0	0.0817602	1.16291	1.15651	0	0.453834	2.48751	3.21327	0	0.937953
ENSMUST00000114482	Il1rn	0	0.287825	0.909828	3.17516	0	0.140388	3.33164	3.81446	0	0.578466	1.8801	2.60427	0	0.827061	2.77677	4.5044	0	1.13419
ENSMUST00000026449	Il23a	0	-2.96537	7.89333	3.44062	0	-0.017834	7.57935	3.48523	0	2.19616	5.52526	4.40849	0	-2.67878	3.46053	1.17675	0	0.482617
ENSMUST00000058429	Il27	0	2.17539	8.34776	6.99961	0	0.293758	3.21416	1.25399	0	-2.4771	8.0976	6.69149	0	0.745381	7.98705	8.03584	0	0.104825
ENSMUST00000033015	Il4i1	0	-0.554744	2.7977	2.41193	0	-0.163297	2.80979	2.4123	0	-0.718347	1.76276	0.84266	0	0.189854	0.189854	0	0	1.42934
ENSMUST00000026845	Il6	0	0.384558	8.46228	4.52272	0	-0.336676	7.65875	3.95331	0	1.07842	2.06266	2.57703	0	0.468202	5.43336	3.50632	0	2.5433
ENSMUST00000163389	Ilk	0	0.516346	1.50803	1.27817	0	-0.164605	0.983511	0.314358	0	-1.25776	0.758602	-0.122113	0	0.744431	0.866673	1.01555	0	0.358345
ENSMUST00000164993	Inhba	0	0.168448	4.56168	4.57275	0	0.321864	1.29506	0.986556	0	0.315923	2.4585	3.07713	0	0.21021	1.74301	1.55745	0	0.586033
ENSMUST00000059286	Irak2	0	-0.27472	1.10557	0.309717	0	-0.247558	1.31438	0.752799	0	-0.237228	1.01711	0.323415	0	-0.258933	-0.222555	-0.286913	0	0.926103
ENSMUST00000153054	Irf1	0	1.4494	2.69691	1.51917	0	1.81838	0.684847	0.357609	0	2.79393	4.15373	3.99498	0	0.182085	2.08839	1.29332	0	-0.0681022
ENSMUST00000108920	Irf1	0	1.45096	3.48844	2.96951	0	0.678772	0.897064	-0.0265939	0	0.684865	1.61031	1.53176	0	-0.0169084	1.3234	1.17114	0	0.0109027
ENSMUST00000169660	Irf1	0	2.83739	4.60645	-1.36083	0	5.97476	4.50981	-0.196975	0	-1.61245	1.14223	-1.33377	0	4.53954	4.70137	3.64397	0	3.82553
ENSMUST00000106023	Irf7	0	-0.141298	0.921146	0.599638	0	1.67959	5.38414	4.21279	0	-2.49893	4.77652	-0.255293	0	1.05015	8.68579	7.16773	0	2.36005
ENSMUST00000026571	Irf7	0	0.114533	0.888519	0.615655	0	0.119397	3.49105	2.24493	0	-0.567247	4.32895	1.12905	0	0.103025	4.67745	3.61191	0	2.01611
ENSMUST00000097952	Irf7	0	-0.0758953	1.95757	1.94674	0	0.631292	4.14508	2.83465	0	-2.71205	4.7983	-0.58564	0	1.56562	7.44941	6.36201	0	2.60956
ENSMUST00000155744	Irf7	0	0.022694	3.0134	2.79464	0	0.309482	3.66782	2.39109	0	0.413292	7.70541	4.87757	0	1.04858	7.6585	6.39811	0	2.29428
ENSMUST00000127223	Irf7	0	3.04248	6.29607	6.25623	0	2.06897	5.93248	4.11635	0	1.72972	5.88809	3.63637	0	-2.19616	7.13699	5.2327	0	6.7397
ENSMUST00000156938	Irf7	0	-3.89395	2.08397	2.51612	0	-0.179024	3.92778	1.7328	0	-2.19616	5.19352	2.21233	0	2.19616	11.064	8.90269	0	0.94906
ENSMUST00000172342	Irf7	0	-4.77633	1.01826	8.23734	0	0	0	0	0	0	3.2539	7.8574	0	-3.32911	10.9385	9.44657	0	4.16321
ENSMUST00000134863	Irf9	0	0.102893	1.67219	1.56975	0	0.522463	1.59101	1.18858	0	0.769038	0.791932	0.690707	0	0.136874	1.20502	1.01955	0	0.274874
ENSMUST00000130697	Irf9	0	0.41293	0.7709	1.10926	0	0.611849	1.9383	1.67896	0	0.595692	1.37035	0.440445	0	-0.0195795	1.18782	0.815635	0	0.558484
ENSMUST00000145680	Irf9	0	0.565924	2.07014	2.0239	0	0.811894	2.36657	1.87572	0	0.280667	1.1392	0.302609	0	0.204056	1.96118	1.37094	0	0.453197
ENSMUST00000022722	Irg1	0	0.946944	6.7638	5.75417	0	1.30276	7.54843	7.02234	0	0.930561	7.16781	6.86176	0	1.03542	8.79424	9.76092	0	5.79127
ENSMUST00000097271	Irgm1	0	1.22028	2.59729	2.62906	0	1.62199	3.73788	2.43776	0	0.295307	1.97173	0.755708	0	-0.139303	2.95149	1.89117	0	0.789958
ENSMUST00000169066	Irgm1	0	7.23615	6.79539	10.4691	0	12.2496	13.8539	6.56069	0	0	4.5912	0	0	1.72814	1.99439	6.00567	0	9.68838
ENSMUST00000049519	Irgm1	0	-0.221404	1.38816	-0.0380341	0	-8.20358	1.97691	1.76143	0	-0.0821529	1.57704	0.457682	0	-1.14585	3.11874	2.01509	0	-3.35742
ENSMUST00000108836	Irgm2	0	1.23974	3.526	3.37056	0	1.44393	2.80704	1.29955	0	0.581053	1.87193	0.498879	0	0.267846	2.86351	2.40671	0	1.48426
ENSMUST00000085425	Isg15	0	0.654903	5.4794	4.75922	0	0.0952164	6.17502	5.03064	0	0.51794	4.06487	2.82648	0	0.410193	5.76416	5.62541	0	1.78002
ENSMUST00000121645	Isg20	0	-0.482617	3.31147	2.08789	0	0.778367	4.77521	3.0587	0	0.0161744	2.79903	1.25471	0	4.39232	10.6739	8.84375	0	1.95629
ENSMUST00000038142	Isg20	0	-0.312316	2.95991	2.42035	0	0.355147	2.99475	1.79258	0	0.755615	2.08264	0.891916	0	0.553509	5.63972	4.52773	0	0.472736
ENSMUST00000133042	Isg20	0	5.36608	5.91109	5.45757	0	0.407212	4.62384	2.01291	0	-0.94906	3.19133	0	0	-2.4771	7.61975	6.43891	0	3.44799
ENSMUST00000023128	Itga5	0	0.0158182	1.43798	0.682063	0	0.202098	1.44984	1.57778	0	0.104809	0.647188	0.515962	0	0.155308	0.874969	0.737432	0	0.715162
ENSMUST00000026360	Itgb8	0	-0.137387	4.71199	4.62837	0	2.96537	10.7858	11.022	0	3.85272	4.57972	5.64804	0	-0.181334	2.12666	0.972089	0	7.33314
ENSMUST00000113516	Kdr	0	0.838601	-1.33219	-1.52639	0	-0.139454	4.56889	3.19645	0	0.713143	0.749934	0.553373	0	1.02483	5.17432	4.13469	0	3.12474
ENSMUST00000028223	Kynu	0	3.44228	1.13598	3.17061	0	0.0142012	0.761722	-0.331232	0	3.32911	0.823346	0.204556	0	-0.615329	-0.227533	-1.15374	0	0.674389
ENSMUST00000038760	Lad1	0	3.0635	9.61346	7.02575	0	-1.21133	5.12291	3.1605	0	0	7.17253	3.82553	0	-0.596643	2.7433	1.77189	0	4.55792
ENSMUST00000136509	Lcn2	0	0	7.98053	11.374	0	0.139697	1.76397	2.3835	0	0	2.19616	1.72972	0	-0.0451837	1.58418	2.54385	0	0.747382
ENSMUST00000050785	Lcn2	0	0.450837	4.12735	6.18868	0	0	1.3043	1.3043	0	0.208084	1.85001	2.94948	0	0.134055	1.0204	1.51079	0	2.1869
ENSMUST00000147219	Lcn2	0	0	10.8059	12.4912	0	0.218703	1.87147	2.24212	0	0	2.67878	3.16993	0	0.298951	1.12815	2.08421	0	4.17786
ENSMUST00000043722	Lgals3bp	0	0.105643	0.225472	0.308024	0	0.248336	2.04597	1.48932	0	0.144272	0.901168	0.31186	0	0.200737	2.5424	1.93567	0	0.685613
ENSMUST00000143783	Lhx2	0	0	10.2808	5.60259	0	-1.72972	0.94906	-1.72972	0	0	1.72972	1.72972	0	2.19616	10.5297	7.3228	0	2.19616
ENSMUST00000066283	Lif	0	-1.02973	8.82013	1.0643	0	0.640054	6.02388	4.04107	0	-1.41044	0.705086	-0.659852	0	0.00265685	3.22369	0.0434916	0	0.0764003
ENSMUST00000110029	Limk2	0	3.41695	2.09177	5.11003	0	0	10.3658	0	0	4.55295	3.32911	3.16993	0	5.37373	4.38246	5.84138	0	-5.63835
ENSMUST00000121796	Lmo4	0	-0.179316	2.62543	2.00942	0	-0.335081	0.80886	0.741417	0	-0.927198	1.03454	1.10837	0	0.0516559	-0.147722	-0.707172	0	0.776213
ENSMUST00000171470	Lox	0	-0.250196	2.53299	1.72635	0	1.72972	6.09011	7.54072	0	5.35755	6.79089	7.55187	0	1.36699	1.86189	3.06244	0	3.16705
ENSMUST00000025266	Lta	0	-0.280939	8.04198	6.14804	0	0.117372	3.30682	0.409947	0	1.4377	2.81861	1.56435	0	0.0864454	3.48059	1.63973	0	2.19616
ENSMUST00000040404	Ly6d	0	0.240152	2.23914	2.3518	0	0.0796891	0.490385	0.280472	0	0	3.45943	0	0	-0.0357361	1.70128	1.61227	0	0.833491
ENSMUST00000118411	Mab21l3	0	3.74505	5.5322	5.1499	0	-1.26327	6.93864	4.53632	0	0	4.69508	2.19616	0	1.0422	3.75013	3.90988	0	1.72972
ENSMUST00000048880	Macc1	0	-3.32911	1.68277	5.07081	0	2.96537	8.76046	6.96698	0	0	3.07487	0	0	-0.644647	2.35185	1.20985	0	6.33985
ENSMUST00000096350	Maff	0	-0.183217	2.40972	1.68448	0	0.879394	3.38828	2.28977	0	-2.42961	1.62874	1.21589	0	-0.0547596	0.387889	-0.00736334	0	3.4346
ENSMUST00000105470	Man1a	0	-0.65528	0.87899	1.07279	0	3.07487	1.65024	1.15144	0	4.5078	2.39511	3.00888	0	-1.53987	1.08068	1.02267	0	-2.39374
ENSMUST00000025078	Map3k8	0	0.197713	1.75801	2.19065	0	-0.111862	3.11678	3.08274	0	1.41557	1.85921	2.37723	0	0.0256822	1.62947	1.67782	0	8.96608
ENSMUST00000092584	Marcks	0	0.267997	1.79825	1.7613	0	-0.116889	2.20669	2.25707	0	-0.123876	0.959383	2.04679	0	-0.189289	0.333957	0	0	1.03506
ENSMUST00000062356	Marcksl1	0	0.197401	4.38428	4.2549	0	0.329893	2.94498	2.63281	0	0.884214	4.99361	5.15357	0	-0.0767999	1.60002	1.60002	0	1.41478
ENSMUST00000027639	Marco	0	-0.0286043	1.27237	0.936589	0	0	11.1969	7.16836	0	0	5.65559	4.20681	0	-0.627381	2.90305	2.41143	0	2.96537
ENSMUST00000051711	Mark2	0	-0.155912	5.19287	-0.025483	0	-8.209	3.13218	-2.69057	0	4.88981	5.95965	5.35267	0	0.673793	0.860405	0.541903	0	9.16101
ENSMUST00000100222	Mefv	0	1.30492	3.77311	3.5493	0	0.258407	2.19196	1.82344	0	0	3.07487	3.82553	0	0.0607678	-1.25496	-1.03021	0	2.19616
ENSMUST00000023180	Mefv	0	1.3708	3.87315	3.43461	0	0.482434	2.44825	2.52907	0	1.72972	0.780656	1.72972	0	0.0774593	-1.00904	-0.880352	0	3.2539
ENSMUST00000115443	Met	0	-0.500686	2.57528	2.35065	0	0.338768	1.11169	0.698496	0	-0.347917	1.12431	1.6939	0	-0.0126056	1.08509	0.949052	0	1.87306
ENSMUST00000031455	Mfsd7a	0	0.13496	2.80266	2.7205	0	0.0243722	3.95526	3.82327	0	-0.333712	2.37725	1.98511	0	-0.175602	2.35678	2.62637	0	7.10461
ENSMUST00000164314	Mir155	0	-0.399325	6.61812	5.47805	0	0.0713158	3.87264	2.87841	0	0.98138	1.72432	2.41661	0	-0.125785	3.82155	3.19568	0	4.88282
ENSMUST00000027257	Mitd1	0	0.360554	1.91687	1.65861	0	0.268269	1.07322	0.595526	0	0.0588647	0.616037	0.244381	0	0.135672	1.56469	1.15671	0	0.159867
ENSMUST00000120432	Mlkl	0	0.568969	1.63053	1.67197	0	-0.00298028	0.805499	0.188227	0	-0.092862	0.796335	0.248628	0	0.757119	3.11731	2.14986	0	-0.0929957
ENSMUST00000044730	Mllt6	0	0.111199	1.70979	1.39923	0	-0.164585	1.84013	1.23384	0	0.25857	0.642064	0.371094	0	-0.444964	-0.194321	-0.308829	0	1.37113
ENSMUST00000015394	Mmp13	0	0.137677	2.27213	2.04218	0	-0.481934	3.91677	3.81149	0	-0.17063	0.917962	1.33903	0	-0.114888	1.09682	1.14195	0	0.175988
ENSMUST00000089688	Mmp14	0	0.242684	1.51778	1.49182	0	0.741929	2.93951	3.97896	0	0.685216	2.49234	3.02797	0	0.825838	1.9412	2.566	0	2.60843
ENSMUST00000009340	Mnda	0	1.16018	3.72577	3.87245	0	-0.0474444	4.58326	4.07466	0	-0.186741	3.79473	3.85312	0	0.549295	4.58944	4.20549	0	5.10493
ENSMUST00000111210	Mndal	0	0.622239	3.17626	2.58996	0	0.0511718	2.07424	1.13833	0	-0.212536	0.964589	0.471375	0	0.0362278	2.46829	1.64652	0	1.42932
ENSMUST00000106777	Mov10	0	-3.83646	1.5549	2.48824	0	-2.19114	0.878306	-5.7796	0	1.22876	6.20117	0.791706	0	0.0798101	2.55839	1.84547	0	-4.53537
ENSMUST00000035258	Ms4a4b	0	-2.4897	0.657418	0.888517	0	-0.0368769	0.708004	0.64976	0	0.384698	0.891369	0.418612	0	0.284601	0.978001	0.550464	0	0.315878
ENSMUST00000153546	Ms4a4c	0	0.473133	5.33217	5.34636	0	2.67878	4.42431	3.32911	0	0	2.19616	2.19616	0	0.784554	1.12707	1.35836	0	0
ENSMUST00000072729	Ms4a4c	0	0.327301	4.03972	3.06172	0	-0.0490138	2.58428	1.39705	0	0	0.813699	0.714217	0	0.132712	3.53097	2.38722	0	0.463342
ENSMUST00000163078	Ms4a6b	0	0.615954	1.2387	1.61286	0	1.05774	2.18036	1.48417	0	-1.54583	1.03615	-1.80006	0	0.038715	2.11287	0.901511	0	3.85637
ENSMUST00000156113	Mthfr	0	-0.0869771	1.17129	1.6323	0	-0.298291	3.43113	2.47859	0	2.41085	3.2716	-0.225239	0	0.333064	2.30535	1.09121	0	-0.252578
ENSMUST00000113146	Mtmr14	0	-0.102791	1.94869	1.18073	0	-0.0467938	0.695722	0.164306	0	-0.180477	1.67282	1.1546	0	-0.0756232	1.29452	0.990571	0	0.580031
ENSMUST00000134945	Mtmr14	0	0.376137	2.59069	1.79833	0	-0.27035	0.716594	0.0840178	0	-0.205807	2.0224	1.29618	0	0.204115	1.67337	1.56336	0	0.165787
ENSMUST00000032403	Mtmr14	0	-0.131408	7.03625	6.80697	0	-0.354925	1.19588	0.635672	0	-0.682574	0.922737	0.834535	0	1.08612	2.15407	1.97904	0	-0.0543119
ENSMUST00000048898	Mtmr7	0	3.80994	6.82484	7.51138	0	-5.05882	3.42306	3.54794	0	0	3.45943	2.67878	0	0.237427	1.51191	0.207931	0	-6.00788
ENSMUST00000172078	Mx1	0	-0.449277	7.7012	2.70509	0	2.19616	7.83202	6.13821	0	0	6.07598	5.44247	0	-0.437455	1.47261	0.0716743	0	2.19616
ENSMUST00000113768	Mx1	0	4.1667	9.57497	8.93543	0	-1.81779	7.95447	7.07091	0	0.76921	7.77205	6.59269	0	-0.416398	1.14749	0.212921	0	1.89579
ENSMUST00000135184	Mx1	0	0.0912005	8.58654	7.35326	0	0	9.17972	8.55538	0	-3.07487	4.34224	2.96537	0	0.147071	2.03262	0.649348	0	0
ENSMUST00000155233	Mx1	0	-4.0797	5.80035	4.81415	0	2.83224	8.71448	6.16347	0	-0.160514	6.57229	5.36924	0	-0.199507	1.34278	0.226419	0	5.72114
ENSMUST00000024112	Mx2	0	0.100582	5.8495	5.12754	0	2.21233	9.40411	7.45253	0	1.44878	7.30083	5.43417	0	0.0163059	4.98523	3.88176	0	5.64702
ENSMUST00000167535	Myd88	0	10.4342	11.1675	11.6346	0	0.616386	1.93693	1.70452	0	0.71877	0.622752	0.682645	0	1.66795	1.53726	1.79868	0	0.683868
ENSMUST00000147105	Myef2	0	-4.97861	1.47226	1.82324	0	-0.658565	0.757464	0.892884	0	0.297814	0.800883	1.51878	0	-5.27832	1.29606	0.864965	0	0.021577
ENSMUST00000114930	Mylk	0	0.34374	1.35683	0.27261	0	-0.311948	0.705781	-0.13355	0	-0.400024	0.772289	1.60687	0	1.45061	2.1981	3.31523	0	0.208545
ENSMUST00000080846	N4bp1	0	1.18023	3.63987	3.80864	0	0.810379	2.82093	3.18561	0	-0.0962306	1.13335	1.29788	0	-0.630406	1.92058	1.59219	0	-8.58904
ENSMUST00000050869	Nav2	0	0	5.12692	5.44627	0	2.35965	5.01521	-1.57423	0	3.5846	1.2471	3.47383	0	0	4.78588	9.1282	0	-0.721278
ENSMUST00000146354	Ncf1	0	-6.11606	3.37771	-2.94614	0	0.437082	0.115269	0.564612	0	-2.19616	6.04064	4.09949	0	-3.02382	3.31817	2.62434	0	0.775268
ENSMUST00000016094	Ncf1	0	-0.48347	1.1405	0.60587	0	-0.2243	0.81683	0.47361	0	0.648717	3.79571	1.52604	0	-0.586417	1.93855	1.35139	0	0.617985
ENSMUST00000126934	Ncf1	0	0.192008	2.0654	0.13999	0	-0.133112	1.09919	0.775817	0	-0.288337	1.77898	1.32743	0	-0.386802	1.96816	0.983715	0	0.566876
ENSMUST00000144086	Ncf1	0	0.353575	1.95582	1.53304	0	-0.19877	0.66759	0.212375	0	-0.244289	1.0241	0.214835	0	-0.393215	1.36181	0.790781	0	0.591728
ENSMUST00000092610	Ncoa7	0	0	6.61599	6.513	0	0	5.1727	0	0	0.474927	3.27763	-3.66546	0	0.213656	1.62489	0.932668	0	-3.80413
ENSMUST00000127286	Ndfip2	0	4.2426	4.8463	-0.661471	0	7.96833	9.77113	5.39924	0	0.14239	3.03404	3.43708	0	0.353294	0.0647062	0.0696871	0	6.08444
ENSMUST00000107658	Nfe2l1	0	0	4.8915	5.41526	0	1.03592	0.508733	0.78006	0	-0.192846	0.603611	-0.0532404	0	0.0537682	0.683883	0.508037	0	0.990909
ENSMUST00000167149	Nfe2l1	0	-0.34805	1.76631	0.906741	0	0.0106827	2.21406	1.58429	0	-6.22221	0.605578	1.15028	0	-0.247823	0.202194	0.250763	0	0.982601
ENSMUST00000138602	Nfkb1	0	-0.0498817	3.43271	1.9268	0	0.167416	2.89275	1.84647	0	-0.0167059	1.39007	1.18298	0	-0.235608	1.07523	0.824023	0	0.26996
ENSMUST00000029812	Nfkb1	0	-0.332598	2.77104	1.9987	0	0.0522807	2.05478	1.64583	0	0.0564204	1.67224	1.03437	0	-0.0968262	1.03877	0.575084	0	0.912457
ENSMUST00000164430	Nfkb1	0	-0.152823	2.92879	2.06222	0	0.208596	1.61965	-5.48784	0	-0.0848205	1.04713	0.543255	0	-0.183493	0.922704	0.631208	0	0.251873
ENSMUST00000111881	Nfkb2	0	0.0137712	4.01237	3.45131	0	0.206954	3.6665	2.70861	0	0.348765	2.44047	2.52039	0	-0.0810591	0.480212	0.329336	0	2.60781
ENSMUST00000073116	Nfkb2	0	-0.0398091	2.54962	2.16547	0	0.173224	2.53648	1.93306	0	0.531338	2.97583	2.67482	0	-0.12217	0.284584	0.225375	0	1.8547
ENSMUST00000021413	Nfkbia	0	0.166439	3.03624	2.87865	0	0.13524	2.19442	2.19442	0	-0.216833	3.20396	3.03531	0	0.0853606	1.35382	1.36874	0	1.83702
ENSMUST00000032815	Nfkbib	0	-0.747904	2.91643	2.30869	0	-0.668391	1.98454	0.912238	0	-0.60044	1.03419	0.485398	0	-0.265939	1.51418	0.431375	0	0.328993
ENSMUST00000085851	Nfkbib	0	0.00884977	2.29069	1.74495	0	0.0393753	1.87534	1.14331	0	0.123152	0.934152	0.999392	0	-0.153221	1.05462	0.68214	0	0.395569
ENSMUST00000108176	Nfkbid	0	-1.2895	-3.57207	0.157545	0	-0.042145	0.875208	0.499754	0	0.0662293	1.70959	1.56363	0	-0.0135925	1.41654	1.26961	0	0.739515
ENSMUST00000024742	Nfkbie	0	0.0700709	3.3512	2.771	0	-0.0589312	1.23577	0.451731	0	-0.091852	1.78839	1.17165	0	-0.0764424	0.567806	0.35195	0	0.982818
ENSMUST00000114458	Nfkbiz	0	-0.0429221	4.84284	4.50658	0	0.446616	4.35338	4.27221	0	0.827196	3.44427	3.54495	0	-0.204508	3.39377	2.7759	0	3.2564
ENSMUST00000114457	Nfkbiz	0	4.39232	14.9613	13.3189	0	-3.89395	8.93794	6.70742	0	3.79189	8.20897	7.7078	0	0.303546	4.22641	3.45706	0	6.04261
ENSMUST00000139373	Nfkbiz	0	-3.61005	5.63485	4.83652	0	0.94906	8.25862	6.91783	0	-0.597775	2.74049	2.39136	0	-1.03961	2.76133	1.83011	0	6.34423
ENSMUST00000057145	Niacr1	0	1.03409	5.10971	5.10859	0	0.0754531	2.85359	2.04097	0	0.617301	2.79188	2.33251	0	1.55899	4.56657	4.66443	0	0.975778
ENSMUST00000052124	Nlrc4	0	-0.281257	1.09259	1.58122	0	0.11367	1.8283	1.41637	0	2.34677	2.73606	3.1133	0	-0.336338	-0.398311	-0.318236	0	1.13437
ENSMUST00000137032	Nlrc5	0	0.91764	6.37522	2.03759	0	1.08776	2.91025	1.59047	0	2.96537	7.66239	3.82553	0	0.0317491	2.2315	1.46297	0	0.404464
ENSMUST00000053085	Nlrc5	0	1.51252	3.02351	3.26824	0	1.478	2.26761	1.66626	0	1.95008	1.52334	1.62732	0	-0.37422	2.08353	1.27186	0	0.319472
ENSMUST00000145481	Nmi	0	1.09782	2.32806	2.22867	0	0.487019	1.51652	0.475751	0	0.823743	1.01208	0.896326	0	0.217557	2.25871	1.63079	0	0.60105
ENSMUST00000065065	Noa1	0	4.32261	-0.448302	-0.481781	0	0.153678	5.19082	0.0235115	0	-0.0673387	4.34552	0.0375787	0	1.67205	8.09601	6.74153	0	0.929966
ENSMUST00000018610	Nos2	0	0.885879	10.3765	13.6963	0	2.67878	8.95131	12.0447	0	2.19616	10.3767	10.962	0	0	10.7496	11.7294	0	3.35581
ENSMUST00000023779	Nr4a1	0	-0.223416	0.727301	-0.4916	0	-0.0294214	4.99955	3.83654	0	-0.298576	1.05792	0.876477	0	-0.171587	1.10843	0.359765	0	1.58548
ENSMUST00000030025	Nr4a3	0	-0.429778	7.33858	5.50715	0	1.88411	7.4069	5.53174	0	0.91371	6.55623	4.57966	0	-0.295623	-0.993992	-1.14288	0	1.91242
ENSMUST00000153369	Nr4a3	0	3.45943	8.1326	6.06844	0	3.1555	10.2164	7.58184	0	-1.72972	3.07487	3.6952	0	0.517248	-0.134182	-0.745513	0	6.01654
ENSMUST00000075144	Nrp2	0	0.0633535	2.26765	1.57705	0	4.09244	4.60351	9.51901	0	3.74992	9.80997	0	0	6.2152	7.55274	1.37362	0	0
ENSMUST00000063594	Nrp2	0	0.777762	1.60491	1.53246	0	-0.715055	2.47218	1.66005	0	0.296429	1.51324	0.694523	0	0.676097	1.73031	1.52202	0	-0.313421
ENSMUST00000114157	Nrp2	0	0.647856	1.94906	1.92565	0	0	4.92353	3.66546	0	0	3.92587	7.02921	0	0.313442	2.43745	2.03281	0	0
ENSMUST00000114155	Nrp2	0	0.711339	1.91628	1.78071	0	0.142659	2.52306	2.51502	0	0.751123	2.38485	2.15828	0	0.104091	2.21866	1.86929	0	1.20105
ENSMUST00000027112	Nrp2	0	1.34253	3.37445	3.28411	0	-4.39232	4.6991	5.30214	0	-2.92827	1.81981	2.24736	0	-1.07927	2.02323	1.60136	0	0
ENSMUST00000143194	Ntng2	0	0	3.74992	6.71333	0	-0.489964	3.16117	2.03751	0	0.389634	1.80497	1.48269	0	0.750398	2.20746	2.23728	0	1.99739
ENSMUST00000102873	Ntng2	0	3.39721	9.28443	4.65075	0	0.489229	3.23815	3.24478	0	3.29737	4.61333	4.75203	0	0.19521	1.19348	1.52769	0	1.6505
ENSMUST00000149096	Ntng2	0	2.19616	7.91314	6.67429	0	-1.073	4.10861	3.90313	0	-0.157437	1.39604	0.807753	0	-3.3716	0.575121	1.47128	0	1.56556
ENSMUST00000071201	Ntng2	0	4.78052	7.85465	7.2436	0	0.0258812	2.55323	2.47379	0	0.054849	1.12502	1.09552	0	0.245683	1.29724	1.64445	0	1.23894
ENSMUST00000048455	Ntng2	0	0.266121	4.82192	4.48258	0	0.0294514	2.58356	2.53654	0	0.324384	1.36743	1.31519	0	-0.0921946	0.839623	1.34549	0	1.31515
ENSMUST00000147274	Ntng2	0	4.27592	7.73203	7.42712	0	-0.25912	3.19502	2.8596	0	-0.347028	1.35673	0.96196	0	0.799397	1.7871	1.87523	0	1.3262
ENSMUST00000147897	Ntng2	0	1.13295	7.43313	7.13398	0	-0.266532	3.93462	3.31384	0	0.422548	1.24638	1.06366	0	-0.660366	1.2021	1.71333	0	1.38573
ENSMUST00000151779	Ntng2	0	-1.52767	3.29834	2.85018	0	-0.178987	2.59778	2.54074	0	0.0181736	1.0982	1.00414	0	-0.196817	0.939675	1.33005	0	1.20845
ENSMUST00000032961	Nupr1	0	0.584786	2.25628	2.45767	0	0.119064	0.906371	0.982404	0	1.63358	2.13151	2.52597	0	0.583823	1.10569	2.59463	0	0.280357
ENSMUST00000080322	Oas1a	0	-0.0455267	0.978882	1.04655	0	-0.222395	3.27879	2.16704	0	-0.39561	1.8625	0.824286	0	0.155296	4.55824	4.36395	0	0.711006
ENSMUST00000111842	Oas1a	0	0.324015	2.19754	2.0153	0	0.302453	3.54647	2.7313	0	0.168578	2.38774	1.09401	0	0.817954	5.39932	5.11032	0	0.725327
ENSMUST00000111852	Oas1b	0	1.69576	4.14797	3.49177	0	1.36324	4.49325	2.86822	0	0.541824	2.00402	0.669273	0	-0.604472	4.48143	3.82157	0	1.17917
ENSMUST00000086377	Oas1b	0	-3.83558	-2.37693	-2.45358	0	0.525712	3.06702	2.36499	0	-0.289652	3.06148	-2.00197	0	1.31344	4.34281	3.19338	0	0.924896
ENSMUST00000086368	Oas1g	0	-0.313637	1.24115	1.22334	0	-1.52418	5.59224	4.25926	0	2.19616	5.36608	5.64702	0	2.6626	8.26863	8.0889	0	0
ENSMUST00000162096	Oas1g	0	0.600343	3.06807	2.98365	0	-0.254232	6.30076	5.19295	0	-0.76921	3.33028	0.960506	0	2.67878	11.6771	10.6018	0	0
ENSMUST00000161809	Oas1g	0	2.90269	7.01344	6.67255	0	-3.31883	3.91164	2.83085	0	0.466443	4.89075	3.43181	0	0.351285	6.65449	5.98394	0	0.424557
ENSMUST00000053909	Oas2	0	0.539671	2.56833	2.34801	0	1.12038	3.21526	2.53807	0	2.38118	5.23074	4.78942	0	1.89824	5.74101	5.18536	0	5.89368
ENSMUST00000044833	Oas3	0	0.245886	1.25618	0.944718	0	0.559614	2.76466	1.82421	0	-0.215799	1.33213	0.253838	0	0.540422	5.13997	4.10528	0	1.15
ENSMUST00000166703	Oas3	0	1.27282	8.58817	2.90575	0	5.26971	8.39487	6.33795	0	0	3.66546	0	0	0	7.06388	5.03237	0	3.16993
ENSMUST00000112143	Oasl1	0	-0.0579755	4.67166	3.30766	0	4.04107	14.8472	13.6639	0	-0.242419	6.60581	4.69482	0	-0.352505	5.86373	5.52047	0	8.95004
ENSMUST00000152329	Oasl1	0	-0.268251	7.65644	6.12747	0	2.19616	10.8576	8.22875	0	2.19616	3.92587	0	0	-4.67326	7.33733	6.48131	0	0
ENSMUST00000078560	Ogfr	0	-0.0222238	4.72339	5.00978	0	-0.315228	-0.883625	-3.76186	0	0.625597	1.31104	0.238897	0	0.677443	1.95326	0.535896	0	0.867295
ENSMUST00000029087	Ogfr	0	0.240881	1.47348	1.71812	0	0.185411	1.50755	0.896587	0	0.0838087	0.714075	0.440865	0	0.109936	1.45223	1.14996	0	0.0332372
ENSMUST00000032265	Olr1	0	-0.284961	1.83508	0.8406	0	0.229501	3.14495	1.94492	0	-0.459609	0.988805	0.31711	0	-0.136915	-0.80993	-0.512186	0	1.17938
ENSMUST00000114996	Optn	0	-0.150417	0.748819	1.00236	0	0.327077	1.1029	0.963649	0	-0.0598852	1.05714	0.844852	0	0.148846	1.80738	2.07436	0	-0.163761
ENSMUST00000030044	Orm1	0	0.142266	1.19831	1.13555	0	-0.0358044	2.90218	4.6288	0	-0.466443	2.70348	2.95972	0	0.0849148	3.85917	4.67589	0	2.19616
ENSMUST00000037198	Osgin2	0	-0.117302	1.31519	1.01809	0	0.246412	2.06085	1.20005	0	0.244863	0.7645	0.949651	0	-0.114102	0.603391	0.248965	0	0.463383
ENSMUST00000173078	Otud4	0	0	6.05833	0	0	5.68365	6.43732	6.81369	0	0.778179	0.585078	0.628374	0	5.24643	11.0525	11.6646	0	-5.53874
ENSMUST00000006104	P2rx5	0	-2.63019	0.623711	0.577455	0	-0.631808	0.829444	-1.6999	0	-1.02307	0.703783	-0.625228	0	-0.112475	-0.78183	-1.74738	0	2.94354
ENSMUST00000170226	Parp10	0	0.707133	2.93869	3.26552	0	0.478854	2.05126	1.06559	0	0.385403	2.0753	-0.161667	0	0.747382	3.66059	4.01789	0	0.145208
ENSMUST00000165738	Parp10	0	-4.48648	1.6426	2.57255	0	0.557135	1.91647	0.740037	0	0.261129	1.08813	0.926524	0	0.897012	2.49409	2.4402	0	0.45267
ENSMUST00000112191	Parp11	0	-5.35755	1.25317	1.03323	0	-0.012745	6.26814	0.536337	0	-1.86954	5.30183	3.00391	0	4.47574	6.27577	6.49155	0	0.274265
ENSMUST00000038398	Parp12	0	0.653558	2.23716	2.2078	0	0.704792	3.14014	1.9419	0	0.509628	1.08976	0.569236	0	0.22684	3.06427	2.44356	0	1.03959
ENSMUST00000129916	Parp12	0	-0.0397215	3.53195	3.21053	0	0.336353	3.42985	2.13342	0	0.437345	1.28818	0.859046	0	0.323477	3.49157	2.71985	0	3.05222
ENSMUST00000142946	Parp14	0	3.64582	8.35387	7.97612	0	-1.9225	5.24791	3.53938	0	-0.0361201	1.82149	0.315878	0	-0.426374	4.59786	3.50911	0	1.51277
ENSMUST00000042665	Parp14	0	0.646725	3.56408	3.25103	0	0.624188	3.63155	2.23192	0	-0.0340915	1.97265	0.879311	0	0.0146879	3.29048	2.71592	0	0.850439
ENSMUST00000114880	Parp9	0	-4.00108	2.88334	2.80575	0	4.80149	6.2621	6.43682	0	0.165856	0.910349	0.838468	0	0.729572	3.36682	2.99855	0	4.2657
ENSMUST00000128878	Parp9	0	1.85499	3.86561	3.56284	0	0.514925	2.88604	1.73075	0	0.223762	1.38268	-0.278537	0	-2.38927	3.52147	3.09064	0	-2.18324
ENSMUST00000023622	Parp9	0	1.11564	2.61945	2.64666	0	0.213895	2.84593	1.36593	0	0.143995	1.0041	0.230201	0	0.154292	2.36868	2.11325	0	0.398066
ENSMUST00000114878	Parp9	0	-0.243532	2.5019	2.27418	0	0.524294	2.1105	1.62251	0	0.719926	1.02943	0.2337	0	0.0388046	2.60012	2.1939	0	0.159623
ENSMUST00000149322	Pccb	0	1.26008	1.3166	-8.93928	0	0.440374	0.778978	-3.74992	0	-3.03269	0.744034	-2.79684	0	0	0	2.67878	0	2.44726
ENSMUST00000169856	Pcna	0	3.56978	1.93139	1.93139	0	0.482336	0.943552	0.107023	0	-0.269263	5.45693	5.9472	0	1.65774	0.661529	2.0918	0	-6.24152
ENSMUST00000171667	Pde4b	0	-0.134566	4.33951	4.22672	0	0.37617	0.933418	1.5852	0	-0.748209	1.8421	-3.74175	0	-0.109446	0.505208	0.413863	0	1.32104
ENSMUST00000106901	Pde4b	0	2.19616	9.79833	9.92892	0	0.0549274	1.71049	2.01803	0	-2.4771	0.790207	1.71723	0	0.131489	0.752002	0.271295	0	1.18241
ENSMUST00000106908	Pde4b	0	0.03595	4.78839	4.77182	0	0.0348988	1.70008	1.8216	0	-0.616041	1.39474	1.39957	0	-0.0825921	0.202354	-0.0640314	0	1.47102
ENSMUST00000101477	Peli1	0	0	10.523	5.2854	0	-0.81894	0.674109	-5.45402	0	3.14597	3.91832	0	0	9.1255	10.5506	9.63317	0	-9.03215
ENSMUST00000163507	Pfkm	0	0	10.4656	4.66209	0	0.575121	6.13047	5.39676	0	4.06721	10.185	9.62186	0	-3.84713	-8.633	-3.67881	0	1.27851
ENSMUST00000062307	Phf11	0	0.210997	2.86287	2.4323	0	0.692601	4.29382	3.30691	0	1.23565	2.73359	2.30484	0	-0.561629	0.756212	-0.0350694	0	0.416031
ENSMUST00000044036	Phf21a	0	-0.488543	4.7453	-0.838417	0	0	5.0256	0	0	2.46556	2.18481	2.52506	0	-0.136165	1.14687	0.642117	0	-0.575082
ENSMUST00000153684	Phf23	0	5.5585	10.1893	9.99649	0	4.23721	5.71907	5.25445	0	0.978607	0.631777	1.47267	0	0.444185	-1.56301	-2.94834	0	0.775149
ENSMUST00000010904	Phlda2	0	0	6.00788	2.67878	0	0	2.19616	4.67326	0	-2.19616	0.747382	0	0	1.21249	7.38666	6.27468	0	0
ENSMUST00000045838	Phldb1	0	-7.29121	2.07631	0.496878	0	0	3.70893	0	0	0	3.45943	0	0	0.0134416	1.44043	0.941222	0	0
ENSMUST00000110979	Pilra	0	4.48433	2.67878	0	0	-0.0638212	-0.536968	4.61082	0	-4.09692	0.888884	0.105802	0	6.85664	6.47208	7.52047	0	1.87338
ENSMUST00000058897	Pilra	0	-0.0921621	2.165	1.87117	0	0.105593	1.31199	0.958428	0	-0.445734	2.70321	2.05508	0	0.270048	0.93125	1.66813	0	4.23051
ENSMUST00000130460	Pilra	0	-0.00916771	0.549732	0.440731	0	0.281166	1.0194	0.655835	0	-4.9542	1.21112	-1.49476	0	4.92737	3.27943	3.55964	0	5.45286
ENSMUST00000110980	Pilra	0	0.217456	0.982944	0.856849	0	0.210801	1.29628	0.980765	0	-1.30197	1.72673	1.03791	0	-0.0257393	1.34188	1.0729	0	2.14548
ENSMUST00000110978	Pilrb1	0	0.0269861	1.40487	1.26263	0	-0.0194126	1.09045	0.869493	0	-0.831619	1.67633	1.18567	0	-0.38736	1.22968	1.42609	0	1.58228
ENSMUST00000164886	Pilrb2	0	-0.313972	1.82581	1.99587	0	0.0661799	0.778619	0.93846	0	-0.565631	2.01916	1.63253	0	0.224687	1.43805	1.77824	0	1.99733
ENSMUST00000033495	Pim2	0	-0.293685	1.08966	0.338894	0	0.675737	2.886	3.03193	0	2.74763	1.25872	3.84611	0	0.341069	1.52932	1.61754	0	1.28342
ENSMUST00000126715	Pim2	0	4.09832	2.48809	4.99282	0	0.786269	2.81836	3.06342	0	3.22431	1.6698	4.35248	0	0.157437	2.58578	2.86577	0	1.24384
ENSMUST00000002926	Pla1a	0	-0.488271	2.97078	-1.0311	0	-0.241263	3.69496	2.18817	0	-1.72972	2.6626	2.19616	0	0.705682	3.38641	3.63199	0	2.67878
ENSMUST00000121766	Plagl1	0	-0.65033	1.01239	1.02973	0	0	6.26581	0	0	3.92587	2.19616	4.20681	0	-4.07503	2.51896	0.906223	0	1.72972
ENSMUST00000121646	Plagl1	0	-0.0608237	2.27127	1.95847	0	2.95972	7.23548	3.89395	0	0	4.69508	0	0	-0.115937	4.23152	3.04028	0	0
ENSMUST00000056924	Plagl2	0	0.192774	1.75905	1.83781	0	0.0558049	1.61243	1.53654	0	0.118235	0.718866	0.903898	0	0.218512	1.25604	2.00967	0	0.191834
ENSMUST00000068166	Plagl2	0	1.12291	2.87705	3.03196	0	-0.181266	1.32424	1.48411	0	4.57584	4.70041	0.480627	0	-0.170014	4.80457	5.92866	0	0.275955
ENSMUST00000109795	Plagl2	0	-4.32373	0.754312	5.78681	0	7.03342	8.02366	10.1269	0	3.00513	3.56691	5.40418	0	4.35884	9.60304	10.028	0	0.727428
ENSMUST00000033941	Plat	0	-0.0388722	1.56466	1.23826	0	0	6.71333	6.78854	0	0	4.5037	3.98315	0	0.200925	4.27269	4.32254	0	0.280939
ENSMUST00000022212	Plk2	0	-0.223045	0.659713	-0.26276	0	-0.115405	3.63856	2.31522	0	-0.37524	1.06564	0.544042	0	0.0573792	2.89486	2.59942	0	0.37299
ENSMUST00000093801	Plscr1	0	0.0976999	0.963179	0.393743	0	0.403446	1.26657	1.55347	0	0.438335	0.962264	0.980573	0	0.710798	2.38095	3.37651	0	0.455069
ENSMUST00000153820	Pml	0	0.0556678	2.20751	2.16715	0	0.0957436	1.4735	0.527917	0	-0.110555	1.08599	0.265395	0	0.346786	3.685	2.8471	0	-0.192642
ENSMUST00000041209	Pml	0	0.855529	1.89037	1.274	0	0.141735	1.43576	0.222736	0	-0.187684	0.845826	0.0652269	0	-0.484974	2.18779	1.28051	0	-0.261827
ENSMUST00000149704	Poglut1	0	0.0839723	-0.333712	0.0839723	0	1.54971	1.96313	1.216	0	-0.242188	0.819078	0.710073	0	-0.0440438	1.64451	1.03264	0	0.689503
ENSMUST00000148093	Poglut1	0	0.488271	0.692827	0.597775	0	1.93427	2.94572	3.33028	0	-0.324176	0.71223	0.312863	0	-0.324239	1.55051	0.842641	0	-3.26498
ENSMUST00000175774	Pou2f2	0	0.806467	1.84697	2.15112	0	0.681023	2.02232	2.03869	0	-0.0580114	5.46457	4.97242	0	0.458437	1.68515	2.2226	0	6.0915
ENSMUST00000098679	Pou2f2	0	2.17804	3.10657	4.07064	0	1.24439	2.79759	2.26853	0	4.87493	10.3649	9.71025	0	1.41339	2.88994	3.3643	0	9.84697
ENSMUST00000130143	Ppfia3	0	-1.23217	3.93763	2.09009	0	-2.67878	6.92993	4.28405	0	-2.83621	5.52533	2.52134	0	3.31883	8.97932	7.00567	0	-0.341787
ENSMUST00000040056	Ppfibp2	0	-0.662299	1.03298	-0.0114065	0	-0.439219	2.31168	1.06326	0	-0.0862707	2.95149	2.21867	0	-0.246046	-0.186911	-0.48444	0	2.25759
ENSMUST00000171129	Ppip5k2	0	-0.444783	5.37632	2.61116	0	5.70496	5.83776	10.2554	0	5.69375	4.67495	5.65355	0	10.7279	3.56978	5.77321	0	-5.19298
ENSMUST00000167273	Ppp1r15a	0	0	7.63699	0	0	2.19616	5.42843	4.90588	0	0.178184	0.777853	0.11068	0	0.0822785	1.69996	0.72124	0	-0.197719
ENSMUST00000141691	Ppp1r15a	0	0	7.63699	0	0	2.19616	5.42843	4.90588	0	0.178184	0.781486	0.11068	0	0.0863864	1.70569	0.72124	0	-0.197719
ENSMUST00000025846	Ppp6r3	0	0.911513	0.703671	0.659506	0	-0.518921	-0.267233	0.0601085	0	-0.329148	0.609226	0.137438	0	0.952498	1.47877	0.799169	0	0.823093
ENSMUST00000149261	Prdx5	0	0.154253	3.15063	3.29418	0	-0.00312948	1.16119	0.811585	0	0.230891	0.809473	1.12287	0	-0.163738	0.73862	1.41502	0	0.744995
ENSMUST00000163762	Prr5l	0	-3.89395	4.6228	6.35464	0	-5.21051	2.49387	4.90579	0	6.71333	6.78854	3.56978	0	4.87493	6.25847	4.53974	0	4.16321
ENSMUST00000096029	Psd	0	0.905809	4.19635	3.02735	0	-0.00784373	3.34922	2.01732	0	0.930217	3.34889	3.41078	0	-0.183738	0.512936	0.295181	0	1.91339
ENSMUST00000173938	Psmd11	0	0.676376	1.18128	1.54816	0	0.468064	0.749836	0.973654	0	0.226549	0.686026	0.808258	0	0.03994	0.965996	0.946772	0	-0.0511564
ENSMUST00000173544	Psme1	0	0.726996	2.60208	2.26196	0	0.464949	1.65111	0.52936	0	-0.00196714	1.12231	0.799134	0	0.184439	1.77587	1.34315	0	0.358467
ENSMUST00000174791	Psme1	0	-0.203542	-1.47074	1.21986	0	4.55792	1.55376	0.640054	0	0.458707	1.19583	0.923484	0	0.280282	1.88019	1.65802	0	0.844418
ENSMUST00000174148	Psme1	0	0.24067	3.43298	1.96912	0	0.861714	2.87383	0.167712	0	1.27858	1.91798	1.59275	0	0.489347	1.99244	1.54434	0	0.799825
ENSMUST00000161807	Psme2	0	0.16266	1.12384	1.74188	0	0.215028	1.33133	0.814134	0	0.542655	0.854772	1.13473	0	0.17142	0.850409	0.800002	0	0.350328
ENSMUST00000161573	Psme2	0	0.560613	5.53353	6.15248	0	0.444147	2.96634	1.07148	0	0.538822	1.92664	0.854725	0	-0.600711	1.41762	1.12471	0	0.306672
ENSMUST00000162700	Psme2	0	2.88769	5.56177	5.08172	0	0.762855	2.92606	1.70981	0	0.895431	2.05268	1.81717	0	0.2531	1.80828	1.49447	0	0.347774
ENSMUST00000162496	Psme2	0	1.22952	3.61833	3.68745	0	-0.0899078	1.23348	0.437808	0	1.34888	3.06228	2.44676	0	0.210659	1.58613	1.25862	0	0.430957
ENSMUST00000159845	Psme2	0	0.703996	3.12382	2.15356	0	0.264438	1.55459	2.20066	0	-0.45916	2.43685	1.94702	0	-0.0788974	2.00651	1.73151	0	-0.0684892
ENSMUST00000111378	Psme2	0	-0.29452	3.69358	3.26025	0	-0.366649	1.00874	0.501742	0	4.38654	0.723768	5.07172	0	0.118633	1.07319	0.803846	0	0.216943
ENSMUST00000104958	Psme2b-ps	0	-0.347327	1.04967	0.553102	0	-0.0377556	1.18689	-0.625711	0	-0.201678	2.97681	1.99448	0	-0.619358	1.26758	-0.00869167	0	-0.212213
ENSMUST00000102852	Ptges	0	0.0689395	4.53115	5.4054	0	-0.24164	2.02534	1.87774	0	5.55197	7.72369	4.99788	0	-0.103648	1.98199	3.76943	0	0.609649
ENSMUST00000056046	Ptges	0	-5.53651	4.23388	3.25011	0	2.02128	1.57631	5.7913	0	2.19616	2.96537	2.67878	0	-2.67878	5.21396	6.39888	0	-0.758348
ENSMUST00000035065	Ptgs2	0	0.156041	6.96667	5.88549	0	0.450297	5.7415	3.89587	0	1.70225	3.84184	3.59052	0	0.608138	5.48233	5.12854	0	3.01728
ENSMUST00000020687	Pttg1	0	-0.152616	1.67628	-4.56747	0	0.0561211	1.65272	0.591211	0	0.0665628	1.11747	0.64307	0	-0.374201	1.31933	0.764953	0	0.0319006
ENSMUST00000101340	Pttg1	0	-0.220913	0.623819	0.406426	0	0.143994	7.18459	6.48667	0	0.954516	2.37358	1.56832	0	5.10239	6.57315	3.74418	0	-3.46447
ENSMUST00000029421	Ptx3	0	1.52418	10.6377	9.78061	0	0.129156	7.41662	5.88617	0	0	7.14209	7.18217	0	0	8.4689	8.5658	0	4.87493
ENSMUST00000075447	Pvrl2	0	0.528061	1.88023	1.42649	0	1.40315	5.22477	3.72499	0	2.47422	2.96828	3.41308	0	1.16727	4.13591	3.22751	0	-0.0498214
ENSMUST00000108450	Pvrl2	0	0.218261	1.78469	1.44012	0	-1.66283	4.2175	2.41387	0	0.718432	2.4163	1.94443	0	0.895226	4.38664	3.51439	0	-0.226537
ENSMUST00000085876	Pydc3	0	4.88824	8.04619	7.42201	0	0.418077	3.6711	2.36475	0	-3.76114	1.53799	0.882519	0	0.107143	2.83364	2.00693	0	-7.22273
ENSMUST00000097462	Pydc4	0	1.13564	8.57816	8.06957	0	2.83621	9.98601	8.8363	0	0	3.16993	2.67878	0	0.575121	8.24619	7.01171	0	0
ENSMUST00000150649	Pydc4	0	0.187599	4.05588	3.79066	0	1.33002	5.02867	4.05231	0	-0.482617	3.18284	3.12281	0	0.43854	4.1593	3.29088	0	5.52526
ENSMUST00000056071	Pyhin1	0	0.911445	2.85234	2.60784	0	-0.00046327	1.59718	0.840487	0	0.270293	2.06187	1.98684	0	-0.265303	1.3342	0.861884	0	5.12838
ENSMUST00000033900	Rab20	0	0.197763	1.62602	1.55092	0	0.31825	3.58462	2.79383	0	-0.150478	0.890478	0.2398	0	-0.16094	0.561668	0.0409166	0	1.29299
ENSMUST00000119797	Rabgef1	0	-0.114163	1.12411	1.14468	0	0.00661462	1.96026	1.57696	0	-0.113858	0.730022	0.865848	0	-0.0401383	0.775319	0.709733	0	0.329835
ENSMUST00000151766	Rai12	0	-0.394863	5.88354	0.810646	0	3.51671	3.73158	3.55093	0	-0.482617	2.19616	-0.201678	0	-1.72972	-1.72972	-1.72972	0	2.83621
ENSMUST00000028170	Ralgds	0	1.37825	2.98416	2.94196	0	-0.113721	2.55727	1.51905	0	0.287582	1.81034	1.8061	0	0.468115	-0.179141	0.203326	0	2.08365
ENSMUST00000113893	Ralgds	0	0.788875	2.70435	2.5962	0	0.198574	2.86782	2.24276	0	0.637543	1.76271	1.58884	0	0.475088	0.883475	1.48267	0	2.49452
ENSMUST00000137513	Ralgds	0	3.53474	6.47286	6.35833	0	0.781241	4.26864	2.75678	0	5.16153	5.35755	5.80158	0	0.512657	-0.578884	0.516089	0	2.62409
ENSMUST00000124647	Rapgef2	0	0.684847	4.08115	3.92405	0	0.544864	0.813808	0.763802	0	0.704796	0.944234	0.959739	0	1.07577	3.88346	3.6602	0	-0.302886
ENSMUST00000125048	Rasa4	0	0.0284226	2.32173	1.77564	0	-1.04156	3.65254	1.63877	0	-0.466443	2.95972	2.95972	0	-0.278393	0.999031	0.0223999	0	0.747382
ENSMUST00000130598	Rasa4	0	3.20575	5.62204	5.54314	0	1.72972	6.00614	4.39232	0	-1.72972	2.6626	0	0	-0.201611	1.08956	0.475137	0	0
ENSMUST00000168092	Rasgef1b	0	-0.317925	2.27999	0.750649	0	-0.41817	3.64536	0.974101	0	0.110344	1.57294	0.864298	0	0.177596	2.10638	0.792188	0	-1.26511
ENSMUST00000031276	Rasgef1b	0	-0.331088	1.85676	0.00221134	0	-0.247564	2.61811	0.526552	0	-0.816017	2.66438	1.45459	0	-0.445326	1.963	0.349614	0	4.14039
ENSMUST00000035842	Rassf4	0	0.168828	3.51235	2.50971	0	-0.0816744	1.65498	0.740919	0	-0.780731	3.3433	2.45607	0	-0.117477	0.387855	-0.0111778	0	1.28278
ENSMUST00000027688	Rassf5	0	-3.55344	-7.26236	1.12986	0	0	4.16321	1.72972	0	-0.845302	0.921609	-0.111348	0	-2.07337	3.91504	-1.87027	0	3.39721
ENSMUST00000094762	Relb	0	0.0482475	2.03987	2.02668	0	0.136723	2.11721	1.87923	0	0.779853	2.77626	2.68474	0	-0.0394437	-0.2119	-0.18823	0	2.25887
ENSMUST00000137615	Relb	0	-0.486101	1.88201	1.89816	0	0.683936	2.4611	2.2005	0	0.501007	2.49874	2.45344	0	-0.31417	-0.297291	-0.624158	0	2.49665
ENSMUST00000167812	Rgs1	0	-0.36846	-0.834928	-1.63478	0	-3.32226	2.40252	0.556502	0	-0.16724	0.603522	0.13671	0	0.0789995	1.66352	0.93201	0	0.998894
ENSMUST00000031347	Rilpl2	0	-0.425931	-0.722791	-0.795163	0	-0.3395	2.31966	1.79737	0	-0.130771	2.01063	1.74485	0	-0.0927064	1.64134	1.89839	0	0.775307
ENSMUST00000037035	Ripk2	0	-0.202196	2.04884	1.33805	0	-0.298869	1.53767	0.266293	0	0.193687	1.0839	1.22846	0	-0.0670654	1.33411	1.00508	0	0.141884
ENSMUST00000170586	Ripk2	0	0.351305	2.46036	1.80653	0	0.66361	1.81135	0.374718	0	-0.504794	0.87405	1.44579	0	-0.208366	1.43858	0.736041	0	-0.222689
ENSMUST00000131035	Rnf213	0	0.63336	3.59671	3.50027	0	0.318128	2.80324	1.80969	0	0.0475826	2.04309	0.651612	0	-0.31575	3.41625	2.26865	0	0.820842
ENSMUST00000093902	Rnf213	0	0.596566	3.67834	3.48837	0	0.144978	3.10572	1.86898	0	0.214207	2.17739	0.927858	0	0.0663548	3.63955	2.73622	0	1.15288
ENSMUST00000172235	Rnf213	0	0.476464	2.1277	5.32369	0	-0.152178	3.26686	1.82087	0	-0.424702	1.26693	3.89484	0	-0.422402	6.83046	1.16733	0	1.18429
ENSMUST00000161187	Rnf214	0	5.0873	6.06843	5.67994	0	4.14127	5.63558	5.16616	0	0.16609	1.04426	0.983763	0	0.732201	2.01728	1.04871	0	4.79054
ENSMUST00000137296	Rnf31	0	-0.202816	1.90485	0.662304	0	0.102141	1.03638	0.215923	0	0.494521	1.00955	0.520113	0	0.213464	2.13591	1.97769	0	0.426183
ENSMUST00000140178	Rnf31	0	0.481659	0.871656	0.855658	0	0.474255	0.971437	0.408597	0	0.62939	6.86623	4.25906	0	1.50258	1.68803	1.63508	0	0.311946
ENSMUST00000136419	Rpap1	0	0	5.39109	0	0	0.120252	-1.31744	-4.39232	0	0.303252	0.610216	-4.35884	0	1.37223	6.76733	1.19662	0	4.62598
ENSMUST00000034351	Rrad	0	0.0297623	1.26706	1.64835	0	-0.132704	2.97006	2.14311	0	-0.125392	1.94525	1.21569	0	0.24595	-1.03154	0.19568	0	5.48128
ENSMUST00000020970	Rsad2	0	-0.152881	6.3632	5.87195	0	-0.0817583	7.7039	4.66084	0	-0.597391	5.33348	4.06661	0	-0.348853	6.02881	4.877	0	3.0305
ENSMUST00000166174	Rsad2	0	0	10.3734	6.50079	0	0	6.60236	0	0	0	3.32911	0	0	2.19616	10.6537	3.2539	0	0
ENSMUST00000162036	Rsrc1	0	4.32373	10.3002	9.40589	0	0.0447697	1.03249	1.24061	0	0.0351375	4.75224	-4.61561	0	-3.74553	1.25859	1.3401	0	9.71433
ENSMUST00000038423	Rtp4	0	0.250789	2.68781	2.16622	0	2.07136	6.78168	5.37228	0	-2.22525	5.61894	3.93738	0	1.09751	6.74262	5.93368	0	3.96742
ENSMUST00000006956	Saa3	0	0.233912	2.80547	3.3316	0	0.0995241	9.61982	11.4833	0	0.291284	4.98708	8.69555	0	4.75236	10.3008	13.9459	0	7.64387
ENSMUST00000120087	Samd9l	0	0.298029	3.19503	3.07204	0	0.0292802	1.74425	1.07173	0	-0.229588	0.894045	-0.248108	0	-0.177473	3.03712	2.2871	0	0.612207
ENSMUST00000114239	Samsn1	0	-0.205853	2.10056	2.84089	0	0.406801	1.37917	1.7319	0	-0.00688817	0.807271	0.530269	0	0.859859	1.82431	1.34208	0	0.422
ENSMUST00000034022	Sap30	0	-0.154909	1.89156	1.35572	0	-0.125087	0.856471	0.147804	0	0.238975	0.917877	0.412238	0	0.0304174	1.64065	0.827185	0	0.551532
ENSMUST00000042808	Scarf1	0	0.0967865	1.67582	1.92256	0	0.139814	1.49722	1.35921	0	4.243	4.26761	4.31989	0	0.99234	5.95088	5.51455	0	3.95644
ENSMUST00000169909	Schip1	0	0.803813	3.28723	2.37026	0	0.483344	5.29139	4.62391	0	0	4.39232	3.92587	0	0.970888	2.81906	2.56641	0	-2.19616
ENSMUST00000017153	Sdc4	0	0.481075	4.49116	4.14369	0	0.345775	2.5822	2.86686	0	-0.0113402	1.89526	1.94696	0	0.115235	0.938425	1.21878	0	1.66505
ENSMUST00000103239	Sema6d	0	-4.28682	0.352401	5.28443	0	4.95706	6.3619	4.7174	0	3.66546	12.5266	11.1678	0	-1.04479	1.6684	0.561386	0	4.24793
ENSMUST00000022145	Serf1	0	-0.388432	-0.0781703	0.158439	0	0.177601	2.41854	1.73322	0	3.6815	3.91735	4.14873	0	3.97132	4.40836	3.91806	0	1.31421
ENSMUST00000167049	Serpina3f	0	4.35884	6.02168	9.99792	0	2.83621	9.31339	8.37003	0	0.106666	4.94383	3.00968	0	4.72664	3.74992	0	0	2.4771
ENSMUST00000121337	Serpina3f	0	4.8915	11.7214	11.8436	0	0.911068	2.48113	1.40014	0	4.37523	6.48643	6.35041	0	3.74992	10.8781	10.4304	0	4.84299
ENSMUST00000043315	Serpina3g	0	1.40822	3.81601	3.55795	0	0.327449	1.09721	0.950249	0	0.900604	1.99957	2.12199	0	0.127859	0.237381	-0.10553	0	0.713371
ENSMUST00000170628	Serpina3g	0	-2.23053	2.72008	2.98464	0	0.601274	0.965593	1.17541	0	0.677443	1.97701	1.95915	0	0.158413	0.635511	-0.023161	0	0.845888
ENSMUST00000041388	Serpine1	0	-0.0529877	1.39583	1.48602	0	0	8.23139	7.41066	0	-3.77427	2.88067	2.2685	0	-1.2621	2.03818	2.26694	0	0.182705
ENSMUST00000110428	Sgpp1	0	-0.455845	3.50375	3.77013	0	0	4.72664	3.98577	0	1.95816	1.12707	-2.96537	0	1.45548	-1.93113	-0.279744	0	3.9276
ENSMUST00000066279	Sh3bp4	0	0.144241	1.445	1.42425	0	0.333712	2.07566	2.60963	0	-2.28268	0.891	1.43511	0	0.00930832	0.804473	1.0695	0	0.440339
ENSMUST00000091903	Sh3bp5	0	-0.143306	1.44662	0.459681	0	-0.284236	1.66156	1.1075	0	0.402455	1.69689	0.685023	0	-0.253974	1.26856	0.661244	0	0.883615
ENSMUST00000129664	Sh3tc1	0	5.81043	6.56334	6.68963	0	-0.457345	1.73751	-0.748388	0	-0.0269492	1.51173	-3.82025	0	0.21668	-2.1443	-0.830889	0	0.937633
ENSMUST00000087241	Shisa3	0	0	10.5857	8.72176	0	-2.19616	5.44772	4.77082	0	3.45943	5.79693	5.93653	0	0	8.88985	10.1893	0	6.00788
ENSMUST00000120305	Shisa5	0	0.491149	4.82305	5.31697	0	0.169595	1.21785	0.227816	0	0.458585	4.68192	4.22769	0	-0.538254	1.2001	0.318346	0	5.71723
ENSMUST00000124432	Shisa5	0	3.1077	5.2517	4.60833	0	0.291224	1.77989	0.900464	0	-0.466443	0.640054	0	0	0.429709	1.18523	0.827332	0	-0.466443
ENSMUST00000128976	Shisa5	0	0	0	8.07345	0	0.365907	0.746263	0.752719	0	1.184	4.59314	3.77125	0	-0.39659	1.5174	1.27228	0	7.95674
ENSMUST00000099089	Siah2	0	0.193051	1.04833	0.780491	0	0.0860972	4.01061	-0.162175	0	0	3.74992	4.74693	0	-0.547428	-6.37174	-2.44919	0	0.905275
ENSMUST00000050029	Six1	0	-2.19616	6.82575	5.95348	0	-0.19502	2.6357	1.53233	0	0.545502	2.64967	2.44932	0	0.203177	0.817236	0.685636	0	0
ENSMUST00000118470	Skil	0	0.0230907	0.762184	0.398195	0	0.00885785	1.63767	1.0798	0	-0.314798	1.1443	0.931473	0	-0.245757	-0.085219	0.112096	0	0.610324
ENSMUST00000062219	Slamf7	0	0.20888	1.2311	1.38913	0	-0.0503971	1.19774	0.840472	0	0.566046	1.7175	1.59375	0	-0.31267	-0.90737	-0.854875	0	1.63378
ENSMUST00000138843	Slc11a2	0	0.0542156	1.79425	1.86337	0	0.00698562	1.87743	2.15158	0	0.00654844	0.674999	0.91615	0	0.10836	6.20775	6.90161	0	0.0799909
ENSMUST00000159230	Slc19a2	0	5.37031	9.68157	8.78315	0	-5.14579	-4.92618	0.103113	0	3.23324	3.53037	4.93542	0	3.95644	4.24793	8.31514	0	4.70449
ENSMUST00000138865	Slc25a22	0	0.710542	3.3785	2.05464	0	1.76572	4.32422	3.18701	0	0.507048	1.31055	1.2183	0	2.19616	9.08547	8.05503	0	0.852008
ENSMUST00000045702	Slc2a6	0	-0.26387	2.97174	3.02582	0	0.0555957	1.55568	1.20533	0	-0.0322693	1.86182	1.66783	0	-0.292698	0.487813	0.377521	0	1.74269
ENSMUST00000145742	Slc2a6	0	0.0797882	4.28246	3.3792	0	0.0244413	0.96435	0.353089	0	0.371162	2.00839	2.00693	0	-0.572036	0.643203	0.382947	0	2.06851
ENSMUST00000129835	Slc2a6	0	3.19839	6.85229	5.70323	0	0.120551	0.891336	0.621565	0	0.00988153	1.6701	1.51836	0	-0.344605	0.796881	0.320313	0	1.55987
ENSMUST00000073428	Slc39a4	0	0.0676847	1.50032	1.06359	0	-0.0285698	0.643603	0.383628	0	-0.149045	1.00672	0.564438	0	0.0149207	0.524586	0.638828	0	1.32169
ENSMUST00000107651	Slc44a1	0	-0.065546	1.49158	1.29913	0	-0.173482	0.682404	2.26951	0	-0.464962	0.66903	0.845653	0	-0.0770822	1.30486	1.52204	0	0.627649
ENSMUST00000108402	Slc6a4	0	0	4.62751	0	0	-0.0565441	1.63811	0.672829	0	-3.79532	3.19025	1.597	0	5.05908	4.36932	4.34734	0	1.79572
ENSMUST00000029297	Slc7a11	0	-0.334292	4.77729	4.68668	0	0.883544	4.21157	3.72782	0	0.824632	2.20473	2.05056	0	-0.0529139	0.143728	1.04707	0	0.99643
ENSMUST00000098816	Slc7a2	0	0.154573	5.55054	5.8511	0	4.6245	7.51354	8.14562	0	-0.315878	3.81269	3.84258	0	-1.34415	6.3969	6.10257	0	3.45943
ENSMUST00000057784	Slc7a2	0	0.724172	5.28092	5.24531	0	0.316684	7.59577	8.39556	0	-1.07115	6.00572	5.59649	0	-2.83621	-2.83621	1.97755	0	1.48444
ENSMUST00000117077	Slc7a2	0	-0.209989	5.64138	5.99414	0	0.28803	4.1215	4.251	0	0.446479	3.93095	3.9717	0	0.924344	5.31841	4.85076	0	5.0149
ENSMUST00000098371	Slco3a1	0	0.674291	4.38674	3.79629	0	-0.224868	1.9488	1.28768	0	-0.632948	0.944051	1.13508	0	0.241816	1.20363	0.775856	0	2.46981
ENSMUST00000107453	Slco3a1	0	-2.96537	5.00058	4.47868	0	0.0955407	2.39625	1.48437	0	-1.72972	1.44021	-3.92587	0	0.482617	1.62122	1.66659	0	1.47468
ENSMUST00000067443	Slfn5	0	0.323014	2.00015	1.94233	0	0.787275	5.76576	4.32845	0	0.0956641	2.96996	1.94921	0	0.474368	4.39695	3.50353	0	1.12251
ENSMUST00000130822	Slfn8	0	0.329636	4.16413	3.00778	0	3.80844	6.54723	4.25261	0	0.306672	1.13766	0.177085	0	2.4771	7.79297	6.71575	0	0
ENSMUST00000038141	Slfn8	0	0.230951	3.52129	3.13661	0	0.659716	3.757	1.99282	0	-0.372111	1.06964	-0.330076	0	0.104886	3.65354	2.80617	0	2.84586
ENSMUST00000108152	Slfn8	0	0.689014	3.07151	2.36303	0	0.722361	4.2322	3.16312	0	1.59342	1.95649	1.67905	0	8.60677	12.3195	11.2196	0	1.03016
ENSMUST00000092838	Slfn8	0	-0.290986	3.53888	3.31914	0	-1.03906	5.36935	2.52662	0	-0.252615	1.96291	0.497859	0	-3.6192	7.60135	6.43717	0	0
ENSMUST00000038211	Slfn9	0	0.150155	2.80778	2.26428	0	0.0481837	1.49937	0.428261	0	-0.474981	1.13633	-0.32294	0	-0.215806	3.22245	2.01699	0	0.0936309
ENSMUST00000165980	Slpi	0	0.061286	0.623795	-1.7444	0	0.207745	0.876493	0.763981	0	0.236735	0.736068	1.02632	0	0.494308	3.80785	4.58456	0	0.0826152
ENSMUST00000107803	Smc4	0	1.99956	1.59952	1.37454	0	-6.61185	0.982292	-0.229721	0	6.12648	6.0369	6.47391	0	-0.0859851	0.16605	-1.74202	0	1.73069
ENSMUST00000110179	Smox	0	0.322105	0.295984	0.736345	0	0.557003	2.92823	2.09151	0	1.25675	0.586768	1.90969	0	1.02815	1.3261	1.06166	0	5.36872
ENSMUST00000110183	Smox	0	-0.105621	0.836389	-1.27797	0	1.03686	3.18809	2.22516	0	2.96322	3.2299	3.61021	0	0.915773	0.433985	-0.0138221	0	6.23342
ENSMUST00000030709	Smpdl3b	0	-0.0794872	1.6643	1.76497	0	-0.113033	3.53554	2.89855	0	0	2.49893	3.2539	0	-0.25423	0.726399	1.16933	0	3.8781
ENSMUST00000095658	Sowahc	0	-0.623323	0.0216518	-0.418728	0	0.0478389	1.66147	1.79636	0	-0.24067	1.41228	1.77204	0	-0.13396	0.775846	0.520273	0	1.58242
ENSMUST00000153574	Sp100	0	0.347073	1.10691	0.701923	0	0.195261	0.972174	0.28658	0	0.0800577	0.855703	0.424241	0	-0.229783	1.8736	1.52223	0	0.361983
ENSMUST00000132641	Sp100	0	0.320024	1.3044	1.083	0	0.113557	0.986898	0.304224	0	-0.158462	0.899413	-0.0651846	0	0.14734	2.29613	1.73316	0	0.192647
ENSMUST00000054279	Sp100	0	0.434819	2.94647	3.02564	0	0.33274	1.48381	0.684311	0	-0.0769193	1.01777	-0.183372	0	0.215572	3.46332	2.72596	0	0.0846346
ENSMUST00000147552	Sp100	0	0.7595	1.7788	1.9753	0	0.248388	1.00308	0.520241	0	-0.751928	1.04203	-0.177948	0	0.181249	2.29503	1.64853	0	0.0735962
ENSMUST00000130727	Sp110	0	0.153053	2.81518	2.35207	0	-0.131038	1.58828	0.451431	0	0	1.72972	0	0	0.0316964	3.0525	2.37706	0	0.238661
ENSMUST00000143363	Sp110	0	-2.05166	2.93263	2.59871	0	0.852167	1.36253	0.263033	0	0.413413	0.851001	0.0950514	0	0.0946016	3.85904	2.71309	0	0.0885851
ENSMUST00000004473	Spic	0	-0.149262	1.778	-3.66455	0	0.491149	4.50692	5.22832	0	-3.71493	2.93495	1.51046	0	0.611347	-0.208836	0.90189	0	8.40627
ENSMUST00000166101	Spnb1	0	2.63778	2.75438	0.658569	0	0.585489	0.698708	-0.240315	0	1.72972	2.00486	2.06794	0	-0.35973	3.21163	3.04645	0	0.466443
ENSMUST00000136936	Sqstm1	0	0.0388142	5.8473	4.75767	0	0.119056	6.88471	0.949624	0	0.0111131	1.93883	-1.7389	0	1.08104	1.02379	0.752261	0	1.23914
ENSMUST00000102774	Sqstm1	0	-0.29884	1.33739	0.849714	0	-0.246362	3.88031	1.64468	0	-0.237919	0.76788	0.676522	0	-0.12088	1.3302	0.849373	0	0.689424
ENSMUST00000154805	Sqstm1	0	-0.120092	2.83897	2.04935	0	-0.442789	4.02986	2.54113	0	-0.120401	1.84831	1.87435	0	-1.22433	1.95274	0.698089	0	0.70626
ENSMUST00000015981	Sqstm1	0	-0.0996375	1.29387	0.97479	0	-0.192656	2.81349	1.42308	0	0.139594	1.82246	1.78033	0	-0.0400056	0.918394	0.451171	0	0.573473
ENSMUST00000160987	Srgn	0	0.857039	2.03074	2.94175	0	0.46655	0.967741	1.22416	0	-0.00475908	0.663163	0.220355	0	0.413085	2.13501	1.8778	0	-0.12642
ENSMUST00000092640	St3gal1	0	0.0353	1.74217	1.41142	0	0.30596	0.72765	1.00357	0	-0.423362	1.03941	0.874485	0	-0.181005	0.994672	0.968804	0	0.164165
ENSMUST00000070968	Stat1	0	1.01177	1.55876	1.83028	0	1.01757	1.44806	0.529047	0	0.0639361	1.36746	0.112224	0	0.63223	1.72494	1.34023	0	0.392108
ENSMUST00000105238	Stat2	0	-5.36531	2.72989	2.4947	0	4.49879	7.49771	6.21192	0	-0.616412	1.0671	-0.17986	0	0.180087	2.99185	2.68217	0	-0.794756
ENSMUST00000164569	Stat2	0	9.00329	10.0418	9.88816	0	2.19616	5.82537	1.37362	0	2.47422	4.69668	5.08294	0	-0.65564	1.86905	0.702373	0	-0.384558
ENSMUST00000085708	Stat2	0	0.843842	2.67113	2.49499	0	0.259376	1.99239	0.832477	0	0.630513	1.21578	0.587393	0	0.134719	1.85403	1.22568	0	0.16644
ENSMUST00000107357	Stat5a	0	0.779436	1.29125	2.27166	0	1.1532	2.92435	2.92141	0	1.24614	1.05094	1.38908	0	0.273642	1.19343	1.65288	0	0.247268
ENSMUST00000004145	Stat5a	0	-9.93872	0.7504	0.583382	0	3.98222	6.16666	6.44987	0	0	4.84935	3.78871	0	-0.123299	0.668727	0.463734	0	0
ENSMUST00000138083	Stat5a	0	-1.56211	4.85931	5.15916	0	-0.243956	3.83146	3.42189	0	0.835355	1.81159	2.83142	0	-0.303641	2.08824	2.47092	0	-0.201678
ENSMUST00000115421	Steap4	0	-0.0959774	1.9112	1.75074	0	2.14054	2.83023	7.70888	0	3.92587	5.27103	6.3877	0	0	3.71275	6.13688	0	3.2539
ENSMUST00000025918	Stip1	0	0.0016653	0.891348	0.770125	0	-0.0433169	0.600776	0.421969	0	0.185439	0.64918	1.05679	0	0.305174	0.86672	1.14374	0	0.0673149
ENSMUST00000163425	Stx11	0	0.182298	1.75981	1.14983	0	0.279016	1.18218	1.16786	0	0.2438	1.36799	1.2187	0	0.00793405	0.41892	0.631279	0	0.691608
ENSMUST00000027743	Stx6	0	-0.0205662	0.637156	0.248345	0	-0.020821	1.54774	0.945283	0	-0.134165	1.21645	0.712667	0	-0.0337447	0.691505	0.441043	0	0.212113
ENSMUST00000050000	Stxbp1	0	0.102438	0.810529	0.617762	0	0.48149	0.831832	-0.255489	0	0.15269	0.741062	0.567016	0	-0.415811	1.87312	1.22807	0	3.5147
ENSMUST00000120531	Stxbp6	0	3.03141	5.848	5.78305	0	0.157269	2.27783	2.31715	0	1.31055	1.5518	2.25385	0	1.11814	1.60396	2.53933	0	-5.03237
ENSMUST00000171475	Stxbp6	0	-3.07487	5.63355	-3.07487	0	0	8.03434	3.66546	0	-0.482617	3.3681	-2.67878	0	0.666734	2.0791	2.55541	0	0
ENSMUST00000140717	Synpo2	0	2.83621	6.59159	3.56978	0	-1.72972	2.83621	2.6626	0	-2.67878	1.1312	-4.87493	0	-0.0767187	2.62695	2.49328	0	0.747382
ENSMUST00000112502	Tank	0	-0.163801	2.5491	2.1782	0	-0.645821	2.65941	2.01652	0	-4.45495	3.31717	2.7176	0	0.234268	0.94382	0.996155	0	2.6819
ENSMUST00000078074	Tank	0	-0.33496	2.56776	2.02592	0	0.279105	8.20175	5.49211	0	-4.30536	1.50549	1.45852	0	0.0431414	1.01079	0.894497	0	6.15108
ENSMUST00000041633	Tap1	0	0.847684	2.23022	2.53857	0	2.17255	4.91525	3.44157	0	0.00313443	1.97874	0.346759	0	0.426261	1.45818	1.22922	0	0.530698
ENSMUST00000166853	Tap1	0	-3.71801	2.82869	2.60338	0	1.13163	2.23061	1.12939	0	0.0593059	0.727946	0.0451724	0	-0.0107367	0.925699	0.582748	0	-0.178835
ENSMUST00000172653	Tapbp	0	0.281257	1.06488	1.31555	0	0.219416	1.17427	0.451853	0	0.444658	0.86273	0.672405	0	0.105469	1.55622	1.23231	0	0.334505
ENSMUST00000114350	Tapbp	0	0.278262	0.706405	-0.784611	0	4.09584	5.8479	4.73444	0	4.28597	5.1164	5.24322	0	0.61234	1.2677	0.983625	0	-1.38303
ENSMUST00000125995	Tbcel	0	-0.0761562	-0.52391	-0.225076	0	-0.0530447	8.24071	5.24222	0	-11.4076	0.669396	-0.587702	0	0.436378	1.04487	0.289446	0	2.25796
ENSMUST00000093050	Tcf25	0	-3.95644	0.911603	0.785005	0	5.59645	6.35184	11.1332	0	11.2777	7.59346	11.4253	0	-0.0148431	0.815613	-0.0454781	0	0
ENSMUST00000114985	Tcf4	0	1.43369	0.753853	0.738671	0	1.27767	2.16989	0.509133	0	7.7514	3.66546	3.82553	0	4.52425	4.90703	6.4141	0	-3.95644
ENSMUST00000145791	Tcirg1	0	0.96381	3.91899	3.35808	0	0	5.98667	5.34018	0	-0.498366	5.07451	-4.39232	0	0.438344	1.73987	1.80463	0	3.92587
ENSMUST00000114836	Tcp11	0	0.973766	1.23135	-0.185503	0	-4.43467	1.57346	0.15771	0	1.72972	1.72972	0	0	-3.45811	2.7651	-3.74992	0	2.90727
ENSMUST00000102929	Tdrd7	0	-0.714482	1.26846	1.66761	0	0.0262227	1.03956	0.447514	0	0.852133	1.25337	0.638816	0	-0.421302	2.18713	1.79009	0	-0.112333
ENSMUST00000124501	Tex15	0	-1.72972	2.28424	6.46757	0	-0.195605	-1.36636	-1.84254	0	-0.579998	3.3389	-0.420817	0	1.06387	4.53788	4.18046	0	7.53445
ENSMUST00000031533	Tfec	0	0.526399	1.25312	1.29133	0	0.833548	-0.165438	0.537648	0	0.377798	0.839227	1.02079	0	0.525084	0.962552	1.2555	0	5.0961
ENSMUST00000059775	Tgif1	0	-0.120537	0.800321	0.645524	0	-0.370633	2.2916	1.53475	0	0.0266823	0.622852	0.344464	0	0.128335	0.631463	0.449928	0	0.448383
ENSMUST00000068063	Tgtp1	0	-1.05465	5.51425	6.40642	0	2.36207	3.99701	2.87424	0	-0.559322	1.53924	-0.174223	0	2.08598	5.3717	4.67636	0	2.96537
ENSMUST00000046745	Tgtp2	0	2.76186	5.44239	6.53017	0	1.96689	4.56859	2.97233	0	0.189829	2.48773	0.921877	0	1.27052	4.15157	3.34992	0	1.81408
ENSMUST00000128411	Tgtp2	0	5.35755	11.9141	13.9938	0	3.36017	4.46467	3.20567	0	2.81417	2.67833	1.60158	0	2.4771	4.69508	4.9542	0	6.34423
ENSMUST00000115342	Timp1	0	0.284916	1.57143	2.56379	0	2.74938	4.51239	7.73617	0	6.10071	4.4233	7.05716	0	3.16705	0.359115	6.21062	0	5.36608
ENSMUST00000029623	Tlr2	0	-0.0869625	3.14665	2.26799	0	0.662953	0.91912	0.673563	0	-0.0376965	0.982606	1.21042	0	0.181469	0.34384	0.621301	0	2.43873
ENSMUST00000034056	Tlr3	0	-3.41599	3.01084	3.47505	0	6.48208	4.30551	0	0	2.96537	3.2539	0	0	3.31118	0.680954	4.1565	0	0
ENSMUST00000060719	Tlr7	0	-0.424038	2.21173	1.45998	0	0.00463059	0.915856	0.278418	0	0.0396365	0.732143	0.490792	0	-0.347599	0.685336	-0.247079	0	-3.00493
ENSMUST00000094666	Tmem200b	0	0.640054	4.64583	4.47814	0	0	5.15587	0	0	0	4.40849	2.4771	0	-0.598817	3.07704	2.56891	0	0
ENSMUST00000167033	Tmem39a	0	-2.19616	-2.19616	-2.19616	0	1.99448	2.96825	1.88715	0	3.10032	3.09452	-2.83621	0	0.361626	2.16551	2.12896	0	0.837312
ENSMUST00000025263	Tnf	0	0.27566	8.02678	5.00784	0	-0.131049	4.26598	2.37588	0	0.0319439	4.63807	3.58209	0	0.0919263	5.50268	3.78783	0	1.92495
ENSMUST00000109792	Tnfaip2	0	-2.76721	3.37742	1.89728	0	0.478461	0.992629	-1.11131	0	0	0.982333	-0.280939	0	1.79835	3.99537	3.06224	0	4.20681
ENSMUST00000021710	Tnfaip2	0	0.128968	2.38824	1.26295	0	0.0750904	0.957298	0.277715	0	0.484446	2.26355	1.8884	0	0.0873672	2.37973	1.94945	0	2.15743
ENSMUST00000156003	Tnfaip2	0	-0.264138	2.52984	1.70774	0	0.083265	1.21609	0.576003	0	1.43177	3.49942	3.14251	0	-0.439832	2.97411	2.47854	0	2.52226
ENSMUST00000105527	Tnfaip3	0	-0.183687	2.06919	2.24406	0	-0.481279	5.75446	4.89275	0	-1.16539	1.69935	1.00057	0	-0.330736	1.83035	1.54182	0	7.74926
ENSMUST00000019997	Tnfaip3	0	-0.386794	2.92386	2.75536	0	0.222444	3.73182	4.59967	0	-0.419071	2.03689	1.24756	0	-0.119297	3.09611	3.28156	0	1.94996
ENSMUST00000154590	Tnfaip3	0	-0.160707	3.39802	3.70074	0	0.138026	4.00699	4.46459	0	-0.0585682	1.71174	1.186	0	-0.132501	2.14679	1.96419	0	2.18074
ENSMUST00000146388	Tnfaip3	0	-0.532984	1.99007	2.46468	0	1.6261	5.61345	6.50047	0	-0.644497	1.43134	0.439733	0	-0.276219	2.36244	1.84461	0	3.96443
ENSMUST00000030336	Tnfrsf1b	0	-0.343863	1.84646	1.65661	0	0.157069	4.25788	3.94356	0	0.701244	2.11661	2.64361	0	-0.21343	-0.563681	0.0494667	0	0.591717
ENSMUST00000060901	Tnfrsf9	0	2.19616	6.47208	7.67993	0	-0.982333	2.96927	6.3965	0	-0.376345	5.105	6.61757	0	-0.696081	-1.68968	0.313951	0	2.83621
ENSMUST00000046383	Tnfsf10	0	0.715385	8.77058	8.30338	0	1.01004	2.96645	1.71569	0	0.515888	0.851622	0.516299	0	0.293483	2.55166	1.61441	0	-1.09864
ENSMUST00000166244	Tnfsf15	0	-0.0533258	8.33809	7.31909	0	0.76921	13.6715	8.89064	0	3.45943	11.6201	10.8339	0	-0.0161744	10.6258	8.6354	0	8.12616
ENSMUST00000108886	Tnip1	0	-0.273216	2.20092	2.67383	0	0.126267	2.27357	2.64844	0	-0.14159	1.73917	1.67311	0	-0.0224391	0.557016	1.04196	0	1.40909
ENSMUST00000102730	Tnip1	0	-0.12589	2.34851	2.63068	0	-0.114716	1.78552	2.19876	0	-0.452969	1.23595	1.01825	0	0.00585892	0.47575	0.827871	0	0.856977
ENSMUST00000114236	Tnip3	0	-0.0156356	1.58352	3.01158	0	-0.656861	1.28747	2.89228	0	0.846972	3.88924	5.60014	0	0.338499	1.07324	2.81355	0	3.6241
ENSMUST00000131359	Tor1aip2	0	-0.211637	2.0623	1.64724	0	0.0808744	1.42142	0.890001	0	0.548894	1.02304	1.02199	0	0.302356	2.87699	2.21333	0	0.181696
ENSMUST00000128941	Tor1aip2	0	1.23355	3.03195	1.83415	0	-0.223293	1.5767	1.10998	0	0.905243	0.796503	0.640955	0	-0.0886795	2.24457	2.54173	0	1.95966
ENSMUST00000097526	Tor1aip2	0	0.0780907	1.63597	0.731401	0	0.847035	2.41926	1.45307	0	0.358947	1.10609	1.2545	0	0.106633	2.42707	1.81131	0	0.492083
ENSMUST00000065648	Tor1aip2	0	0.581326	1.67896	2.18998	0	-0.399166	1.48655	0.837156	0	-0.265514	0.654221	0.0330078	0	0.0763561	2.25786	1.44523	0	-0.000484178
ENSMUST00000122242	Tor3a	0	0.127567	1.41992	-0.806702	0	0.0421167	2.13869	1.24166	0	-0.0901192	2.07797	0.936399	0	-0.333928	2.69963	1.76078	0	0.525949
ENSMUST00000150557	Tor3a	0	-3.09522	2.82812	2.59317	0	-3.63846	3.69468	1.92692	0	-0.747382	5.04418	-0.0435992	0	-3.32911	6.93608	3.45943	0	3.39721
ENSMUST00000079625	Tor3a	0	-0.0679483	1.82474	1.5742	0	-0.129578	2.78664	1.3763	0	-0.167899	1.50739	0.515844	0	-0.289617	2.07892	1.08054	0	0.733313
ENSMUST00000098500	Tpbg	0	0.478863	3.56324	2.54839	0	-0.555117	4.47872	2.13623	0	1.72972	7.33314	3.92587	0	-0.60325	2.46272	1.12204	0	5.0132
ENSMUST00000118993	Tpst1	0	0.409671	2.21296	1.39039	0	0.588946	6.68326	0.510704	0	1.09771	2.64544	-0.333712	0	-4.18812	-2.36681	-0.0044789	0	0.728405
ENSMUST00000172159	Traf1	0	-0.254232	4.88246	4.35599	0	0.695705	5.36574	4.1344	0	-0.281749	4.37792	4.30176	0	0.108573	-0.367273	-0.534295	0	6.29447
ENSMUST00000129131	Traf1	0	-0.0520027	3.9547	3.46531	0	0.511466	4.58502	3.89698	0	0.132865	2.73822	2.60199	0	-0.080303	0.140771	-0.142603	0	4.2819
ENSMUST00000164457	Traf1	0	-5.7065	4.55981	3.86047	0	-0.192097	4.63726	3.48663	0	-1.1092	3.55896	3.19191	0	0.0636843	-0.101628	-0.0590592	0	7.98414
ENSMUST00000168557	Traf1	0	-0.271252	5.10317	4.04037	0	1.1861	6.04519	5.63279	0	0.707876	4.42708	4.18815	0	-0.0580138	-0.172069	-0.303304	0	3.74621
ENSMUST00000120784	Trafd1	0	0.24678	1.11446	1.0001	0	0.408483	1.86705	1.07737	0	0.595639	1.20964	1.19488	0	-0.0658469	1.06608	0.803793	0	0.294023
ENSMUST00000156158	Trafd1	0	0.491258	1.56711	1.37069	0	0.329987	1.75362	0.788338	0	-0.131181	0.729776	0.087851	0	-0.228399	0.911969	0.472848	0	0.258157
ENSMUST00000133138	Trafd1	0	-0.0304261	2.82652	2.2498	0	0.440271	2.06062	0.86609	0	-0.673873	0.590069	-0.233998	0	-0.0967954	1.22854	0.729556	0	0.313204
ENSMUST00000042312	Trafd1	0	0.51998	1.28044	1.34817	0	0.169538	1.42109	0.867336	0	-0.442657	0.644187	-0.00959213	0	0.00214931	1.12038	0.729787	0	0.157392
ENSMUST00000152265	Trafd1	0	-3.31018	2.74558	2.4878	0	1.61556	5.06773	3.80061	0	-0.276317	1.19387	0.134948	0	-0.321194	1.60394	0.854118	0	1.87571
ENSMUST00000059873	Treml4	0	-0.949019	0.616213	-0.444287	0	-0.198779	3.36492	1.66629	0	2.67878	1.72972	1.72972	0	0.14615	-0.672636	0.173921	0	3.27071
ENSMUST00000112053	Trex1	0	0.396312	2.37682	2.1236	0	0.238654	2.34606	1.58796	0	0.16429	1.94156	1.57495	0	0.168735	1.85921	1.67238	0	0.646492
ENSMUST00000106913	Trim21	0	10.5943	12.8359	12.8616	0	5.46402	7.64291	5.9394	0	0.798646	0.924119	0.39617	0	3.76817	5.5331	4.86383	0	1.19483
ENSMUST00000107895	Trim25	0	-0.176207	2.71846	2.9592	0	-0.591818	2.34996	2.26887	0	0.410556	1.1	1.24871	0	-0.28279	3.23039	-3.16098	0	-0.627339
ENSMUST00000076922	Trim30a	0	0.689074	2.6985	2.73569	0	0.983727	2.87418	2.75982	0	0.541083	1.25953	0.414648	0	0.0686452	3.83365	3.17545	0	0.698909
ENSMUST00000152397	Trim30a	0	-2.64983	3.91839	3.92679	0	1.20588	2.86302	2.72108	0	0.490934	0.952637	-0.0320384	0	-0.241796	3.47701	2.67289	0	0.846869
ENSMUST00000164410	Trim30b	0	3.70893	8.71776	10.049	0	0.806694	1.25992	2.00494	0	1.56398	1.76299	0.891	0	-0.357889	2.04762	1.07195	0	-0.263803
ENSMUST00000106828	Trim30c	0	1.20974	7.07285	7.0412	0	0.166251	4.18377	3.03357	0	0.0841743	1.90197	1.14047	0	0.360233	6.3778	5.77282	0	3.60542
ENSMUST00000071069	Trim30d	0	0.240402	3.25772	2.96323	0	0.234868	1.53872	0.859693	0	0.419682	1.43978	0.548434	0	0.0659832	3.76408	2.65078	0	1.50299
ENSMUST00000033211	Trim30d	0	0.80067	3.27734	3.16506	0	0.512036	1.17571	0.848784	0	0.124422	1.2186	-0.120557	0	-0.073236	3.36908	2.32127	0	3.56978
ENSMUST00000130663	Triobp	0	-2.13612	3.3348	-1.02525	0	-0.0138923	0.841779	0.908028	0	0.427244	1.07565	0.395572	0	-0.442525	1.8168	1.53787	0	0.0171651
ENSMUST00000115250	Tspan33	0	3.1544	3.29118	4.11681	0	-3.92587	-3.92587	-0.13716	0	-0.747382	1.72972	2.88045	0	-0.0816039	1.70512	1.3164	0	2.95972
ENSMUST00000020484	Txnrd1	0	-0.172771	0.646587	0.607245	0	0.302071	2.03597	1.81916	0	0.684353	1.59528	1.33716	0	0.1826	0.609384	1.10157	0	0.621575
ENSMUST00000170240	Txnrd1	0	0.235301	2.03095	1.67723	0	0.598131	2.64798	2.56194	0	1.85625	1.97989	2.23976	0	-0.161855	1.60349	1.08663	0	4.67793
ENSMUST00000031356	U90926	0	0.744316	6.57692	7.29412	0	1.72972	7.61424	9.10859	0	3.92587	4.20681	2.96537	0	0	6.63522	8.99258	0	-2.19616
ENSMUST00000171112	Ube2f	0	0.0453003	0.749177	0.944376	0	-0.062131	0.61378	1.07306	0	0.152055	0.642153	1.00689	0	0.364236	1.05937	1.37636	0	0.322999
ENSMUST00000102642	Ube2l6	0	3.27148	5.8395	4.69815	0	-0.435954	2.24024	0.414717	0	0.939567	1.23794	1.88421	0	-0.261163	1.90554	1.46908	0	0.333769
ENSMUST00000159150	Ube2l6	0	0.204556	3.48928	2.75909	0	-2.4771	1.86105	-1.99448	0	0.76921	3.6192	3.87983	0	0.645625	3.8881	3.48838	0	2.19616
ENSMUST00000028473	Ube2l6	0	0.0448445	1.1442	1.18582	0	0.0893649	2.13098	0.867975	0	-0.127942	3.86546	4.52714	0	0.190215	2.3478	2.09181	0	2.00183
ENSMUST00000164791	Upp1	0	0.407138	5.34264	5.64225	0	0.195691	1.40532	1.08583	0	-0.378765	0.978808	0.369749	0	-0.110226	0.755032	0.495134	0	0.877871
ENSMUST00000020677	Upp1	0	0	9.59009	11.0212	0	1.70789	3.6192	0.204556	0	-2.19616	0.640054	-2.19616	0	2.67878	6.13529	2.96537	0	0.488271
ENSMUST00000170444	Upp1	0	7.3953	5.47236	10.8964	0	0.530911	0.687861	1.638	0	-0.359115	1.5881	1.231	0	0	3.16993	6.13821	0	1.17658
ENSMUST00000032198	Usp18	0	-0.514794	4.36991	3.89423	0	0.107604	7.47495	5.58955	0	-0.643474	2.75225	1.07949	0	-0.469432	2.76959	1.68559	0	2.51007
ENSMUST00000060704	Usp25	0	0.222755	1.47247	-4.71627	0	-4.74789	1.17295	-4.66757	0	0.581551	0.683921	-0.219958	0	0.280827	1.5654	1.26007	0	0.0695813
ENSMUST00000115466	Usp9x	0	0.071595	6.46206	6.92117	0	0.981244	1.18963	1.60773	0	0.392836	0.876734	0.828982	0	-0.696104	6.95435	5.75586	0	0
ENSMUST00000021681	Vash1	0	0.25575	4.82589	-0.494902	0	0.76921	1.98848	3.78178	0	0.275987	2.68721	2.15414	0	1.52418	6.00445	6.04139	0	0.369312
ENSMUST00000029574	Vcam1	0	-0.0640376	4.74226	3.83564	0	-0.0271618	1.98811	1.30106	0	-1.72972	5.8001	2.059	0	-0.42528	0.896691	0.231914	0	0.553496
ENSMUST00000106493	Vcam1	0	-3.89131	2.94233	2.06745	0	-0.469068	1.62309	1.19677	0	0	2.19616	2.19616	0	-0.536596	1.91975	1.06288	0	0.14595
ENSMUST00000038193	Wdr59	0	-0.378312	1.78081	1.46097	0	-0.120728	1.49677	0.693954	0	0.30719	0.615633	0.786761	0	0.443273	1.18198	0.936654	0	0.125712
ENSMUST00000169703	Wdr75	0	0.473383	-1.90711	-1.56981	0	0	6.18738	9.26742	0	0.651985	0.65438	0.742819	0	0.439492	0.770358	0.761721	0	0.882741
ENSMUST00000172102	Wdr92	0	0.191262	4.24579	4.25347	0	0.0953235	3.04274	2.00746	0	-0.205914	1.18316	1.45993	0	0.20635	0.767538	0.925795	0	0.23168
ENSMUST00000094041	Xaf1	0	0.106358	2.26929	2.0523	0	1.72972	6.15355	4.76248	0	-0.841732	1.97197	1.03015	0	0.349634	4.94829	4.01976	0	2.19616
ENSMUST00000140842	Xaf1	0	1.26922	3.48258	2.85438	0	-0.492893	7.10777	5.91678	0	3.06793	5.17546	3.68444	0	0.339133	4.48202	3.70314	0	6.09011
ENSMUST00000142921	Xaf1	0	0.291618	3.73261	3.45272	0	1.38452	5.50146	4.24597	0	0.131144	2.28343	0.423541	0	-0.124952	4.07026	3.20227	0	2.11054
ENSMUST00000146233	Xaf1	0	0.249642	3.26458	2.90091	0	0.3745	4.73484	3.42326	0	0.125094	1.39316	-0.92457	0	0.411074	4.51623	3.58992	0	1.41471
ENSMUST00000151440	Xaf1	0	-0.346085	5.94702	5.77079	0	0.989313	6.61205	6.24073	0	2.82134	4.07965	3.48279	0	0.978151	5.57372	4.6646	0	2.94354
ENSMUST00000155480	Ywhaq	0	4.98361	8.37495	7.70343	0	-0.370403	3.9199	-0.356799	0	0.387008	1.98546	1.63172	0	4.80506	5.74184	5.73066	0	-0.52368
ENSMUST00000146802	Zbp1	0	-2.40605	4.78519	4.68707	0	1.92842	4.03018	2.68408	0	0.238661	1.85887	-1.7966	0	0.430631	4.37633	3.76052	0	1.30447
ENSMUST00000029018	Zbp1	0	1.49993	3.43306	3.6517	0	0.941445	2.72507	1.91437	0	2.47422	4.67816	4.39232	0	1.49128	4.96965	4.3792	0	0.439467
ENSMUST00000109116	Zbp1	0	0.663642	1.97697	2.455	0	0.649939	2.09165	1.33792	0	0.803171	1.11761	0.990174	0	1.40755	4.99908	4.59046	0	0.440976
ENSMUST00000087409	Zbtb46	0	-0.837935	0.619856	-0.258097	0	-0.86188	0.939079	-1.47548	0	0	3.07487	2.83621	0	-0.0354669	1.12728	0.782776	0	2.29339
ENSMUST00000036188	Zc3h12a	0	0.318395	2.90362	2.80693	0	0.381584	2.57347	2.8022	0	0.317679	2.34769	2.42133	0	0.142429	1.45719	1.53774	0	2.32251
ENSMUST00000114900	Zc3hav1	0	-0.0233769	0.933741	0.841981	0	-0.0418924	0.92141	0.409414	0	0.0851818	0.685291	0.0279558	0	0.158923	0.992379	0.723998	0	-0.0316158
ENSMUST00000099714	Zfp408	0	5.13507	5.48995	5.72808	0	-0.399012	0.878508	0.709292	0	1.93683	4.04579	5.03915	0	0.0447663	1.12823	0.333478	0	1.85476
ENSMUST00000115320	Zfp800	0	-1.41163	1.46433	1.46912	0	-0.123953	0.875563	-0.593916	0	0.173598	1.00189	1.09403	0	0.0928846	0.711803	0.188308	0	-3.68594
ENSMUST00000136029	Zmynd15	0	0.721037	2.08214	1.75482	0	-2.96537	3.77053	3.06986	0	-0.994362	3.17404	1.88398	0	-0.169867	-1.51833	-1.76163	0	0.932886
ENSMUST00000155281	Znfx1	0	-4.48426	3.91552	4.20949	0	-8.52397	2.37031	1.99885	0	0	9.35123	4.70576	0	0	10.9328	10.1316	0	-4.49859
ENSMUST00000048988	Znfx1	0	0.477888	2.14947	2.0644	0	0.262198	1.10908	0.462958	0	0.165496	0.625403	0.127612	0	-0.381566	1.49618	1.07175	0	0.555445
ENSMUST00000048222	Zufsp	0	-0.100349	6.3168	1.401	0	4.61555	5.96317	4.44208	0	-0.0798912	0.633115	-0.563225	0	-0.126059	1.55243	1.05525	0	0.286899
ENSMUST00000175775		0	-0.516681	8.13512	1.17951	0	-0.976407	2.7991	8.54921	0	-3.7043	3.56119	2.83544	0	-0.589376	1.22208	1.02729	0	0
ENSMUST00000175032		0	0.238946	0.719688	-0.423611	0	0.190691	0.64635	0.2853	0	0.456501	0.817372	0.405105	0	0.194649	1.35175	0.460478	0	-0.174645
ENSMUST00000174924		0	0.238781	0.71205	-0.427163	0	0.188296	0.642219	0.282755	0	0.456501	0.822898	0.40839	0	0.194649	1.35481	0.460478	0	-0.173089

## Sheet: DN Any 4
Supplementary Table 3 - Page 4 - LPS-treated, Down-regulated, any 4 cell types
Values are log2(fold-change from respective un-treated cell type)
		PEC Macrophages				Neutrophils				Mast cells				splenic DCs				Eosinophils
Ensembl Transcript ID	Gene Symbol	-IL10 -LPS	+IL10 -LPS	-IL10 +LPS	+IL10 +LPS	-IL10 -LPS	+IL10 -LPS	-IL10 +LPS	+IL10 +LPS	-IL10 -LPS	+IL10 -LPS	-IL10 +LPS	+IL10 +LPS	-IL10 -LPS	+IL10 -LPS	-IL10 +LPS	+IL10 +LPS	-IL10 -LPS	-IL10 +LPS
ENSMUST00000139122	1110003E01Rik	0	-0.749729	-1.77749	-1.58247	0	-0.488675	-1.10367	-1.24741	0	-0.322702	-0.724404	-1.28547	0	-0.483643	-0.717491	-1.33019	0	0.0821254
ENSMUST00000099434	1110018J18Rik	0	0.256579	-1.30334	-0.817515	0	-0.124653	-1.20945	-1.18853	0	-0.90581	-1.02698	-0.852578	0	0.225152	-1.17132	-0.979074	0	-0.382837
ENSMUST00000170615	1200014J11Rik	0	-1.13492	-5.38285	-5.38285	0	-0.914558	-4.48433	-0.818875	0	-0.724316	-1.30728	-0.114034	0	8.13556	8.58492	8.5112	0	-0.706155
ENSMUST00000039191	1810011H11Rik	0	-0.550094	-3.75145	-2.89064	0	-0.300497	-0.951351	-0.941447	0	-0.530212	-0.712862	-1.56815	0	-0.462733	-2.33315	-1.65997	0	0.108572
ENSMUST00000039173	2310035C23Rik	0	0.137148	-5.65275	6.71781	0	-0.692698	-5.6483	-0.0525355	0	1.23662	-5.5574	-4.74301	0	0.0121136	-5.1029	-0.710579	0	0.141169
ENSMUST00000010421	2610507B11Rik	0	0.336579	-1.21074	-1.04884	0	0.103695	-0.814438	-0.615745	0	-0.322986	-1.2287	-1.59516	0	-0.0119971	-0.734976	-0.527087	0	-0.0399315
ENSMUST00000143585	5031439G07Rik	0	0.0845497	-0.780439	-0.491058	0	0.160507	-0.768318	-0.529986	0	-0.116418	-0.65381	-1.21176	0	0.173985	-0.963962	-0.109342	0	-0.336022
ENSMUST00000064664	5430435G22Rik	0	-0.103961	-4.09479	-3.58462	0	-0.785303	-1.06437	-1.31835	0	-0.126594	-4.18464	-3.98296	0	-0.736392	-3.17313	-5.78316	0	-2.67878
ENSMUST00000064679	5430435G22Rik	0	-0.0556647	-4.02444	-3.21643	0	-0.0626355	-1.03736	-1.46437	0	0.0609349	-2.34793	-2.27925	0	0.293532	-3.25755	-3.1914	0	-1.52904
ENSMUST00000108951	6430548M08Rik	0	-0.209382	-3.1023	-2.30391	0	-0.0849802	-1.32216	-0.86583	0	-0.615459	-0.763474	-1.49994	0	0.172913	-2.29932	-1.93612	0	-0.845725
ENSMUST00000037990	6720456H20Rik	0	-6.33322	-0.950373	-0.538631	0	0.633439	-0.403449	0.263189	0	0.818433	-0.724518	0.447139	0	0.200245	-1.15949	0.211197	0	-6.91908
ENSMUST00000103019	Aatk	0	0.00382005	-2.58601	-2.02563	0	-0.366861	-1.66856	-1.95928	0	0.388314	-0.710228	-0.525843	0	-0.770955	-0.816578	-2.4682	0	0.0272068
ENSMUST00000079594	Abca3	0	-0.223648	-0.709008	-5.8771	0	-0.968105	-1.12785	-10.7783	0	4.91807	-3.39721	-3.39721	0	-0.467303	-1.75069	-2.03722	0	-0.506449
ENSMUST00000069511	Abcd2	0	-0.836525	-3.95664	-4.50204	0	-0.0965226	-2.08	-1.96151	0	-0.130326	-4.32301	-0.54384	0	-0.00949068	-1.39742	-1.81261	0	-0.204163
ENSMUST00000041053	Acaa2	0	-0.284859	-1.60014	-1.81793	0	-0.123928	-0.679364	-0.397888	0	-0.602326	-0.746321	-1.20912	0	-0.0936387	-0.969209	-0.828301	0	-0.183783
ENSMUST00000028944	Acss1	0	-0.430229	-1.20155	-1.44412	0	-0.168519	-0.634575	-0.654141	0	0.125279	-1.11918	-0.734777	0	-0.424288	-1.73512	-1.7883	0	-0.182671
ENSMUST00000171250	Acvrl1	0	0.0226662	-4.06116	-9.57269	0	0.624473	-0.639946	0.0221979	0	-3.32911	-3.32911	-3.32911	0	-4.48433	-4.48433	-4.48433	0	0
ENSMUST00000067880	Adam10	0	0.104296	-1.41145	-1.24974	0	0.00122189	-0.905002	-0.640523	0	-0.136562	-0.837734	-0.964616	0	0.302546	-1.23876	-0.848779	0	-0.0885124
ENSMUST00000087623	Adamts10	0	-0.428618	-0.6097	-10.6419	0	-0.596476	-0.730152	-1.38062	0	-0.762537	-0.696237	-0.764292	0	-0.343174	-1.07581	-1.11275	0	0.362028
ENSMUST00000015994	Adamtsl4	0	1.19608	-6.00059	-2.86297	0	0.574042	-4.19818	0.794154	0	1.6139	-1.76516	0.264419	0	0.649882	-1.78546	-2.07165	0	-0.81482
ENSMUST00000114340	Add1	0	-0.0616518	-0.880114	-0.628515	0	-0.116705	-1.10545	-0.93829	0	-0.534604	-0.777613	-1.30338	0	-0.115178	-1.39281	-1.02656	0	-0.256408
ENSMUST00000111741	Add3	0	-0.832183	-8.29117	-2.93264	0	-0.512536	-3.89162	-2.66483	0	-1.93947	-2.35712	-2.47404	0	0.738804	-5.97107	-5.97107	0	0.00507532
ENSMUST00000021726	Adssl1	0	-0.462714	-1.46753	-2.06572	0	-0.240883	-0.720213	-0.742968	0	-0.700501	-0.836175	-1.60075	0	0.146496	-1.85653	-1.69211	0	-0.0533819
ENSMUST00000026795	Alox5	0	-4.36687	-1.73774	-1.91401	0	0.000112158	-1.45286	-1.29748	0	-0.935024	-1.19951	-1.86336	0	0.16721	-0.611258	-0.324998	0	-0.0299734
ENSMUST00000060918	Amz1	0	-0.117898	-1.72783	-1.83522	0	-0.595843	-6.8006	-3.47149	0	2.48567	-3.16993	0.289507	0	0.0260566	-4.81218	-4.45209	0	0
ENSMUST00000004208	Angptl2	0	0.0530145	0.344281	0.0542466	0	-0.368282	-3.63947	-3.10566	0	-0.462445	-1.64282	-2.34054	0	0.4381	-4.13963	-3.32585	0	-3.71493
ENSMUST00000022875	Ank	0	-0.272495	-1.28234	-1.96629	0	-0.324332	-1.45969	-1.68977	0	-1.07431	-0.790606	-1.56477	0	-0.08767	-1.41454	-1.56766	0	-0.696717
ENSMUST00000044359	Ankrd44	0	-0.277271	-0.881504	-0.829123	0	-0.177521	-0.946333	-1.32177	0	-1.17021	-0.904525	-1.97555	0	0.235564	-0.934673	-0.859701	0	-0.0579102
ENSMUST00000025561	Anxa1	0	-0.340009	-0.733389	-1.18981	0	0.0196194	-1.72275	-1.34361	0	-0.389667	-0.595425	-1.11491	0	0.31579	-0.933148	-0.750226	0	-0.0759975
ENSMUST00000154591	Anxa2	0	0.421872	-0.780643	0.233635	0	0.679331	-1.41171	-0.165576	0	0.286593	-1.80006	-3.14522	0	0.320011	2.11726	2.00827	0	-0.791612
ENSMUST00000112586	Apobec1	0	-0.194619	-3.47714	-2.43059	0	0.166299	-5.33009	-1.45655	0	0.0295456	-0.628428	-4.29418	0	-0.304952	-1.89952	-1.85905	0	0.684694
ENSMUST00000020161	Arg1	0	1.4114	-1.30446	1.26092	0	1.21692	-0.973766	3.88425	0	-0.33407	-1.18811	-2.04716	0	1.44706	-0.990089	-0.242371	0	-2.67878
ENSMUST00000036176	Arhgap39	0	-0.322654	-1.92282	-2.11793	0	-0.218455	-2.13452	-1.08018	0	0.237194	-0.784986	-0.500487	0	-0.311139	-1.01263	-1.10658	0	-0.131832
ENSMUST00000039476	Arhgef11	0	-5.36608	-0.782831	-1.44021	0	0	4.11681	9.10431	0	-6.36083	-9.9306	-5.14473	0	-0.0960762	-1.14087	-1.24853	0	-3.51671
ENSMUST00000004684	Arhgef18	0	-0.465893	-1.34271	-1.46971	0	-0.426311	-1.54062	-1.59303	0	-0.566501	-0.696224	-1.06365	0	-0.36221	-1.09902	-1.08606	0	-0.170977
ENSMUST00000055159	Arl11	0	-0.376609	-2.54298	-2.04637	0	-0.422609	-1.30088	-1.3655	0	-0.698689	-0.935065	-1.80031	0	-0.126186	-1.86456	-2.20889	0	-0.202022
ENSMUST00000159814	Arl4c	0	-0.30977	-1.19076	-1.61678	0	-0.252605	-1.5385	-1.55003	0	-0.466705	-1.80907	-2.42628	0	0.0493089	-0.630632	-0.157469	0	-0.304171
ENSMUST00000138722	Arpc4	0	2.16266	-9.13488	-3.60961	0	-1.91527	-0.781323	-6.89888	0	0.466022	-4.64533	0.780033	0	0.205163	0.634372	0.457745	0	-0.639067
ENSMUST00000032995	Arrb1	0	-1.01302	-3.6755	-0.165164	0	-0.134809	-7.51111	-1.2364	0	-0.26914	-0.895398	-1.31532	0	-3.45652	-6.13529	-6.13529	0	0.234744
ENSMUST00000098266	Arrb1	0	-0.419672	-1.6697	-1.98272	0	-0.536092	-1.49823	-1.44952	0	-0.278417	-0.9947	-1.33439	0	-0.00410012	-1.7318	-1.65226	0	-0.108722
ENSMUST00000099356	Arrdc3	0	-0.30482	-3.14824	-3.27083	0	-0.0959075	-2.03408	-1.45584	0	-0.192133	-0.686803	-0.450804	0	-0.403413	-1.54898	-1.49498	0	-0.548549
ENSMUST00000080882	Atp1a3	0	-0.176001	-0.924718	-1.33615	0	-0.421453	-2.07707	-1.97775	0	-0.258121	-1.22193	-0.974957	0	-0.0887884	-2.51365	-2.05904	0	-0.170567
ENSMUST00000177074	Atp2c1	0	-0.210734	-6.26581	-6.26581	0	0.26536	-6.12461	-0.131205	0	-4.89506	-5.38703	-5.18744	0	0	0	0	0	-4.65075
ENSMUST00000029900	Atp6v0d2	0	-0.218594	-2.70057	-3.28979	0	-0.364136	-1.19878	-1.21329	0	-0.126872	-0.928767	-1.07173	0	-0.35758	-1.0128	-2.33976	0	-4.2168
ENSMUST00000166347	Atp8b2	0	-0.441838	-3.51671	-0.131417	0	-3.53458	-5.20843	-3.35097	0	0.390539	-0.685072	-0.394689	0	-1.64752	-7.55018	-1.41085	0	-2.38596
ENSMUST00000166682	Atxn2l	0	2.47391	0.112197	-2.63667	0	-2.92772	-3.64311	-2.83946	0	-5.51967	-0.835073	-5.65857	0	-1.55233	-0.610245	-0.436937	0	-2.83621
ENSMUST00000161047	BC055004	0	2.56148	-5.26164	1.03242	0	1.83534	-1.48305	-0.325384	0	3.48767	-4.48433	-0.321119	0	2.63609	-7.57565	-7.57565	0	-0.160598
ENSMUST00000015547	Bmx	0	-1.23956	-7.71164	-7.71164	0	-0.542884	-3.97872	-3.65101	0	0	-2.19616	-2.19616	0	0.468585	-6.97614	-2.30289	0	0
ENSMUST00000112265	Bmx	0	-1.23956	-7.71164	-7.71164	0	-0.547422	-3.98511	-3.6574	0	0	-2.19616	-2.19616	0	0.468585	-6.97614	-2.30289	0	0
ENSMUST00000061483	Bmyc	0	-0.372142	-1.99833	-2.63095	0	-0.300615	-0.780468	-1.21145	0	-0.0562406	-1.01866	-1.45197	0	-0.203434	-1.79114	-1.88899	0	-0.0950514
ENSMUST00000022634	Bnip3l	0	-0.419514	-1.91553	-1.89559	0	-0.421145	-0.972543	-1.16972	0	-0.367004	-0.686483	-0.988585	0	-0.152964	-1.20603	-1.11832	0	-0.0780625
ENSMUST00000065080	C2cd2l	0	-0.273275	-1.62206	-1.01987	0	0.0608794	-0.802545	-0.417617	0	0.523855	-0.859324	-0.407647	0	0.0681098	-1.07006	-0.658369	0	0.111101
ENSMUST00000124073	Cadm1	0	0.146569	-5.3787	-0.880105	0	-0.640054	-2.83621	-2.83621	0	-2.94804	-3.38256	-6.84199	0	-2.19616	-2.19616	-2.19616	0	-3.45943
ENSMUST00000118365	Card6	0	-0.0527689	-1.64269	-0.780898	0	0.000677947	-1.52698	-1.08466	0	-0.782951	-1.19553	-2.27958	0	-0.1351	-1.03165	-0.830577	0	-0.434468
ENSMUST00000100021	Carns1	0	-1.03901	-1.45228	-3.51611	0	-0.411692	-3.08281	-2.55023	0	-5.18351	-0.686641	-1.84479	0	-0.0762667	-0.759437	-1.33039	0	-0.138921
ENSMUST00000057325	Ccdc125	0	-0.319612	-1.89805	-1.00567	0	-0.318505	-1.3369	-1.38171	0	-1.94041	-2.3065	-2.3065	0	0.0121103	-1.12821	-0.974692	0	-0.131537
ENSMUST00000061050	Ccdc80	0	-0.347268	-5.45294	-4.51637	0	0.0760561	-10.023	-10.023	0	-4.45495	-4.45495	-0.168123	0	2.70549	2.24389	3.14896	0	-4.09146
ENSMUST00000019248	Cd22	0	-0.0904736	-1.06319	-1.07451	0	5.56362	0.511503	-0.179196	0	-0.477741	-0.7013	-1.61382	0	-0.624623	-10.7461	-0.861988	0	-0.848248
ENSMUST00000045075	Cd300ld	0	-0.0272238	-1.77347	-1.30024	0	0.543913	-1.497	0.0484887	0	-0.124239	-0.905378	-0.913704	0	0.733096	-2.5317	-0.291525	0	0.291719
ENSMUST00000106561	Cd300lf	0	0.508858	-1.43023	-1.00256	0	0.0742738	-0.721215	-0.536482	0	-0.332691	-0.820704	-1.2833	0	-0.17913	-5.62417	-5.4576	0	-0.00278561
ENSMUST00000038845	Cd53	0	0.09482	-0.93538	-0.769969	0	0	0.746889	0.556913	0	0.830705	-0.639614	0.422617	0	0.820596	-0.917086	-0.292009	0	-0.986524
ENSMUST00000110701	Cdan1	0	-0.425274	-3.23956	-1.75972	0	-0.294147	-1.62775	-1.84914	0	-0.0215057	-0.690869	-0.702352	0	-0.747433	-1.44294	-1.18479	0	0.218407
ENSMUST00000028804	Cdc25b	0	-0.117772	-6.87187	-1.04331	0	0.592448	-1.00282	-0.511403	0	-0.542541	-4.70576	2.82089	0	-0.306937	-2.06747	-6.30322	0	-0.111728
ENSMUST00000021592	Cdca7l	0	-0.678546	-3.24534	-3.36028	0	-0.0457211	-0.685384	-0.722748	0	0.569911	-1.16023	-0.189264	0	-0.014698	-1.57929	-1.3321	0	0.151259
ENSMUST00000030763	Cdk14	0	0.107758	-1.58238	-1.0998	0	0.301244	-1.05986	-0.762411	0	-0.109961	-1.3543	-2.29802	0	-0.154362	-0.786402	-0.978673	0	0.0899919
ENSMUST00000044672	Cdk19	0	-0.335472	-1.77046	-2.13223	0	-0.0984333	-1.90892	-0.631915	0	-0.684873	-0.643563	-1.20982	0	-0.287537	-0.958257	-0.719387	0	-0.0392548
ENSMUST00000098013	Cdk5rap2	0	-0.616701	-1.4773	-0.968452	0	0.198955	0.280381	0.0515557	0	0.145244	-0.795593	-0.794122	0	-0.556485	-1.63326	0.0926719	0	-1.08229
ENSMUST00000098666	Ceacam1	0	-0.340842	-2.89028	-1.49506	0	-0.0605557	-0.986428	-0.659199	0	-2.54514	-0.588761	-0.477005	0	-0.203258	-1.7296	-0.709591	0	0.143611
ENSMUST00000039994	Cep250	0	-4.87861	-4.58854	-5.62071	0	5.5213	5.65247	-0.407827	0	-0.222859	-4.11681	6.37159	0	2.00773	-8.89868	-4.25945	0	-4.93903
ENSMUST00000148269	Cept1	0	-5.10534	-0.613122	0.850898	0	-0.246165	-10.6702	-0.218007	0	0.524808	-0.894351	0.294735	0	3.89395	4.16321	0	0	-4.97637
ENSMUST00000000327	Clec10a	0	0.792704	-0.218975	-4.65355	0	0.17614	-1.68804	-2.17214	0	0.749422	-4.32227	-0.766455	0	0.186283	-5.14047	-7.50722	0	-2.67878
ENSMUST00000102571	Clec10a	0	-0.806349	-5.3721	-5.32972	0	-0.435473	-1.98578	-2.33703	0	-2.48747	-1.61279	-2.11699	0	0.0853925	-8.95327	-7.76491	0	-2.33379
ENSMUST00000117173	Clec4a3	0	-0.146624	-4.55321	-4.1324	0	-2.83621	-2.83621	0.733563	0	-0.157437	-0.640054	-0.359115	0	0.294985	-3.49212	-0.759507	0	2.4771
ENSMUST00000112076	Clec7a	0	-0.321716	-1.60817	-1.73346	0	0.189976	-1.9271	-2.25664	0	-0.203039	-0.836234	-0.950379	0	-0.420815	-1.81929	-2.53001	0	0.517265
ENSMUST00000123580	Clk1	0	6.07862	6.63003	6.60843	0	5.91244	-2.08201	-3.32911	0	0.200268	-11.1004	-4.79546	0	0	-1.72972	0	0	-0.824729
ENSMUST00000123874	Coro1b	0	-0.660636	-3.64819	-0.441069	0	0.53858	-4.90769	0.487483	0	0.242534	-2.43078	0.228975	0	-4.99304	-1.73209	-0.560172	0	0.60114
ENSMUST00000025835	Cpt1a	0	-0.112555	-0.906935	-1.30953	0	-0.226986	-0.832343	-1.04286	0	0.395532	-0.821496	-0.633559	0	-0.0555912	-0.604796	-0.753284	0	-0.287012
ENSMUST00000053355	Creg2	0	0.176186	-1.58387	0.859505	0	-0.0196511	-5.93074	1.03809	0	0.130326	-1.23657	-0.289507	0	1.24321	-2.58231	0.109754	0	0
ENSMUST00000097816	Crocc	0	0	4.35884	3.74992	0	-0.337673	-5.34571	-5.03085	0	0.0988783	-0.894825	-6.26315	0	-5.1007	-5.95999	-5.35269	0	-3.30337
ENSMUST00000025523	Csf1r	0	-0.225233	-0.717785	-0.8756	0	-0.338775	-0.794085	-0.753842	0	-0.313077	-1.79036	-1.5416	0	0.187971	-3.68898	-2.03053	0	0.90531
ENSMUST00000079284	Csnk1e	0	-5.93074	-5.93074	-5.93074	0	-5.43093	-1.00662	-5.43093	0	-0.19281	-6.18216	-5.33742	0	3.22472	-5.74868	-0.125009	0	-1.10427
ENSMUST00000030839	Ctnnbip1	0	-0.0344001	-1.2153	-0.933643	0	-0.277695	-2.66321	-2.18446	0	-0.330098	-1.2613	-1.20493	0	0.336857	-0.543221	-0.732669	0	-0.653132
ENSMUST00000064165	Cx3cr1	0	-0.593844	-2.8344	-4.01181	0	-1.01785	-0.847003	-1.63879	0	-0.0829517	-1.18639	-2.20935	0	-0.145259	-1.96728	-1.55114	0	2.76622
ENSMUST00000142893	Cxcr4	0	-0.291419	-6.91787	-7.12514	0	-0.262548	-1.13707	-1.27223	0	-3.86554	-1.04961	-1.53223	0	-0.0324929	-1.72034	-1.53794	0	0.157045
ENSMUST00000027356	Cyp27a1	0	-0.532262	-1.64117	-2.09801	0	-0.666125	-1.50564	-2.51592	0	-2.01066	-4.20681	-0.280939	0	-0.862696	-2.09391	-3.32207	0	-0.852008
ENSMUST00000064493	D930048N14Rik	0	-0.622936	-10.3106	-10.3106	0	-5.11499	-5.81444	-5.24243	0	-0.91041	-1.11978	-2.52238	0	-1.19182	-9.58977	-9.58977	0	-0.648406
ENSMUST00000080880	Dab2	0	1.56583	-1.08083	1.25558	0	0.346698	-1.67333	-0.645645	0	0.880893	-2.08733	-0.379323	0	1.02935	-3.17491	-1.11401	0	0
ENSMUST00000110663	Dab2	0	1.62181	-0.954737	1.19603	0	0.68776	-0.743519	0.244609	0	-0.0282548	-1.19846	-0.182529	0	0.744368	-1.91545	-4.47023	0	-3.39721
ENSMUST00000045593	Daglb	0	-0.265236	-2.61295	-2.48148	0	-0.694134	-2.19155	-1.79151	0	-0.223793	-0.647994	-0.394783	0	0.375259	-1.9418	-1.44935	0	-0.234307
ENSMUST00000096433	Deptor	0	-0.225866	-1.86669	-2.71374	0	-0.348241	-1.53661	-1.54802	0	-1.33274	-1.70923	-2.5798	0	-0.817902	-2.25857	-2.32892	0	-0.362972
ENSMUST00000089925	Dgkg	0	-3.8439	-5.57362	-0.599159	0	-0.24559	-0.861285	-1.21087	0	-0.887714	-1.06655	-1.13935	0	-0.129116	-2.12965	-2.00965	0	0.0416428
ENSMUST00000063690	Dhrs9	0	0.460696	-2.79604	-2.1381	0	0.152771	-2.78845	-2.06292	0	0.427882	-1.75993	-1.53948	0	0.179571	-0.675055	-0.568962	0	-0.12664
ENSMUST00000174366	Dhx16	0	6.13417	0.86363	0.131346	0	-0.20265	-9.68791	-4.61622	0	0.383466	-1.393	-0.394484	0	1.19289	-9.1302	-0.484318	0	-4.69196
ENSMUST00000082432	Dio2	0	-0.448778	-3.1578	-3.5229	0	-0.0261032	-0.827207	-0.67437	0	0.137931	-1.59886	-0.937171	0	0.137245	-2.16859	-2.80744	0	0.0315051
ENSMUST00000129785	Dna2	0	-0.160564	-4.40849	-0.699566	0	-0.0418556	-0.95603	-1.16535	0	1.22606	-0.680499	-0.18935	0	-1.03948	-4.69093	-4.9316	0	0.582553
ENSMUST00000075836	Dock7	0	-0.301801	-0.766233	-0.856214	0	-0.203608	-2.2473	-0.438638	0	-0.22325	-0.640532	-0.434092	0	-0.352767	-1.32242	-1.2297	0	-2.67878
ENSMUST00000091672	Dusp22	0	-0.323992	-1.3684	-1.17556	0	-0.248441	-0.657399	-1.25009	0	-0.157437	-2.3536	-2.3536	0	-0.117232	-1.0551	-0.395671	0	0.488271
ENSMUST00000066312	Dusp7	0	0.0100766	-7.26701	-0.00678043	0	-0.209432	-1.04648	-0.812058	0	-0.0976334	-0.988678	-0.848097	0	-0.136707	-1.09453	-0.814198	0	-0.0541797
ENSMUST00000040677	Eepd1	0	-0.318495	-4.09496	-3.24663	0	-0.196355	-1.64311	-0.939902	0	-0.603549	-1.00375	-1.53798	0	0.248108	-0.877569	-1.43811	0	-0.307723
ENSMUST00000111178	Efr3b	0	0.0360508	-5.20168	-2.2638	0	0.852008	-2.4771	-2.4771	0	-5.58115	-1.86104	-2.0032	0	-3.97213	-7.59133	-7.59133	0	0
ENSMUST00000084289	Eif2c4	0	-0.308029	-2.01768	-2.09396	0	-0.983534	-1.16907	-2.13489	0	-0.308869	-0.766219	-0.81816	0	-0.520299	-1.62393	-2.09128	0	-0.688253
ENSMUST00000046977	Eltd1	0	-0.092016	-7.4497	-7.4497	0	-0.00500167	-0.754459	-0.529274	0	-3.6192	-4.39986	-1.14596	0	0.0416769	-1.71255	-1.67328	0	-0.855738
ENSMUST00000163711	Emilin2	0	-0.466347	-5.82086	-5.16872	0	-0.074331	-2.45724	-0.853365	0	-0.96323	-2.32646	-0.845762	0	-2.8111	-8.02685	-4.0704	0	0.0951744
ENSMUST00000032330	Emp1	0	-0.158296	-1.76015	-1.97446	0	-0.200766	-1.40341	-0.876873	0	-0.114851	-1.7049	-2.27705	0	0.249397	-0.68763	-0.677292	0	-3.26248
ENSMUST00000111024	Enah	0	-0.676507	-4.58213	-4.17916	0	0.33982	-3.19948	-1.74588	0	0.250176	-0.693914	-0.514764	0	0.834151	0.178418	-0.550502	0	-0.640864
ENSMUST00000072841	Eno3	0	-0.363663	-0.288805	-0.298769	0	-0.179396	-4.46101	-4.49859	0	-9.24255	-4.37605	-0.315319	0	0.276956	-1.24613	-0.771182	0	-4.80459
ENSMUST00000109576	Epb4.1l1	0	-0.103489	-1.68951	-1.58634	0	0.439733	-3.51671	0.46906	0	-0.100845	-2.64639	-1.12515	0	-0.188081	-6.19955	-6.19955	0	-0.50805
ENSMUST00000100841	Eps8	0	0.716023	-3.00065	-2.43081	0	0.061236	-2.67724	-1.55718	0	2.57587	-4.93575	0.301445	0	0.307481	-2.20683	-2.78255	0	-0.26028
ENSMUST00000058210	Eps8	0	0.101171	-1.93075	-2.07542	0	0.377689	-1.37747	-1.29794	0	2.40212	-5.78503	0.495591	0	0.336902	-1.85166	-0.861744	0	-0.722259
ENSMUST00000054083	Ermp1	0	0.0993798	-0.887477	-4.47046	0	-0.0631924	-0.954627	-0.943873	0	0.134915	-1.10384	-1.14321	0	-0.00357901	-1.58143	-1.189	0	-0.227303
ENSMUST00000111802	Erp29	0	-0.152531	-2.32915	-2.124	0	0.894908	-2.37801	-0.168015	0	-0.0613547	-1.232	-1.4872	0	0.0191655	-1.56302	-1.23211	0	-0.414337
ENSMUST00000029041	Fabp4	0	0.445826	-1.68033	-1.69338	0	-0.129156	-0.0763831	4.13612	0	0.595801	-0.781646	-0.166078	0	0.212602	-0.602576	-1.18879	0	-3.12281
ENSMUST00000107042	Fam168a	0	-0.0996015	-1.4757	-1.33982	0	-0.0929565	-1.49323	-0.802377	0	-0.353121	-0.653933	-0.752607	0	-0.0809792	-1.53572	-1.60525	0	-0.105224
ENSMUST00000075071	Fbxl20	0	-0.539934	-0.796909	0.0809092	0	-0.996273	-6.20075	-6.40567	0	-5.75805	-6.04199	-5.70874	0	-0.350679	-1.44148	-1.25488	0	-0.969773
ENSMUST00000052236	Fbxo10	0	-0.131454	-1.46863	-1.98297	0	-0.343836	-1.82179	-1.61652	0	-0.371724	-1.23773	-0.475448	0	-0.599152	-1.12622	-1.10686	0	0.0215871
ENSMUST00000022986	Fbxo32	0	-1.02013	-5.53075	-5.10204	0	-0.688316	-1.81657	-2.79154	0	-1.25685	-1.41551	-2.13947	0	-0.749706	-2.06413	-2.2153	0	-0.490881
ENSMUST00000142985	Fkbp1a	0	0.142417	-0.914391	-1.50481	0	-0.137644	-0.622565	-0.312625	0	-1.26662	-1.17157	1.65231	0	-0.437446	-4.53589	-0.419942	0	0.242022
ENSMUST00000049324	Flt3	0	-4.08677	-3.23053	-3.4301	0	0.197213	-0.374756	-0.508032	0	-2.19616	-2.19616	-2.19616	0	-0.0401704	-0.773059	-0.0407016	0	-0.73149
ENSMUST00000140096	Foxred2	0	-0.0642956	-2.93207	-11.3559	0	-0.14325	-1.07055	-1.31955	0	-0.685552	-0.917685	-1.38439	0	0.186738	-2.14925	-1.87118	0	0.0222201
ENSMUST00000114246	Fzd7	0	0.133062	-0.977211	-0.996861	0	0.602747	-1.14038	0.643107	0	-0.285054	-0.621333	0.0138806	0	0.327224	-1.39301	1.32193	0	-0.18653
ENSMUST00000045041	Galnt12	0	-0.223696	-1.00438	-4.9827	0	-0.104369	-1.5565	-1.7525	0	-0.705953	-0.601658	-0.229658	0	-0.0154702	-0.684692	-0.678644	0	0.0260666
ENSMUST00000165856	Galnt9	0	-0.601559	-4.59959	-4.5119	0	-0.546609	-4.38345	-4.70688	0	0.502724	-3.16993	-5.64702	0	-0.29736	-5.95295	-7.68267	0	-2.4771
ENSMUST00000169020	Glg1	0	-0.107379	-0.958576	-0.772021	0	-0.0679281	-0.94558	-0.559525	0	0.0469198	-0.59974	-0.527808	0	-0.170523	-1.30678	-1.03888	0	-0.183754
ENSMUST00000086199	Glul	0	-0.377261	-1.71585	-1.66626	0	-0.0490527	-1.00591	-0.827624	0	-1.28916	-0.593475	-2.30928	0	-0.218039	-1.80034	-1.50258	0	-0.301517
ENSMUST00000038027	Gpi1	0	0.0295266	-0.639327	-0.806971	0	-0.275804	-1.03891	-0.585903	0	-0.117121	-0.586561	-0.254064	0	-0.0118553	-0.930637	-0.794828	0	0.504179
ENSMUST00000051293	Gpr146	0	0.772804	-2.89278	-1.728	0	0.381211	-2.05403	-0.735677	0	1.21145	-1.03718	-0.255355	0	1.0449	-2.68015	-0.869146	0	-0.329109
ENSMUST00000076463	Gpr155	0	0.061107	-1.02914	-1.83411	0	-0.205271	-1.25653	-1.20042	0	0.361716	-0.601611	-1.34639	0	-0.0503405	-2.50629	-2.34578	0	2.4771
ENSMUST00000098792	Gpr77	0	0.112728	-2.7841	-2.04673	0	0.0673133	-1.97633	-1.58619	0	-0.253045	-1.61987	-1.7943	0	0.580505	-1.52255	-1.31119	0	-0.541473
ENSMUST00000165104	Gramd1b	0	4.61561	0	0	0	6.05095	-1.54523	-5.11501	0	0.740864	-0.731874	-3.98577	0	-0.886405	-10.6626	-0.958214	0	-4.66315
ENSMUST00000108938	Gse1	0	0.148002	-6.57987	-12.1448	0	-0.291625	-2.30814	-1.15904	0	0.213551	-0.889732	-0.132011	0	-0.0595741	-1.74513	-2.05081	0	0.263184
ENSMUST00000166878	H2-Ab1	0	0.189409	-5.65275	6.60841	0	0.582834	-1.78092	-0.108979	0	2.5096	-2.19616	2.05177	0	2.36977	-2.19616	2.44307	0	0
ENSMUST00000041982	H2-DMb2	0	0.00408015	-4.68287	-0.0103717	0	-0.154923	-0.865755	-0.651698	0	0.396098	-2.96537	-0.76921	0	0.0329681	-0.662865	-0.731366	0	-0.160246
ENSMUST00000050325	H2-Eb2	0	-0.35232	-3.32871	0.274749	0	-0.0911184	-1.11362	-1.33034	0	-3.92587	-2.19616	-3.92587	0	-0.176334	-1.21119	-1.57165	0	-0.309006
ENSMUST00000045855	Hebp1	0	-0.0694187	-1.33554	-1.52442	0	0.0571036	0.715473	0.293072	0	-0.455029	-1.41772	-1.75143	0	-0.369741	-1.34444	-1.79344	0	-0.904562
ENSMUST00000091706	Hfe	0	0.475503	-1.95273	-1.00706	0	0.149638	-0.709089	-0.875606	0	1.68197	-1.54071	0.393348	0	-0.115532	-5.00324	-4.85874	0	-5.03237
ENSMUST00000060311	Hip1	0	0.270544	-9.17146	-2.32227	0	0.0775319	-1.28681	-0.721095	0	-0.646509	-0.59702	-1.17125	0	0.617742	-1.40631	-2.68369	0	-1.39434
ENSMUST00000040914	Hist1h1c	0	-0.46398	-1.02663	-1.58441	0	-0.202462	-1.58385	-1.76855	0	-0.847969	-1.21843	-1.69941	0	-0.225214	-2.6033	-2.9243	0	-0.539593
ENSMUST00000091704	Hist1h2be	0	-1.10866	-2.37631	-0.466443	0	-0.178449	-2.27659	-2.23658	0	-2.5025	-5.67243	-3.19533	0	0.797862	-3.14552	0.715034	0	-0.14179
ENSMUST00000172458	Hlcs	0	-0.714901	-2.16139	-6.04582	0	-0.34878	0.319903	-0.507775	0	0.733563	-2.83621	0.333712	0	-0.0151722	-2.03574	-2.38701	0	-3.64281
ENSMUST00000099501	Hmha1	0	-0.305886	-2.03808	-1.47709	0	-0.0710976	-1.64093	-1.34841	0	-0.595361	-0.592084	-0.932025	0	-0.234712	-1.39175	-1.37126	0	-0.0750253
ENSMUST00000034026	Hpgd	0	-1.44839	-1.78336	-6.46614	0	-0.848741	-1.58401	-2.21962	0	-0.895384	-1.19499	-1.22735	0	-0.480524	-5.46068	-3.99978	0	-3.45943
ENSMUST00000022691	Hr	0	-0.586695	-0.803644	-1.67636	0	-0.829079	-10.1139	-3.69011	0	-2.83621	-0.640054	-2.83621	0	-0.891992	-4.07146	-4.31898	0	2.96537
ENSMUST00000008016	Id3	0	-0.182495	0.0380888	-0.901757	0	-0.116892	-1.37259	-2.32767	0	-0.752003	-2.54162	-2.059	0	0.251519	-1.694	-1.49526	0	-2.94354
ENSMUST00000107812	Ift80	0	-0.278825	-4.83178	-4.83178	0	-0.12574	-6.28183	0.255423	0	-5.86403	-5.00531	0.0540558	0	4.79759	-4.9542	4.22025	0	5.66127
ENSMUST00000095360	Igf1	0	-0.394094	-1.60692	-2.0918	0	-3.2539	-1.52418	-3.2539	0	-0.015257	-0.952389	-1.7395	0	-0.335092	-2.56494	-2.61329	0	-4.24922
ENSMUST00000095020	Il1rl2	0	-0.175018	0.255235	0.69772	0	-0.381148	-3.00931	-2.58665	0	0.118227	-0.894299	-0.0423899	0	-0.785879	-1.81833	-1.06378	0	-0.71346
ENSMUST00000029559	Il6ra	0	0.0505248	-2.32782	-0.958796	0	0.181474	-2.3245	-0.550348	0	-0.261097	-1.43746	-1.39445	0	-0.17717	-2.80166	-2.13179	0	0.144028
ENSMUST00000043138	Inpp5f	0	-0.0255231	-1.54869	-1.29161	0	-0.239375	-1.16467	-0.951867	0	0.158106	-0.766755	-0.549345	0	-0.147245	-1.63119	-1.42549	0	-0.0974531
ENSMUST00000142075	Inpp5f	0	0.164251	-8.2405	-0.819411	0	-4.81906	-5.96581	-4.04107	0	-3.66546	-3.20969	1.17128	0	0.316884	-1.60226	-0.309058	0	4.20165
ENSMUST00000107707	Invs	0	-4.62633	-6.85968	-10.0296	0	0.157437	-2.67878	-2.67878	0	0.658808	-4.38895	-3.91294	0	-5.08588	-10.2474	-5.08588	0	-0.541607
ENSMUST00000118487	Itfg3	0	-0.20409	-0.836465	-0.855596	0	0.0678063	-0.781596	-0.562397	0	-0.6541	-0.63561	-1.36762	0	-0.286718	-0.828641	-0.902215	0	-0.331087
ENSMUST00000106240	Itgam	0	0.874622	-0.356748	-0.364845	0	1.20771	-1.97395	-0.578686	0	-4.30491	-4.36253	-0.656507	0	-7.06065	-7.06065	-7.06065	0	-0.656644
ENSMUST00000064821	Itgam	0	0.0321017	-0.80714	-0.503592	0	-0.669938	-2.64887	-2.23288	0	0.299177	-1.52366	-0.140354	0	0.0372458	-1.27229	-0.209746	0	-0.21961
ENSMUST00000153541	Itgb2	0	-0.248162	-1.42961	-1.87438	0	-0.0368942	-0.773765	-0.401283	0	-4.8659	-4.84466	-1.44009	0	-0.137055	-5.20258	-5.61334	0	0.11994
ENSMUST00000022704	Itm2b	0	-0.715943	-1.88365	-2.03588	0	-0.261505	-1.31464	-1.65834	0	-0.314311	-0.797135	-1.50859	0	-0.0912471	-1.05687	-0.935414	0	0.190492
ENSMUST00000079573	Itpr2	0	-0.0464313	-5.77511	-10.5418	0	-0.415392	-6.32329	-0.475222	0	0.68324	-0.848626	0.206155	0	-5.67254	-5.09505	-5.65225	0	0.185829
ENSMUST00000174408	Jmjd1c	0	-0.149855	-0.855119	-1.07394	0	-0.375585	-2.78368	-1.53883	0	0.0187801	-0.590095	-0.145929	0	-0.507535	-0.598494	-1.06323	0	-0.131681
ENSMUST00000048560	Kank3	0	-0.0725673	-1.8725	-1.20633	0	-0.109298	-0.74299	-0.781357	0	-0.3649	-1.55236	-0.931956	0	-0.170753	-2.161	-2.03168	0	-0.0379411
ENSMUST00000049788	Kcnk13	0	1.54621	-6.64865	-0.293219	0	-0.779192	-8.96321	-8.96321	0	-6.58457	-6.58457	-3.25547	0	0.484666	-2.51212	-1.35357	0	0
ENSMUST00000161608	Kctd18	0	-0.157725	-2.61686	-2.61686	0	-0.696854	-0.907748	-5.09624	0	-9.62186	-4.76388	-5.05593	0	-7.9314	-2.84082	-0.760011	0	-0.288774
ENSMUST00000075164	Kif21b	0	-0.123912	-1.25588	-1.13156	0	-0.0830877	-1.33958	-1.21713	0	-0.795242	-0.82891	-1.16836	0	0.15189	-0.927167	-0.0730483	0	-0.22451
ENSMUST00000077196	Krt80	0	0.462145	-1.01432	-0.21124	0	-0.900198	-6.85856	-3.41057	0	-3.46085	-3.281	-4.23006	0	0.381441	-4.61792	-1.92664	0	-0.966379
ENSMUST00000163976	Krt80	0	0.0749347	-1.88696	-1.01984	0	-0.602698	-4.97719	-3.4224	0	-1.67495	-2.35535	-4.12205	0	0.432493	-4.39451	-1.58846	0	-0.835595
ENSMUST00000024857	Lbh	0	0.175045	-1.39507	-1.08892	0	-0.210164	-1.24462	-1.33824	0	-0.456347	-1.29086	-2.42651	0	-0.230269	-1.74888	-1.54771	0	-0.354402
ENSMUST00000037828	Ldlrap1	0	-0.0478262	-1.95002	-1.60667	0	-0.143256	-0.783064	-0.608751	0	-0.252358	-0.619563	-0.590629	0	0.0418186	-1.16866	-1.17979	0	-0.0761678
ENSMUST00000031555	Lfng	0	0.636069	-2.89753	-2.26905	0	-0.0558594	-0.931438	-0.691151	0	0.543983	-0.988974	-0.217987	0	0.131962	-0.742426	-0.465783	0	-0.185344
ENSMUST00000121618	Lhfpl2	0	-0.126091	-2.64218	-1.67807	0	-5.82688	0.604933	0.0492728	0	-0.480312	-1.65427	-1.45399	0	-0.678455	-1.25335	-0.671278	0	-2.59413
ENSMUST00000073970	Lilra6	0	1.15092	-8.7313	-0.82003	0	-0.0791608	-1.92579	-0.591562	0	0.322334	-3.07487	-0.878715	0	0.228911	-1.08267	-0.553908	0	0.152468
ENSMUST00000044405	Lpar6	0	-0.121032	-3.21789	-3.32363	0	-0.647156	-2.13654	-2.37616	0	-0.522671	-1.12703	-1.30907	0	0.0121412	-1.75486	-1.48441	0	-0.8091
ENSMUST00000135188	Lrp1	0	0.105234	-0.545911	-0.687201	0	-0.0941684	-0.976373	0.607774	0	-0.917611	-1.13468	-3.40525	0	0.588418	-2.45279	-0.680243	0	-2.67878
ENSMUST00000049149	Lrp1	0	0.334968	-1.21709	-0.673331	0	-0.00730133	-1.34043	0.318278	0	-0.0310425	-1.39884	-0.83561	0	0.305589	-2.48159	-1.43123	0	-2.00099
ENSMUST00000022916	Lrp12	0	0.0512992	-1.87317	-1.5451	0	-0.200552	-0.833094	-0.788858	0	-0.56156	-0.834954	-1.42216	0	0.0871986	-0.588154	-0.633496	0	-0.165597
ENSMUST00000143682	Lrrc33	0	5.20142	-5.24643	-5.24643	0	-1.60752	-6.23445	-1.57593	0	0.452214	-2.08815	0.816937	0	-0.195278	1.28609	-4.85806	0	-0.590474
ENSMUST00000057569	Ltb4r1	0	1.34464	-1.20977	-4.15762	0	0.402464	-1.32986	-0.428618	0	0.153195	-0.924703	-0.328377	0	0.228	-1.30739	-1.14879	0	-0.17858
ENSMUST00000097899	Macf1	0	0.219819	0.992672	0.43741	0	-1.04758	-9.70434	-1.07794	0	-0.773361	-1.32747	-0.428702	0	-2.18199	-2.1321	-11.9222	0	-6.08206
ENSMUST00000099126	Mafb	0	0.595515	-3.24527	-1.12435	0	2.39076	-4.62054	3.21869	0	0.749142	-5.59104	-2.43729	0	0.478553	-4.74585	-1.25612	0	-3.92587
ENSMUST00000036069	Mamdc2	0	-0.22026	-1.60828	-2.48295	0	0	-2.19616	0	0	-0.398737	-1.08704	-1.50884	0	-1.23783	-5.91109	-1.23783	0	0
ENSMUST00000098346	Man2a2	0	-0.192171	-0.921222	-0.966199	0	0.0254738	-0.668571	0.0266327	0	0.118382	-0.818775	-0.328175	0	-0.335472	-1.27608	-1.15783	0	-0.0975147
ENSMUST00000029814	Manba	0	-0.113017	-1.58193	-1.48309	0	-0.197189	-1.42462	-1.31544	0	-0.266514	-0.600685	-0.622274	0	-0.10927	-1.74266	-1.48133	0	-0.229106
ENSMUST00000109267	Map3k1	0	-0.0557377	-1.4919	-1.17298	0	-0.0484067	-0.831607	-0.753854	0	0.110797	-0.705368	-0.435018	0	-0.0579837	-1.00073	-0.650455	0	-0.236238
ENSMUST00000035987	Map3k9	0	0.290486	-1.72398	-1.57778	0	0.0367478	-1.22342	-1.12657	0	0.398645	-1.04156	-0.288529	0	-0.0694485	-2.2196	-2.00854	0	0.0406375
ENSMUST00000062694	Mapk14	0	0.191443	1.78779	-5.91941	0	-0.0656248	-7.33437	-0.719241	0	-0.602536	-0.814945	-1.36003	0	-0.582101	-1.5643	-0.89288	0	-0.723417
ENSMUST00000105330	Matk	0	-0.469578	-2.6671	-7.13657	0	-6.66455	-6.66455	-2.7081	0	-1.57776	-5.48028	-6.35249	0	-0.923142	-4.20551	-5.51518	0	4.16582
ENSMUST00000020159	Med23	0	-0.101378	-7.04814	-0.0491855	0	-0.045415	-0.971726	1.1595	0	-5.38482	-1.60497	0.387969	0	0.323393	0.648018	0.307982	0	-0.684464
ENSMUST00000170930	Mef2a	0	-4.89964	-4.89964	-4.89964	0	-10.4052	-4.8532	-5.2962	0	-5.26129	-5.26129	-0.429512	0	9.62141	5.41921	5.0523	0	-0.591542
ENSMUST00000163888	Mef2c	0	-0.598468	-7.32473	-2.64715	0	-0.0760167	-0.665861	-0.831257	0	-0.158646	-0.587038	-1.10577	0	0.0603596	-0.815792	-0.885093	0	0.642646
ENSMUST00000041550	Mgl2	0	-4.0973	-3.66546	-7.06267	0	-0.476829	-0.823954	-1.05028	0	-0.129403	-1.07118	-0.52634	0	0.0660808	-3.62021	-3.11186	0	-0.231224
ENSMUST00000008684	Mgst1	0	-0.0618591	-0.609635	-0.349744	0	-0.0864433	-1.43651	-1.58798	0	0.513287	-0.607512	0.625435	0	0.585936	-1.92134	-1.5546	0	-0.143597
ENSMUST00000019967	Mical1	0	-0.779263	-1.78082	-1.66949	0	-0.257834	-1.37455	-0.494921	0	-0.6643	-0.649706	-1.52908	0	-0.406062	-1.57933	-1.47702	0	-0.345335
ENSMUST00000018765	Mmp8	0	-0.110934	-1.57297	-1.62278	0	-0.191314	-2.61412	-1.82991	0	-0.0176422	-1.68006	-0.587515	0	0.893503	-1.86427	-0.815789	0	-0.471084
ENSMUST00000028045	Mrc1	0	0.75951	-2.12171	-1.05467	0	0.750211	-1.88105	0.430385	0	0.405665	-0.944121	-0.274314	0	0.504897	-1.37178	-1.07713	0	-2.48469
ENSMUST00000026021	Msr1	0	0.474624	-0.0218271	0.61365	0	-0.0916257	-5.72259	-0.0208469	0	0.927463	-3.59263	0.4609	0	-0.355434	-5.26554	-1.4719	0	-3.39721
ENSMUST00000128256	Mtmr3	0	-0.251501	-5.90709	-1.89314	0	5.09118	-2.67878	5.49451	0	-2.96537	-1.23565	0.204556	0	0	-2.67878	2.22086	0	0.254232
ENSMUST00000172303	Myo18a	0	-0.490738	-1.34734	-0.937355	0	-0.210478	-1.22162	-1.38901	0	-0.535137	-0.84663	-1.64958	0	0.171922	-1.6329	-4.39558	0	-0.46803
ENSMUST00000108375	Myo18a	0	0.204747	0.0718521	-1.09431	0	-0.762379	-5.0076	-0.177558	0	-1.78774	-5.74024	-1.65763	0	-0.349346	-1.91079	-1.09603	0	-4.09244
ENSMUST00000123128	Myo5a	0	-0.356328	-2.47223	-2.54589	0	-0.144573	-0.70616	-0.948388	0	-0.185941	-0.700258	-0.619379	0	-0.36237	-2.53191	-2.53304	0	0.0406368
ENSMUST00000041475	Myof	0	-0.645048	-1.11522	-1.37914	0	0.411718	-4.53407	0.103094	0	0.917788	-3.85444	-3.67327	0	0.147558	-6.35821	-0.872343	0	-3.39721
ENSMUST00000069648	Myst4	0	-0.0625363	-1.21642	-1.11831	0	-0.0200978	-0.939566	-0.653114	0	-0.0237903	-0.999223	-1.13711	0	-0.326639	-0.898538	-0.829305	0	0.093713
ENSMUST00000122985	Nat6	0	0.113856	-7.33902	-2.37937	0	0	-2.19616	1.26327	0	-0.280939	-0.747382	-0.747382	0	0.27903	-1.97636	-3.31504	0	-0.495533
ENSMUST00000067414	Nav1	0	-0.298998	-1.56199	-1.58669	0	-0.450999	-1.04416	-1.8603	0	-0.532282	-0.653651	-1.37964	0	-0.257923	-0.727224	-0.940767	0	-0.145386
ENSMUST00000040599	Nav1	0	-0.17043	-1.77708	-1.55321	0	0.0477629	-0.608246	-0.134215	0	-0.605228	-0.785532	-1.37033	0	-0.27541	-0.790632	-0.906706	0	-0.107869
ENSMUST00000171607	Nbeal2	0	1.28766	-9.93026	-4.59449	0	-0.0566202	-2.46884	-1.29894	0	-0.233928	-0.77091	-1.01158	0	-0.497178	-7.57717	-2.18512	0	-0.125487
ENSMUST00000167320	Nbeal2	0	-0.851398	-7.2396	-7.60022	0	-0.248496	-1.37786	-1.31876	0	-0.575626	-1.01482	-1.3887	0	-0.305524	-1.44905	-1.70036	0	-0.0258894
ENSMUST00000080666	Ndrg4	0	-0.358287	-3.74326	-1.27565	0	-2.36977	-4.56593	-4.56593	0	-1.23565	-4.20102	-3.73458	0	-0.0493984	-1.47861	-1.51432	0	2.67878
ENSMUST00000066785	Ndst1	0	0.263	-0.990357	-0.931725	0	-0.0647758	-2.5905	-1.74002	0	-0.096941	-0.81915	-0.923724	0	-0.550172	-1.18485	-5.93647	0	-0.547524
ENSMUST00000021794	Nedd9	0	-0.609996	-1.45247	-1.10031	0	0.0396597	-0.984192	-0.512519	0	-0.839931	-0.983059	-1.83415	0	-0.178442	-1.32414	-1.93474	0	-0.468637
ENSMUST00000027642	Nek7	0	-0.287914	-0.832374	-1.26167	0	-0.131048	-0.84899	-0.924449	0	-0.172401	-0.878901	-1.13306	0	-0.137369	-1.0167	-1.04605	0	-0.313443
ENSMUST00000109184	Nfatc2	0	-4.51975	-10.2507	-10.2507	0	0.426272	-5.65106	-1.92019	0	-0.369821	-0.916206	-2.26778	0	-0.319559	-5.06643	-0.581853	0	-3.45715
ENSMUST00000096308	Nlrc3	0	-0.316193	-2.5367	-2.06912	0	-0.0757353	-1.28472	-1.07869	0	-1.73191	-1.0649	-2.81592	0	-0.432916	-0.552716	-0.453208	0	-1.28011
ENSMUST00000027862	Nme7	0	0.140192	-10.5318	-6.82291	0	-0.437386	-0.817791	-0.618378	0	0.798439	-0.826091	0.510898	0	-0.810982	-1.40315	-1.39909	0	-0.231696
ENSMUST00000084852	Numa1	0	0.952262	-11.2441	-5.17611	0	-0.230122	-0.686809	0.445472	0	-0.0582669	-1.09619	-1.31217	0	1.2553	0.825454	1.08451	0	-0.722751
ENSMUST00000028177	Olfm1	0	1.00298	-0.464497	1.09659	0	0.259565	-1.32412	0.0279595	0	0.151903	-5.01267	-4.36617	0	1.83927	-8.54409	0.515355	0	-3.32911
ENSMUST00000052168	Otud1	0	0.114846	0.605887	-0.367047	0	-0.350769	-1.45553	-1.62437	0	-0.70221	-0.788922	-2.02996	0	-0.495962	-0.988584	-1.6509	0	-0.652507
ENSMUST00000060174	P2ry6	0	0.165603	-2.30303	-0.927368	0	-0.270891	-2.74401	0.16493	0	1.51919	-3.56661	-0.0205911	0	0.54915	-4.36752	-0.337048	0	-1.22471
ENSMUST00000033040	Pak1	0	-0.115609	-1.69203	-2.01577	0	-0.258952	-0.971866	-0.941664	0	-0.43887	-0.79368	-1.63355	0	-0.334348	-1.4955	-1.79611	0	0.402071
ENSMUST00000105379	Palm	0	0.144774	-0.828313	-1.07223	0	-0.165763	-0.735799	-1.09853	0	-0.0143934	-5.71136	-0.724117	0	0.246978	-1.67213	-0.217648	0	-0.105637
ENSMUST00000026537	Paox	0	-0.0255191	-2.10279	-1.99897	0	0.0486519	-0.702984	-0.428733	0	0.0204371	-0.716131	0.321848	0	-0.146108	-1.4712	-1.7841	0	-0.148225
ENSMUST00000166748	Per1	0	-5.83333	-5.83333	0.073757	0	0	5.97946	5.60868	0	-5.19671	-5.19238	-10.5456	0	4.88979	-1.40579	-0.63191	0	-4.27258
ENSMUST00000097739	Pgap1	0	0.110232	-1.09089	-1.00845	0	-0.203358	-1.2104	-0.973666	0	0.495533	-3.56978	-0.50628	0	-0.0731777	-1.65485	-1.76214	0	-0.164832
ENSMUST00000112377	Phka2	0	-0.859126	-2.24585	-1.7356	0	-0.286806	-0.372056	-0.332351	0	-0.148564	-3.75591	-0.596307	0	-0.792995	-2.65655	-1.20309	0	-0.622129
ENSMUST00000119469	Pira2	0	-0.0627627	-0.683308	-1.07252	0	-0.0854213	-1.32033	-1.19027	0	-3.59789	-3.75323	-3.7804	0	-0.599116	-1.24235	-1.86265	0	0.00448606
ENSMUST00000109818	Pkn1	0	0.128688	-0.840681	5.68881	0	-0.58173	-6.28263	-0.803216	0	0.157703	-4.02898	0.20737	0	-0.0158428	-5.21575	-5.21575	0	0.0070008
ENSMUST00000148650	Pkn3	0	4.20681	4.93132	0	0	-0.469175	-1.97785	-0.0791745	0	-3.43818	-3.04667	-3.00986	0	-0.129386	-5.7801	-5.69915	0	-4.93828
ENSMUST00000034377	Pla2g15	0	0.458382	-2.66206	-2.09978	0	0.18469	-0.640559	-0.108724	0	-0.134998	-0.647064	-0.762485	0	0.356653	-1.7877	-1.19196	0	-0.0244451
ENSMUST00000063888	Pld4	0	-0.246352	-1.12241	-1.3457	0	-0.212001	-0.767307	-1.00778	0	-0.533825	-0.753174	-2.26742	0	-0.42253	-3.14874	-3.4237	0	-1.12142
ENSMUST00000089610	Plec	0	0.435765	-11.9397	0.682625	0	-0.0254521	-2.28256	-0.646938	0	0.0917272	-6.19278	-2.94755	0	-0.408622	-10.6623	-10.6623	0	-0.73632
ENSMUST00000121085	Plekhg2	0	0.0435992	-0.593439	0	0	-0.0305701	-3.95644	3.77623	0	-2.67878	-2.67878	-2.67878	0	0.26832	-1.62606	-0.286929	0	-3.07487
ENSMUST00000128015	Plekhg2	0	3.45943	5.12692	10.0521	0	-0.235427	-5.60578	0.203823	0	-0.891	-6.40599	-2.94656	0	-0.177919	-0.825443	-0.229864	0	-0.960506
ENSMUST00000059954	Pltp	0	0.0195918	-0.495003	-0.193387	0	0.779687	-3.87106	0.816678	0	-0.270865	-0.607579	-0.450777	0	0.315285	-1.03803	-0.352444	0	-3.66399
ENSMUST00000109331	Plxnb2	0	0.117217	-0.834918	-0.00699766	0	0.431963	-3.23702	0.11403	0	-0.247412	-1.12962	-0.370605	0	0.0829741	-1.95058	-0.84924	0	-0.999168
ENSMUST00000111070	Pnpla6	0	0.890018	-6.72525	-6.72525	0	5.40701	-1.41463	4.78209	0	-1.11931	-1.13987	-1.17869	0	-0.719475	-1.39458	-0.987251	0	-0.0514971
ENSMUST00000027729	Ppfia4	0	-0.192946	-4.05072	-3.7082	0	-0.616366	-2.30445	-2.71486	0	0.887247	-3.16139	0.286593	0	-0.368784	-4.07886	-4.82691	0	-0.488271
ENSMUST00000144382	Ppp1r18	0	-1.60061	-6.61822	-6.99892	0	0.0983325	-0.665617	-0.768621	0	-0.814306	-7.37358	-7.95586	0	0.0123645	-0.961229	-0.351274	0	0.120209
ENSMUST00000070135	Pqlc1	0	-3.96495	-4.4884	-9.89569	0	-0.782738	-6.13234	-6.77783	0	-3.34377	-3.59443	-7.84236	0	-1.77066	-2.36777	-6.75157	0	-0.622162
ENSMUST00000129043	Pqlc1	0	-1.15556	-12.4093	-2.13397	0	-6.11415	-1.79903	-1.88227	0	-0.123833	-4.55433	-0.0844435	0	0.447812	-1.04993	-0.522544	0	0.432009
ENSMUST00000030784	Prkag2	0	-0.0835327	-2.51968	-2.24842	0	-0.293675	-2.17591	-2.33124	0	-0.562829	-2.13846	-1.81055	0	0.0322429	-2.11076	-1.17547	0	-0.513521
ENSMUST00000171088	Prr5l	0	0.768501	-4.17202	-4.87254	0	0.40468	-1.4384	-2.29782	0	-6.00614	-6.00614	-2.67703	0	0.0335032	-0.622026	-0.623198	0	-5.54558
ENSMUST00000165704	Ptbp1	0	-5.4693	-3.6506	3.15434	0	0.379229	-1.23095	0.164495	0	-0.036297	-4.08364	-2.92098	0	-3.82553	0.566792	-3.82553	0	-4.37061
ENSMUST00000151280	Ptplad2	0	-0.591874	-2.47053	-3.00856	0	-0.457731	-3.02704	-2.93012	0	-0.597677	-0.837691	-1.59916	0	0.0956306	-1.69548	-1.92344	0	-0.2425
ENSMUST00000029433	Ptpn22	0	-0.395238	-7.49133	-3.60906	0	-0.261444	-1.33292	-1.30739	0	-1.03719	-0.837131	-2.01595	0	-0.150601	-1.15835	-0.946889	0	0.0378768
ENSMUST00000071250	Pygl	0	-0.304139	-0.984245	-1.29831	0	0.0948766	-1.83426	-1.43481	0	-0.447861	-0.736606	-1.25613	0	-0.231509	-0.852873	-0.783408	0	-0.17673
ENSMUST00000017783	Rab11fip4	0	-0.348581	-1.07693	-1.37863	0	-0.319012	-1.06294	-1.20541	0	-1.92271	-1.45606	-3.40492	0	-0.391623	-0.987004	-1.29827	0	-0.250462
ENSMUST00000169724	Rab11fip5	0	0.183302	-1.91225	-0.793074	0	-0.145423	-4.30933	-3.08495	0	0.260126	-5.10347	-0.645385	0	0.260162	-5.54193	-0.881437	0	-0.577514
ENSMUST00000115351	Rab3d	0	-0.107465	-1.06111	-0.880182	0	-0.229676	-1.45005	-1.33987	0	-0.554518	-0.63939	-0.881838	0	0.124136	-1.18586	-0.815641	0	-0.101559
ENSMUST00000113161	Rab3il1	0	1.31325	-3.23494	-1.51391	0	0.176494	-3.36615	-0.411113	0	0.359887	-3.03616	-1.93179	0	1.53942	-3.58495	-2.01288	0	-2.96537
ENSMUST00000145709	Rac1	0	-0.353111	-8.51874	-8.51874	0	7.18592	0	7.46373	0	-3.39721	-3.39721	4.22544	0	-0.0513689	-6.87729	-6.87729	0	-2.96537
ENSMUST00000107473	Rara	0	0.70504	-4.53641	-0.564583	0	0.0816342	-2.30972	-1.79752	0	0.34593	-1.33122	-0.957404	0	0.286036	-0.385844	-0.414094	0	-0.634992
ENSMUST00000164748	Rara	0	-0.125286	-1.81911	-0.335941	0	0.0199881	-2.03303	-1.68304	0	0.414902	-1.12218	-1.04902	0	0.327764	-3.27753	-0.890243	0	0.997055
ENSMUST00000117551	Rasa3	0	-0.130724	-2.40526	-2.0088	0	-0.249278	-0.942304	-0.956529	0	-0.345967	-0.764845	-1.25906	0	0.03706	-1.08623	-1.2167	0	-0.329231
ENSMUST00000026902	Rassf3	0	-0.436254	-2.50834	-2.42105	0	-0.336062	-1.84327	-1.92247	0	-0.319141	-0.636477	-0.821555	0	-0.000794078	0.549016	0.779966	0	-0.637689
ENSMUST00000068564	Rassf5	0	0.0291857	-1.68432	-1.43903	0	0.0904353	-1.20675	-0.859866	0	0.105961	-0.734297	-0.6578	0	0.0456984	-0.995256	-0.96255	0	-0.0767857
ENSMUST00000170000	Rbm7	0	-0.207506	7.91375	7.57204	0	-0.386873	-6.26877	0.314162	0	6.2333	-6.03523	7.21535	0	-6.77394	-6.16137	-6.20618	0	-6.39721
ENSMUST00000030606	Rcan3	0	-0.140463	-1.20295	-0.706619	0	-0.165797	-1.15029	-0.806509	0	-0.246146	-0.855435	-1.16691	0	-0.091347	-1.96785	-1.48029	0	-0.286741
ENSMUST00000171070	Rcbtb2	0	-0.723932	-2.52883	-5.8754	0	-0.550982	-10.5618	-7.30788	0	-0.670005	-1.59012	-0.99234	0	0.778603	-5.87799	-2.91262	0	0
ENSMUST00000022702	Rcbtb2	0	-0.260787	-1.90151	-2.92126	0	-0.676288	-2.3928	-2.77716	0	-0.181646	-0.702888	-0.861356	0	0.539481	-5.44561	-1.47058	0	-0.273894
ENSMUST00000164298	Rcbtb2	0	-0.319809	-6.57063	-6.57063	0	2.4771	0	-2.67878	0	-2.65522	-2.74835	-2.712	0	-0.316082	-1.80943	-1.88196	0	-2.67878
ENSMUST00000169479	Rcbtb2	0	-5.27585	-5.27585	-5.27585	0	-0.827392	-4.28682	-4.28682	0	0.399851	-1.69337	3.1171	0	-0.25567	-2.32099	-2.29118	0	0.130326
ENSMUST00000008462	Relt	0	0.73897	-1.50416	0.1505	0	-0.20754	-1.23164	-1.08671	0	-0.17066	-0.802415	-0.370518	0	0.165574	-1.02773	-0.426926	0	-0.0276148
ENSMUST00000156855	Relt	0	2.79298	-3.2539	-0.179024	0	-0.392093	-2.72942	-1.78417	0	-0.945834	-0.916517	-1.04383	0	-0.210999	-1.14282	-1.10718	0	-0.0622385
ENSMUST00000154424	Reps2	0	-1.62427	-1.3033	-10.6225	0	-1.35701	-1.5185	-0.385845	0	-0.66803	-5.75683	-7.95299	0	0.502073	-4.78958	-0.377418	0	-0.280696
ENSMUST00000087684	Rgs12	0	3.74992	0	0	0	-3.72132	-3.72132	-2.85017	0	-0.676234	-1.16833	-0.25042	0	0.213186	-1.17162	-0.442401	0	-0.943013
ENSMUST00000153527	Rgs2	0	-0.152832	-6.05871	-9.02408	0	-0.165161	-2.9931	-2.7844	0	-1.16755	-0.72818	-2.34301	0	-0.617202	-2.76309	-2.57806	0	-0.0862825
ENSMUST00000022428	Rnase4	0	0.074388	-1.57424	-1.60656	0	-0.0576622	-4.94528	-4.19598	0	-0.140025	-1.51364	-0.765846	0	0.81695	-1.31935	-1.26992	0	-0.699395
ENSMUST00000086209	Rnasel	0	0.378646	-1.98984	-1.54097	0	0.369892	-2.54691	-1.96584	0	-0.402439	-0.975346	-1.47777	0	-0.111849	-0.90377	-0.854242	0	-0.377328
ENSMUST00000001347	Rnd2	0	0.0174446	-11.0556	-1.87591	0	-0.491149	-3.16993	0	0	-2.24767	-4.22569	-4.92645	0	0.0794801	-6.16532	-3.68822	0	0.165033
ENSMUST00000078525	Rnf150	0	0.0474576	-2.18809	-2.27116	0	0.266659	-1.42617	-1.11558	0	1.44554	-0.973044	0.477937	0	-0.676369	-2.94202	-2.91227	0	0.0126293
ENSMUST00000148780	Rnf166	0	-0.166035	-1.5347	-1.66842	0	4.05561	-5.23635	1.71054	0	-0.280939	-1.15655	-0.659304	0	-2.4771	-2.4771	-0.747382	0	2.4771
ENSMUST00000102934	Rnf38	0	0.53192	-0.283334	-4.37577	0	-0.322085	-5.03477	-0.67827	0	0.723146	-5.30351	0.265405	0	0.15625	-2.08113	0.27531	0	-5.35614
ENSMUST00000127134	Rufy4	0	-3.78871	-3.78871	-3.78871	0	0.65755	-5.03495	-3.09607	0	0.522275	-1.89091	-2.94865	0	1.72972	0	0	0	-4.67326
ENSMUST00000055676	S1pr1	0	-0.208702	-2.46633	-2.50689	0	-0.117219	-2.26467	-2.03913	0	-0.506196	-0.855286	-1.83405	0	-0.130355	-0.937008	-0.628271	0	-1.42695
ENSMUST00000109945	Scrib	0	0.57576	-9.64611	-4.43036	0	-0.202789	-0.760146	-0.649058	0	-1.71076	-0.619669	-0.266645	0	-0.494308	-4.56116	-0.62324	0	-0.0302772
ENSMUST00000171158	Sdc1	0	0.0480429	-0.497332	-0.233543	0	-0.414495	-1.73767	0.110169	0	-0.15807	-1.90609	-0.453363	0	-0.411619	-2.22976	-0.303518	0	-2.01066
ENSMUST00000100874	Selplg	0	-0.116162	-1.0515	-1.10438	0	0.117105	-1.99276	-0.798847	0	-0.23391	-0.612656	-0.607074	0	-0.040657	-0.618863	-0.443914	0	-0.323128
ENSMUST00000066760	Senp3	0	0.214255	-10.5847	-5.34326	0	-0.712152	-4.80459	-0.536952	0	-0.804159	-0.989444	-0.964933	0	5.1029	4.83178	0	0	-4.83178
ENSMUST00000082424	Sepp1	0	-0.061151	-2.08171	-2.14322	0	-0.34009	-1.23372	-1.43102	0	0.0819158	-0.635223	-0.997015	0	0.00924167	-0.992125	-0.919161	0	-0.770928
ENSMUST00000023095	Sept3	0	0	-2.96537	-0.76921	0	0.261109	-2.75172	-1.95249	0	-0.280939	-2.4771	-2.4771	0	1.86361	-7.32272	-6.57534	0	-2.03872
ENSMUST00000106349	Sept9	0	-0.184391	-1.34868	-1.52101	0	-0.278473	-1.0534	-1.25633	0	-0.266657	-0.591616	-1.12841	0	0.0545907	-1.04624	-0.877061	0	-0.0849692
ENSMUST00000100193	Sept9	0	-0.204362	-1.90108	-1.8582	0	-0.0113461	-1.94668	-0.892736	0	-0.0750686	-1.13554	-1.30732	0	0.270816	-1.62655	-0.654701	0	-0.0163612
ENSMUST00000017188	Serpinb6a	0	-0.755575	-3.22213	-0.398925	0	-1.17569	-0.822272	-1.05	0	-0.424056	-1.39858	-1.38854	0	0.348625	-5.60859	-5.29934	0	0.101914
ENSMUST00000005173	Sgsh	0	-0.443515	-2.75001	-2.46844	0	-0.049116	-3.06386	-1.91387	0	-1.36393	-1.25019	-2.42923	0	0.331613	-6.1359	-2.67746	0	-0.182251
ENSMUST00000081799	Sgsm2	0	0.842096	-4.42169	-9.49973	0	0.241599	-1.05014	-0.354157	0	0.172189	-0.666179	-0.896006	0	-0.334637	-4.55975	-0.302324	0	-0.343172
ENSMUST00000122423	Siglec5	0	-4.74884	-10.1951	-5.42845	0	-0.105232	-1.82939	-1.80434	0	-3.98577	-3.98577	-3.98577	0	-3.66635	-7.28555	0.671303	0	-0.316178
ENSMUST00000099201	Sirpb1a	0	0.429085	-1.07102	-0.0810024	0	0.692393	-3.72722	-1.12812	0	0.204556	-2.96537	0	0	0.947397	-2.03304	-0.0799061	0	-3.72955
ENSMUST00000030917	Ski	0	-0.181239	-1.36635	-0.927662	0	-0.185323	-1.09196	-0.58256	0	-0.402247	-0.884023	-1.07245	0	-0.461556	-0.684781	-0.517016	0	-0.0481521
ENSMUST00000170965	Skint3	0	-4.80343	-5.89309	-5.89309	0	-0.367561	-1.8712	-2.0521	0	-2.4771	-2.4771	-2.4771	0	-0.830207	-4.01344	-3.68371	0	3.56978
ENSMUST00000039991	Slc12a9	0	0.144142	-0.708097	-0.250053	0	0.163726	-0.879387	-0.46264	0	0.264642	-0.997102	-0.0847128	0	0.0823106	-0.705945	-0.157527	0	-0.346887
ENSMUST00000114536	Slc37a1	0	-4.45073	-4.57015	-5.62788	0	-0.544625	-10.6823	-3.67242	0	-2.9909	-3.56602	-3.40859	0	-0.914178	2.10754	-2.28478	0	-2.056
ENSMUST00000115068	Slc37a2	0	-0.203116	-2.80576	-3.08173	0	-0.777897	-1.79948	-2.58359	0	-0.351543	-2.51225	-1.54714	0	-0.1343	-1.41271	-1.8096	0	-2.90606
ENSMUST00000161114	Slc37a2	0	-0.190131	-2.07891	-2.39401	0	-0.740273	-2.81848	-2.64487	0	-0.0829359	-1.09109	-1.6029	0	0.169798	-1.41353	-1.42396	0	-3.50019
ENSMUST00000143035	Slc43a2	0	-0.0850749	-10.7124	-2.63642	0	-0.737779	-0.738642	-2.87903	0	-0.605517	-1.22941	-1.57963	0	-0.649331	-9.15404	-3.99817	0	-0.331703
ENSMUST00000118527	Slc46a3	0	-0.693677	-10.0325	-2.18211	0	4.04446	4.14039	0.386669	0	-3.40721	-0.633379	-3.31216	0	-0.252218	-2.14504	-2.77777	0	-4.40683
ENSMUST00000031655	Slc46a3	0	-0.437147	-2.79101	-7.48917	0	-0.480415	-4.67919	-0.637979	0	1.0217	-3.05958	-2.87943	0	-0.896239	-2.60968	-2.95266	0	0.655491
ENSMUST00000152064	Slc46a3	0	-0.109234	-6.94077	-3.25307	0	-4.11563	-0.460754	-4.11563	0	-0.586397	-3.75632	-6.23342	0	-0.309108	-2.22964	-2.31726	0	-0.853352
ENSMUST00000176030	Smarca2	0	0.495789	-5.2774	-5.51107	0	-0.205729	-4.34782	-1.24256	0	-2.94504	-6.32214	-2.02711	0	0.0826079	-1.11141	0.556623	0	-0.494473
ENSMUST00000020022	Smpdl3a	0	0.152228	-1.07525	-1.09455	0	0.0712105	-1.27389	-0.793579	0	-0.094514	-0.789088	-0.86354	0	0.44307	-0.686143	0.173068	0	-0.487889
ENSMUST00000165315	Snx14	0	-0.162181	-1.42184	-1.43216	0	-0.101976	-0.817073	-0.630123	0	-0.36414	-0.684599	-0.959094	0	0.0438402	-1.7128	-0.751356	0	0.0498858
ENSMUST00000034995	Snx14	0	-0.158454	-1.42184	-1.43216	0	-0.104039	-0.812783	-0.632186	0	-0.359044	-0.681415	-0.951469	0	0.0417886	-1.71485	-0.743388	0	0.0474112
ENSMUST00000110817	Spint1	0	4.68425	4.49859	0	0	-0.287337	-0.699933	-6.01653	0	0.139708	-3.95612	-0.131111	0	-0.197819	-6.95	-1.85552	0	-2.98685
ENSMUST00000115050	Spire1	0	0.515005	0.602421	0.484393	0	0.242768	-0.955517	0.846979	0	0.172893	-0.795997	0.143475	0	-0.31772	-0.871997	-0.705637	0	-0.6527
ENSMUST00000011877	Spnb2	0	-0.0826784	-0.612954	-0.458963	0	-0.0403335	-0.736344	-0.708307	0	-0.717571	-0.772874	-1.33319	0	-0.108392	-0.746729	-0.811879	0	-0.080692
ENSMUST00000037912	Ssh2	0	-0.118751	-1.3191	-0.47103	0	-0.032252	-2.43265	-2.03606	0	-0.120864	-0.608389	-0.757992	0	0.14233	-0.963402	-0.835241	0	-0.161414
ENSMUST00000140843	Stard9	0	-0.167312	-1.75978	-1.3985	0	-0.54712	-2.7442	-2.58807	0	0.0274931	-1.27471	-1.52904	0	-0.384638	-3.05143	-2.82961	0	0.523508
ENSMUST00000070420	Stard9	0	-0.315723	-2.03786	-2.25211	0	-0.558899	-2.89378	-2.392	0	-0.000291207	-0.838563	-1.50177	0	-0.241773	-3.94907	-4.4451	0	-3.16993
ENSMUST00000107358	Stat5b	0	1.69594	-5.187	-0.589644	0	0.546986	-1.99425	0.18587	0	0.17522	-0.821766	-0.294398	0	0.362944	-1.22921	-1.17044	0	-0.384468
ENSMUST00000112640	Steap3	0	-0.303577	-2.35793	-2.39734	0	-0.136554	-0.753959	-0.829255	0	-0.546582	-1.1026	-1.47576	0	0.165378	-3.17974	-3.32864	0	0.10215
ENSMUST00000127540	Suv39h2	0	-5.16868	-4.55976	-5.84373	0	-0.168207	-3.67818	1.20281	0	0.658271	-3.66546	0.290986	0	5.12512	4.94665	7.55082	0	-0.655848
ENSMUST00000143254	Svil	0	0.28635	-0.687346	0.0900694	0	0.169218	-1.21904	0.274141	0	-1.03695	-0.87963	-1.64812	0	0.219338	-1.02905	-0.457241	0	0.119624
ENSMUST00000098414	Svip	0	0.0127023	-1.06085	-1.2628	0	-0.365122	-0.869185	-1.08637	0	-0.722171	-0.834861	-1.26276	0	-0.0527849	-2.58158	-2.07179	0	-0.346839
ENSMUST00000140607	Tbc1d14	0	0.321099	-7.39341	-7.80936	0	1.20479	-3.27421	-4.74576	0	-0.749807	-2.8075	-3.99886	0	-1.05626	-0.257105	-0.964041	0	-2.29097
ENSMUST00000159951	Tbc1d4	0	-3.29778	-7.86371	-7.39726	0	-0.98167	-6.11949	-0.940339	0	-0.824786	-1.66272	3.07561	0	-0.132479	-0.9778	-1.33523	0	0.559851
ENSMUST00000066078	Tbkbp1	0	-5.22124	-5.81931	0.386668	0	-0.106151	-0.72474	-0.701313	0	0.780656	-2.67878	-0.201678	0	-0.214938	-7.51417	-3.48097	0	0
ENSMUST00000063988	Tbl1xr1	0	-0.0896445	-0.716984	-0.557293	0	-0.0520955	-1.0733	-0.980171	0	-0.0815547	-0.593501	-0.832224	0	-0.00269153	-1.64566	-1.37656	0	-0.269799
ENSMUST00000094037	Tbx6	0	-4.35771	-7.32308	-7.32308	0	-0.243084	-2.95017	-2.82973	0	0.229863	-0.862449	-0.207656	0	-0.360287	-1.06679	-1.65783	0	-0.601046
ENSMUST00000161781	Tbxas1	0	0.335831	-1.43803	-0.812709	0	-0.295589	-1.04874	-1.31314	0	-0.401341	-0.826812	-1.66642	0	0.145187	-1.34454	-1.33626	0	-0.135884
ENSMUST00000064957	Tcf12	0	-0.626669	-7.10794	-7.14229	0	0.274687	-0.841889	-0.615634	0	-0.344285	-1.15872	-5.36885	0	-1.93318	-9.94394	-9.94394	0	0
ENSMUST00000023024	Tef	0	-0.267304	-2.14617	-1.42925	0	0.11588	-0.816279	-0.458652	0	-0.118899	-0.88397	-1.1769	0	-0.707563	-1.78975	-0.992252	0	0.123263
ENSMUST00000165295	Tenc1	0	0.823524	-4.16816	-3.5412	0	-0.194677	-3.22765	-1.05997	0	-0.515327	-2.67228	-2.64972	0	-0.301528	-1.7456	-3.34554	0	2.72065
ENSMUST00000045173	Tgfbi	0	1.7435	-1.02663	0.951637	0	0.826105	-2.67805	-0.689096	0	0.580626	-1.97454	-0.932508	0	2.15094	-2.3131	1.09486	0	-0.434386
ENSMUST00000164846	Tgfbi	0	1.56875	-0.461467	1.88641	0	0.297763	-2.3237	-0.588453	0	-0.0370192	-4.52126	-1.60045	0	1.86299	-3.69758	1.32236	0	-0.628462
ENSMUST00000168729	Tgm1	0	7.35335	-4.42431	6.45191	0	0.568416	-0.94518	0.765384	0	0.817681	-5.84684	-0.279285	0	0.562282	-0.897368	-4.74165	0	-0.38115
ENSMUST00000099270	Thbd	0	0.0637974	-2.35641	-2.72104	0	0.13885	-0.652911	-1.26968	0	-0.127376	-1.81806	-2.61466	0	0.197016	-4.43231	-2.44889	0	-0.968605
ENSMUST00000061504	Tifab	0	-0.738724	-6.92471	-6.53727	0	-0.0898747	-7.68446	-2.33744	0	-0.177443	-4.16321	-0.454288	0	-0.287839	-10.1488	-5.63627	0	2.67878
ENSMUST00000169652	Tifab	0	-0.0981373	-2.38507	-2.63713	0	-0.258906	-1.9302	-1.64414	0	-0.143205	-5.26004	-2.23886	0	-0.0607139	-5.54641	-4.22981	0	-6.85932
ENSMUST00000040065	Tlr13	0	0.0208963	-1.96947	-2.253	0	0.135346	-0.940795	-1.39737	0	-0.0570519	-0.970722	-1.16207	0	0.336159	-1.7537	-1.58183	0	-0.00940403
ENSMUST00000049023	Tlr8	0	0.165825	0.370449	-0.816818	0	-0.527138	-4.24078	-2.48088	0	-0.42149	-1.13346	0.0240123	0	-0.539491	-5.9858	-7.51383	0	-2.68443
ENSMUST00000041890	Tm6sf1	0	-0.272396	-0.912189	-1.06406	0	-0.21826	-0.971127	-0.924961	0	-1.23231	-1.47653	-2.66212	0	-0.225086	-2.57756	-2.05456	0	-0.165058
ENSMUST00000026659	Tmc6	0	-0.0907977	-0.730098	-0.675604	0	-0.0212171	-0.610589	-0.510833	0	-0.317985	-0.887995	-1.19928	0	-0.233471	-1.1189	-1.2023	0	-0.212934
ENSMUST00000061450	Tmem104	0	0.27299	-2.4145	-1.91413	0	-0.0613592	-1.08147	-0.71329	0	-0.454542	-0.991013	-1.40178	0	-0.113192	-0.794554	-0.661446	0	-0.155667
ENSMUST00000156230	Tmem104	0	0.666515	-2.23453	-1.47847	0	0.0600428	-1.57757	-0.385922	0	-0.527244	-0.794294	-1.28149	0	0.0188042	-0.988576	-1.98058	0	-0.0109778
ENSMUST00000068140	Tmem158	0	-0.485237	-0.96913	-2.0926	0	0.341527	1.34182	0.746512	0	0.26472	-0.770722	-0.122258	0	-0.673664	-1.49772	-1.87878	0	-0.827392
ENSMUST00000056089	Tmem37	0	-0.186544	-3.11433	-2.99298	0	-0.604407	-6.24855	-1.37362	0	-0.870721	-1.55168	-1.63589	0	0.225196	-1.80195	-2.36294	0	0
ENSMUST00000072113	Tmem65	0	-0.400877	-2.85164	-3.00831	0	-0.167472	-0.636926	-0.488096	0	-0.19393	-1.46535	-0.541772	0	0.13915	-0.654357	-0.538197	0	-0.415013
ENSMUST00000031287	Tpst2	0	-6.72685	-6.21021	-6.41216	0	-2.64937	-5.77307	-1.78908	0	-9.75765	-5.01072	-0.213913	0	5.27103	5.37452	9.32348	0	-0.908035
ENSMUST00000024791	Trem2	0	-0.166663	-0.974277	-1.34528	0	0.41319	-0.844037	-0.134196	0	0.0427969	-0.592026	-0.311759	0	0.222147	-2.623	-1.88242	0	-3.54049
ENSMUST00000132340	Trem2	0	-0.23716	-3.11996	-2.82407	0	0.234909	-2.56358	-1.01439	0	-0.786817	-3.20424	-2.93948	0	-0.0470491	-4.31948	-3.46259	0	-2.75804
ENSMUST00000077951	Trerf1	0	-0.311123	-1.48552	-0.487294	0	-0.0306004	-0.976879	-0.41659	0	-0.377315	-1.02884	-1.3263	0	-0.0504469	-1.5025	-0.46472	0	-0.210544
ENSMUST00000109215	Trim7	0	0.488271	-2.4771	0	0	-0.715729	-2.74723	-5.40984	0	-0.280939	-1.85388	-1.1065	0	-0.754923	-2.83616	-3.03338	0	0
ENSMUST00000112225	Trpv4	0	-6.11384	-11.6526	-1.26167	0	0.0756357	-0.61448	-1.11304	0	-0.560995	-1.20105	-3.39721	0	0.481298	4.13091	-0.430512	0	-2.31792
ENSMUST00000110887	Tsc22d1	0	-0.371394	-7.37184	-2.65691	0	0.853839	-1.60667	0.0451838	0	-0.581998	-0.92646	-1.42079	0	-0.78062	-2.6378	-2.01128	0	-0.494994
ENSMUST00000035216	Uba7	0	0.493397	-6.18826	0.608525	0	-3.95644	-3.95644	-3.95644	0	-6.96311	-6.55265	-11.838	0	-0.242541	-0.823173	-0.826888	0	4.43979
ENSMUST00000058237	Ugt1a7c	0	-0.15856	-0.808042	-0.878905	0	-0.0455497	-1.04231	-0.866039	0	-0.0113382	-1.08854	-0.7405	0	0.383168	-2.18982	-1.35019	0	-0.443337
ENSMUST00000106451	Unc13d	0	0.368682	-5.59567	-5.97451	0	-0.00417643	-0.798549	-0.555102	0	-0.510079	-0.684906	-0.738525	0	0.012694	-2.08722	-1.53568	0	-0.0825253
ENSMUST00000123704	Uqcrc2	0	-0.14051	-1.41131	-1.10712	0	0.814333	-9.43874	0.754575	0	-1.28531	-0.682481	1.75446	0	-0.597775	-3.07487	3.15855	0	-3.45943
ENSMUST00000100942	Vamp1	0	0.217301	-10.4167	-1.82131	0	-0.0154046	-1.04814	-0.958787	0	-0.458785	-0.595385	-0.958653	0	-0.0398515	-1.59841	-1.07879	0	0.0876363
ENSMUST00000169645	Vim	0	0	-2.01655	-2.16411	0	-0.190492	-1.94649	-1.52027	0	0.684235	-1.16744	-0.974362	0	0.0110926	-1.17796	-0.78987	0	-0.190492
ENSMUST00000166062	Wac	0	-3.39155	0.15175	-9.43012	0	0.809331	-1.08936	-1.0531	0	-0.994485	-0.650635	-1.76081	0	-1.624	-0.640493	-1.3601	0	-0.997903
ENSMUST00000133292	Wdr13	0	1.1292	-0.0146213	0.237742	0	-3.43229	-7.8566	-4.39717	0	-0.238302	-0.789371	-1.01613	0	-1.16987	-5.94141	-1.13974	0	-3.0045
ENSMUST00000097552	Wdr7	0	0.25716	-1.68353	-1.39474	0	0.117959	-1.07003	-0.422607	0	0.0458592	-0.622144	-0.678649	0	0.0901791	-0.842004	-0.520235	0	-0.0137379
ENSMUST00000102680	Wipf1	0	0.145462	-1.06393	-0.871544	0	0.193856	-1.56034	-1.25385	0	-0.476113	-1.13643	-1.52988	0	-0.0262237	-0.779992	-0.414751	0	-0.0191238
ENSMUST00000094681	Wipf1	0	-0.0759784	-0.747121	-0.644592	0	-0.54762	-1.61483	-1.61201	0	-0.383802	-0.957694	-1.57008	0	0.591326	-0.840631	-0.418995	0	-0.350323
ENSMUST00000020289	X99384	0	-0.305966	-1.4339	-1.17207	0	-0.621334	-4.68148	-5.52449	0	-1.33518	-1.07041	-1.81779	0	-0.239472	-1.68963	-1.81822	0	-2.67878
ENSMUST00000024866	Xdh	0	0.276936	-1.5257	-0.853676	0	0.015279	-2.16018	-1.72763	0	-0.0554528	-0.88843	-1.37887	0	0.422193	-1.17491	-0.992607	0	-0.382763
ENSMUST00000032892	Xylt1	0	-0.0211924	-2.41078	-2.84966	0	-0.126051	-1.54494	-1.33503	0	-0.148498	-0.727997	-1.28439	0	0.00718695	-1.6381	-1.75099	0	-0.157921
ENSMUST00000018571	Ypel2	0	-1.04765	-2.46419	-2.65881	0	0.0879838	-0.713725	-1.12883	0	-0.916416	-1.75421	-2.61851	0	-0.335912	-1.4506	-1.00914	0	-0.87087
ENSMUST00000037960	Zdhhc9	0	0.0460571	-1.51733	-1.28855	0	0.384719	-1.43802	-0.200761	0	-0.0550533	-0.65557	-0.379764	0	-0.00589042	-1.38275	-1.1722	0	0.0302791
ENSMUST00000055241	Zfp106	0	0.174242	-0.84639	-0.668178	0	-0.164272	-1.15849	-1.134	0	0.123213	-1.02075	-0.717404	0	0.235817	-1.11124	-0.837861	0	-0.0639994
ENSMUST00000085856	Zfp157	0	-0.0179746	-1.31954	-0.488916	0	-0.217989	-0.762776	-0.65197	0	-0.816644	-0.859258	-0.836998	0	-0.0620438	-1.25899	-0.864836	0	-0.13903
ENSMUST00000113734	Zfp295	0	-0.0649963	-2.19561	-5.58752	0	-2.29126	-7.12304	1.73005	0	0.771843	-5.66041	-5.3644	0	-4.06034	-9.9003	-4.80973	0	-0.521038
ENSMUST00000066994	Zfp395	0	-0.351535	-3.5584	-3.44544	0	-0.204811	-0.862961	-0.405214	0	-0.421186	-1.16306	-2.12346	0	-0.405304	-1.29832	-1.47373	0	-0.343909
ENSMUST00000107717	Zfp652	0	-0.0141019	-1.47388	-0.735775	0	-0.141909	-1.72799	-1.3721	0	-0.0620514	-0.900647	-0.911116	0	-0.24528	-1.54615	-1.43973	0	-0.400322

## Sheet: UP Any 3
Supplementary Table 3 - Page 5 - LPS-treated, Up-regulated, any 3 cell types
Values are log2(fold-change from respective un-treated cell type)
		PEC Macrophages				Neutrophils				Mast cells				splenic DCs				Eosinophils
Ensembl Transcript ID	Gene Symbol	-IL10 -LPS	+IL10 -LPS	-IL10 +LPS	+IL10 +LPS	-IL10 -LPS	+IL10 -LPS	-IL10 +LPS	+IL10 +LPS	-IL10 -LPS	+IL10 -LPS	-IL10 +LPS	+IL10 +LPS	-IL10 -LPS	+IL10 -LPS	-IL10 +LPS	+IL10 +LPS	-IL10 -LPS	-IL10 +LPS
ENSMUST00000070832	1100001G20Rik	0	-0.154614	2.06998	4.30392	0	0.104569	1.07443	1.18425	0	1.83704	3.09646	0.129156	0	0.176934	0.448205	0.872571	0	0.671917
ENSMUST00000054551	1110032F04Rik	0	0	9.84614	8.58753	0	0	7.22053	7.51742	0	1.72972	4.67326	2.19616	0	0.597479	0.31819	1.05405	0	0
ENSMUST00000072646	1200009I06Rik	0	0.133018	3.4509	2.79429	0	0.135776	2.7511	2.16053	0	-0.444056	0.18895	-0.530805	0	-0.650696	1.68698	0.854208	0	2.19616
ENSMUST00000117643	1300018I17Rik	0	2.80448	1.74554	3.0674	0	2.25254	0.837935	8.09594	0	-4.94336	-4.59847	-8.95731	0	0	8.29641	0	0	4.77633
ENSMUST00000125841	1500012F01Rik	0	0.0653586	1.17155	0.428692	0	-0.0923055	-0.213501	-0.332609	0	1.15309	0.759682	2.22996	0	0.841308	2.35024	1.62144	0	0.238006
ENSMUST00000114474	1600029D21Rik	0	-3.455	6.91009	4.22255	0	-0.646681	-1.66276	-2.77563	0	1.72972	4.39232	0	0	3.44289	-2.6626	-4.39232	0	2.48275
ENSMUST00000026681	1810029B16Rik	0	0.813629	2.62756	3.36167	0	0.284459	3.16556	3.28987	0	0.972638	0.257571	1.81839	0	0.542874	1.41456	3.01472	0	1.90311
ENSMUST00000145787	1810029B16Rik	0	0.592128	3.03501	3.47888	0	0.552595	2.51566	2.76864	0	0.605354	0.0561578	0.920512	0	0.43779	1.2129	2.36836	0	0.251572
ENSMUST00000014118	1810033B17Rik	0	0.491595	0.628235	1.31885	0	0.30177	0.0462989	0.00716761	0	0.747382	1.72972	2.67878	0	-0.541674	-0.342922	-1.14048	0	0.730088
ENSMUST00000112463	2010002M12Rik	0	4.11681	7.22538	7.08002	0	-0.586492	0.907974	-2.22036	0	-2.21233	1.63175	1.39309	0	-0.439733	3.81996	1.95818	0	0.488271
ENSMUST00000087357	2010002M12Rik	0	0	5.59645	5.22095	0	0.498715	4.99944	1.06559	0	0	0	0	0	3.82553	8.48436	3.98577	0	0
ENSMUST00000063539	2010005H15Rik	0	3.2539	0	1.2806	0	0.240985	1.45892	1.08278	0	-1.72972	0	0.466443	0	-2.83621	3.35204	2.64441	0	1.26357
ENSMUST00000028844	2010106G01Rik	0	0.00863367	1.44598	1.4507	0	0.08258	1.29845	0.738228	0	-0.058201	0.158139	-0.120797	0	0.177058	2.11692	1.8032	0	0.133219
ENSMUST00000143700	2010106G01Rik	0	0.156928	1.33256	1.39978	0	-0.276114	0.634884	0.369106	0	-0.0771186	0.0305983	-0.0398663	0	-0.0843584	1.96285	1.30848	0	0.14073
ENSMUST00000125592	2010106G01Rik	0	0.338832	3.20209	2.3357	0	0.473038	2.05218	1.05481	0	-0.186646	0.599883	0.342434	0	-0.280863	2.13191	1.44157	0	-0.16306
ENSMUST00000149940	2210403K04Rik	0	-0.0141026	0.847569	0.895272	0	0.31709	1.2858	1.31748	0	0.680769	1.12381	1.4508	0	0.0603507	0.665692	0.682681	0	0.281052
ENSMUST00000045870	2310014L17Rik	0	-4.47814	5.34334	4.94352	0	1.73559	2.73218	2.62725	0	1.63212	0.531522	1.40043	0	0.645707	3.96308	3.66669	0	-0.155428
ENSMUST00000105572	2310042D19Rik	0	0.118279	1.3437	1.52219	0	-0.560498	0.843061	-0.232829	0	-0.176581	-0.282359	-0.99672	0	-0.0949993	1.50723	0.929617	0	-0.371144
ENSMUST00000165466	2610042L04Rik	0	-0.0752084	3.96205	4.23132	0	-0.728431	0.778137	-0.129156	0	-0.466443	0.482617	-0.466443	0	0.699488	3.13941	3.31583	0	5.15587
ENSMUST00000030862	2610109H07Rik	0	0.678152	3.65311	5.41015	0	0.49642	6.24087	5.34549	0	-0.656798	-0.586896	-1.90268	0	0.525254	0.129156	0.704277	0	1.43168
ENSMUST00000159348	2700081O15Rik	0	-0.25025	-1.79467	-5.27585	0	0.158362	1.07085	0.920388	0	2.01066	2.95972	0.280939	0	-2.88818	7.04333	5.96247	0	-4.3415
ENSMUST00000065325	2700081O15Rik	0	-0.104575	6.37839	6.26961	0	-0.0962153	0.0576809	-0.0792616	0	0.255113	0.957966	1.15006	0	5.02126	-4.91565	0.991437	0	4.35547
ENSMUST00000124015	2900089D17Rik	0	-0.384002	1.3114	0.785024	0	-0.415996	3.32831	1.82859	0	-0.568522	1.3089	0.211637	0	-0.330276	0.466668	0.0832257	0	0.498888
ENSMUST00000020002	3110003A17Rik	0	-0.0607567	1.60804	1.18494	0	-0.225371	0.602347	0.234869	0	0.229112	0.130819	0.237286	0	0.481905	2.15312	2.17081	0	0.0229576
ENSMUST00000115365	4930420K17Rik	0	0.311268	2.03343	2.20906	0	0.00554204	-0.541782	-0.289717	0	0.617209	1.47512	1.72345	0	0.559864	2.72642	2.48145	0	-0.210262
ENSMUST00000101511	4930599N23Rik	0	-0.0673387	1.50621	1.32818	0	-0.193329	2.9943	1.4216	0	0.98282	1.69722	1.18686	0	-0.224312	2.49471	1.6813	0	0.129156
ENSMUST00000156275	4933427J07Rik	0	0.112482	3.45376	3.61092	0	0.0287773	1.61543	1.1198	0	-0.139135	-0.148838	-0.442054	0	-0.435369	0.37749	0.0322948	0	0.726046
ENSMUST00000115817	5730494M16Rik	0	4.48701	0.647243	-4.8915	0	0.459676	4.87026	4.81443	0	1.05	1.72063	-3.56648	0	-9.83443	-4.84365	-0.617998	0	-5.23729
ENSMUST00000107704	5730528L13Rik	0	9.69824	12.0268	12.1217	0	-0.0780244	0.695998	0.54727	0	0.776799	-2.4771	0.201678	0	4.35541	0.837798	6.39638	0	3.99879
ENSMUST00000022497	6330409N04Rik	0	-0.540894	2.16074	1.33306	0	0.04766	1.01715	0.781345	0	-0.184641	-0.0555621	-0.390853	0	0.377307	0.977	0.671811	0	0.279523
ENSMUST00000100496	6330409N04Rik	0	-0.355919	2.40862	1.65828	0	-0.237438	1.0413	0.728247	0	0.0616695	-0.0476885	0.0765479	0	0.112153	0.993691	0.773726	0	-0.0797706
ENSMUST00000154682	6530402F18Rik	0	-0.878715	4.78253	5.1059	0	-0.168941	3.00013	2.51738	0	-0.155576	0.0334423	-0.00275462	0	-0.977913	0.352395	0.375442	0	0.708301
ENSMUST00000155949	6530402F18Rik	0	0.081393	3.65189	3.53841	0	-0.0839084	2.56224	2.42645	0	0.135332	0.869707	0.909205	0	0.168208	1.41383	1.71308	0	1.01275
ENSMUST00000167322	9030617O03Rik	0	-0.468989	-10.227	-5.46038	0	4.49859	9.97818	4.26764	0	0.231292	-4.09244	5.56556	0	2.16424	3.5836	8.54876	0	0.678781
ENSMUST00000062789	9030625A04Rik	0	0.0645135	2.18761	1.43311	0	-0.345311	3.15311	2.50716	0	-0.157045	1.03167	0.931663	0	-0.67852	2.3636	1.43525	0	2.36356
ENSMUST00000139809	9030625A04Rik	0	-0.156298	2.28003	1.29123	0	0.4207	3.20096	2.40186	0	-0.491886	0.927602	0.681168	0	-0.787553	1.88114	0.948347	0	1.41688
ENSMUST00000172530	9130014G24Rik	0	0.747794	3.08171	3.05681	0	-1.7808	4.29435	2.8878	0	-3.72266	0.223733	-1.71201	0	-3.74992	0.987177	1.3213	0	8.43327
ENSMUST00000148816	9130014G24Rik	0	-0.276113	1.99304	1.02495	0	0.803099	4.44489	3.12004	0	-2.1656	-3.3603	-7.68403	0	-0.168436	1.79666	1.5414	0	1.49809
ENSMUST00000146911	9130208D14Rik	0	0.782924	2.73433	2.7163	0	0.393207	0.841826	0.00114186	0	0.884543	0.236727	0.676905	0	0.0440135	1.44796	0.597762	0	0.0326261
ENSMUST00000057009	9330175E14Rik	0	0.909836	2.3322	2.35625	0	1.35405	2.91671	1.24536	0	-0.444029	1.9786	-0.674658	0	-0.361013	2.03263	1.1218	0	0.193347
ENSMUST00000098492	9330175E14Rik	0	0.0865188	0.670574	1.06456	0	1.175	2.59594	1.66878	0	2.19616	3.45943	1.72972	0	0.820162	4.2548	3.08848	0	-1.23
ENSMUST00000093152	9930111J21Rik2	0	0.659144	2.60431	1.06202	0	-1.09753	0.51942	0.134566	0	-0.860838	0.532475	-0.655304	0	-0.678042	2.55577	0.864732	0	0.599136
ENSMUST00000101295	9930111J21Rik2	0	0.305692	1.09584	0.757288	0	0.196132	0.910361	-0.428101	0	-0.210162	-0.0855899	-0.568055	0	-0.50048	1.16196	-0.0421582	0	-0.0926552
ENSMUST00000175820	A230050P20Rik	0	-0.372925	2.17426	1.03433	0	0.530888	1.93074	0.859976	0	-0.186048	-0.301795	-0.357764	0	-0.0607538	1.93257	1.09617	0	0.293341
ENSMUST00000160792	A530032D15Rik	0	1.02201	3.09431	3.27563	0	-0.0468419	1.09884	0.658848	0	0	5.03237	0	0	0.424157	3.87676	3.55586	0	0.225377
ENSMUST00000162353	A530040E14Rik	0	0.47227	3.16413	2.54655	0	0.475591	1.27824	0.457393	0	0.0113514	0.0634668	-0.249671	0	0.27742	2.5237	2.14816	0	-0.293597
ENSMUST00000161150	A530040E14Rik	0	0	9.88826	5.51153	0	0	4.68425	0	0	0	0	0	0	4.14039	11.7551	5.49753	0	0
ENSMUST00000064788	A630001G21Rik	0	0.0653995	1.55967	1.20591	0	0.122247	1.19355	0.989404	0	0.521124	0.73518	0.845655	0	0.493793	2.0854	1.45935	0	0.0181764
ENSMUST00000112464	A830080D01Rik	0	0.0138837	1.02753	0.929348	0	-0.0275987	0.92808	0.116552	0	-0.175487	0.0147752	-0.0242134	0	0.25438	0.830891	0.686233	0	0.137242
ENSMUST00000047498	AA467197	0	0.387446	6.23508	6.21859	0	-0.184552	1.90845	1.47494	0	-2.23208	0.508492	-1.12405	0	0.219128	1.72788	1.48086	0	1.33802
ENSMUST00000110512	AA467197	0	4.74113	9.41387	9.20926	0	0.179114	3.21904	2.41452	0	2.35672	2.3248	1.77376	0	0.472775	1.50058	1.14137	0	5.64414
ENSMUST00000034245	AA960436	0	0.315171	1.7041	1.51065	0	0.0897716	1.06713	0.418137	0	-5.48827e-05	0.26316	0.21868	0	0.199858	1.0116	0.836987	0	0.165186
ENSMUST00000146032	Abcc1	0	-0.340583	0.998923	0.67107	0	0.278381	2.41106	1.52474	0	-0.181492	1.10734	0.560686	0	0.132324	0.668042	0.672556	0	0.465446
ENSMUST00000100167	Abcc1	0	-0.0440326	1.06877	0.604309	0	0.0119286	2.02831	1.92043	0	0.205614	1.26663	0.796637	0	0.09405	0.428346	0.641549	0	0.719718
ENSMUST00000166646	Abcc4	0	-5.30606	0.00808341	0.845417	0	-9.57245	1.90443	0.0955909	0	0	4.82283	0	0	8.10258	5.90709	5.8062	0	-0.340335
ENSMUST00000167722	Abcf2	0	5.15669	5.58292	5.4287	0	6.00088	7.66803	7.77332	0	0.944441	0.535896	-4.22155	0	5.35325	0	6.23087	0	0.965053
ENSMUST00000126112	Abi1	0	-0.0885929	7.21508	4.13669	0	-3.7647	-2.84863	-3.03446	0	3.73854	3.50417	-4.28682	0	1.18034	1.42703	5.4951	0	-4.73669
ENSMUST00000078977	Abi1	0	0.505252	2.31358	2.26957	0	0.112575	0.647593	-0.0271108	0	-0.103537	-0.00467696	-5.0071	0	-0.2373	0.133989	0.202645	0	1.81022
ENSMUST00000072740	Abr	0	-0.0824917	2.59461	2.18668	0	5.21051	5.1727	0	0	3.70559	5.75339	-0.348697	0	-4.14039	0.251932	-4.14039	0	4.38283
ENSMUST00000076212	Abtb2	0	0.937071	3.06844	3.38407	0	0.469067	0.0188432	0.519687	0	0.478757	1.08423	1.26134	0	0.459215	1.83912	1.89224	0	0.406575
ENSMUST00000131122	Abtb2	0	6.40398	4.30551	8.87802	0	0.521381	0.85028	0.6646	0	-0.201678	-0.201678	2.27542	0	0.90374	2.65028	1.83935	0	0.636614
ENSMUST00000156261	Acadsb	0	0	0	0	0	2.8471	-0.165285	-5.50106	0	3.74992	2.67878	0	0	9.03997	9.25646	4.20681	0	0.818666
ENSMUST00000026324	Acot9	0	0.0412841	1.33666	1.19094	0	-0.0765634	0.587382	0.219763	0	0.0442932	0.194683	-0.069451	0	0.0523822	1.08094	1.04171	0	0.0733116
ENSMUST00000115315	Acp5	0	0.0173171	2.08038	1.76658	0	0.193043	4.52841	4.0436	0	1.2658	2.44153	2.47502	0	-0.070508	0.85305	1.30233	0	-0.415652
ENSMUST00000112590	Acpp	0	-0.135244	5.18684	5.11855	0	0.127645	1.20174	1.29878	0	2.19616	7.63699	8.24789	0	1.66215	1.43682	1.83194	0	0.117387
ENSMUST00000163443	Acsl5	0	-0.72222	-0.357118	0.241828	0	-5.40239	2.63355	-3.51524	0	-0.19845	-0.00947169	0.16137	0	1.37504	1.53959	2.4754	0	4.79818
ENSMUST00000167327	Actn1	0	0.070813	0.542897	0.24126	0	6.39028	1.01901	6.15822	0	0.655601	4.88551	4.65609	0	-0.778937	1.03723	0.571003	0	0.65033
ENSMUST00000173030	Adamts10	0	-5.17739	-5.06283	-4.45073	0	-5.82665	4.36965	-5.82665	0	9.95084	3.07487	2.67878	0	-3.14647	0.949868	-7.91314	0	-1.4318
ENSMUST00000006570	Adamts4	0	-3.98637	-2.45105	2.08543	0	0	5.76593	5.55197	0	0	4.84935	7.07942	0	-3.92587	6.28055	5.5035	0	0
ENSMUST00000107405	Adar	0	0.157713	1.66306	1.41357	0	0.206741	1.50703	0.892811	0	0.140083	1.22381	0.521138	0	0.133207	1.39296	0.934696	0	0.35104
ENSMUST00000029563	Adar	0	0.927096	3.21435	3.57549	0	1.1455	-4.96905	1.48166	0	-0.805323	1.08945	-0.810316	0	1.63814	3.76863	2.67878	0	0
ENSMUST00000121094	Adar	0	0.531572	-1.8473	-2.0856	0	0.0517851	1.728	0.682621	0	0.42565	2.10935	1.34488	0	-0.306253	1.79915	1.35775	0	0.454689
ENSMUST00000033054	Adm	0	-0.399851	3.86549	3.62529	0	-0.689948	2.46433	2.22246	0	0	4.73777	5.34931	0	-0.234523	1.90826	1.36331	0	0
ENSMUST00000105420	Adora2a	0	-0.236074	4.43751	3.59466	0	0.190694	3.81267	2.93301	0	0.0313712	0.515112	0.392407	0	0.0611857	0.61782	0.660148	0	1.5483
ENSMUST00000018644	Adora2b	0	0.204536	2.43103	3.33189	0	0.233475	2.32517	2.39848	0	0.509333	0.105296	0.533859	0	0.978872	1.42113	2.50787	0	0.556511
ENSMUST00000032359	Aebp2	0	1.16715	2.12933	-3.52898	0	7.13955	8.72982	0	0	3.77316	3.83324	3.72814	0	-0.194683	1.06436	0.728235	0	-0.638619
ENSMUST00000087614	Aebp2	0	-0.542111	1.21684	0.914141	0	0.580536	1.77904	0.762881	0	0.284624	0.568676	0.586734	0	0.121479	1.54255	1.4268	0	0.25188
ENSMUST00000024594	Agpat4	0	0.130113	0.6515	0.595247	0	0.0582336	2.78751	1.39136	0	0.555318	1.38322	1.70054	0	-0.0617693	-0.937728	-0.591068	0	0.322338
ENSMUST00000154494	Agrn	0	-3.87942	3.33777	3.17193	0	-0.226357	2.69129	1.36024	0	-3.64082	1.68508	-0.408675	0	-0.332029	4.78331	4.62353	0	0.0342681
ENSMUST00000105575	Agrn	0	0	10.9707	5.29483	0	-0.286593	6.18495	3.44062	0	-0.238661	0.322334	-3.07487	0	1.14836	6.45501	5.52678	0	0.588117
ENSMUST00000144749	Agrn	0	-3.07487	3.89211	0.675049	0	0	4.20681	0	0	4.87493	0	1.72972	0	-1.83704	6.10997	5.32422	0	2.4771
ENSMUST00000094380	Agrn	0	0.239362	2.80699	2.26469	0	0.260416	2.04319	1.04574	0	0.170055	0.379687	-1.0962	0	-0.361224	4.58839	4.11698	0	0.286086
ENSMUST00000075787	Agrn	0	0.0435426	2.27753	1.61294	0	0.0429262	1.50464	0.526107	0	0.216657	0.659785	-0.0942668	0	-0.482742	4.00624	3.62824	0	0.0412617
ENSMUST00000115242	Ahcyl2	0	-0.404135	-8.66619	-0.925441	0	8.315	8.84747	4.63922	0	4.28753	1.38684	0.676039	0	-0.0191711	-0.651678	-6.42922	0	4.76305
ENSMUST00000127730	AI607873	0	0.286053	0.893648	0.278954	0	0.568752	3.19268	2.50308	0	-0.510861	0.963071	1.31804	0	0.276783	2.9068	1.92079	0	3.92656
ENSMUST00000042610	AI607873	0	0.357585	0.966622	0.649662	0	0.227298	2.98141	2.25438	0	-0.21757	0.716588	-0.671667	0	0.333569	2.62204	1.87362	0	7.87555
ENSMUST00000020017	Aim1	0	0.440216	1.07247	0.77008	0	-0.0617657	-0.592528	-1.27798	0	-0.202796	0.986924	0.564846	0	-0.340374	0.598448	-0.108714	0	-0.704208
ENSMUST00000106945	Ak4	0	3.79446	8.24728	1.6564	0	4.45495	5.31331	0	0	-2.60574	-2.30253	0.215202	0	-7.15463	-3.32911	0.480169	0	2.62554
ENSMUST00000106946	Ak4	0	4.72664	10.226	9.572	0	3.86469	3.81896	4.36682	0	0.184447	-4.9542	2.61528	0	7.49098	4.01395	0	0	0
ENSMUST00000107903	Akap1	0	-0.433728	6.11086	0.271601	0	-7.2011	0.179296	-5.4485	0	0	3.16993	0	0	0.634198	4.95782	-4.09244	0	5.03908
ENSMUST00000166315	Akap13	0	-0.780185	0.739407	-0.0955751	0	-0.887986	-0.0546371	-1.0883	0	5.12371	5.6984	5.80958	0	-1.23669	0.717995	0.265218	0	-11.9245
ENSMUST00000102903	Akap2	0	-0.413053	1.05357	0.569727	0	-4.43979	5.50549	-0.870016	0	-0.474495	0.074697	-0.742692	0	-0.414572	1.10655	0.431479	0	-3.16993
ENSMUST00000124581	Akap2	0	0.852894	0.97189	2.81119	0	2.19616	3.32911	0.482617	0	-0.111137	0.154394	-0.32791	0	-0.992689	1.22542	0.423809	0	1.72972
ENSMUST00000107598	Akap2	0	0.560057	1.73068	1.3927	0	4.24336	5.42525	4.6635	0	-0.161208	0.4854	-0.121162	0	-0.547853	1.23556	0.583015	0	0
ENSMUST00000035724	Akna	0	0.167804	2.02851	1.44734	0	-0.113339	-0.468462	-0.730677	0	0.116789	1.95477	1.25139	0	-0.14662	0.753512	0.551432	0	0.0673852
ENSMUST00000126146	Akr1a1	0	0.28447	-0.860925	-7.64601	0	1.21529	2.79556	0.586044	0	0.901941	1.42913	2.88988	0	-0.157437	1.27414	-2.44012	0	0.394317
ENSMUST00000163759	Akt2	0	0	1.72972	5.03778	0	-0.304374	1.59347	-4.5912	0	-6.02432	-5.79081	-6.20111	0	-6.68593	-5.88893	0.658215	0	1.00893
ENSMUST00000133617	Alas1	0	0.0282364	1.18252	5.40195	0	7.31743	0.25575	6.47695	0	-8.72982	-5.16005	0.273271	0	0	4.06721	2.19616	0	0.794792
ENSMUST00000164888	Alcam	0	-0.777357	0.137926	-0.459071	0	0.409978	0.589999	-0.415241	0	-0.175952	2.4367	1.71827	0	-0.389024	1.81603	1.45466	0	-0.661745
ENSMUST00000152945	Aldh2	0	0.575451	0.718071	-0.0202924	0	-0.0650911	-2.14233	-0.883661	0	1.67069	7.55156	6.0001	0	1.72972	2.19616	1.72972	0	-0.00401204
ENSMUST00000160586	Alpk1	0	0.136227	0.977388	1.69605	0	0.255604	1.15135	3.0359	0	0.710837	1.40486	1.82969	0	0.177626	1.02605	1.12686	0	0.716824
ENSMUST00000029662	Alpk1	0	0.08437	0.820273	1.44548	0	0.350268	1.12079	3.39749	0	-4.20421	0.022129	1.00546	0	-0.18161	1.03406	1.12239	0	-0.575838
ENSMUST00000148078	Alpk2	0	0.973766	5.6246	5.00412	0	-0.656666	3.93755	3.5584	0	-0.854536	2.63349	-0.758853	0	-0.156457	-0.548853	-0.851172	0	-2.4771
ENSMUST00000131803	Ankrd13a	0	-0.152273	5.89773	-0.105391	0	-2.15778	0.620794	0.566908	0	-0.236741	1.15121	-0.220904	0	6.39953	6.44924	4.69106	0	0.0902346
ENSMUST00000076942	Ankrd33b	0	-0.0286558	2.18926	1.71663	0	0.104751	0.6854	-0.175157	0	-0.375912	0.309393	0.856907	0	-0.366415	2.01468	1.51403	0	-0.232726
ENSMUST00000123325	Ankrd33b	0	-0.0430181	2.24397	1.2473	0	0.322735	0.964594	-0.122385	0	-0.107316	0.441968	0.887263	0	-0.264575	1.20194	0.888356	0	-0.30917
ENSMUST00000086503	Aoah	0	0.16273	2.40969	2.69146	0	-0.732386	3.30891	2.32178	0	-4.67326	-1.21383	-1.83704	0	-4.67326	2.62171	4.52365	0	0.958234
ENSMUST00000131195	Apbb1ip	0	2.00317	2.99952	6.51045	0	1.0969	-1.14515	1.28621	0	-2.67878	-2.67878	-2.67878	0	0	2.96537	2.67878	0	0.732229
ENSMUST00000175752	Apobec3	0	0.929547	1.73918	1.79184	0	0.392566	0.458242	0.698949	0	1.80104	3.82381	4.10317	0	0.279688	0.643539	0.626118	0	5.9368
ENSMUST00000089469	Apol7b	0	0	2.4771	0	0	0	6.09011	1.72972	0	0	2.19616	0	0	-0.416833	2.25049	1.41363	0	0.280939
ENSMUST00000062562	Apol7c	0	4.76666	12.2001	11.4769	0	-4.92762	3.11976	1.79495	0	0	8.27305	0	0	0	0.967138	0.967138	0	8.97456
ENSMUST00000081776	Apol9b	0	0.70009	7.62351	3.18581	0	-2.55527	-1.86245	1.21243	0	0	1.72972	0	0	0.167518	2.40654	1.6846	0	0
ENSMUST00000074271	App	0	-1.13799	0.738247	-5.74722	0	0	0	0	0	1.05774	1.25623	0.333712	0	0.420215	1.5365	1.91171	0	0
ENSMUST00000084895	Arap1	0	0.390143	0.379821	1.10885	0	0.49947	2.12169	3.99822	0	1.21084	0.733626	2.23729	0	0.0125515	-0.662721	0.632967	0	1.15245
ENSMUST00000021550	Arg2	0	0.799512	1.1323	2.58724	0	0.060486	0.633094	0.992975	0	-0.353461	0.286593	0.129156	0	0.283563	2.50917	2.32831	0	0.539056
ENSMUST00000098060	Arhgap17	0	0.0206977	0.643659	1.21344	0	0.329924	1.13649	0.796088	0	0.757863	1.18891	-0.599707	0	-0.21349	-1.05162	-0.657527	0	0.297559
ENSMUST00000111956	Arhgap22	0	-0.296914	-0.126583	-1.3808	0	3.32911	7.07903	6.29447	0	2.14339	0.227283	-3.16993	0	-0.133749	1.46565	1.23683	0	2.83621
ENSMUST00000137590	Arhgap22	0	-0.585232	1.04418	-4.8812	0	2.96537	3.95644	3.2539	0	0	0	0	0	0.0115539	2.30293	2.12934	0	0
ENSMUST00000140166	Arhgap22	0	-0.76921	3.53893	0	0	0	0	0	0	0	1.72972	0	0	-0.0755813	2.51709	2.1135	0	0
ENSMUST00000167452	Arhgap22	0	-6.53731	-1.08383	-11.1529	0	-3.62784	-5.35755	-1.53203	0	0	2.67878	2.4771	0	0.210803	2.25102	2.00422	0	3.91443
ENSMUST00000107601	Arhgap23	0	6.76089	7.37905	1.58576	0	0.388705	0.0797157	0.117764	0	-0.908489	5.34406	4.8361	0	3.2539	4.20681	0	0	4.24192
ENSMUST00000097593	Arhgap26	0	0.787544	1.41873	-1.98919	0	0.0682849	0.201706	1.02282	0	-0.53599	0.168832	0.0456742	0	-0.566581	1.47283	1.20784	0	0.751987
ENSMUST00000148319	Arhgap4	0	-5.78517	2.00519	-0.436247	0	-6.06801	6.26866	4.76345	0	-0.0614353	0.506034	-0.29884	0	-0.311428	-0.358268	-0.432474	0	0.696059
ENSMUST00000089769	Arhgef40	0	-4.24793	1.70945	0.728443	0	-0.214149	-4.54539	-5.4591	0	0	-0.539001	-4.24793	0	-0.187381	1.3802	0.938965	0	2.96537
ENSMUST00000113880	Arhgef9	0	0	0	3.66546	0	-3.66546	2.86885	-3.66546	0	0	0	0	0	-4.40571	2.71158	2.34497	0	2.92972
ENSMUST00000135709	Arid4a	0	-0.0620563	5.32437	4.87939	0	-8.56545	2.29443	0.344442	0	-0.425142	0.0839056	-1.26096	0	1.80107	1.15927	-1.13194	0	-0.0983142
ENSMUST00000115030	Arid5a	0	0.672511	2.51765	2.68286	0	0.16922	0.606778	1.49644	0	0.880425	-4.21507	1.91036	0	1.13885	1.88318	1.98704	0	-0.25861
ENSMUST00000042971	Arl5c	0	-0.710664	1.11022	0.180022	0	-0.15431	0.758985	-0.0559897	0	-1.79436	1.0444	-0.291716	0	-0.135556	1.23668	0.892329	0	2.48253
ENSMUST00000125774	Arl8a	0	-0.206065	6.65435	7.27727	0	0.721923	2.06133	1.06649	0	1.1622	0.591224	5.77231	0	1.60684	-3.85211	-9.66061	0	0.0660693
ENSMUST00000164117	Asb1	0	0.439462	6.3352	5.02143	0	-0.183697	0.707989	-0.167718	0	0.35811	0.762442	0.702621	0	0.00177001	2.09728	0.835033	0	0.250813
ENSMUST00000042288	Asb13	0	0.3307	0.717991	0.344872	0	0.397136	1.104	0.309036	0	-0.119622	-0.21276	-0.593669	0	0.0255572	1.47065	0.860785	0	-0.161886
ENSMUST00000149431	Asb2	0	-3.29908	-1.6655	-2.27474	0	-0.0324402	0.683516	0.529683	0	0.389845	3.40113	1.90024	0	-0.526019	-1.52219	-1.97291	0	1.40676
ENSMUST00000168103	Atf1	0	0.297952	-1.58014	-0.728019	0	4.182	0.912566	4.00118	0	3.11471	3.53183	4.41616	0	-3.2539	-3.2539	2.51204	0	0.718432
ENSMUST00000055764	Atp10a	0	0.64597	2.71219	2.2015	0	0.130606	0.61585	0.310185	0	-0.25637	0.401674	-0.0311073	0	0.364831	2.04368	1.36202	0	0.0157433
ENSMUST00000168747	Atp10a	0	0.64597	2.71328	2.20471	0	0.135849	0.619506	0.315193	0	-0.255281	0.394282	-0.0240669	0	0.364831	2.04834	1.36443	0	0.0184863
ENSMUST00000141468	Atp11b	0	0	5.93845	0	0	-2.53847	-2.91282	-7.30514	0	0	0	0	0	6.59407	6.41252	2.33516	0	1.20791
ENSMUST00000165057	Atp1a1	0	-0.214859	1.6951	0.88412	0	1.47719	1.01044	0.683808	0	0.990207	0.649352	1.68488	0	-0.395365	0.443481	0.210447	0	-1.01646
ENSMUST00000055941	Atp7a	0	-0.497634	-1.44351	-0.196192	0	0.926986	1.11495	0.690505	0	0.101106	0.631074	0.572407	0	-0.613061	-5.6771	0.067782	0	0.997318
ENSMUST00000107396	Atp8b2	0	-5.64702	1.98577	2.0017	0	0.737074	0.842552	0.936084	0	0.601983	0.453158	0.352586	0	7.58655	7.47517	6.48653	0	-0.0869883
ENSMUST00000160217	Atrip	0	0.446777	2.04751	1.86781	0	0.0759298	1.49918	0.691942	0	0.598039	1.2713	0.854597	0	0.36228	1.87825	1.68167	0	0.640555
ENSMUST00000051950	Atxn2	0	0.324933	1.18747	0.771621	0	-0.831215	-0.227023	-2.16635	0	1.10961	-5.46429	-4.84473	0	5.41183	5.57126	4.44579	0	1.40417
ENSMUST00000164991	Aup1	0	0	0.54584	1.15835	0	0.938722	2.94552	1.26406	0	1.52888	1.5374	3.22589	0	1.49013	1.3604	0.567588	0	2.4771
ENSMUST00000105140	AW011738	0	-0.918162	3.41348	2.82139	0	-0.194455	3.94308	2.25288	0	-0.221994	1.28044	0.625905	0	-0.118131	4.43081	3.63179	0	0.0644489
ENSMUST00000099676	AW112010	0	0.641152	4.06174	4.64454	0	0.522988	1.23941	1.48609	0	0.25709	2.65307	2.77696	0	-0.252977	0.950644	0.325342	0	1.94224
ENSMUST00000002677	Axl	0	-0.827286	1.30515	0.678065	0	-0.902226	0.49117	-1.41459	0	3.49366	4.3589	-4.11681	0	-0.89957	1.07166	0.047656	0	1.11577
ENSMUST00000135067	B230312A22Rik	0	5.15018	0	0	0	3.82553	10.2043	9.68836	0	-3.32911	0.877708	4.51133	0	-3.32911	-3.32911	0.596769	0	4.39232
ENSMUST00000062844	B3gnt2	0	-0.185256	1.51398	1.49194	0	0.00432328	0.828374	0.584783	0	-0.817872	-0.334153	-1.30165	0	-0.236976	1.31168	1.05125	0	0.278497
ENSMUST00000118987	Bahcc1	0	0.303372	2.77147	2.04566	0	-4.7911	-0.0775929	-0.241767	0	-9.75549	1.36896	-0.219473	0	-0.00787193	0.623768	0.845602	0	-0.806532
ENSMUST00000143667	Bahcc1	0	0.496743	5.08794	3.60354	0	0.519769	0.626912	0.0548818	0	0.32304	0.317788	0.277728	0	0.222465	0.788642	1.17892	0	-0.0149371
ENSMUST00000040536	Batf	0	0.488461	2.00935	2.25571	0	0.501426	2.68378	3.06634	0	0.839361	1.0515	1.64509	0	0.796931	2.05537	3.45408	0	0.650732
ENSMUST00000045042	Batf2	0	1.38706	3.42444	3.48532	0	1.61699	3.63476	4.55763	0	-0.488271	4.09244	2.98071	0	0.980031	3.6896	4.51482	0	1.72972
ENSMUST00000108831	BC006779	0	0.213029	2.7839	2.47989	0	0.460859	2.99238	2.40705	0	0.177018	1.76487	0.854853	0	-0.0254846	1.66745	1.13777	0	0.743721
ENSMUST00000121484	BC006779	0	5.49753	13.5271	6.7985	0	4.39232	12.7096	11.872	0	0	9.03154	0	0	0.43426	3.49191	2.36035	0	0
ENSMUST00000149417	BC006779	0	0.383838	3.39537	2.89998	0	0.204717	3.49676	2.55123	0	0.0460072	2.02471	0.81387	0	0.122411	1.94746	1.52438	0	0.757123
ENSMUST00000096069	BC016423	0	-0.0122926	1.19161	1.08311	0	0.234075	0.64311	0.551239	0	0.363702	-0.0127253	0.662309	0	-0.0655773	1.18842	0.601243	0	0.188731
ENSMUST00000042392	BC016495	0	0	2.01066	2.01066	0	-0.110807	0.727219	0.458427	0	0.314987	-3.65727	-3.73189	0	-6.39494	0.716212	-0.969296	0	0.323198
ENSMUST00000160290	BC035044	0	-3.99327	1.21516	0.81795	0	-0.11299	0.366617	0.132635	0	1.23565	1.74312	1.48964	0	-0.32716	1.22775	-0.101716	0	0.688881
ENSMUST00000090406	BC094916	0	0	5.46129	5.11501	0	4.53974	10.3339	8.22052	0	0	0	0	0	5.13171	7.25707	6.22641	0	0
ENSMUST00000098485	Bcl2a1a	0	-0.19514	3.23292	2.36453	0	-0.00364308	1.52108	0.356281	0	-0.29988	2.01833	1.52675	0	-0.196666	1.67492	0.910101	0	0.621589
ENSMUST00000068569	Bcl2a1b	0	-0.0643489	1.78133	0.815308	0	-0.0783507	2.91326	1.57371	0	0.0128551	1.93252	1.50765	0	-0.0822782	1.80548	1.1328	0	1.33011
ENSMUST00000066460	Bcl2a1c	0	-0.133323	2.07078	0.885323	0	0.174532	3.28474	1.74071	0	-1.72972	0.747382	3.14522	0	0.0591368	2.22836	1.3477	0	1.67399
ENSMUST00000098486	Bcl2a1d	0	-0.391952	3.2693	1.70682	0	-0.0388845	3.09722	1.37713	0	-0.366188	2.85446	2.39577	0	-0.359208	1.45077	0.955965	0	2.10763
ENSMUST00000146380	Bcl2l1	0	1.27172	0.25615	0.423751	0	0.348542	0.991959	1.01334	0	-2.71989	0.993599	0.471899	0	0.482617	8.7613	8.28781	0	1.37458
ENSMUST00000128172	Bcl2l1	0	0.559841	-0.204937	0.644952	0	0.597415	1.0823	1.02934	0	-0.457005	0.670149	-0.0768923	0	-0.460494	6.03758	5.06773	0	0.674924
ENSMUST00000109820	Bcl2l1	0	0.302104	-1.45418	-0.674109	0	0.104461	1.051	0.785164	0	-0.721572	1.17364	0.39565	0	-3.45943	13.2951	12.708	0	0.725472
ENSMUST00000089634	Bcl2l11	0	-0.00749044	1.51895	1.56874	0	0.791448	2.7672	2.26839	0	-0.390732	-0.154029	-0.409581	0	0.420051	1.47022	2.29917	0	0.217667
ENSMUST00000103210	Bcl2l11	0	0.528	0.855457	0.658446	0	0.577268	3.49535	2.84614	0	0.416862	0.373918	0.586843	0	0.393911	2.08324	2.49675	0	2.99813
ENSMUST00000163589	Bcl2l14	0	-2.19616	4.04864	-2.19616	0	-2.34215	-2.63166	-0.208215	0	0	3.92587	0	0	-0.318713	-0.483064	-1.30187	0	2.19616
ENSMUST00000120537	Bcl3	0	4.61888	5.85734	0	0	1.51917	1.82493	2.49383	0	9.16241	2.06991	9.6907	0	0.82404	1.47938	2.22958	0	2.41339
ENSMUST00000065454	Bcl3	0	1.09708	1.17904	1.76593	0	1.3386	2.41495	3.44092	0	0.377526	-0.268706	8.70809	0	0.711983	0.0847644	1.0291	0	2.83071
ENSMUST00000037596	Bcorl1	0	1.30549	3.93486	2.82617	0	-0.218872	0.986152	0.21246	0	-0.237347	0.928163	-0.333044	0	-0.971417	-5.51142	-0.0294006	0	0.375317
ENSMUST00000099262	Bdp1	0	-0.363207	0.65363	1.2991	0	0.353514	1.89995	1.62611	0	-0.0835774	0.299776	0.321144	0	0.221722	0.714937	0.633587	0	0.900871
ENSMUST00000167488	Bend3	0	-0.00135671	0.735257	0.309953	0	0.0761492	0.482127	0.521425	0	0.5617	0.0568016	0.888853	0	0.215324	1.67397	1.36547	0	0.665393
ENSMUST00000117346	Best1	0	0.0592279	0.870195	1.23118	0	0.513303	3.05195	3.38788	0	-0.635647	-1.32575	-2.6463	0	0.513203	-2.01555	1.05951	0	3.47097
ENSMUST00000110084	Bicd2	0	-3.34058	-12.1391	-9.66201	0	0	5.96666	10.1418	0	0	0	0	0	11.9143	3.82553	0	0	10.3186
ENSMUST00000013949	Birc3	0	0.200227	2.10291	2.06149	0	0.106491	2.06889	2.23697	0	0.0550337	1.97379	1.70365	0	-0.0672177	0.770373	1.10426	0	1.11525
ENSMUST00000022693	Bmp1	0	0.0309578	1.16581	0.6811	0	-0.492893	1.24707	0.599841	0	0	6.85664	6.53431	0	-0.428563	2.30207	1.82007	0	-2.03872
ENSMUST00000100405	Bmp1	0	0.776555	1.80309	0.998714	0	-2.19616	3.11715	0.640054	0	-2.19616	-2.19616	-2.19616	0	-0.592696	2.9323	1.99645	0	0
ENSMUST00000113121	Brpf1	0	-0.0272798	-1.09154	0.32803	0	-0.0373452	5.56667	-0.689547	0	4.74693	5.8062	0	0	5.07861	1.1398	2.71567	0	5.22957
ENSMUST00000051672	Bst2	0	-0.175452	0.797974	0.612823	0	0.0371614	2.03657	0.9006	0	0.170127	1.05318	0.637662	0	-0.056957	2.34688	1.74726	0	0.316508
ENSMUST00000090147	Btd	0	0	0	0	0	-6.00439	5.17271	4.93692	0	0.0968292	0.638728	-5.32238	0	0	0	5.62069	0	5.48084
ENSMUST00000020692	Btg2	0	-0.346617	0.648465	0.705806	0	-0.114686	0.606518	0.191141	0	-0.398688	1.73231	0.858204	0	-0.196371	-0.737522	-1.03489	0	0.150151
ENSMUST00000114589	Btla	0	3.66546	4.55295	3.56978	0	4.58166	4.56019	3.83321	0	-3.85553	0.179024	-2.96453	0	0.366666	2.0728	1.86322	0	0.633006
ENSMUST00000093506	C130026I21Rik	0	-0.487977	1.97461	1.51738	0	0.0131379	0.754037	-1.19018	0	-2.29695	-2.03292	-0.24067	0	-0.49642	2.73853	1.72297	0	-0.272253
ENSMUST00000161267	C130026I21Rik	0	0.237634	2.05082	1.2364	0	0.171319	1.43399	0.803557	0	0.185503	0.185503	-1.13194	0	-0.0335302	2.50394	2.00516	0	0.157437
ENSMUST00000024988	C3	0	0.170476	1.72623	1.115	0	0.166908	1.99696	1.51357	0	-0.215442	1.3915	1.02197	0	0.101931	0.813946	0.630988	0	2.73848
ENSMUST00000127300	Calm1	0	6.10894	4.16682	4.73409	0	0.673586	1.34916	1.30662	0	-0.76165	0.466612	0.491831	0	0.210656	0.985119	0.629641	0	0.093441
ENSMUST00000168860	Camkk2	0	-5.0523	6.4015	-0.0544158	0	0.609595	1.78188	1.16644	0	1.56301	1.48029	2.21625	0	-0.85618	0.429751	-0.357664	0	-0.623692
ENSMUST00000111668	Camkk2	0	-9.84369	-4.21118	-9.84369	0	0	5.32687	0	0	-0.854536	1.01433	-1.0271	0	1.23106	2.69453	2.19738	0	0
ENSMUST00000112022	Camp	0	3.07487	0	3.89395	0	-0.406003	1.78415	-0.347614	0	1.72972	5.99735	2.19616	0	0.0573024	0.259573	0.185711	0	4.44541
ENSMUST00000029071	Car13	0	0.0445629	2.39879	2.88794	0	0.0418255	2.52558	3.03345	0	-0.482804	0.788457	0.583832	0	0.96367	2.94926	3.8262	0	-0.0823532
ENSMUST00000029078	Car2	0	-0.746857	0.240502	0.320974	0	-0.312177	1.83043	1.6917	0	-0.959067	1.15733	0.0531701	0	0.0744765	0.0454336	0.52082	0	1.08858
ENSMUST00000027015	Casp1	0	1.03797	0.866789	1.44597	0	0.272648	0.737896	0.678544	0	0.201861	0.931853	0.740352	0	0.481727	0.7172	0.891811	0	0.575289
ENSMUST00000160064	Casp4	0	1.97387	3.96406	3.89246	0	-0.161393	2.27496	1.89317	0	1.00471	2.14775	2.7135	0	1.73932	2.26005	2.26417	0	2.35515
ENSMUST00000152651	Casp4	0	1.92795	3.46452	3.72984	0	0.389008	2.48818	2.02218	0	1.6742	2.55547	3.05418	0	0.871125	2.39622	2.4268	0	2.01757
ENSMUST00000027012	Casp4	0	1.82425	2.74895	3.24868	0	0.72856	2.66771	2.9799	0	0.899616	2.05666	2.20071	0	1.53643	2.61238	3.23584	0	1.96722
ENSMUST00000163086	Casp4	0	1.97419	3.16477	3.17865	0	1.10231	3.31009	3.09911	0	1.5771	2.66282	2.83265	0	1.28644	2.29242	2.64689	0	2.16092
ENSMUST00000165549	Casp8	0	0.0568399	0.0925018	-0.0731161	0	0.328854	1.18208	0.623814	0	0.0221325	0.732239	0.125364	0	0.338319	0.796223	0.363357	0	0.240399
ENSMUST00000115456	Cav1	0	-0.707115	3.45506	2.2901	0	0	2.4771	0	0	0	5.03237	0	0	-1.72972	4.07187	4.03622	0	0
ENSMUST00000007799	Cav1	0	-0.407768	3.42737	1.7717	0	2.19616	6.39603	4.01274	0	-1.72972	7.52533	2.86148	0	-0.203073	1.19773	0.650137	0	3.66111
ENSMUST00000115453	Cav1	0	0.0600845	8.12783	7.59533	0	-3.56978	-3.56978	-3.56978	0	0	8.47011	8.75453	0	0	8.26188	8.53054	0	0
ENSMUST00000133065	Cav1	0	0.14201	3.91104	2.2033	0	0	6.49903	2.4771	0	0	5.8487	3.2539	0	0	0	0	0	0
ENSMUST00000134844	Cc2d1b	0	-4.88326	-4.88326	-2.68711	0	-0.0462129	0.839358	-0.0374798	0	0.883849	1.43586	-0.554521	0	4.98598	6.2012	5.72345	0	-0.690002
ENSMUST00000125866	Cc2d2a	0	-0.367738	0.465638	0.467135	0	0.438746	1.00598	1.81882	0	0.185503	-2.4771	-2.01066	0	-0.620472	0.804566	0.0577579	0	2.4771
ENSMUST00000033490	Ccdc120	0	0.566613	-0.282105	-0.524861	0	0.0649326	1.79809	0.912521	0	2.02782	2.62935	2.67644	0	-0.295057	1.88471	1.27738	0	0
ENSMUST00000100026	Ccdc50	0	-0.258742	1.20667	0.66963	0	-0.189674	0.585784	0.0940573	0	0.00658897	-0.0583637	-0.0640318	0	-0.509124	0.834873	0.37843	0	0.0146352
ENSMUST00000096127	Ccdc50	0	0.0835088	1.3316	0.999594	0	0.26513	0.320981	0.738707	0	0.273002	0.290236	0.673584	0	0.8361	2.99006	2.26299	0	4.18
ENSMUST00000099498	Ccdc80	0	0.158936	0.638554	0.149548	0	0.286505	-3.48351	-3.07053	0	4.38631	4.35436	-0.198245	0	-2.7901	-6.49903	-6.49903	0	0.598786
ENSMUST00000025639	Ccdc86	0	0.37417	1.51619	1.19681	0	0.186319	0.953075	0.850264	0	0.601853	0.118627	0.751932	0	0.529354	1.04246	1.09777	0	0.197155
ENSMUST00000169616	Ccdc88a	0	0.0136215	0.165406	0.579937	0	-0.458455	2.53154	4.98144	0	-4.15778	1.0871	-3.61098	0	-0.774897	-0.739474	-1.48164	0	6.10852
ENSMUST00000101427	Ccdc88a	0	-5.23635	1.03432	-5.23635	0	5.35325	9.98241	0	0	0	4.53974	9.59009	0	0.0119037	5.96452	5.46989	0	-4.76666
ENSMUST00000108189	Ccl1	0	0	3.95644	2.96537	0	0	8.14926	0	0	-0.302767	7.72984	4.56174	0	-0.466443	9.94264	4.76666	0	4.39232
ENSMUST00000000194	Ccl12	0	1.47449	5.95849	6.3877	0	1.72972	3.74992	2.4771	0	0.0530642	0.646503	2.34491	0	0	5.44247	6.09011	0	0
ENSMUST00000034232	Ccl17	0	-3.39721	1.89762	0.412771	0	-0.680666	2.36494	0.504134	0	-1.29038	0.725925	-0.234581	0	-0.970535	5.45957	3.00052	0	-0.241728
ENSMUST00000124479	Ccl2	0	0.733985	2.42193	1.90554	0	-2.48567	0.911543	-0.289507	0	0.0979889	1.68687	1.39323	0	1.18836	2.21799	-0.747382	0	-4.39232
ENSMUST00000000193	Ccl2	0	0.769246	2.13495	1.24303	0	0.0999264	3.06997	1.08946	0	-0.126206	1.73156	1.72611	0	1.11793	3.74523	1.04823	0	1.83839
ENSMUST00000034231	Ccl22	0	-0.394012	2.76345	1.28077	0	-0.497781	5.36015	2.59053	0	1.72972	8.76581	6.00788	0	-0.0605952	3.97639	3.11665	0	4.09413
ENSMUST00000001008	Ccl3	0	-0.0313845	5.85409	4.82881	0	0.210282	6.18532	4.84119	0	-0.553127	3.66338	2.76561	0	0.677441	6.81442	5.97594	0	2.27066
ENSMUST00000019074	Ccl4	0	0.558152	6.19619	5.73379	0	0.674869	6.82517	6.41939	0	0.290046	2.13006	2.98007	0	1.17958	7.98711	8.00708	0	2.65935
ENSMUST00000125015	Ccl5	0	0	13.5305	11.9931	0	0	10.3324	8.70772	0	1.72972	7.35527	6.36258	0	-0.44387	3.05135	2.70633	0	5.44247
ENSMUST00000035938	Ccl5	0	-0.0309677	5.48909	5.75042	0	0.279524	6.51734	5.97198	0	-0.000839167	6.35731	5.88511	0	-0.169922	1.02792	1.02792	0	5.40441
ENSMUST00000021011	Ccl7	0	0.796008	3.23027	3.28557	0	-1.93213	3.45943	1.55222	0	0.0966923	1.60706	1.74071	0	1.14675	4.61648	2.2983	0	0.412272
ENSMUST00000136131	Ccl9	0	0.271644	1.94945	1.11118	0	-0.013037	1.26646	0.776661	0	0.41427	0.799052	0.919308	0	-0.185602	1.48876	0.663652	0	0.878991
ENSMUST00000019266	Ccl9	0	0.384115	1.18842	0.663532	0	-0.169135	1.68036	0.808446	0	0.12851	0.637729	0.472151	0	-0.139753	0.888435	0.311559	0	0.927104
ENSMUST00000000188	Ccnd2	0	0.354045	3.94659	3.18119	0	-0.0253641	1.45496	0.917676	0	-0.530517	-0.160449	-1.16562	0	0.413256	3.48104	3.12274	0	0.192791
ENSMUST00000108023	Ccne1	0	-0.0745034	1.55241	1.71902	0	0	-0.558789	-0.310207	0	-0.25654	0.673968	0.0752084	0	-0.0411135	4.41169	4.07507	0	-0.25302
ENSMUST00000121127	Ccng2	0	0.528554	2.441	2.03371	0	-0.226505	0.977574	0.141621	0	-0.288093	0.407425	-0.897471	0	0.544526	1.5719	1.33502	0	-0.0875883
ENSMUST00000114077	Ccnyl1	0	0.121789	1.65454	0.799511	0	0.468503	1.28904	0.428712	0	0.607976	0.163475	-0.414013	0	-0.0130255	2.31695	1.94699	0	-1.02366
ENSMUST00000103134	Ccr7	0	0.291626	2.5107	2.5975	0	-0.120501	2.38519	1.82869	0	0.333712	2.03872	1.85887	0	0	-0.483394	-0.966788	0	0.781535
ENSMUST00000111888	Ccrl2	0	-0.642556	3.59	2.43835	0	-0.0772599	4.81514	2.6522	0	-0.0304422	1.45002	0.840714	0	-0.582137	4.08802	3.04339	0	0.749494
ENSMUST00000061829	Cd14	0	-0.097266	2.89534	2.35469	0	0.934967	4.78358	3.8943	0	-0.250287	1.65284	1.62117	0	0.514108	2.46866	2.75108	0	3.4234
ENSMUST00000032968	Cd19	0	0.949247	3.27031	3.04088	0	-0.0040733	-0.349083	-0.470473	0	2.4771	0	2.19616	0	-0.000345191	0.952474	0.745361	0	1.72972
ENSMUST00000132131	Cd1d1	0	0	0	0	0	-3.07487	2.83621	-0.396098	0	2.83621	0	0	0	-0.964763	1.64968	0.411624	0	3.2539
ENSMUST00000171855	Cd200	0	-0.483594	-0.0962324	-1.24794	0	-2.4771	3.86275	3.56314	0	-0.396098	3.2877	-0.238661	0	-1.29436	1.35866	1.37223	0	-2.19616
ENSMUST00000163230	Cd200	0	-0.0859573	0.212551	-0.295534	0	-4.47291	2.74674	1.83717	0	0.539001	1.75191	2.23617	0	0.0666698	1.61853	1.5961	0	0
ENSMUST00000016640	Cd274	0	1.43879	2.71839	3.40971	0	0.48549	3.39842	2.63815	0	0.677697	1.39815	1.54381	0	0.160561	0.122433	0.669148	0	0.632865
ENSMUST00000035771	Cd2bp2	0	0.331136	1.12628	1.28342	0	0.17209	0.995437	0.87062	0	0.322326	1.39017	1.2986	0	-0.19497	1.21498	1.06687	0	0.286056
ENSMUST00000062787	Cd300e	0	0.443806	2.38536	3.20314	0	-0.68079	2.4044	2.6704	0	0	0	0	0	0.586546	0.499485	2.35196	0	1.52418
ENSMUST00000146825	Cd40	0	5.45006	9.54012	8.46377	0	-0.965235	5.60251	3.65372	0	0	6.13529	2.96537	0	0.195327	4.04298	3.77745	0	0
ENSMUST00000017799	Cd40	0	0.456679	3.93172	3.28701	0	-0.0749781	1.98431	1.21129	0	-0.274261	1.8187	1.57226	0	0.455165	4.08869	3.80844	0	0.214175
ENSMUST00000073707	Cd40	0	1.8026	11.4009	10.6944	0	0	13.1698	11.5438	0	0	5.36608	3.51671	0	0.325401	3.86921	3.79213	0	0
ENSMUST00000154443	Cd40	0	2.19616	8.86001	7.91339	0	0	6.09011	5.64414	0	0	1.72972	0	0	2.00486	7.4572	7.00967	0	0
ENSMUST00000081310	Cd40	0	0.669524	5.38982	4.96237	0	-4.02393	6.13168	5.5976	0	0	4.26764	3.07487	0	-0.36985	4.3455	4.05623	0	0
ENSMUST00000153105	Cd40	0	2.19616	4.72664	4.14039	0	-1.72972	4.07187	3.22448	0	0	0	0	0	0.360575	4.52701	4.22576	0	0
ENSMUST00000111197	Cd44	0	4.83091	8.77671	7.61655	0	0.508122	1.70665	1.81375	0	4.82473	-0.755061	-0.367683	0	0.504616	5.63707	4.7673	0	0.156171
ENSMUST00000111196	Cd44	0	5.1834	1.50677	7.21233	0	0.385397	1.2542	1.49692	0	0.10148	5.60693	-4.18534	0	0.301469	6.59633	5.12591	0	1.29872
ENSMUST00000114496	Cd47	0	0	4.60351	0	0	-4.14508	2.08469	-4.30282	0	-0.541499	-0.1433	-0.172205	0	0.256493	0.620326	0.0865263	0	0.432241
ENSMUST00000032259	Cd69	0	0.258778	5.54464	3.52725	0	0.0324389	3.1564	2.03491	0	-0.229492	2.51773	1.41976	0	0.145212	2.04764	1.62485	0	1.72822
ENSMUST00000019633	Cd70	0	0	8.31528	3.56978	0	0	5.75365	4.9542	0	0	6.21011	2.4771	0	0.697449	6.53637	6.05863	0	0
ENSMUST00000098105	Cd72	0	0.0678095	-5.83046	-0.615671	0	-0.0869612	-0.0591769	-0.80627	0	-3.56978	3.61765	-0.111322	0	1.14922	1.35949	1.64447	0	2.83621
ENSMUST00000114728	Cd80	0	0.431839	1.24145	0.70009	0	-0.280939	2.4472	1.57292	0	0	0	0	0	5.28088	7.22819	7.01978	0	0.0244586
ENSMUST00000104896	Cd80	0	-0.616993	2.49149	1.01709	0	-0.239697	1.5669	0.68647	0	0	0.771146	1.08327	0	0.176267	1.81654	1.59871	0	0.52139
ENSMUST00000099816	Cd80	0	-0.513435	1.90073	0.580569	0	0.137252	1.88597	1.08633	0	0.0572799	3.82523	2.25344	0	0.0293384	2.00717	1.82321	0	0.577491
ENSMUST00000037941	Cd81	0	-0.250948	0.0782646	-0.48421	0	-0.180893	1.05974	0.0300445	0	-0.247669	-0.3232	-0.489772	0	0.0682633	1.0226	0.706275	0	0.673214
ENSMUST00000028644	Cd82	0	-0.156392	0.659253	0.48775	0	-0.143717	-0.171465	-0.425494	0	-0.104324	2.04628	2.1305	0	-0.155474	0.99053	0.984982	0	0.373365
ENSMUST00000015540	Cd83	0	0.323356	2.51185	1.19548	0	0.10259	1.27801	0.928703	0	-0.298076	2.11774	0.684257	0	-0.908932	0.0438576	-0.62848	0	4.74435
ENSMUST00000089620	Cd86	0	-0.0380696	0.740583	0.748945	0	0.188044	1.40365	1.07961	0	2.32633	0.339328	0.677411	0	0.640312	2.58753	2.57837	0	-0.379243
ENSMUST00000135280	Cd86	0	0	1.62937	4.44849	0	0	6.40297	5.75365	0	0	0	0	0	0.704639	4.29672	4.14055	0	1.72972
ENSMUST00000055458	Cdc42ep2	0	0.624319	3.25741	3.08946	0	0.120107	1.19799	0.791141	0	-0.59717	2.54559	2.17299	0	-0.309735	0.0697845	-0.29354	0	2.90335
ENSMUST00000107201	Cdc42se1	0	4.79999	6.4096	2.47545	0	-4.48651	-3.37759	0.384833	0	0.0297856	-0.425564	1.2471	0	-1.49217	6.19725	5.33896	0	1.35434
ENSMUST00000092733	Cdk12	0	0.54147	6.2709	6.97826	0	-0.0126339	0.205125	-0.254385	0	-0.311718	4.40732	4.14632	0	0.588002	6.00896	6.8161	0	0.200879
ENSMUST00000109763	Cdk20	0	-0.0733742	-9.77364	0.125907	0	-3.16993	0.690625	4.13261	0	0	2.19616	2.67878	0	0.435873	-3.95644	-3.95644	0	6.40599
ENSMUST00000165117	Cdk6	0	0.0583404	1.03197	-0.236132	0	0.208663	-0.234425	-0.276867	0	0.726742	0.949043	1.59758	0	-0.24541	1.06019	0.534211	0	0.0307892
ENSMUST00000122348	Cdkn1a	0	-0.288529	3.93779	0.315878	0	0.656809	0.557152	-0.171072	0	0.395041	1.30949	1.17447	0	-0.493142	3.26368	1.83063	0	-0.117415
ENSMUST00000023829	Cdkn1a	0	0.227623	1.63999	0.763002	0	0.0775045	0.725364	0.12766	0	0.496718	0.605313	0.707199	0	0.0718277	1.19997	0.548129	0	0.146451
ENSMUST00000038069	Ceacam10	0	2.19616	3.39721	0	0	-0.108591	-2.89901	-2.68201	0	-3.45943	0.747382	0.466443	0	0.293722	-1.22471	-1.46867	0	2.39858
ENSMUST00000111455	Celf1	0	-4.70576	3.53065	0.826279	0	5.23635	0	5.5354	0	-3.51671	3.12794	2.91199	0	0	2.96537	0	0	0
ENSMUST00000154526	Cfb	0	0.305889	7.26	8.18609	0	2.83621	10.6093	11.0886	0	2.96537	0	0	0	2.04043	5.33465	7.23271	0	0
ENSMUST00000128767	Cfb	0	6.05224	8.92036	9.66781	0	-4.87493	7.20745	6.91812	0	-1.72972	2.28424	-1.72972	0	-4.84935	1.15853	7.04206	0	6.83538
ENSMUST00000025229	Cfb	0	-0.329847	1.49672	2.49321	0	0	6.3721	6.89837	0	0	0	7.34361	0	5.26039	4.27137	8.4262	0	0
ENSMUST00000141295	Cfb	0	-3.84651	2.87989	3.13242	0	0	6.99545	7.25498	0	0	0	0	0	0	2.4771	2.83621	0	2.19616
ENSMUST00000140940	Cflar	0	0.606337	3.55182	3.32461	0	0.312014	2.00092	1.92801	0	0.0249914	-0.357115	0.895742	0	0.388338	1.81926	1.76439	0	-0.261422
ENSMUST00000114313	Cflar	0	0.378977	2.86953	2.78785	0	0.1889	2.40518	1.74137	0	0.163258	0.442133	0.432872	0	-0.0421523	1.48912	1.12629	0	0.228455
ENSMUST00000114309	Cflar	0	0.280568	4.20228	4.35995	0	0.123629	3.1312	2.5602	0	0.132386	0.560641	0.68779	0	-0.00650006	1.78715	1.32568	0	0.386309
ENSMUST00000050562	Ch25h	0	0.379282	4.9187	5.1281	0	0	8.97348	6.5043	0	-0.0799512	0.742742	-1.51733	0	-0.761001	0.448263	-1.93638	0	1.72972
ENSMUST00000082060	Chi3l1	0	8.607	4.45495	9.37072	0	0.110202	1.49854	2.55573	0	2.96537	3.74992	3.70893	0	0.115064	1.39531	1.56025	0	0.594697
ENSMUST00000133701	Chi3l1	0	-2.96537	0.204556	-0.129156	0	0.231714	1.86531	2.21054	0	0	0	0	0	2.4771	1.72972	2.19616	0	1.38844
ENSMUST00000027249	Chst10	0	5.16153	2.4771	3.32911	0	-0.409265	1.1314	1.15882	0	2.19616	0	0	0	-0.817288	-0.92098	-1.62685	0	2.4771
ENSMUST00000068690	Chst3	0	-4.51257	4.29704	-0.0576232	0	-0.0822105	-2.73511	-0.914142	0	1.72972	1.26327	-2.19616	0	0.421745	0.162226	-0.936892	0	2.6626
ENSMUST00000044138	Chst7	0	0.552606	0.835415	-2.67248	0	-0.765552	0.818173	0.668101	0	-2.19616	2.19616	2.36977	0	0.118225	-1.49912	-0.955827	0	0
ENSMUST00000177068	Chtf8	0	0.0119135	7.23352	-5.11501	0	0.125959	0.599233	-4.28357	0	5.38929	6.6614	5.64312	0	-0.268387	-5.2274	-1.58666	0	0
ENSMUST00000112015	Chuk	0	-0.534252	-4.85798	-0.195891	0	6.09155	6.04003	5.76896	0	-2.70348	1.59835	1.40242	0	6.21415	4.97939	6.12353	0	-0.911786
ENSMUST00000085102	Cish	0	0.443234	3.78215	1.96369	0	0.0874801	-0.435847	-0.567993	0	-0.26909	0.707393	0.419693	0	0.252273	1.37353	1.35425	0	0.260641
ENSMUST00000046506	Clcf1	0	0.0218124	2.13544	1.28731	0	-0.425088	0.773039	0.0547169	0	-1.11047	3.63448	1.95286	0	0.0946579	1.85229	0.894044	0	-0.848656
ENSMUST00000160961	Clcn7	0	0.217864	0.953434	0.960987	0	-1.31819	1.65722	1.21135	0	0.108207	0.0751628	-0.184399	0	1.61116	1.97618	2.52108	0	-5.01609
ENSMUST00000032260	Clec2d	0	0.629801	1.63111	1.59425	0	-0.0960203	0.867772	0.379614	0	-0.0400294	1.54462	1.26089	0	0.363146	0.734265	0.648507	0	0.10722
ENSMUST00000060484	Clec4a1	0	0.179708	0.986575	1.11464	0	-0.270318	2.33546	2.57711	0	-0.665787	0.0206035	0.273803	0	0.322611	0.013326	0.510903	0	1.60371
ENSMUST00000032240	Clec4d	0	0	1.00714	0.37715	0	0.413605	2.0629	1.39022	0	0.136864	0.862806	0.958051	0	0.536643	0.374127	0.94181	0	1.34005
ENSMUST00000176831	Clec4e	0	-0.116566	5.07291	4.95995	0	0.892122	3.61671	3.01879	0	2.84166	6.39915	6.49083	0	0.406044	3.38925	3.39947	0	2.96262
ENSMUST00000177367	Clec4e	0	3.41786	7.25888	7.57218	0	2.19616	6.17213	5.97151	0	0	0	3.39721	0	6.69408	8.71727	8.74905	0	0.201678
ENSMUST00000175995	Clec4e	0	-1.07861	5.24527	5.16451	0	1.397	4.10806	3.53027	0	5.17455	6.86161	7.06326	0	1.10689	2.73699	3.72428	0	3.45987
ENSMUST00000176443	Clec4e	0	-0.821896	4.45145	4.10708	0	-0.141641	3.09772	2.50835	0	-2.18387	2.45535	2.27171	0	3.77115	6.21839	6.82466	0	10.5258
ENSMUST00000032239	Clec4e	0	-0.187179	4.75794	4.41988	0	0.319788	4.07396	3.48651	0	0.188982	2.95988	2.67382	0	0.939652	3.56995	3.83009	0	4.24327
ENSMUST00000175954	Clec4e	0	0	8.38518	7.4934	0	2.4771	5.53091	4.44849	0	2.19616	4.39232	2.19616	0	5.35755	7.18388	7.4452	0	3.16993
ENSMUST00000037099	Clic4	0	0.355333	1.13842	1.30544	0	0.133059	1.92192	1.57726	0	0.416028	1.0899	1.00276	0	0.669938	1.63701	1.63701	0	-0.0437882
ENSMUST00000024755	Clic5	0	4.84323	7.12872	8.36245	0	3.13311	-3.82553	-1.62937	0	-2.4771	-2.4771	-2.4771	0	3.46943	6.12367	5.58772	0	2.96537
ENSMUST00000100663	Cltc	0	0	5.39109	4.56593	0	0	4.78588	0	0	0.260798	0.036893	0.137792	0	5.90948	6.69218	-0.405619	0	0
ENSMUST00000022616	Clu	0	-0.118802	0.889927	0.473899	0	0.113465	0.729241	0.457527	0	0.218072	-0.193052	0.0432328	0	-0.165732	1.32885	1.01313	0	-0.24067
ENSMUST00000020969	Cmpk2	0	0.269321	5.90873	4.96896	0	0.0914352	2.95719	0.767861	0	-0.251828	5.85278	4.62469	0	-0.544028	6.02276	4.60997	0	0.888752
ENSMUST00000029773	Cnn3	0	0.410179	0.831872	1.16703	0	0.0500671	-0.516614	0.00153129	0	0.363737	0	-0.286593	0	1.0893	1.36932	2.21811	0	0.76921
ENSMUST00000102765	Col23a1	0	-0.0117138	1.02883	0.172142	0	-0.383774	1.5305	-0.637514	0	-0.94906	-0.482617	-5.15587	0	-1.00207	4.53627	2.92464	0	-0.0925682
ENSMUST00000145012	Col27a1	0	0.713841	6.48297	6.15615	0	1.05774	5.0132	4.10182	0	2.67878	4.87493	1.72972	0	-1.02146	3.82692	3.33183	0	2.19616
ENSMUST00000156519	Col27a1	0	-2.67878	1.03015	0.157437	0	0	3.56978	0	0	0	0	1.72972	0	-0.747382	8.20604	7.27121	0	0
ENSMUST00000036300	Col27a1	0	-4.38432	2.94894	2.89473	0	0.181102	0.93411	0.79291	0	-2.19616	5.24976	4.66048	0	-0.687829	3.36982	2.98105	0	4.67326
ENSMUST00000151992	Col27a1	0	2.80793	1.91072	0.829246	0	-0.910898	0.233716	-1.94018	0	0	2.4771	0	0	-1.09268	4.76079	4.38814	0	2.19616
ENSMUST00000103059	Col9a3	0	-0.306672	4.09469	0.214511	0	-0.193477	2.11427	1.55277	0	-3.43063	-0.304168	0.268365	0	0.857806	3.22074	2.34565	0	0.388457
ENSMUST00000160826	Commd1	0	4.32639	5.73811	0.923157	0	-4.62626	2.46803	0.305683	0	-4.68192	0.487154	-0.8994	0	0.0664399	0.849949	0.815459	0	5.63878
ENSMUST00000142878	Coro1b	0	0	3.57902	9.68928	0	-0.446088	-6.10075	-1.72705	0	0.463316	2.92855	0.622497	0	0	0	0	0	0.965945
ENSMUST00000091309	Cp	0	0.198341	2.8896	4.92372	0	0.396098	5.30773	6.84843	0	0	2.96537	4.76666	0	0.920993	1.40926	5.20396	0	0
ENSMUST00000155278	Cpeb4	0	-0.392794	0.756122	0.944219	0	-5.00207	3.24549	1.95096	0	-0.0813254	0.545811	-0.382587	0	-0.133563	0.597144	0.43332	0	-0.143112
ENSMUST00000109412	Cpeb4	0	0.152148	1.29079	0.959888	0	0.0967778	2.62048	1.54302	0	-0.0713602	0.31921	0.378428	0	-0.166204	0.660036	0.397389	0	0.0899257
ENSMUST00000127956	Cpne1	0	-0.762451	-6.07943	-6.9773	0	0	11.6017	9.62821	0	10.7613	6.05833	4.16321	0	0.168131	0.365159	0.453664	0	3.23339
ENSMUST00000040298	Creg1	0	-3.07487	-3.07487	-3.07487	0	2.67878	5.93653	3.43181	0	0.637303	0.304852	0.606892	0	9.51924	11.4679	10.792	0	5.44247
ENSMUST00000029545	Crtc2	0	0.15486	1.00304	0.6595	0	0.0059134	0.659049	0.651555	0	-0.101774	0.203469	0.185117	0	-0.457868	0.605046	0.217319	0	0.204373
ENSMUST00000136970	Crtc2	0	-0.0321624	0.128175	0.601393	0	-0.0836564	1.31381	0.67074	0	0.230053	0.773256	0.637953	0	0.0775523	1.1515	0.577975	0	0.438226
ENSMUST00000090893	Crtc2	0	-0.776283	1.52809	1.06728	0	0.318683	0.562234	0.794563	0	0.170446	0.247504	0.511511	0	-0.466557	1.43761	1.01153	0	0.69844
ENSMUST00000081659	Csda	0	5.34892	12.0494	5.87431	0	-2.67878	1.91242	-2.67878	0	1.23565	1.34516	0.466443	0	0	0	2.96537	0	2.67878
ENSMUST00000014743	Csf1	0	-0.0671805	1.47866	1.0181	0	0.383626	1.36611	0.896879	0	0.680596	-0.0987961	-0.0786566	0	0.137873	3.43859	2.54867	0	0.100116
ENSMUST00000118593	Csf1	0	0.375465	-4.30472	-0.559364	0	-0.389423	2.41799	1.3377	0	1.69224	1.04744	1.11872	0	1.57202	4.25448	3.02886	0	0.129484
ENSMUST00000038886	Csf3	0	-0.0572799	8.85693	9.57854	0	-2.67878	10.5539	10.0413	0	0	2.4771	1.72972	0	0	6.62493	8.83357	0	1.72972
ENSMUST00000173114	Csnk2b	0	9.63723	9.28815	5.31786	0	0.670481	1.54571	1.1245	0	-0.166743	1.69929	1.63409	0	0.823346	2.89865	1.55298	0	0.258583
ENSMUST00000018703	Ctdnep1	0	-1.98117	-1.02637	-0.491478	0	1.20184	2.10788	2.23479	0	0.171137	6.81415	7.33351	0	0.477259	0.756966	0.938761	0	0.984567
ENSMUST00000045142	Ctnnal1	0	3.28644	2.96326	3.35064	0	0.168583	0.613307	-0.159839	0	-1.03155	-1.06159	-1.30911	0	0.379203	3.35952	3.35906	0	-0.00601497
ENSMUST00000034230	Cx3cl1	0	1.50483	3.08332	2.80719	0	-0.633233	4.45889	1.6503	0	-1.67935	2.86747	0.0184475	0	-0.431019	0.865373	0.12366	0	0.973766
ENSMUST00000031327	Cxcl1	0	0.260514	9.11661	6.59788	0	-2.67878	10.5115	7.80214	0	0	10.4245	9.01116	0	-0.0498678	8.22586	7.03813	0	3.29887
ENSMUST00000118006	Cxcl10	0	2.19616	11.3968	9.7289	0	3.06333	8.19833	3.82401	0	0	5.29949	2.67878	0	0	10.1673	8.64024	0	6.96882
ENSMUST00000038816	Cxcl10	0	4.61051	12.0657	11.3373	0	-0.229755	6.27463	3.30689	0	3.92587	12.5592	11.0673	0	0.848711	8.45993	7.29025	0	7.8552
ENSMUST00000077820	Cxcl11	0	0	10.0855	5.38285	0	-1.72972	5.55197	5.00998	0	0	2.67878	2.19616	0	0	8.9969	9.43662	0	0
ENSMUST00000019064	Cxcl16	0	0.599068	0.831829	0.929166	0	0.395205	3.9377	3.05664	0	-0.40712	3.30766	2.50836	0	-0.236824	-1.48524	-1.29041	0	4.36245
ENSMUST00000154475	Cxcl16	0	0.247762	2.03549	2.13288	0	3.45943	8.99685	7.10613	0	0.109505	3.73976	3.05372	0	-0.368161	-1.01693	-1.18692	0	-4.87493
ENSMUST00000126391	Cxcl16	0	0.291574	0.884687	1.11549	0	0.986313	4.34045	3.45804	0	-0.61905	2.94858	2.02679	0	0.323384	-0.853221	-0.839921	0	4.33899
ENSMUST00000075433	Cxcl2	0	-0.940732	8.08281	6.0606	0	0.633832	8.71374	5.82892	0	0.571629	7.5425	6.7345	0	0.228493	7.75047	6.15091	0	8.39859
ENSMUST00000165340	Cxcl2	0	3.56946	10.3984	9.19234	0	0.935461	5.3615	4.62	0	0.581643	5.65022	5.87687	0	0.829246	6.00077	4.96958	0	5.44675
ENSMUST00000031326	Cxcl3	0	-1.00864	8.00167	4.65958	0	1.20889	4.76844	4.10915	0	0.510704	3.89829	3.41405	0	0.42619	3.68395	2.49547	0	4.04472
ENSMUST00000031318	Cxcl5	0	-0.21239	6.52325	6.08344	0	0.655601	3.5131	1.14099	0	0.784554	4.07225	4.36416	0	0.99234	7.29159	6.16886	0	0.482617
ENSMUST00000113093	Cxcl9	0	0.771341	7.16403	7.95508	0	-2.19616	6.65659	6.47963	0	0	2.67878	0	0	2.53478	10.2232	8.74751	0	0
ENSMUST00000062215	Cxcr5	0	-0.00130348	2.17411	1.77599	0	0.257392	1.3038	1.30993	0	-1.86277	-0.697703	-2.02021	0	0.571863	1.64919	2.02026	0	2.01631
ENSMUST00000001507	Cyp51	0	-0.0558631	0.108537	-0.100609	0	0.179184	0.636102	0.677965	0	0.265255	1.31477	1.77084	0	-0.126619	0.619961	0.525227	0	-0.263217
ENSMUST00000095157	D14Ertd668e	0	0.64098	2.97877	2.71142	0	0.409163	3.3038	2.19138	0	-1.52516	1.31105	-1.72972	0	-0.122053	2.6283	1.45946	0	1.29932
ENSMUST00000160425	D14Ertd668e	0	0.366349	2.84369	2.31215	0	-0.0763462	2.80556	1.87917	0	0.745891	1.78278	1.51934	0	-0.312968	1.77086	0.997637	0	0.426422
ENSMUST00000161754	D14Ertd668e	0	-0.314813	3.72285	3.38148	0	1.23565	7.57051	6.24855	0	5.35755	6.69408	5.44247	0	-0.297385	3.27266	1.94465	0	-0.359115
ENSMUST00000161031	D14Ertd668e	0	-3.90263	3.71805	3.45655	0	-0.491149	4.46979	3.97216	0	-0.201678	3.05222	2.84649	0	-0.18846	2.80612	1.72044	0	0.719534
ENSMUST00000114219	D16Ertd472e	0	-0.322334	6.95067	5.41693	0	0.414928	2.01256	1.96128	0	-0.668308	0.274201	-0.165036	0	-0.39281	0.761425	0.855962	0	0.285898
ENSMUST00000114218	D16Ertd472e	0	0.98529	2.88746	2.63203	0	0.553938	1.83853	1.54254	0	-0.307917	0.166496	0.0755461	0	0.407502	0.624174	1.20903	0	-0.115329
ENSMUST00000163360	D17H6S56E-5	0	0.0122653	1.39543	1.33239	0	0.0428243	0.4197	0.297823	0	2.162	5.4449	5.52374	0	-0.00358568	0.208295	-0.0321198	0	0.644559
ENSMUST00000174708	D17H6S56E-5	0	0	0	0	0	0.440836	1.82239	2.69623	0	6.69408	10.3362	10.68	0	2.7445	-0.976184	1.24245	0	4.85011
ENSMUST00000132202	D19Wsu162e	0	0.112827	-5.41921	4.59151	0	10.356	4.68425	0	0	3.65175	0.964822	-4.53974	0	-8.13525	0.899238	-8.13525	0	-0.688517
ENSMUST00000061071	D3Bwg0562e	0	-0.551343	-3.51671	-3.51671	0	2.67878	3.07487	5.51499	0	2.67878	5.55197	2.67878	0	0.616649	2.23771	2.03387	0	0
ENSMUST00000171221	D930030I03Rik	0	-2.96537	0.823346	3.60176	0	1.59477	3.30634	2.27527	0	-0.753036	-0.595599	0.390444	0	-0.25236	2.67615	1.84203	0	-1.90957
ENSMUST00000045448	Daam1	0	0.211868	1.75536	1.80248	0	0.097055	1.27405	0.712984	0	0.0637387	1.26088	0.178958	0	-0.158491	1.40949	1.26432	0	-0.248909
ENSMUST00000174146	Daxx	0	0.746854	8.78962	9.63198	0	-5.3608	3.95668	-5.18065	0	-10.1306	-1.98158	-5.30774	0	-0.253757	2.46526	1.49661	0	5.76105
ENSMUST00000172859	Daxx	0	0.539001	9.43402	8.79114	0	0.160898	5.70648	3.74804	0	-0.684626	1.729	0.819078	0	-0.238661	6.06558	4.66135	0	1.48878
ENSMUST00000079421	Daxx	0	0.035906	1.63827	0.658367	0	0.0442316	1.25241	0.727006	0	0.0778138	0.432515	0.144629	0	0.236908	1.64613	0.998504	0	-0.101149
ENSMUST00000173279	Daxx	0	-3.91857	3.38835	2.60336	0	-0.535081	2.21162	1.09925	0	0.417685	1.70997	-0.125076	0	-0.305883	2.14565	1.02121	0	0.118479
ENSMUST00000072530	Dcaf11	0	-0.217983	0.577143	-0.353371	0	0.619555	0.729372	0.215091	0	-0.216623	-0.261878	-0.797849	0	0.181744	0.622231	0.101506	0	0.632716
ENSMUST00000046663	Dcbld2	0	-0.402959	2.55207	1.76009	0	-0.236934	1.54999	0.819286	0	-0.0244091	2.81368	2.5808	0	-0.515539	1.32226	0.657014	0	-0.499182
ENSMUST00000087320	Ddhd1	0	0.627069	2.32049	1.71705	0	-0.26044	-0.0908829	-0.364647	0	-0.754967	1.24282	1.42143	0	-0.819219	-0.123936	-0.58971	0	3.94204
ENSMUST00000138688	Ddx49	0	0.700977	1.6847	0.168351	0	1.35922	1.42454	1.60518	0	0.326925	-0.253233	-0.0145966	0	0.41552	2.26492	1.92172	0	-0.505336
ENSMUST00000137903	Ddx58	0	0.374049	2.93693	2.58655	0	-0.18164	2.43812	1.1793	0	0.162584	1.6169	0.426257	0	0.465165	3.39879	2.53411	0	0.343756
ENSMUST00000037907	Ddx58	0	0.221032	2.86488	2.51197	0	0.275058	2.53684	1.59496	0	0.000513556	1.58061	0.334934	0	0.23192	3.28297	2.41968	0	0.653851
ENSMUST00000070631	Ddx60	0	1.87134	4.00537	3.56428	0	0.0650821	2.13244	0.665748	0	-3.16154	1.0357	1.78475	0	0.0151176	3.31949	2.56265	0	0.148257
ENSMUST00000173292	Dennd3	0	0	3.82553	0	0	0.120268	-0.772917	-4.26316	0	-0.1152	-4.04107	-0.524363	0	-4.9809	2.52588	2.94582	0	3.18431
ENSMUST00000166233	Denr	0	0.0870609	1.24603	0.96953	0	0.0755237	1.85868	1.04171	0	0.0260457	0.405532	0.439506	0	0.688933	1.68339	1.26916	0	0.336268
ENSMUST00000023869	Denr	0	0.0457468	1.32166	1.12326	0	-0.15121	1.41984	0.628215	0	0.408567	0.4851	0.482054	0	0.154906	0.959026	0.868689	0	0.418658
ENSMUST00000033001	Dgat2	0	-0.627339	4.06365	5.3875	0	0.392694	1.49489	1.28125	0	0.120657	1.69817	1.97743	0	0.302876	0.358243	0.96629	0	3.25651
ENSMUST00000108527	Dhx33	0	0.748885	-0.309247	-3.56314	0	-0.932886	4.07693	-0.185503	0	-0.0125564	6.4599	6.28566	0	0.466443	1.26393	0.94906	0	0.266942
ENSMUST00000017974	Dhx58	0	0.571781	2.04317	1.70429	0	-0.201385	1.78075	0.957978	0	-0.398698	1.81248	0.0844838	0	-0.148577	2.91051	2.13072	0	0.445345
ENSMUST00000140543	Dhx58	0	1.14973	3.3193	-1.43754	0	-0.92011	2.81238	1.15994	0	0.132034	1.84671	0.779486	0	-0.33555	3.35715	2.22671	0	0.436662
ENSMUST00000046659	Dlgap3	0	0	3.74992	3.32911	0	2.19616	3.45943	6.49903	0	1.72972	0	1.72972	0	0.628708	1.93455	3.04164	0	0
ENSMUST00000102517	Dll4	0	1.72972	3.45129	6.1192	0	0.878715	3.95743	4.31089	0	0.761403	0.429903	1.01563	0	0.464344	8.40082	8.30614	0	2.32531
ENSMUST00000034138	Dnaja2	0	-0.000897174	1.0606	0.641843	0	-0.0119212	0.602982	0.660312	0	0.00859948	0.167397	0.354165	0	0.149163	1.01073	0.89596	0	0.291038
ENSMUST00000168723	Dnajc1	0	-1.24632	5.07611	0.49947	0	-0.765671	-1.19399	4.85128	0	0.200752	4.44563	0.253368	0	5.61763	6.59442	6.44183	0	-3.51671
ENSMUST00000026315	Dnase1l3	0	3.7252	4.6914	4.40025	0	-1.07887	1.51261	0.123609	0	-1.72972	-1.72972	0.747382	0	-0.311282	1.63842	1.27298	0	2.80793
ENSMUST00000077946	Dock10	0	-0.892023	1.60031	0.138849	0	-0.14433	1.69101	1.00492	0	-0.295132	0.732447	0.317307	0	-1.41496	2.11723	1.99596	0	0.768104
ENSMUST00000097681	Dock10	0	-1.15233	1.13733	0.213727	0	0.276442	1.81762	1.10479	0	-0.456071	-0.41228	-1.15867	0	-0.397906	1.15277	0.965668	0	0.293543
ENSMUST00000086329	Dock6	0	-5.06529	0.690838	-1.10884	0	0.328049	-4.51257	-4.51257	0	4.11681	4.96905	7.22403	0	-4.85798	6.20201	0.362972	0	0
ENSMUST00000020249	Dram1	0	0.465377	1.54068	1.69021	0	-0.0846912	0.717881	0.967229	0	0.422879	1.28623	1.64867	0	1.42435	0.594547	2.13672	0	0.672976
ENSMUST00000169376	Dscaml1	0	0	3.92587	0	0	2.19616	1.52418	2.19616	0	0	0	0	0	-0.130102	3.20111	3.10573	0	1.72972
ENSMUST00000097789	Dst	0	-4.74135	2.07211	2.5748	0	0	8.69254	0	0	0.57061	0.290774	0.471299	0	1.40964	6.09072	1.06916	0	-0.254232
ENSMUST00000114885	Dtx3l	0	3.97297	6.81433	6.02256	0	3.26009	5.00585	3.29482	0	-0.346786	1.88993	1.19517	0	1.20531	3.82093	2.92157	0	0.713533
ENSMUST00000081933	Dtx3l	0	0.584082	2.61984	2.50653	0	0.704587	2.47884	1.35627	0	0.0800026	0.991552	-0.252245	0	0.100293	2.3201	2.1591	0	0.43385
ENSMUST00000100705	Dusp14	0	-0.00232208	1.38641	1.19224	0	-1.72972	2.16424	4.07187	0	-2.91744	-2.91744	-2.67878	0	-2.33979	5.5029	5.39529	0	-0.280939
ENSMUST00000149776	Dusp16	0	0.492893	6.76905	8.33049	0	-0.00413934	3.57036	3.6481	0	0	1.85887	2.52987	0	0.207197	-0.52854	1.81381	0	2.49773
ENSMUST00000100857	Dusp16	0	0.369049	2.51614	3.28759	0	0.218691	3.49897	4.00887	0	0.0848396	0.731685	0.91974	0	-0.0583884	0.374978	1.2222	0	1.00286
ENSMUST00000028846	Dusp2	0	-0.332608	2.97246	2.54934	0	-0.126467	1.94559	1.36762	0	0.0993544	1.38637	1.08025	0	-0.0463277	1.5168	1.52259	0	1.7697
ENSMUST00000146479	Dusp2	0	-1.61324	2.59328	1.60159	0	-0.158372	1.88479	1.45483	0	-0.0825018	1.43422	1.12903	0	-0.222046	2.06128	2.08686	0	0.280939
ENSMUST00000048417	Dync2h1	0	-0.406954	-0.127218	-2.81875	0	0.52129	5.3157	0.531969	0	0.661906	3.56474	0.548509	0	-4.22345	-4.80201	0.841438	0	6.59813
ENSMUST00000004281	Dyrk2	0	0.000641742	2.18563	1.60172	0	0.113181	0.917781	0.718627	0	0.145405	0.134316	0.169053	0	-0.163037	1.09879	0.80027	0	0.305851
ENSMUST00000052281	E130012A19Rik	0	-0.356536	2.35161	1.29348	0	0.142434	1.08456	0.45558	0	1.12154	0.606346	1.78679	0	-0.00264705	1.05103	0.607917	0	0.0349835
ENSMUST00000165130	E230013L22Rik	0	0.518587	1.81037	1.1008	0	0.414931	4.85413	3.80073	0	-0.12368	0.517721	-0.795664	0	-0.205534	0.81434	-0.65033	0	1.84229
ENSMUST00000070742	E330016A19Rik	0	0.180978	2.46949	2.19295	0	0.200403	1.67779	0.846851	0	1.10592	0.701862	1.21229	0	0.33765	2.32686	2.00271	0	0.0651418
ENSMUST00000003274	Ebi3	0	0.0454695	1.3545	1.41628	0	-0.131117	1.99832	2.04036	0	-0.145819	2.53368	2.23247	0	0.00396835	4.64714	4.56876	0	0.950874
ENSMUST00000021796	Edn1	0	0.410904	6.8945	6.39458	0	-0.271574	4.22087	4.09569	0	1.72972	9.07101	8.69153	0	-0.597775	8.36087	8.4456	0	6.71529
ENSMUST00000022718	Ednrb	0	2.55807	-0.337474	1.20554	0	1.26429	1.1664	0.802662	0	3.51413	2.51809	-1.23183	0	10.3062	9.57713	5.19991	0	0.286593
ENSMUST00000172237	Ednrb	0	2.35217	0.807429	1.65931	0	3.6192	4.26764	4.65075	0	0.680499	-2.83621	1.12023	0	1.72184	1.02375	2.37151	0	0
ENSMUST00000143570	Eef1a1	0	-5.61031	-5.78834	-1.13862	0	-4.42153	1.75611	0.25994	0	3.93471	3.7599	6.91679	0	1.48536	1.31879	0.421505	0	-4.41403
ENSMUST00000003154	Efna2	0	-0.207066	1.4365	0.215336	0	-1.1065	2.28733	1.30748	0	1.60056	1.83922	-0.488271	0	0.12226	2.06886	1.94208	0	0
ENSMUST00000105438	Egr2	0	-1.0914	-11.593	-7.38615	0	0.984501	1.84565	1.72319	0	0	4.6988	-3.32911	0	4.32373	4.20681	0	0	0
ENSMUST00000025684	Ehd1	0	0.316442	3.65948	2.90409	0	-0.00229151	1.21195	0.717003	0	0.185102	1.98983	1.68086	0	0.336613	0.0920653	0.184752	0	0.848505
ENSMUST00000172131	Ehd1	0	-0.154525	2.961	2.77994	0	1.02768	2.87428	2.44406	0	0.0446913	2.40836	2.02027	0	-0.0394963	0.78118	0.721886	0	0.921778
ENSMUST00000133252	Eif1ax	0	0.489533	0.928579	0.964516	0	-0.35285	1.45694	1.68878	0	0.684722	0.493574	1.03255	0	0.199864	1.32505	1.29448	0	-0.102628
ENSMUST00000024884	Eif2ak2	0	0.359345	2.45478	2.24819	0	0.22177	2.9225	1.83632	0	0.131762	1.33788	0.500331	0	0.0219024	3.30286	2.54593	0	0.566989
ENSMUST00000110875	Eif2ak4	0	4.36729	0.878388	0.372184	0	5.66752	5.44179	1.10884	0	0.330625	-0.372887	-0.485926	0	-0.446212	-2.68738	-2.01887	0	5.65669
ENSMUST00000123735	Eif4e2	0	0.392179	-9.21936	-4.86052	0	0.103552	-0.415971	0.0560533	0	2.4771	3.39721	0	0	2.19616	3.35581	-2.19616	0	1.70924
ENSMUST00000113232	Eif4e2	0	-0.391115	0.75122	1.10219	0	0.281874	0.64025	0.647308	0	-0.0595391	-0.30238	0.256814	0	-0.0645903	1.048	0.493072	0	-0.128545
ENSMUST00000044783	Eif4g1	0	5.50456	5.16153	4.92353	0	-0.666554	-1.24256	-5.6534	0	1.00668	1.26135	-3.49916	0	0	8.98292	9.15562	0	-0.0149571
ENSMUST00000143939	Eif4g1	0	4.72664	5.465	5.29483	0	8.89033	4.62751	4.01395	0	3.98836	3.68787	4.54489	0	-4.39232	0.833803	-4.39232	0	0.314335
ENSMUST00000115460	Eif4g1	0	-9.87107	0.951524	-4.3061	0	1.29437	0.683763	1.68781	0	0.590155	0.596951	0.834897	0	-0.831241	0.459115	-0.124764	0	-1.531
ENSMUST00000132320	Eif4g1	0	0.394044	-0.0239719	7.28723	0	-5.19455	7.85033	0.114187	0	-0.10827	-4.87493	-0.980983	0	6.97741	7.08567	7.17416	0	5.81973
ENSMUST00000074417	Eif5	0	0.302324	7.34625	6.52394	0	1.61002	1.3413	1.24722	0	0.8063	1.16198	2.02869	0	-0.417685	-3.2539	-3.2539	0	-9.48946
ENSMUST00000001583	Ell2	0	0.469412	2.18154	1.82799	0	0.338768	1.47814	1.40621	0	-0.106896	0.831357	0.326903	0	0.0129433	1.08387	0.647678	0	0.58922
ENSMUST00000070990	Elmod3	0	0	2.01066	2.01066	0	-5.43349	-5.61458	-5.41374	0	5.47731	4.8698	-0.088406	0	0.227103	-1.70997	-5.03908	0	1.27911
ENSMUST00000117338	Eml2	0	0.684847	6.93646	5.84644	0	-0.43452	3.59315	2.8398	0	0.818983	1.04069	0.91862	0	6.89888	7.6219	5.51499	0	1.38008
ENSMUST00000004850	Emr1	0	0.321985	-0.176602	-0.739507	0	0.204775	1.65992	0.153186	0	-0.416308	5.85652	4.53054	0	-0.232815	-0.217224	-0.0296929	0	0.616822
ENSMUST00000165273	Eng	0	4.70576	4.63922	11.0599	0	6.85932	7.37987	4.84062	0	-3.47129	0.866133	0.387599	0	0.320515	-0.495093	0.781554	0	-3.45558
ENSMUST00000147307	Eno2	0	0.812204	0.932538	0.698645	0	-2.19616	1.26327	-2.19616	0	-0.10075	2.17612	0.779207	0	-0.540142	1.65634	1.29439	0	0.466443
ENSMUST00000112476	Eno2	0	0.657419	0.669313	-0.654466	0	-1.34516	2.77383	-0.597775	0	0.0184165	3.54119	2.42276	0	0.0919968	1.72285	1.62581	0	0
ENSMUST00000167659	Enox2	0	8.96752	1.72972	8.64024	0	3.05241	-0.14439	-0.406546	0	-0.645791	3.65284	-1.36982	0	6.59118	6.57243	0.912167	0	-0.648137
ENSMUST00000024757	Enpp4	0	0.0233718	7.37891	7.4057	0	-0.181489	1.54706	1.21316	0	-0.69932	-0.34895	-0.387698	0	0	4.67326	4.42431	0	0.701812
ENSMUST00000115870	Epc1	0	4.91139	6.08444	-0.205264	0	-0.481142	-0.100962	0.296451	0	-1.37139	0.808312	-0.449068	0	0.351191	2.62317	1.62702	0	-4.87014
ENSMUST00000022591	Epsti1	0	-0.0752266	0.801523	0.367508	0	0.0751924	1.94164	0.957051	0	-0.717286	1.82136	0.763438	0	-0.595265	2.2668	1.79549	0	0.925849
ENSMUST00000169978	Epsti1	0	-4.16478	1.72241	-3.57584	0	-0.414019	1.89905	0.0255019	0	0	1.26327	0	0	-1.03859	2.88876	2.06015	0	0.813436
ENSMUST00000022222	Erbb2ip	0	-5.23635	5.08654	4.52755	0	0.782331	1.86161	1.99787	0	0.255878	0.777875	1.09764	0	0.35644	0.882075	-0.423057	0	0.39253
ENSMUST00000031324	Ereg	0	0.747878	2.23366	1.29933	0	0	8.38831	10.2726	0	0	2.19616	2.19616	0	-1.72972	0.94906	0.94906	0	0
ENSMUST00000175712	Esd	0	-0.015325	0.859523	0.457983	0	0.193209	1.47842	1.82101	0	0.25526	0.786728	0.664728	0	0.182314	0.415696	0.919619	0	0.0337069
ENSMUST00000175887	Esd	0	-0.0439159	-0.128247	0.0358228	0	0.206267	1.40485	1.42192	0	0.524913	0.902447	1.05529	0	0.46365	0.766822	0.908146	0	0.536835
ENSMUST00000023612	Ets2	0	0.143487	3.0799	2.7632	0	0.404234	3.21706	2.70244	0	0.0087461	1.14579	0.82235	0	0.0403979	0.601945	0.941907	0	0.970374
ENSMUST00000157029	Eya3	0	-0.164254	6.38373	6.48462	0	0.491291	1.34672	0.960422	0	0.131075	0.240457	0.571852	0	4.48514	6.35845	6.52099	0	1.36616
ENSMUST00000033821	F10	0	0.19675	2.46754	2.45276	0	0.130659	1.7118	1.7065	0	-0.240983	1.52174	1.58831	0	0.971719	1.60409	2.45898	0	0.39504
ENSMUST00000152034	F10	0	0.207536	2.37902	2.54617	0	-0.465603	1.39913	1.26416	0	4.04107	4.32373	5.75365	0	1.34087	1.55646	2.37862	0	-0.794242
ENSMUST00000063820	F10	0	0.323786	2.65063	2.58183	0	-0.00783912	1.85876	1.71002	0	-0.928935	0.829825	0.858807	0	1.48788	1.90101	2.59562	0	0.00883807
ENSMUST00000022185	F2rl1	0	3.16993	1.72972	2.67878	0	0.582228	1.00344	0.507019	0	2.67878	-0.466443	-0.466443	0	0.0434256	2.39926	1.91455	0	0
ENSMUST00000029771	F3	0	-0.304548	0.964835	0.294915	0	0.114111	2.86328	2.28863	0	-1.72972	2.09581	2.25606	0	5.80158	8.37003	7.06388	0	2.19616
ENSMUST00000070532	Fabp3	0	-0.107248	2.62369	1.89925	0	-1.44878	4.73589	1.71827	0	0	1.62583	1.93427	0	1.72972	6.03523	5.1921	0	-1.44878
ENSMUST00000038277	Fam108c	0	0.0587382	-2.13742	2.20577	0	-0.118198	3.69397	-0.464808	0	2.4048	3.3233	-0.415741	0	0.117128	6.01692	-0.155711	0	-0.0317771
ENSMUST00000109864	Fam110a	0	0.311718	3.67948	3.80171	0	2.82067	3.58893	2.28137	0	-0.287665	1.13702	-0.481781	0	-0.215523	-0.17819	-0.427442	0	0.279368
ENSMUST00000031080	Fam114a1	0	0.0985213	0.601768	0.429616	0	0.332185	0.847731	1.29659	0	0.286382	-0.317571	-0.21075	0	0.220771	1.96644	1.53068	0	-0.329729
ENSMUST00000097541	Fam129a	0	-3.39721	8.31966	7.6307	0	6.15251	7.46765	5.97727	0	4.89096	7.05755	6.52537	0	0.126432	8.53172	6.40797	0	0
ENSMUST00000086267	Fam129a	0	0	11.0174	5.32687	0	0	11.2231	0	0	-0.368027	0.171573	-0.641683	0	-0.115785	3.06725	2.89315	0	8.73226
ENSMUST00000143662	Fam129c	0	0	4.77788	1.27282	0	-0.276115	-0.289936	-0.81376	0	0.201678	1.15927	1.23565	0	-0.78929	2.63747	2.17401	0	3.63637
ENSMUST00000121288	Fam167a	0	3.60736	5.66401	5.31466	0	-0.495456	2.27067	1.40364	0	-0.466443	-0.466443	-2.19616	0	-0.0790975	0.162775	-0.156968	0	3.53484
ENSMUST00000164266	Fam173b	0	5.53874	5.37031	0	0	3.70893	3.39721	0	0	-4.55003	0.725372	-8.75684	0	-2.16269	-9.13151	-9.13151	0	4.84935
ENSMUST00000062784	Fam26f	0	0.832097	4.53562	4.98727	0	0.888991	3.48001	2.90118	0	-3.30266	2.27794	3.03539	0	0.00856275	2.73614	2.42782	0	0.76921
ENSMUST00000034802	Fam46a	0	-0.135339	1.67838	1.53173	0	-0.112355	0.860741	0.151787	0	0.0493844	0.377068	-0.312888	0	-0.211759	0.66601	0.119534	0	-0.184852
ENSMUST00000069066	Fam49a	0	-0.506975	2.10901	1.90155	0	-0.105494	0.60308	0.835055	0	4.86505	6.19392	4.86155	0	0.0443938	0.402626	0.199484	0	0.031861
ENSMUST00000069005	Fam49a	0	0.171534	0.845313	0.363173	0	-0.347013	2.06492	1.08549	0	-0.892104	1.0464	0.540101	0	-0.257444	0.652553	0.0747869	0	0.739464
ENSMUST00000097622	Fam53c	0	0.0434282	1.03433	1.05646	0	0.0783027	0.706239	0.435096	0	0.0877255	0.265434	0.214314	0	0.0348105	0.675692	0.466693	0	-0.167983
ENSMUST00000055257	Fam89a	0	-0.65033	0.627339	4.61323	0	0.575121	0.600654	1.49541	0	0.468926	-0.415572	0.234951	0	-0.265973	1.29826	1.45502	0	-0.157437
ENSMUST00000099444	Fancc	0	3.92587	10.1191	5.15018	0	-4.70576	4.90666	4.75163	0	-0.0848375	5.59127	3.11382	0	-1.31725	1.21051	1.10434	0	4.48433
ENSMUST00000112472	Fas	0	-1.03219	2.11792	2.46766	0	0.085374	1.04276	0.831288	0	1.8833	3.51607	4.29241	0	0.867973	2.56653	2.36331	0	1.39649
ENSMUST00000025691	Fas	0	0.436725	2.65968	2.79062	0	0.236507	1.20514	1.36296	0	0.178283	1.92552	2.71989	0	0.398161	1.39191	1.55742	0	0.857838
ENSMUST00000056124	Fbrsl1	0	-0.347695	4.81679	-0.416388	0	-6.99456	2.76562	-0.408429	0	4.93903	4.26764	4.69508	0	-0.442566	-1.08854	-1.53129	0	-0.0914761
ENSMUST00000087465	Fbxl5	0	0.220601	2.11067	3.84396	0	1.65056	1.74314	3.24991	0	-0.883949	-0.359698	0.236146	0	0.210974	0.618713	1.49482	0	0.190486
ENSMUST00000114047	Fbxl5	0	0	0	0	0	0	3.07487	3.45943	0	4.30551	4.30551	4.63922	0	5.54869	9.61823	10.7519	0	0
ENSMUST00000093205	Fbxw11	0	-1.13204	0.21912	-0.615878	0	-2.49354	-5.916	-0.744015	0	4.25155	1.96915	5.79254	0	0.689309	1.14198	0.895689	0	0.62398
ENSMUST00000076383	Fbxw11	0	-1.72044	-9.95858	0.905363	0	4.70576	10.5102	10.2948	0	-0.506087	4.65315	3.90116	0	-0.449911	1.09741	1.40961	0	-9.15095
ENSMUST00000046974	Fbxw17	0	0.14066	0.75986	1.0214	0	0.0839461	1.25952	0.776584	0	-0.0517764	0.233709	-0.360372	0	0.00739471	1.74638	1.15082	0	-0.0048724
ENSMUST00000176479	Fbxw17	0	0.587364	1.62044	1.54771	0	-4.26432	0.670332	-0.785609	0	0.206519	0.199716	-0.466773	0	0.133922	1.69115	1.05435	0	0.535831
ENSMUST00000177541	Fbxw17	0	0.408192	1.76566	2.10042	0	0.113857	1.70221	0.675527	0	0.0230453	0.273752	-0.646397	0	0.119569	1.77159	1.22814	0	0.111577
ENSMUST00000113078	Fbxw2	0	4.84075	0.64795	5.7424	0	0.973867	1.3411	1.03493	0	-0.101027	0.576225	0.440755	0	0.400296	1.93761	1.7387	0	-0.296385
ENSMUST00000005678	Fcer2a	0	4.20008	1.33518	1.307	0	-0.537551	0.846225	0.468479	0	-1.72972	2.19616	0.466443	0	-0.759771	1.33832	0.514524	0	-0.640054
ENSMUST00000145802	Fchsd2	0	3.28125	4.61495	4.68113	0	0.29543	0.680506	0.742806	0	-0.109505	0.640054	1.02972	0	0.738752	2.83641	2.57349	0	3.7761
ENSMUST00000098250	Fchsd2	0	0.431573	1.09431	0.982259	0	-0.0265826	0.450099	0.946396	0	0.266318	0.376826	0.752886	0	0.418536	2.41435	2.84881	0	0.612886
ENSMUST00000038684	Fhl3	0	-0.0635306	1.44821	1.43746	0	-0.0707251	0.86708	0.31332	0	-0.00368025	0.824584	0.445507	0	-0.211212	-1.01983	-0.78765	0	0.308571
ENSMUST00000159414	Filip1l	0	0.395301	2.71329	2.6252	0	-0.156276	1.83842	1.75243	0	-0.465318	-0.319726	-0.845832	0	0.108053	0.38251	0.605952	0	2.2094
ENSMUST00000052678	Flnb	0	-0.0146642	2.4688	2.08655	0	0.0713582	0.530345	0.621836	0	0.584842	1.05004	1.42313	0	-0.0916259	2.79576	2.53352	0	0.329119
ENSMUST00000155586	Fmnl2	0	1.60888	3.88392	2.82405	0	0.0775212	0.814954	0.3548	0	2.19616	0	3.39721	0	0.227334	0.950919	0.178115	0	0.348682
ENSMUST00000113564	Fnbp1	0	-5.19876	0.738518	-7.25495	0	-0.153225	1.32584	-0.0137142	0	-0.85051	-1.17979	-4.63922	0	-1.41717	0.881763	0.216354	0	4.61609
ENSMUST00000106438	Fnbp1l	0	-0.153919	3.16806	3.09379	0	-0.12319	0.701911	0.867023	0	0.614759	0.444987	0.650941	0	0.713084	1.56129	2.90862	0	0.27752
ENSMUST00000162409	Fnbp1l	0	-0.013955	2.73166	2.25054	0	-0.294878	0.713793	0.63398	0	0.505971	0.489307	0.529282	0	0.500257	1.5841	2.28546	0	0.334751
ENSMUST00000025850	Fosl1	0	0.349488	1.19138	1.32077	0	1.06468	4.98843	4.31826	0	0.583071	1.60329	2.62065	0	-0.286593	3.34826	3.76772	0	0.282002
ENSMUST00000037824	Foxh1	0	0	2.4771	2.19616	0	0	2.19616	3.92587	0	0	0	0	0	2.39622	7.27827	7.82341	0	0
ENSMUST00000113265	Foxp4	0	0.33642	3.2554	3.43675	0	0.0841035	1.03225	0.819441	0	0.486601	0.807664	1.41653	0	0.266265	0.768503	0.930728	0	0.116443
ENSMUST00000097311	Foxp4	0	1.63498	4.5947	4.81596	0	-0.235938	0.471408	0.7223	0	1.0304	1.31077	0.93852	0	0.332297	1.10665	1.23026	0	-0.198181
ENSMUST00000061516	Fpr1	0	0.105498	6.07881	6.03109	0	0.629153	2.10528	2.51417	0	0	3.2056	3.92184	0	0.480682	3.42943	4.74994	0	1.83079
ENSMUST00000149944	Fpr2	0	0.460612	3.70973	4.75377	0	0.502605	0.87749	1.02528	0	3.16993	7.28555	7.74438	0	0.565905	1.72492	3.04562	0	-3.41396
ENSMUST00000064068	Fpr2	0	0.497286	4.10637	4.80378	0	0.915471	1.45476	1.75996	0	-3.32911	5.49641	5.19433	0	0.127838	2.33265	3.74796	0	4.78613
ENSMUST00000054871	Fpr3	0	1.05502	6.17616	8.29012	0	0.0898637	-0.509549	0.774118	0	-2.4771	1.88174	1.34843	0	0	2.54491	3.8168	0	1.19785
ENSMUST00000129306	Fscn1	0	4.81377	5.64989	4.8915	0	0	4.16321	0	0	0	0	0	0	0.122571	2.20428	2.53639	0	0
ENSMUST00000031565	Fscn1	0	0.0240474	1.32579	1.12688	0	0.131176	2.24985	1.94714	0	3.45943	6.40599	5.64414	0	0.81761	1.87161	1.87161	0	1.33217
ENSMUST00000132151	Fsd1l	0	-0.577827	1.25711	1.52138	0	1.30068	2.11589	2.15701	0	-0.603349	0.390535	-0.765315	0	0.249421	2.59146	2.19959	0	0.494063
ENSMUST00000132205	Ftl1	0	-0.175485	0.801762	0.495264	0	-0.314513	1.69249	0.531861	0	0.436434	1.3239	1.03573	0	0.00142247	0.255666	-0.0477665	0	0.175409
ENSMUST00000135869	Ftl1	0	0.00970153	0.631456	-0.88653	0	0.202849	1.5053	0.897844	0	0.390513	0.775509	0.968001	0	-0.0766325	0.294307	-0.00491166	0	0.60499
ENSMUST00000128410	Ftsjd2	0	0.371534	2.18522	2.14067	0	-0.0865451	0.281537	0.0514272	0	0.633705	0.107827	-0.0212266	0	0.00574324	1.65371	1.41422	0	0.723855
ENSMUST00000142033	Fuca1	0	-5.13864	3.75543	0.688003	0	-4.68425	-0.591816	-1.60938	0	0	4.16321	2.19616	0	0	0	0	0	0.665796
ENSMUST00000120753	Furin	0	-4.8915	-3.16178	2.91665	0	0.699087	2.45906	2.76861	0	0.586896	1.10861	1.44771	0	-3.28686	1.45322	0.471489	0	0.312606
ENSMUST00000090461	Fyb	0	0.574797	0.0663687	0.394314	0	-0.0858699	1.2395	1.374	0	0.0668644	0.849018	0.67198	0	-0.472075	-1.49294	-1.69565	0	1.00853
ENSMUST00000159604	Fyb	0	0.104917	3.17329	3.62756	0	0.0148821	1.25284	1.58014	0	0.201668	1.36094	1.27155	0	-0.498415	-1.09715	-1.50951	0	0.869728
ENSMUST00000110659	Fyb	0	0.08258	0.358248	-0.983138	0	0.26493	1.36128	1.48528	0	0.324491	1.11279	1.08987	0	-0.498398	-1.15991	-1.27352	0	0.903287
ENSMUST00000054294	Fzd1	0	-0.0594664	2.19194	1.90202	0	-0.154443	1.98201	1.67094	0	0.0479318	1.55666	2.04902	0	-0.783384	1.03332	1.81571	0	0
ENSMUST00000063982	Fzd5	0	-5.12223	1.92479	0.766749	0	0.198527	0.665811	0.263087	0	4.56249	4.89847	4.88049	0	-0.0133152	1.75725	0.811954	0	1.56164
ENSMUST00000110424	Gabpb1	0	1.00396	1.14582	1.22956	0	0.174348	0.424229	0.344974	0	0.513775	0.944909	0.677072	0	0.269873	0.709872	0.509673	0	0.419141
ENSMUST00000015456	Gadd45b	0	0.127403	1.79616	1.15095	0	0.0406767	3.10249	2.53596	0	1.88831	5.04341	5.58781	0	0.285686	0.578658	0.714263	0	0.670691
ENSMUST00000094663	Gal3st2	0	-2.19616	1.55376	0.640054	0	0	0	-1.72972	0	0	0	0	0	-0.257689	1.20519	0.728358	0	1.72972
ENSMUST00000041611	Gas7	0	0.270773	7.57703	8.0898	0	0.519536	-5.33133	7.32547	0	2.02007	3.48304	-0.218387	0	0	6.49903	10.3067	0	0
ENSMUST00000170464	Gbe1	0	-1.19623	-0.88389	-1.10571	0	0	6.28505	0	0	5.71161	0.907272	0.886488	0	6.50884	3.72984	3.73	0	0.71335
ENSMUST00000165774	Gbp2	0	1.76877	4.94074	5.44074	0	2.53641	4.66644	2.87846	0	0.333183	1.74391	0.753514	0	-0.0979173	1.50982	0.757355	0	1.63973
ENSMUST00000106221	Gbp3	0	6.97838	9.5208	9.41946	0	0.893399	1.61752	-3.98543	0	0.222859	9.06549	7.87849	0	-0.262577	1.49566	0.558688	0	0
ENSMUST00000106222	Gbp3	0	1.21786	4.26881	4.44486	0	3.45522	7.28849	6.33808	0	-0.13716	6.28389	6.47303	0	5.93329	7.75057	7.12307	0	0.539001
ENSMUST00000100962	Gbp4	0	1.95908	8.39137	8.73108	0	1.04234	2.7666	1.02305	0	-1.96321	-0.215831	-2.32525	0	-0.262124	2.44142	1.63015	0	0.0457547
ENSMUST00000072396	Gbp4	0	-7.08883	3.66589	-1.40539	0	0.390462	2.47731	2.39881	0	-1.77369	-0.574346	-3.4266	0	0.502524	2.57813	2.07148	0	4.29053
ENSMUST00000090127	Gbp5	0	2.21482	8.12889	8.16186	0	1.81904	5.01477	4.08083	0	2.14635	8.05573	7.5562	0	0.619686	2.24002	2.18633	0	7.28496
ENSMUST00000065526	Gbp5	0	1.15737	10.7702	9.65072	0	-2.86445	3.99161	2.25713	0	2.60297	1.1072	0.423199	0	0	0	0	0	1.14746
ENSMUST00000165451	Gbp5	0	3.32911	0	4.74693	0	1.17774	1.95908	-2.83621	0	-0.991076	4.17725	0.935054	0	0.11114	2.12752	2.03438	0	2.83621
ENSMUST00000045254	Gbp5	0	4.90769	10.5161	10.6447	0	4.14321	0.491149	0.575121	0	2.96537	3.32911	3.92587	0	-0.24002	0.730853	0.393918	0	0
ENSMUST00000050011	Gbp6	0	1.53193	5.19009	5.5802	0	4.76823	8.35991	7.01154	0	-2.56198	-0.481435	-3.39147	0	0.964212	4.53746	3.5531	0	3.82553
ENSMUST00000100960	Gbp6	0	4.11681	5.67243	10.8598	0	-2.83621	1.69007	-2.83621	0	-1.10191	-0.554222	-7.18701	0	1.1396	2.41353	1.09516	0	-3.37546
ENSMUST00000171263	Gbp7	0	1.91105	4.13152	4.07455	0	0.660746	1.51407	0.189412	0	-0.257994	1.31736	-0.0619675	0	0.51766	2.50035	1.79673	0	0.226007
ENSMUST00000045097	Gbp7	0	0	6.20615	5.31786	0	0	0	0	0	0	9.34641	4.72664	0	4.09244	4.97637	4.86651	0	0
ENSMUST00000031238	Gbp9	0	1.42965	2.95453	3.1479	0	0.381299	2.10924	1.25664	0	-1.50504	0.156682	-1.94734	0	-0.120041	1.65323	1.31218	0	0.140092
ENSMUST00000109745	Gcdh	0	2.51566	1.51986	2.01267	0	-2.5096	5.14455	0.292128	0	5.04572	5.23635	5.11501	0	-0.0584069	-1.5682	-0.62848	0	-3.97451
ENSMUST00000089959	Gch1	0	0.164631	2.32671	2.06132	0	0.265667	1.72105	1.01253	0	0.130268	3.92477e-05	-0.193773	0	0.323671	2.69719	1.93645	0	0.277657
ENSMUST00000137540	Gclm	0	0.327447	-1.52761	-7.26195	0	0.257154	0.903685	0.934115	0	0.125101	1.0392	0.850038	0	-1.02802	1.00765	1.68851	0	0.176766
ENSMUST00000075165	Gdap10	0	0.616432	2.83912	2.71789	0	0.312532	1.4889	0.765849	0	-0.633801	0.040963	-0.736327	0	-0.503379	0.981474	0.223874	0	0.899596
ENSMUST00000110103	Gdf15	0	0.177046	2.88837	1.89027	0	3.67928	10.6916	8.8886	0	-0.45273	2.25445	2.35497	0	-0.78301	2.16391	0.68631	0	2.06583
ENSMUST00000003808	Gdf15	0	-0.697241	1.68531	0.387487	0	-1.37362	9.04556	6.946	0	-1.81129	1.88381	2.3476	0	1.08102	3.3126	1.6641	0	0
ENSMUST00000108304	Gem	0	-0.250353	3.50393	2.91347	0	0.51009	1.07124	0.864324	0	-2.84463	1.68166	-3.27441	0	0.150151	1.01614	0.822098	0	0.498005
ENSMUST00000065478	Gfi1	0	0	4.35884	0	0	9.33226	9.51377	10.1563	0	-3.88972	-3.66168	-3.87574	0	-4.66209	0.0848375	2.25727	0	0.91371
ENSMUST00000165649	Ghitm	0	-0.0208952	0.948293	1.02188	0	-0.129942	0.907669	0.48673	0	0.0115068	0.463591	0.598085	0	0.0851805	0.766953	0.766953	0	0.0360862
ENSMUST00000167044	Gimap8	0	0.885716	-2.10875	1.87205	0	0	5.25637	0	0	-3.92587	2.0315	4.39824	0	0	10.8645	11.5203	0	4.24603
ENSMUST00000068581	Gja1	0	0.137247	1.73599	2.53227	0	0.195014	3.17709	3.28318	0	0	-0.552963	2.05036	0	1.36426	4.10752	5.95591	0	0.205188
ENSMUST00000055698	Gjb2	0	-0.479703	2.069	-3.16993	0	0	2.19616	0	0	0	0	0	0	0.0494267	3.73061	2.50052	0	0
ENSMUST00000151694	Gls	0	4.09244	9.37565	10.6362	0	-7.53864	-3.55287	-3.74992	0	-0.227283	3.88775	5.04351	0	0.657378	4.34193	1.0249	0	-3.82553
ENSMUST00000155587	Gls	0	0.29817	1.35019	1.18749	0	-0.22884	0.675591	0.161374	0	0.0319419	0.185122	0.265686	0	0.207057	0.702911	0.615631	0	0.090263
ENSMUST00000114510	Gls	0	0.0817108	1.20933	1.16147	0	0.446713	1.5218	0.474438	0	-0.312343	-0.136088	-0.0330787	0	0.0741398	1.25904	1.16448	0	-0.292848
ENSMUST00000114512	Gls	0	4.45647	5.07173	4.80628	0	4.90769	5.31331	5.49753	0	-4.77056	0.300812	0.873867	0	-0.546787	0.700955	0.379549	0	0
ENSMUST00000114509	Gls	0	-0.0236335	5.39167	5.30421	0	0.860082	0.786798	0.468511	0	-0.39112	-0.381314	-0.466284	0	-0.0801354	0.672517	0.59709	0	0.331417
ENSMUST00000132525	Gnb2	0	-0.182061	5.43103	-5.93074	0	-3.89395	5.99795	3.71878	0	0	0	0	0	0	0	1.72972	0	3.56978
ENSMUST00000021734	Gng4	0	-2.88564	0.940904	0.826272	0	0.466443	4.21637	2.3721	0	-0.308814	0.337689	-1.98547	0	-0.147037	4.03792	3.50319	0	0.17985
ENSMUST00000081695	Gon4l	0	4.65023	3.75605	0.0664286	0	5.55016	1.19276	-0.818818	0	-5.39985	-1.85826	-0.908738	0	-1.5427	-2.85456	-0.277266	0	5.63251
ENSMUST00000136471	Gpbp1	0	0.485292	0.962083	1.23637	0	0.133181	1.01843	0.342697	0	0.600395	0.765312	0.399073	0	0.418837	0.863631	0.764145	0	-0.118892
ENSMUST00000148833	Gpcpd1	0	1.55024	-2.97604	1.23077	0	-4.35884	4.99666	-0.152024	0	-4.28682	3.97506	0.0889484	0	10.1328	11.5429	11.5382	0	2.09156
ENSMUST00000112235	Gpm6b	0	4.04107	8.25287	8.2076	0	-0.575121	-1.05774	0.315878	0	0.931269	0.772088	0.482617	0	-0.414058	-1.47195	-2.25105	0	2.4771
ENSMUST00000021729	Gpr132	0	-0.114962	1.5778	0.950957	0	-0.135239	1.80849	1.10555	0	-0.490454	1.04679	0.661255	0	-0.122202	-0.438476	-0.385813	0	0.123434
ENSMUST00000055475	Gpr18	0	-0.474412	4.09901	3.36612	0	0.122597	0.82952	0.248244	0	0.280939	1.23565	-1.2471	0	-0.120257	0.123639	0.290042	0	1.40054
ENSMUST00000060225	Gpr4	0	0	7.24815	7.47316	0	-0.00462256	4.62939	2.6627	0	1.24811	-0.201678	0.396098	0	0.472661	2.79869	3.01519	0	0.424791
ENSMUST00000079824	Gpr84	0	0.374449	4.80983	4.45466	0	0.183085	2.51034	2.84486	0	0	5.58433	5.38365	0	1.37363	4.95239	6.21756	0	6.75444
ENSMUST00000115491	Gpr85	0	0.959056	3.06209	-3.65804	0	1.30817	2.37417	1.99943	0	-3.45943	1.99062	3.04224	0	4.06156	7.41587	7.47401	0	-0.718432
ENSMUST00000115492	Gpr85	0	0	11.0821	11.3242	0	-3.2539	6.21967	5.48842	0	0	0	0	0	-3.2539	0.787177	6.65341	0	0
ENSMUST00000060442	Gpr85	0	-0.614867	4.13167	3.09325	0	-0.311183	3.86615	3.34052	0	1.72972	6.29798	6.00788	0	0.268251	3.60429	3.69637	0	3.07487
ENSMUST00000119373	Gramd1b	0	0.0980271	1.34086	0.297908	0	-0.857869	1.86506	0.00340975	0	-0.356099	-0.678152	-2.37222	0	-0.778156	3.49074	2.83666	0	0.772088
ENSMUST00000166059	Gramd3	0	0	4.20681	4.48433	0	-0.698746	0.79428	-1.44929	0	-4.39232	1.20105	-4.39232	0	8.04494	8.69357	8.51965	0	-2.19616
ENSMUST00000004959	Grap	0	-0.382719	0.988379	0.0443702	0	-0.560264	1.36062	0.855518	0	1.44878	0.201678	-0.280939	0	-0.653444	0.991101	0.390752	0	0.0707251
ENSMUST00000080030	Gspt1	0	-0.0101669	0.812667	0.285909	0	-0.0383087	0.601199	0.70468	0	0.060889	0.00287917	0.428541	0	0.223881	0.718354	0.885718	0	0.0343596
ENSMUST00000033992	Gsr	0	4.47213	5.90993	5.40805	0	0.094819	-0.0486357	0.116069	0	0.167573	1.08396	1.04711	0	0.241686	1.61247	1.65748	0	0.373033
ENSMUST00000016086	Gtf2ird2	0	-0.356939	-0.110152	-0.748903	0	-0.198363	1.27209	0.596136	0	0.0252717	0.119783	-0.0404313	0	-0.333444	1.56838	0.797267	0	0.764325
ENSMUST00000152587	Gtf2ird2	0	0	2.96537	0	0	-0.435555	2.2529	0.0279787	0	0	0	0	0	2.50325	6.68648	5.18406	0	1.62041
ENSMUST00000123941	Gtf2ird2	0	0.395271	1.55802	0.423171	0	0.101812	0.80611	0.14479	0	-0.428421	0.701092	0.00747919	0	-0.606106	1.58351	1.06148	0	0.348019
ENSMUST00000087563	Gtpbp5	0	2.54293	3.21364	-7.23809	0	-3.73846	1.57431	-4.52696	0	-0.285242	-0.264949	0.219374	0	1.41207	1.33928	1.54808	0	3.16993
ENSMUST00000006667	Gvin1	0	1.48577	3.00433	3.33931	0	0.39106	0.786667	0.156988	0	0.98442	0.00864054	-0.258344	0	1.14287	4.13905	3.04553	0	-0.0521105
ENSMUST00000142152	Gyk	0	0.809122	2.38145	2.96376	0	5.67392	7.06994	9.14706	0	0.344388	4.40104	0.664903	0	-10.0841	-4.86835	1.09686	0	0
ENSMUST00000113978	Gyk	0	0.127745	5.70828	5.92178	0	4.91004	5.96329	6.23488	0	-0.144846	-5.03196	-5.2716	0	-4.77319	1.68791	1.74221	0	0.89526
ENSMUST00000156390	Gyk	0	6.48305	7.44662	7.82912	0	0.949232	1.8665	3.85868	0	0.553826	-0.1185	-0.319988	0	5.60963	6.0074	7.15415	0	-0.0409532
ENSMUST00000174000	Gypc	0	0.10558	1.09928	0.748197	0	-3.27897	2.66602	1.20819	0	-3.2364	0.820638	-3.65933	0	-1.95003	1.00592	0.126887	0	0.385193
ENSMUST00000107222	Gzf1	0	0.947628	-5.26401	-8.18884	0	0.740922	2.99024	0.509901	0	0.338137	-1.92065	-4.11681	0	-2.32883	2.49209	1.68067	0	3.45224
ENSMUST00000015585	Gzmc	0	0.396098	1.3623	0.837935	0	0	5.8487	6.47208	0	0.286593	6.60483	6.04423	0	2.19616	5.29616	4.76248	0	-2.19616
ENSMUST00000174325	H2-D1	0	-0.279296	1.72457	1.6706	0	-0.127116	0.499788	0.057261	0	-0.202225	1.17809	0.492269	0	-0.051415	0.633047	0.367567	0	-0.113073
ENSMUST00000173167	H2-D1	0	-0.0238354	0.183373	-0.0351821	0	-0.0499258	0.714715	-0.69449	0	-0.288134	1.14865	0.875927	0	0.209149	0.605325	0.491124	0	0.432571
ENSMUST00000046131	H2-K1	0	-0.197209	1.24695	1.86747	0	-0.329404	5.20431	5.6006	0	-0.0344878	0.219045	0.106272	0	0.330675	0.870197	0.634908	0	4.0876
ENSMUST00000171139	H2-M2	0	0.556195	3.73153	2.70914	0	0	8.21768	2.96537	0	4.396	7.74133	7.38479	0	-1.16321	-0.036405	-0.838687	0	-0.76921
ENSMUST00000016427	H2-M2	0	-4.60951	3.38989	2.43654	0	0	4.32373	2.4771	0	-0.179024	5.59473	5.28759	0	-0.742837	0.731298	-0.695237	0	2.67878
ENSMUST00000078205	H2-Q4	0	0.803125	3.80574	3.78702	0	0.586236	2.32109	2.18388	0	-1.72972	4.84301	4.31053	0	-0.190353	0.279804	-0.0231384	0	2.83621
ENSMUST00000173975	H2-Q4	0	0.317616	1.93441	1.56766	0	0.321091	1.36548	0.546271	0	0.116699	1.64649	0.851594	0	-0.134558	-0.119169	-0.136989	0	0.317657
ENSMUST00000081435	H2-Q4	0	0.323594	2.13128	2.31957	0	0.332057	2.28238	1.21122	0	0.283911	2.21397	1.78874	0	0.108718	0.166882	0.0741859	0	0.345984
ENSMUST00000174854	H2-Q5	0	0.702865	4.37533	4.08924	0	-0.140283	0.936082	0.198584	0	-0.576499	2.20238	1.17967	0	-0.292579	0.341575	0.267065	0	0.392005
ENSMUST00000172979	H2-Q5	0	-1.09826	2.82071	2.94768	0	0.169117	1.43981	-0.750258	0	-1.72972	5.63198	3.42616	0	-0.123791	0.746089	0.495397	0	0.482617
ENSMUST00000174699	H2-Q6	0	0.0246669	3.67918	3.32308	0	-0.0698274	0.671616	0.231979	0	-0.290247	4.1364	3.00161	0	-0.128534	-0.342083	-0.288698	0	4.62454
ENSMUST00000173016	H2-Q7	0	6.04024	9.09656	10.4299	0	-0.398463	-0.130805	0.530333	0	0	7.68557	5.8062	0	-0.00808409	0.18764	0.129803	0	2.4771
ENSMUST00000071951	H2-Q7	0	0.170129	2.99778	3.11004	0	-0.216012	0.852712	0.426576	0	0.286593	4.88429	4.10858	0	-0.0868196	0.059316	-0.0747966	0	3.28884
ENSMUST00000174382	H2-T10	0	-4.74696	2.38623	2.61332	0	1.2918	3.5305	1.05774	0	-0.0546046	0.164391	-0.0901779	0	0.07849	1.00233	0.49978	0	-0.613934
ENSMUST00000174625	H2-T10	0	-0.336968	2.7955	2.59451	0	0.425055	2.73183	0.750107	0	0.132976	0.0168228	-0.0492071	0	-0.123634	0.842317	0.410913	0	0.112148
ENSMUST00000077960	H2-T22	0	-0.0867229	0.614059	0.712884	0	0.024819	1.48726	0.549186	0	-0.0401029	0.270704	-0.365396	0	0.0176027	0.843228	0.522488	0	-0.092371
ENSMUST00000080015	H2-T22	0	0.115742	1.1347	1.2884	0	0.0967428	1.80448	0.862941	0	-0.0660383	0.262515	-0.000405989	0	0.0358695	1.1293	0.829209	0	-0.290265
ENSMUST00000172633	H2-T22	0	-1.03299	1.61119	1.55271	0	0.0427765	2.23553	0.772055	0	-0.390764	0.1553	-0.428981	0	0.0607024	1.18841	0.819219	0	0.236913
ENSMUST00000174161	H2-T23	0	0.191142	1.69363	1.58105	0	0.184528	1.22637	0.441019	0	-0.0625451	0.26367	-0.326413	0	-0.251648	0.808003	0.405277	0	-0.105833
ENSMUST00000174839	H2-T23	0	0.816857	1.7849	1.45247	0	0.340192	0.837021	0.235259	0	-0.213698	0.19942	-0.377498	0	0.0376774	0.673329	0.422414	0	-0.127292
ENSMUST00000113760	H2-T24	0	0.466956	1.02214	0.770168	0	0.368443	1.68692	0.920864	0	-0.418536	-0.0710861	-0.890067	0	0.121712	2.52826	1.55287	0	-0.0514444
ENSMUST00000062620	Hamp	0	0.056384	2.20633	3.82902	0	-0.216007	4.31401	6.25902	0	0	3.45943	1.72972	0	-0.466443	6.15104	8.97786	0	3.42616
ENSMUST00000023934	Hbb-b1	0	-0.0682742	4.6806	4.57346	0	-0.189617	-1.24728	-1.16051	0	2.19616	2.19616	0	0	-0.235897	-0.581722	-0.566766	0	2.4771
ENSMUST00000109799	Hck	0	0.276932	1.55629	1.83343	0	0.221724	1.73664	1.71342	0	-0.741496	0.346366	0.619597	0	0.194805	0.859368	1.22709	0	0.257749
ENSMUST00000003370	Hck	0	0.275514	1.56287	1.84731	0	0.222254	1.75619	1.7346	0	-0.741496	0.346366	0.619597	0	0.198323	0.862656	1.23257	0	0.259034
ENSMUST00000029686	Hcn3	0	0.286593	0.71223	-1.4458	0	-0.26678	0.539001	-0.698619	0	0.76921	0.359115	1.36699	0	-0.316369	1.31894	1.19485	0	1.03398
ENSMUST00000138752	Hdc	0	2.19616	8.30548	4.5912	0	0.549001	2.61123	2.34081	0	0.315796	1.3353	1.87168	0	-0.597775	0.103619	2.00358	0	-0.0385378
ENSMUST00000028838	Hdc	0	-0.301336	4.53616	4.27643	0	0.259983	2.81003	2.24583	0	0.145284	0.903161	1.65885	0	0.201198	1.45343	1.53497	0	-0.188163
ENSMUST00000152782	Heg1	0	0.162265	1.28217	0.904713	0	-0.102659	0.135542	-0.0308804	0	0.576124	0.69803	1.1985	0	-0.200611	1.45415	1.23807	0	-0.162769
ENSMUST00000031817	Herc6	0	0.724426	2.94265	2.80132	0	0.0743604	2.83239	1.61461	0	0.0340671	0.828702	0.0256304	0	0.165967	2.7698	2.49075	0	-0.0701506
ENSMUST00000089907	Herc6	0	0.82686	3.39075	3.0115	0	3.24656	4.97153	4.02351	0	-0.259161	1.03367	0.178442	0	0.419839	3.42869	2.89572	0	0.185414
ENSMUST00000161576	Herpud1	0	0.108487	1.03951	0.943697	0	-0.13427	0.723834	0.793528	0	0.463715	1.07809	1.10375	0	-0.145808	-0.760321	-0.831934	0	0.185603
ENSMUST00000106307	Hivep3	0	-0.171336	3.0412	1.78785	0	-0.166747	2.37683	1.57974	0	-0.644128	0.352648	-0.11058	0	0.0422178	2.65767	2.29976	0	5.49026
ENSMUST00000161796	Hmgn3	0	-0.140543	1.37834	0.0701283	0	-0.348095	0.984148	0.772137	0	-1.45384	-0.575121	0.0960294	0	-0.135713	1.32242	1.19349	0	0
ENSMUST00000161505	Hmgn3	0	-0.457978	0.801353	1.14234	0	0.828508	1.76092	1.1558	0	-0.540825	-1.62122	-2.08766	0	-0.2984	1.0981	0.826173	0	5.64702
ENSMUST00000005548	Hmox1	0	0.476523	-0.429968	-0.308923	0	0.497027	5.06757	3.94136	0	1.05538	1.26817	1.41044	0	0.136853	-0.662806	0.323495	0	1.10761
ENSMUST00000160341	Hmox1	0	0.164018	0.510756	0.595164	0	1.94986	6.1769	5.44689	0	1.36544	1.9644	1.22012	0	0.0166055	-0.800494	0.0867921	0	2.54727
ENSMUST00000176305	Hnrnpk	0	-3.45943	0.657378	-3.45943	0	-6.25709	-5.31466	-5.1011	0	-0.448044	3.4506	-2.85009	0	-3.07487	0.0950514	-3.07487	0	1.10954
ENSMUST00000039435	Hpn	0	-3.56978	1.9822	-3.56978	0	-3.2539	5.93955	2.40169	0	-1.10637	4.20859	4.07773	0	4.87493	6.89888	7.35338	0	1.85232
ENSMUST00000027989	Hsd17b7	0	-0.00831616	0.424903	0.417774	0	0.152199	0.693734	0.706787	0	0.346473	0.826178	1.46614	0	0.054036	1.47212	1.19837	0	-0.194888
ENSMUST00000087328	Hspa1a	0	0.364889	2.16923	1.21692	0	-0.187325	4.24244	4.08593	0	-0.105494	1.01234	0.363737	0	-0.133694	2.20893	1.84289	0	-0.129156
ENSMUST00000172753	Hspa1b	0	-0.207235	3.17533	1.56281	0	0.0984429	3.14268	2.92464	0	0.318571	1.52064	1.29205	0	0.0290134	2.15652	1.62914	0	-0.484315
ENSMUST00000084031	Htra4	0	-0.849005	3.56754	3.11794	0	-2.19616	7.06338	6.24229	0	1.72972	0.466443	1.72972	0	2.96537	7.06877	6.84714	0	2.4771
ENSMUST00000114300	Htt	0	5.83261	6.62827	6.61627	0	8.20437	9.57032	10.8531	0	0.10011	-0.0281568	0.173677	0	-3.56978	6.34422	1.56303	0	0
ENSMUST00000099507	I830012O16Rik	0	-0.0622237	8.91635	6.04802	0	-1.72972	7.40502	4.40849	0	0	2.67878	2.67878	0	2.4771	10.8716	8.92626	0	0
ENSMUST00000076249	I830012O16Rik	0	-0.507149	5.61681	4.32525	0	0.488271	9.58319	5.8291	0	-1.72972	5.90508	1.44021	0	-3.45652	7.99703	5.99271	0	2.19616
ENSMUST00000086399	Icam1	0	0.518398	3.38459	2.30262	0	-0.0106408	3.37134	2.09415	0	0.634376	2.49693	2.22088	0	-0.0722127	0.768273	0.651432	0	1.45757
ENSMUST00000019616	Icam5	0	0	0.76921	0.280939	0	0	6.97932	4.87493	0	-0.333712	1.61534	-0.485496	0	0.0717472	4.60704	4.33585	0	2.31892
ENSMUST00000077950	Idi1	0	0.140061	0.371557	0.382962	0	-0.0858174	0.734119	0.594389	0	0.301503	2.4737	3.41867	0	0.181626	3.69323	2.72573	0	-0.310668
ENSMUST00000169314	Idi1	0	4.51257	5.50456	10.0505	0	1.03813	1.65034	0.441284	0	0.893367	1.10743	5.2717	0	-0.0368114	6.3929	6.06005	0	3.2171
ENSMUST00000003635	Ier3	0	0.611027	2.42739	2.35085	0	0.345229	1.24415	1.15103	0	0.532571	1.1035	1.35554	0	0.947141	0.215975	0.73024	0	0.33216
ENSMUST00000174078	Iffo2	0	0.526864	1.34212	1.27458	0	0.505607	-1.48543	0.659273	0	0.242076	-4.78646	-3.91918	0	-0.212525	2.398	2.24047	0	3.91689
ENSMUST00000081216	Ifi203	0	1.63442	4.77669	3.94904	0	1.33073	2.21881	2.32413	0	-1.16995	1.60695	0.382359	0	-0.10186	2.20471	1.24873	0	0
ENSMUST00000042228	Ifi203	0	7.2977	9.94429	7.34209	0	3.07487	5.29013	0	0	4.3415	4.5912	4.11681	0	0.156674	7.41702	7.38099	0	0
ENSMUST00000129829	Ifi203	0	0.532445	4.01908	3.30151	0	-0.0502301	2.13428	1.20662	0	-0.555978	1.69942	1.11485	0	-0.184799	2.48444	1.55531	0	5.11108
ENSMUST00000128430	Ifi203	0	5.52763	7.85438	7.53806	0	-3.64763	0.842127	-3.95644	0	3.56978	3.56978	3.82553	0	0.415996	6.22214	5.47015	0	3.6192
ENSMUST00000138143	Ifi203	0	0.247585	4.13337	3.237	0	-0.10638	2.11591	0.94215	0	-0.72501	1.1974	0.0644489	0	-0.174341	2.11539	1.05215	0	0.432964
ENSMUST00000111214	Ifi204	0	0.992528	1.85267	1.93508	0	0.0830134	3.16478	1.94508	0	0.107542	1.79173	1.70627	0	0.884256	3.94875	3.49945	0	-3.39721
ENSMUST00000000264	Ifi204	0	0.615372	1.73603	2.45827	0	-0.207769	-0.145492	-0.161914	0	3.70893	4.06721	3.98577	0	-0.012745	7.02541	5.99257	0	5.34313
ENSMUST00000059226	Ifi205	0	0.7093	6.76461	7.4373	0	0.0505732	4.86283	4.44879	0	0	10.4589	10.4179	0	0.803066	4.55857	4.56501	0	1.71861
ENSMUST00000131024	Ifi35	0	-0.301813	2.2859	1.75716	0	0.0632758	1.48288	0.321179	0	-0.0352611	0.956541	0.117559	0	0.121509	2.55856	2.07421	0	-0.0234353
ENSMUST00000125958	Ifi35	0	-1.88466	3.26718	2.21748	0	0.719636	1.78237	0.690081	0	-0.0492397	0.415892	-0.369424	0	0.30347	2.95061	2.10226	0	0.527721
ENSMUST00000010502	Ifi35	0	0.368398	2.10127	2.06251	0	0.210569	1.2694	0.43606	0	0.0596702	0.66358	-0.000702949	0	0.403642	2.4619	1.89976	0	-0.026757
ENSMUST00000029671	Ifi44	0	0.207154	3.63717	3.26809	0	-3.1415	4.53518	3.61451	0	-2.67878	5.13822	5.18782	0	1.11318	6.23374	5.06756	0	7.02921
ENSMUST00000133888	Ifi44	0	3.66546	9.58997	5.34018	0	-0.238661	5.02866	4.83826	0	0	5.93267	2.96537	0	-1.73835	4.03117	2.36387	0	3.32911
ENSMUST00000046704	Ifi47	0	1.87214	4.59748	4.64497	0	1.54801	3.39336	1.81474	0	-0.290699	1.4412	0.488223	0	0.863618	5.18861	4.13375	0	1.13986
ENSMUST00000112459	Ifih1	0	0.660901	6.08764	4.80114	0	-0.307478	4.16235	2.95724	0	0.0906896	1.44024	0.794075	0	-0.0391058	3.87218	2.98502	0	0.875489
ENSMUST00000175964	Ifih1	0	1.2035	5.95179	5.01879	0	0.494063	4.60577	3.44625	0	-0.0292857	2.57052	1.36569	0	0.580824	4.22001	3.06466	0	2.40795
ENSMUST00000028259	Ifih1	0	0.483843	4.25093	3.67997	0	0.687261	3.62007	2.51602	0	0.140384	1.87062	0.711646	0	0.101422	4.01215	3.05358	0	0.981149
ENSMUST00000102824	Ifit1	0	0.383839	7.03431	5.86664	0	-0.740858	7.98489	6.01506	0	-2.5866	7.22526	6.2877	0	0.217469	7.86868	7.13809	0	4.2963
ENSMUST00000102826	Ifit2	0	0.469407	6.85742	5.48422	0	-0.0549966	3.56774	1.65178	0	-0.180147	4.51419	4.21959	0	0.0294182	7.28295	5.69821	0	1.60798
ENSMUST00000102825	Ifit3	0	0.252846	5.63533	4.22958	0	0.837935	8.49789	5.59429	0	-0.747382	7.35733	6.83576	0	-0.358401	7.41895	5.95378	0	5.65559
ENSMUST00000106042	Ifitm1	0	-0.012745	4.03273	5.33424	0	1.07995	1.54018	2.75971	0	0.674393	-0.34082	0.611016	0	1.5778	1.02592	2.00424	0	0.0774309
ENSMUST00000013559	Igf2bp1	0	3.89395	10.9461	12.0558	0	0	5.31331	6.21927	0	0	0	2.19616	0	0	2.83621	5.64414	0	-1.72972
ENSMUST00000047194	Igsf6	0	-0.204323	0.784999	0.849521	0	-0.0617727	-0.300506	-0.160396	0	-0.10507	0.737532	0.903613	0	-0.140389	-0.755191	0.036458	0	1.54715
ENSMUST00000094169	Igtp	0	1.90234	3.62025	3.26511	0	1.74918	2.44697	1.38891	0	-3.84231	-0.159671	0.0276292	0	5.14129	8.43745	7.51683	0	0.368298
ENSMUST00000035266	Igtp	0	1.10238	3.4074	3.36427	0	1.08932	2.49531	1.40426	0	-0.0302518	1.32832	-0.113245	0	0.921081	3.75963	3.06466	0	0.661917
ENSMUST00000168280	Igtp	0	1.66697	8.73045	9.09184	0	3.40237	4.68815	2.43557	0	-3.94121	1.11216	-3.19107	0	5.44003	7.44867	6.29291	0	4.7731
ENSMUST00000066912	Iigp1	0	-0.935822	5.51177	5.97688	0	4.67326	8.48615	7.306	0	-1.72972	5.47964	4.59906	0	2.0644	4.73186	3.87644	0	5.15587
ENSMUST00000132279	Ikbkb	0	1.5765	1.42578	1.49535	0	0.87115	1.56805	-0.533646	0	-0.52634	-1.5814	-0.594442	0	0.269597	2.2969	1.74797	0	0.282428
ENSMUST00000149093	Ikbkb	0	0.0944874	1.15036	0.366241	0	-0.559974	0.673907	0.681075	0	-0.368176	-1.20105	-0.817069	0	-0.148099	1.60072	1.05196	0	0.123768
ENSMUST00000150214	Ikbkb	0	0.00938925	1.4033	1.32138	0	0.040071	1.1672	0.590771	0	-0.450269	-0.141024	-0.0765753	0	0.152574	1.33639	1.13911	0	0.0792022
ENSMUST00000161764	Ikbke	0	-0.228612	2.68452	1.28426	0	5.03967	10.6792	10.1779	0	0.892482	-1.38125	1.30648	0	-2.51841	4.58912	5.10402	0	7.04575
ENSMUST00000062108	Ikbke	0	0.0261591	1.31349	1.44249	0	-0.104013	3.03867	2.83713	0	-0.454522	0.96465	0.636547	0	-0.166543	1.22477	1.39861	0	1.38355
ENSMUST00000162285	Ikbke	0	0.992369	2.79493	1.43904	0	0.914428	5.32643	4.82864	0	0	0.784757	0.75595	0	-2.21799	2.98071	2.54015	0	3.70893
ENSMUST00000160748	Ikbke	0	1.27957	3.11978	2.55886	0	0.0742046	4.28704	3.95321	0	0.0637951	1.36664	0.37653	0	0.988965	2.90146	3.14215	0	1.82778
ENSMUST00000162437	Ikbke	0	0.0530526	3.03644	2.85208	0	0.192577	3.64714	3.23556	0	0.0742783	1.28386	1.05383	0	0.390521	3.07471	3.02964	0	1.33577
ENSMUST00000159195	Ikbke	0	-0.441838	6.20415	6.93147	0	0.528114	4.74746	5.00164	0	1.72972	2.19616	1.72972	0	-2.67878	4.23514	5.95235	0	6.96282
ENSMUST00000163029	Ikbke	0	-0.522906	2.46828	2.56344	0	0.149793	4.5099	4.06033	0	-0.109505	1.85668	1.36928	0	-0.00287849	2.49486	3.12572	0	2.7723
ENSMUST00000004330	Ikbkg	0	-5.55197	4.55968	5.55757	0	-4.28682	1.83372	-0.957718	0	-5.18371	-5.18371	-0.556193	0	0	4.04107	10.8588	0	4.70576
ENSMUST00000133342	Ikzf4	0	0	4.72369	1.26327	0	-0.149137	1.11698	0.274343	0	-0.491235	-1.31564	-2.04041	0	-0.0963904	1.19149	1.1631	0	-0.0779289
ENSMUST00000016673	Il10	0	2.96537	5.97523	5.7091	0	-2.19616	9.94497	7.1275	0	4.9529	1.44021	5.58109	0	-0.521116	2.96754	2.63127	0	4.69508
ENSMUST00000176222	Il10ra	0	-0.597957	3.93484	-5.95551	0	5.01188	4.91801	4.4012	0	0.438095	-0.432272	-0.716812	0	1.23909	2.42484	-2.34506	0	3.73092
ENSMUST00000156133	Il10rb	0	0.0113511	1.56233	1.0067	0	-0.129342	2.56771	2.32252	0	-0.0488367	1.3425	0.569953	0	-0.0691232	0.184972	0.90946	0	0.44199
ENSMUST00000169076	Il10rb	0	0.0113511	1.58014	1.0067	0	-0.129342	2.56975	2.32824	0	-0.0488367	1.3425	0.569953	0	-0.0691232	0.184972	0.90946	0	0.44199
ENSMUST00000142059	Il11ra1	0	-5.81763	4.9089	-0.227367	0	0	3.95644	3.45943	0	0	2.19616	0	0	-5.93653	-2.86166	-3.25775	0	0
ENSMUST00000107816	Il12a	0	-4.77196	8.38397	6.13344	0	0.534832	2.84142	1.30747	0	1.18265	2.06217	1.82717	0	0.631909	5.28498	3.0938	0	-0.561879
ENSMUST00000102796	Il12b	0	0.0681022	9.08913	5.07919	0	-2.44815	11.8538	4.14425	0	0	8.8649	6.33985	0	-0.962177	3.17368	0.0391949	0	5.55524
ENSMUST00000020650	Il13	0	0	2.96537	0	0	1.35453	3.20373	4.11497	0	-0.843255	1.91745	4.25595	0	1.93139	2.32749	3.3716	0	1.34971
ENSMUST00000078834	Il15ra	0	2.09137	9.88204	9.5871	0	0	0	0	0	-7.00251	-3.6734	-3.48579	0	-0.0621921	1.8415	1.76021	0	3.16993
ENSMUST00000148748	Il15ra	0	3.45943	5.54539	5.23635	0	3.23231	0.65033	-0.201678	0	0	3.88124	0.877708	0	0.151214	2.22895	1.99483	0	0.157437
ENSMUST00000128156	Il15ra	0	-0.257221	0.696979	-5.24273	0	1.41537	0.267542	0.973145	0	0.288528	0.619224	1.90362	0	0.523532	1.33121	1.35522	0	0.693788
ENSMUST00000139774	Il15ra	0	-2.72414	3.89035	3.20092	0	0.924633	1.53431	-0.287468	0	0.541177	0.892466	1.31803	0	0.141582	1.47886	1.55384	0	-5.75365
ENSMUST00000138856	Il15ra	0	7.80267	10.8501	10.7416	0	2.4771	3.07487	0.431839	0	1.72972	2.42254	3.86055	0	1.46492	3.55924	3.22583	0	-0.201678
ENSMUST00000124448	Il15ra	0	-2.22451	4.50309	3.94285	0	1.08038	0.644392	-0.169614	0	0.358583	0.107328	1.27212	0	-0.0645071	1.38375	1.43066	0	0.0462561
ENSMUST00000059081	Il18	0	-0.0183252	2.40982	1.13596	0	-0.376917	1.098	0.643999	0	-2.21233	0.753036	-2.67878	0	0.715307	0.0538569	-1.06276	0	2.83621
ENSMUST00000016668	Il19	0	0	5.3787	9.87702	0	0	4.40849	7.6219	0	0	0	0	0	-4.39232	-2.19616	2.65029	0	2.19616
ENSMUST00000028882	Il1a	0	-0.365118	7.44447	5.28481	0	0.354216	9.4152	7.15945	0	-0.620118	3.19053	2.13443	0	-0.629519	5.31851	4.00806	0	3.19998
ENSMUST00000028881	Il1b	0	0.838882	8.92662	7.89062	0	2.68351	6.0305	6.84901	0	0.794746	5.68569	4.77805	0	1.37316	0.551185	1.57359	0	6.76529
ENSMUST00000141979	Il1b	0	0	9.19026	8.03643	0	6.4248	9.31286	10.4058	0	0	6.47515	6.40297	0	1.13047	0.625228	0.564846	0	5.44247
ENSMUST00000155994	Il1b	0	2.19616	9.74892	9.35613	0	3.3104	4.4908	5.7311	0	0.669618	4.54375	3.72351	0	1.51782	-0.02223	1.31871	0	5.87526
ENSMUST00000028361	Il1f6	0	0	8.77961	9.80386	0	0	10.9373	9.93691	0	0	0	0	0	0	2.19616	4.87493	0	0
ENSMUST00000057567	Il1f9	0	0.616962	1.93477	3.79703	0	0.0597545	2.14003	1.65441	0	0.0817602	1.16291	1.15651	0	0.453834	2.48751	3.21327	0	0.937953
ENSMUST00000114482	Il1rn	0	0.287825	0.909828	3.17516	0	0.140388	3.33164	3.81446	0	0.578466	1.8801	2.60427	0	0.827061	2.77677	4.5044	0	1.13419
ENSMUST00000143423	Il1rn	0	0.163196	1.4713	2.82892	0	-0.103944	2.68665	3.23498	0	0	0	3.92587	0	0.359115	2.43442	3.48375	0	0.716286
ENSMUST00000114487	Il1rn	0	0.104262	0.269776	1.45784	0	-0.145401	2.75206	3.70737	0	-0.941272	-0.822228	-0.250096	0	0.711121	2.10072	3.9323	0	1.23452
ENSMUST00000114485	Il1rn	0	0.864951	1.0929	1.79189	0	0.350681	0.337744	1.80985	0	2.19616	0	2.67878	0	-0.0328536	1.552	2.81683	0	0.676908
ENSMUST00000026449	Il23a	0	-2.96537	7.89333	3.44062	0	-0.017834	7.57935	3.48523	0	2.19616	5.52526	4.40849	0	-2.67878	3.46053	1.17675	0	0.482617
ENSMUST00000058429	Il27	0	2.17539	8.34776	6.99961	0	0.293758	3.21416	1.25399	0	-2.4771	8.0976	6.69149	0	0.745381	7.98705	8.03584	0	0.104825
ENSMUST00000028111	Il2ra	0	1.20486	3.45387	3.96305	0	-0.0520787	0.29342	1.11585	0	0.938709	1.72084	3.23345	0	0.173149	0.971784	1.2968	0	-0.746483
ENSMUST00000033664	Il2rg	0	0.0943552	0.161453	-0.149327	0	0.0359841	1.6356	1.23143	0	-0.109876	1.55593	0.964305	0	-0.141265	-0.138904	-0.477888	0	0.804796
ENSMUST00000133279	Il4i1	0	-2.83621	2.17377	-1.49105	0	2.88045	6.24229	5.61267	0	-0.205534	0.15358	-2.04258	0	-0.126124	1.09594	0.944424	0	-0.692827
ENSMUST00000124695	Il4i1	0	-1.1065	4.06267	4.16454	0	-0.0139222	2.87595	2.24427	0	-0.110344	-0.110344	0.562836	0	-0.0587064	0.69715	0.525714	0	0.560792
ENSMUST00000149686	Il4i1	0	1.5518	3.98772	3.10856	0	-0.194628	2.29915	1.79699	0	-0.0478193	-0.221081	-0.817467	0	-0.059124	0.524268	0.451643	0	1.38059
ENSMUST00000118125	Il4i1	0	0	4.3415	3.82553	0	-1.9916	-5.16153	0.70009	0	2.19616	0	2.19616	0	1.22802	2.31022	2.26479	0	2.96537
ENSMUST00000033015	Il4i1	0	-0.554744	2.7977	2.41193	0	-0.163297	2.80979	2.4123	0	-0.718347	1.76276	0.84266	0	0.189854	0.189854	0	0	1.42934
ENSMUST00000026845	Il6	0	0.384558	8.46228	4.52272	0	-0.336676	7.65875	3.95331	0	1.07842	2.06266	2.57703	0	0.468202	5.43336	3.50632	0	2.5433
ENSMUST00000163389	Ilk	0	0.516346	1.50803	1.27817	0	-0.164605	0.983511	0.314358	0	-1.25776	0.758602	-0.122113	0	0.744431	0.866673	1.01555	0	0.358345
ENSMUST00000039111	Inf2	0	5.62602	6.47957	6.01101	0	5.8358	4.67898	6.03936	0	0.222339	-0.490514	5.69194	0	-0.391213	1.41691	0.835697	0	0.973337
ENSMUST00000164993	Inhba	0	0.168448	4.56168	4.57275	0	0.321864	1.29506	0.986556	0	0.315923	2.4585	3.07713	0	0.21021	1.74301	1.55745	0	0.586033
ENSMUST00000038765	Inhbb	0	2.4771	7.41538	6.95864	0	0	2.19616	0	0	0	0	0	0	-0.747382	5.26767	4.35866	0	0
ENSMUST00000059155	Insig1	0	-0.022752	0.302695	-0.0560719	0	0.14524	0.754804	0.835077	0	0.95399	0.979413	1.5599	0	0.0398085	0.91918	0.737652	0	-0.135735
ENSMUST00000107713	Invs	0	9.1142	10.1474	4.90769	0	0.758853	5.32923	0.658271	0	0.958213	0.498109	5.86589	0	9.81458	4.81377	9.93455	0	5.45861
ENSMUST00000164092	Ipo5	0	0.954837	6.19686	-4.98361	0	0.0640936	0.750058	0.102313	0	0	4.84062	5.63251	0	0	0	0	0	0.147522
ENSMUST00000096275	Iqsec2	0	0.341933	0.681213	0.554064	0	-0.0211697	2.35091	1.17796	0	-4.79419	0.349519	0.192714	0	0.530791	1.6069	1.46406	0	-0.141721
ENSMUST00000059286	Irak2	0	-0.27472	1.10557	0.309717	0	-0.247558	1.31438	0.752799	0	-0.237228	1.01711	0.323415	0	-0.258933	-0.222555	-0.286913	0	0.926103
ENSMUST00000145665	Irak3	0	0.0188626	5.44138	-1.71848	0	0.205818	1.77366	2.51573	0	-0.152525	0.334106	0.891417	0	0.640676	1.72534	1.80364	0	3.28429
ENSMUST00000020448	Irak3	0	-0.262199	3.09938	3.2478	0	-0.0303274	3.24543	3.10974	0	-0.830742	-0.106723	-0.762031	0	-0.152827	0.265988	1.40789	0	1.5992
ENSMUST00000135106	Irak3	0	4.06721	8.86414	9.55919	0	0.926288	4.00708	3.97776	0	-2.79211	0.471597	0.309038	0	1.40496	-2.21472	3.02578	0	1.21205
ENSMUST00000153054	Irf1	0	1.4494	2.69691	1.51917	0	1.81838	0.684847	0.357609	0	2.79393	4.15373	3.99498	0	0.182085	2.08839	1.29332	0	-0.0681022
ENSMUST00000019043	Irf1	0	0.130919	5.0819	4.91624	0	0.94906	2.18006	-4.56593	0	2.35623	-3.66546	2.48714	0	-0.0997838	2.96927	0.674532	0	-0.396098
ENSMUST00000108920	Irf1	0	1.45096	3.48844	2.96951	0	0.678772	0.897064	-0.0265939	0	0.684865	1.61031	1.53176	0	-0.0169084	1.3234	1.17114	0	0.0109027
ENSMUST00000169660	Irf1	0	2.83739	4.60645	-1.36083	0	5.97476	4.50981	-0.196975	0	-1.61245	1.14223	-1.33377	0	4.53954	4.70137	3.64397	0	3.82553
ENSMUST00000138913	Irf1	0	0.551343	4.45001	4.99149	0	0.482617	-1.71354	-2.6626	0	-0.640054	2.11798	-0.359115	0	-0.0827328	2.04235	1.9712	0	-1.05774
ENSMUST00000106023	Irf7	0	-0.141298	0.921146	0.599638	0	1.67959	5.38414	4.21279	0	-2.49893	4.77652	-0.255293	0	1.05015	8.68579	7.16773	0	2.36005
ENSMUST00000026571	Irf7	0	0.114533	0.888519	0.615655	0	0.119397	3.49105	2.24493	0	-0.567247	4.32895	1.12905	0	0.103025	4.67745	3.61191	0	2.01611
ENSMUST00000097952	Irf7	0	-0.0758953	1.95757	1.94674	0	0.631292	4.14508	2.83465	0	-2.71205	4.7983	-0.58564	0	1.56562	7.44941	6.36201	0	2.60956
ENSMUST00000155744	Irf7	0	0.022694	3.0134	2.79464	0	0.309482	3.66782	2.39109	0	0.413292	7.70541	4.87757	0	1.04858	7.6585	6.39811	0	2.29428
ENSMUST00000127223	Irf7	0	3.04248	6.29607	6.25623	0	2.06897	5.93248	4.11635	0	1.72972	5.88809	3.63637	0	-2.19616	7.13699	5.2327	0	6.7397
ENSMUST00000156938	Irf7	0	-3.89395	2.08397	2.51612	0	-0.179024	3.92778	1.7328	0	-2.19616	5.19352	2.21233	0	2.19616	11.064	8.90269	0	0.94906
ENSMUST00000172342	Irf7	0	-4.77633	1.01826	8.23734	0	0	0	0	0	0	3.2539	7.8574	0	-3.32911	10.9385	9.44657	0	4.16321
ENSMUST00000162775	Irf8	0	0.634633	0.814626	0.346204	0	0.199172	0.967967	0.066288	0	0.466443	-1.72972	-1.72972	0	-0.0452655	1.66382	1.06604	0	-4.39232
ENSMUST00000134863	Irf9	0	0.102893	1.67219	1.56975	0	0.522463	1.59101	1.18858	0	0.769038	0.791932	0.690707	0	0.136874	1.20502	1.01955	0	0.274874
ENSMUST00000130697	Irf9	0	0.41293	0.7709	1.10926	0	0.611849	1.9383	1.67896	0	0.595692	1.37035	0.440445	0	-0.0195795	1.18782	0.815635	0	0.558484
ENSMUST00000138037	Irf9	0	-1.16726	0.879769	0.169931	0	0.497052	1.96917	1.08869	0	-11.1169	0.410324	-5.28355	0	0.639814	2.22267	1.82277	0	0.736293
ENSMUST00000145680	Irf9	0	0.565924	2.07014	2.0239	0	0.811894	2.36657	1.87572	0	0.280667	1.1392	0.302609	0	0.204056	1.96118	1.37094	0	0.453197
ENSMUST00000022722	Irg1	0	0.946944	6.7638	5.75417	0	1.30276	7.54843	7.02234	0	0.930561	7.16781	6.86176	0	1.03542	8.79424	9.76092	0	5.79127
ENSMUST00000097271	Irgm1	0	1.22028	2.59729	2.62906	0	1.62199	3.73788	2.43776	0	0.295307	1.97173	0.755708	0	-0.139303	2.95149	1.89117	0	0.789958
ENSMUST00000169066	Irgm1	0	7.23615	6.79539	10.4691	0	12.2496	13.8539	6.56069	0	0	4.5912	0	0	1.72814	1.99439	6.00567	0	9.68838
ENSMUST00000049519	Irgm1	0	-0.221404	1.38816	-0.0380341	0	-8.20358	1.97691	1.76143	0	-0.0821529	1.57704	0.457682	0	-1.14585	3.11874	2.01509	0	-3.35742
ENSMUST00000058704	Irgm2	0	1.19779	-3.9583	-3.96211	0	0.108255	1.55082	0.831358	0	-3.72948	2.26708	-3.03778	0	5.99194	2.40928	4.79553	0	-0.457237
ENSMUST00000108836	Irgm2	0	1.23974	3.526	3.37056	0	1.44393	2.80704	1.29955	0	0.581053	1.87193	0.498879	0	0.267846	2.86351	2.40671	0	1.48426
ENSMUST00000085425	Isg15	0	0.654903	5.4794	4.75922	0	0.0952164	6.17502	5.03064	0	0.51794	4.06487	2.82648	0	0.410193	5.76416	5.62541	0	1.78002
ENSMUST00000121645	Isg20	0	-0.482617	3.31147	2.08789	0	0.778367	4.77521	3.0587	0	0.0161744	2.79903	1.25471	0	4.39232	10.6739	8.84375	0	1.95629
ENSMUST00000038142	Isg20	0	-0.312316	2.95991	2.42035	0	0.355147	2.99475	1.79258	0	0.755615	2.08264	0.891916	0	0.553509	5.63972	4.52773	0	0.472736
ENSMUST00000133042	Isg20	0	5.36608	5.91109	5.45757	0	0.407212	4.62384	2.01291	0	-0.94906	3.19133	0	0	-2.4771	7.61975	6.43891	0	3.44799
ENSMUST00000023128	Itga5	0	0.0158182	1.43798	0.682063	0	0.202098	1.44984	1.57778	0	0.104809	0.647188	0.515962	0	0.155308	0.874969	0.737432	0	0.715162
ENSMUST00000117762	Itgal	0	-0.0638047	1.36523	1.07731	0	0.259171	-0.136822	-0.766216	0	1.84774	1.482	-1.02251	0	-6.60019	0.378056	-6.26149	0	0.770348
ENSMUST00000026360	Itgb8	0	-0.137387	4.71199	4.62837	0	2.96537	10.7858	11.022	0	3.85272	4.57972	5.64804	0	-0.181334	2.12666	0.972089	0	7.33314
ENSMUST00000099527	Itsn1	0	1.82505	-0.350208	0.148845	0	3.32437	6.90649	5.40467	0	-1.46581	2.76353	0.110567	0	-1.44479	-0.816447	-0.138295	0	2.57785
ENSMUST00000020972	Itsn2	0	-4.84579	-8.73036	-8.73036	0	1.03815	1.01178	0.207382	0	5.03498	0.862284	5.16571	0	0	0	0	0	2.67878
ENSMUST00000133640	Jag1	0	-0.53809	1.70595	1.10167	0	-0.655304	-1.03986	-4.60588	0	0.94906	0	0.747382	0	-0.379084	2.70453	1.37885	0	1.72972
ENSMUST00000050687	Jdp2	0	0.736514	0.866351	0.650074	0	0.0851192	0.697146	0.57472	0	0.209436	0.547257	0.416956	0	-0.266117	1.06173	1.68991	0	0.205713
ENSMUST00000064922	Junb	0	0.202833	1.33862	1.04978	0	0.969671	2.26082	2.35689	0	1.18463	0.946192	1.61922	0	0.0840903	0.215119	0.459133	0	0.251134
ENSMUST00000165806	Katna1	0	0.185663	-4.49859	-0.431377	0	-4.84935	1.05974	0.828598	0	0	6.08621	-4.28682	0	-6.94391	-3.03301	-7.11996	0	1.58097
ENSMUST00000059826	Kcnb1	0	1.71216	-2.27254	1.28256	0	0	1.44878	0.982333	0	1.26327	2.96537	0.482617	0	0.268743	3.89945	4.07959	0	-1.72972
ENSMUST00000143518	Kdm1b	0	0	1.72972	0	0	0	3.51671	0	0	-3.45943	-3.45943	0.159771	0	0.954811	1.37782	1.63848	0	-4.9963
ENSMUST00000128977	Kdm1b	0	0	1.72972	0	0	0	4.53974	0	0	3.8901	-2.83621	1.61873	0	0.795257	1.3564	2.02414	0	3.72324
ENSMUST00000139674	Kdm2b	0	0.337957	0.757703	1.2406	0	0.0402361	1.45796	0.328358	0	-0.0305381	-0.289036	-0.54716	0	-0.795214	1.46099	1.11683	0	-0.266566
ENSMUST00000097911	Kdm4a	0	-0.133037	1.98306	1.10876	0	1.69788	3.2956	1.87738	0	0.762146	-3.97037	-0.678553	0	-0.0287716	0.664443	0.756442	0	-5.19027
ENSMUST00000086835	Kdm4b	0	4.72664	10.6911	0	0	3.95644	0	3.51671	0	0.442157	-1.93817	-1.47715	0	2.13169	3.25251	2.57515	0	3.84047
ENSMUST00000082177	Kdm5c	0	0.121434	0.585384	0.344988	0	0.21362	0.60751	0.625963	0	-0.0131924	0.498497	0.919819	0	0.177847	0.655363	1.19684	0	0.624093
ENSMUST00000113516	Kdr	0	0.838601	-1.33219	-1.52639	0	-0.139454	4.56889	3.19645	0	0.713143	0.749934	0.553373	0	1.02483	5.17432	4.13469	0	3.12474
ENSMUST00000168448	Kif1a	0	1.0403	-3.66546	7.20924	0	2.42952	1.6201	6.92015	0	-1.03689	0.668121	-4.20681	0	7.42225	5.76292	8.51289	0	0
ENSMUST00000112574	Klf8	0	-0.579923	0.86644	0.610398	0	-0.0855578	-3.20617	-0.892941	0	-3.79706	0.624349	-0.110344	0	0.19903	1.90605	1.58714	0	-3.38138
ENSMUST00000100745	Ksr1	0	0.664058	1.73099	1.93677	0	0.429287	-1.94776	0.930995	0	1.28617	1.9583	2.94797	0	-0.768678	1.66335	1.9031	0	0.118599
ENSMUST00000028223	Kynu	0	3.44228	1.13598	3.17061	0	0.0142012	0.761722	-0.331232	0	3.32911	0.823346	0.204556	0	-0.615329	-0.227533	-1.15374	0	0.674389
ENSMUST00000038760	Lad1	0	3.0635	9.61346	7.02575	0	-1.21133	5.12291	3.1605	0	0	7.17253	3.82553	0	-0.596643	2.7433	1.77189	0	4.55792
ENSMUST00000032217	Lag3	0	2.83621	5.46991	6.23032	0	0.953933	1.21103	0.897969	0	0.205723	-0.0678848	0.222679	0	0.0328856	1.50724	1.60517	0	0.946146
ENSMUST00000159955	Lamb3	0	2.19616	3.32911	0	0	4.16405	6.77837	6.05726	0	-0.286593	0.771146	0.569468	0	0.0897239	0.157826	0.436998	0	0.076992
ENSMUST00000027753	Lamc2	0	-0.829246	4.33206	3.93742	0	0	2.19616	0	0	2.67878	0	0	0	-0.477741	3.81208	4.28597	0	0
ENSMUST00000155830	Lcn2	0	0	4.66209	9.96862	0	0.206111	2.04635	2.39651	0	0	0	1.72972	0	4.9542	6.04024	6.85932	0	0
ENSMUST00000136509	Lcn2	0	0	7.98053	11.374	0	0.139697	1.76397	2.3835	0	0	2.19616	1.72972	0	-0.0451837	1.58418	2.54385	0	0.747382
ENSMUST00000144569	Lcn2	0	0	9.33912	10.7478	0	0.187182	1.97903	2.34759	0	0	0	2.67878	0	-0.354726	1.49883	2.24331	0	2.95972
ENSMUST00000050785	Lcn2	0	0.450837	4.12735	6.18868	0	0	1.3043	1.3043	0	0.208084	1.85001	2.94948	0	0.134055	1.0204	1.51079	0	2.1869
ENSMUST00000147219	Lcn2	0	0	10.8059	12.4912	0	0.218703	1.87147	2.24212	0	0	2.67878	3.16993	0	0.298951	1.12815	2.08421	0	4.17786
ENSMUST00000145303	Lcp1	0	0	1.15584	1.15584	0	-0.482824	-0.52545	-0.482824	0	-0.0740253	1.72525	1.67216	0	-0.0205739	0.645993	0.345887	0	0
ENSMUST00000131802	Lcp1	0	2.48321	1.66391	2.28758	0	-4.45495	3.11448	0.252084	0	-7.05268	-1.24037	-3.46016	0	0.614257	0.761818	0.280758	0	4.77971
ENSMUST00000052413	Lcp2	0	-0.990902	3.25849	3.42531	0	0.650903	2.29993	1.75555	0	0.193306	1.24051	0.598663	0	-0.384309	-0.507286	0.277519	0	-0.222098
ENSMUST00000043722	Lgals3bp	0	0.105643	0.225472	0.308024	0	0.248336	2.04597	1.48932	0	0.144272	0.901168	0.31186	0	0.200737	2.5424	1.93567	0	0.685613
ENSMUST00000108269	Lgals9	0	-0.0581796	1.39459	1.58369	0	0.153648	1.22145	1.20472	0	-0.162463	-0.0274701	-0.197003	0	2.02704	3.03034	2.12397	0	-0.226972
ENSMUST00000000253	Lhx2	0	1.66439	4.20277	3.57463	0	1.72972	3.2539	2.4771	0	0	0	4.67326	0	-0.644677	5.21328	2.98493	0	0
ENSMUST00000143783	Lhx2	0	0	10.2808	5.60259	0	-1.72972	0.94906	-1.72972	0	0	1.72972	1.72972	0	2.19616	10.5297	7.3228	0	2.19616
ENSMUST00000066283	Lif	0	-1.02973	8.82013	1.0643	0	0.640054	6.02388	4.04107	0	-1.41044	0.705086	-0.659852	0	0.00265685	3.22369	0.0434916	0	0.0764003
ENSMUST00000040750	Lif	0	0.656666	1.26209	1.82107	0	0.329283	4.29399	-0.623219	0	-0.792619	0.227739	-0.941388	0	0.020857	3.4303	1.76795	0	-3.46968
ENSMUST00000173727	Lig3	0	5.5906	0.925739	-4.63922	0	2.57341	3.17621	-1.45958	0	0.139629	0.282763	0.684908	0	-0.961802	0.825516	0.42531	0	0.133299
ENSMUST00000078778	Lilrb4	0	-0.191314	7.94392	8.01534	0	0.261639	8.85169	0.600199	0	-4.97455	-5.6661	-5.58584	0	1.1939	0.417271	0.366737	0	0.84677
ENSMUST00000105479	Lilrb4	0	5.84653	5.95551	0	0	-1.54889	1.45577	2.2508	0	0	0	0	0	0	0	0	0	0.672659
ENSMUST00000101642	Limk2	0	3.16993	2.1946	0.919816	0	-2.67878	5.27738	8.97223	0	-1.5043	-0.296301	-0.00832151	0	3.8419	6.22773	7.18797	0	0
ENSMUST00000110029	Limk2	0	3.41695	2.09177	5.11003	0	0	10.3658	0	0	4.55295	3.32911	3.16993	0	5.37373	4.38246	5.84138	0	-5.63835
ENSMUST00000066532	Lipg	0	3.41059	8.62031	9.39935	0	0.647457	0.150631	1.65185	0	0.201678	3.89184	4.71425	0	0.920993	4.49753	6.22232	0	0.0271401
ENSMUST00000121112	Lmo4	0	3.32847	7.80407	6.52916	0	-0.063909	0.718922	0.5465	0	0.285368	0.539793	0.511135	0	-0.243642	-0.682839	-0.586675	0	0.733352
ENSMUST00000121796	Lmo4	0	-0.179316	2.62543	2.00942	0	-0.335081	0.80886	0.741417	0	-0.927198	1.03454	1.10837	0	0.0516559	-0.147722	-0.707172	0	0.776213
ENSMUST00000120539	Lmo4	0	0.00461461	3.14735	2.71891	0	-0.153177	0.916467	0.341929	0	0.248059	0.64396	0.393775	0	-0.546087	-0.673482	-0.380333	0	-0.293042
ENSMUST00000171470	Lox	0	-0.250196	2.53299	1.72635	0	1.72972	6.09011	7.54072	0	5.35755	6.79089	7.55187	0	1.36699	1.86189	3.06244	0	3.16705
ENSMUST00000026190	Loxl4	0	-1.61694	3.15724	3.2401	0	0	0	0	0	2.19616	1.72972	1.72972	0	-0.356938	5.99415	5.49043	0	-1.72972
ENSMUST00000168352	Lphn2	0	4.10182	7.67396	6.22944	0	1.49343	1.88269	1.48001	0	0.036983	0.129156	0.140602	0	3.46211	3.56143	3.85777	0	4.21629
ENSMUST00000164780	Lrch1	0	-4.24816	2.388	2.67547	0	-3.32911	1.91952	0.120979	0	-0.361683	0.431188	0.200585	0	-1.02807	0.51376	0.659537	0	2.01526
ENSMUST00000025266	Lta	0	-0.280939	8.04198	6.14804	0	0.117372	3.30682	0.409947	0	1.4377	2.81861	1.56435	0	0.0864454	3.48059	1.63973	0	2.19616
ENSMUST00000025262	Ltb	0	-0.227283	5.9563	5.54027	0	-0.283578	-0.734481	-0.984997	0	-0.879273	1.97776	1.00228	0	-0.136371	-0.240734	-0.374502	0	1.4125
ENSMUST00000112514	Ltbp1	0	-4.82366	0.980875	-10.0995	0	5.0645	4.99865	-0.0411135	0	-4.16135	-0.534883	-0.564397	0	0.492893	4.24282	3.49256	0	4.37097
ENSMUST00000023248	Ly6a	0	0.196204	1.47813	2.49617	0	0.627549	-0.950868	-0.919619	0	2.56265	0.868075	3.64631	0	1.23363	0.708377	1.01375	0	-0.175805
ENSMUST00000040404	Ly6d	0	0.240152	2.23914	2.3518	0	0.0796891	0.490385	0.280472	0	0	3.45943	0	0	-0.0357361	1.70128	1.61227	0	0.833491
ENSMUST00000112533	Ly75	0	-0.539449	0.820456	0.910471	0	-0.190586	-0.151949	-0.580394	0	0	6.4248	6.4248	0	0.583705	1.77502	2.68907	0	-0.0507583
ENSMUST00000028362	Ly75	0	0.00514482	1.44759	1.18294	0	0.388643	-0.370899	-0.0169169	0	-0.204556	-2.21742	-2.93126	0	-0.419874	1.54061	1.62823	0	0.852008
ENSMUST00000026881	Ly96	0	0.0117583	0.576617	0.651507	0	-0.0313624	0.618081	0.913649	0	0.163165	0.681027	0.830934	0	0.0165134	1.06904	1.04784	0	-0.0065071
ENSMUST00000145083	Lyn	0	0.242028	2.22742	8.60318	0	0.181063	-3.0297	0.405487	0	-1.5802	2.42189	2.7547	0	0	0	1.72972	0	4.64222
ENSMUST00000061831	Mab21l3	0	0	8.34659	0	0	0	9.04941	7.41711	0	0	0	0	0	0.614065	4.68613	4.96085	0	0
ENSMUST00000118411	Mab21l3	0	3.74505	5.5322	5.1499	0	-1.26327	6.93864	4.53632	0	0	4.69508	2.19616	0	1.0422	3.75013	3.90988	0	1.72972
ENSMUST00000048880	Macc1	0	-3.32911	1.68277	5.07081	0	2.96537	8.76046	6.96698	0	0	3.07487	0	0	-0.644647	2.35185	1.20985	0	6.33985
ENSMUST00000096350	Maff	0	-0.183217	2.40972	1.68448	0	0.879394	3.38828	2.28977	0	-2.42961	1.62874	1.21589	0	-0.0547596	0.387889	-0.00736334	0	3.4346
ENSMUST00000018287	Mafk	0	0.277438	1.46907	1.2067	0	0.161176	0.952639	0.427832	0	0.138911	-0.269765	-0.210589	0	-0.0191106	0.783207	0.331507	0	-0.0590298
ENSMUST00000165121	Magohb	0	0.190962	2.2462	2.2177	0	-0.141654	0.560749	0.573269	0	-0.159647	1.00707	0.367134	0	0.541274	0.79398	0.234266	0	0.110297
ENSMUST00000159294	Maml2	0	-0.0585787	0.548816	-0.117562	0	0	0.937966	0.126781	0	-0.755562	0.0561248	-1.36895	0	0.119898	2.16924	1.39101	0	0.97739
ENSMUST00000105470	Man1a	0	-0.65528	0.87899	1.07279	0	3.07487	1.65024	1.15144	0	4.5078	2.39511	3.00888	0	-1.53987	1.08068	1.02267	0	-2.39374
ENSMUST00000090730	Man1a2	0	0	5.67203	2.01066	0	-1.72972	8.14433	0	0	3.59206	1.01411	4.35362	0	0	-1.72972	3.63211	0	-7.79294
ENSMUST00000025078	Map3k8	0	0.197713	1.75801	2.19065	0	-0.111862	3.11678	3.08274	0	1.41557	1.85921	2.37723	0	0.0256822	1.62947	1.67782	0	8.96608
ENSMUST00000168937	Mapk6	0	0.163579	0.327927	0.700443	0	-0.0372717	1.35297	2.14832	0	-0.148559	0.888297	0.996654	0	0.159047	-0.35829	-0.265456	0	1.09559
ENSMUST00000016672	Mapkapk2	0	0.0728026	2.60017	2.16349	0	0.0119121	1.87722	1.63031	0	0.283181	0.438251	0.551002	0	0.205501	0.485718	0.871174	0	0.673052
ENSMUST00000111786	Mapkapk5	0	5.82888	5.67172	6.33815	0	5.12099	11.1107	10.6852	0	-4.53045	-4.55319	0.905386	0	0.288131	0.139459	0.311076	0	5.96267
ENSMUST00000066058	Mapkbp1	0	0.150718	2.84612	2.12609	0	0.133847	0.109656	0.421794	0	-0.192698	0.671441	0.462833	0	-0.390282	1.06574	0.851041	0	-0.00455446
ENSMUST00000123795	Mapre1	0	-0.254964	0.753548	0.409501	0	0.169589	5.03967	0.784595	0	0.00802695	0.0185925	0.0290055	0	0.274048	1.26147	1.28232	0	0
ENSMUST00000148105	March5	0	1.51645	1.54076	0.913049	0	-0.547551	0.800246	-0.549423	0	-0.101205	0.227183	0.243053	0	-0.0531199	2.37433	1.21006	0	-0.684433
ENSMUST00000112391	March5	0	1.64134	2.45427	2.38116	0	-0.615164	0.729861	0.103786	0	-0.0315267	0.583059	0.674068	0	0.960873	2.71319	2.02436	0	0.193022
ENSMUST00000092584	Marcks	0	0.267997	1.79825	1.7613	0	-0.116889	2.20669	2.25707	0	-0.123876	0.959383	2.04679	0	-0.189289	0.333957	0	0	1.03506
ENSMUST00000062356	Marcksl1	0	0.197401	4.38428	4.2549	0	0.329893	2.94498	2.63281	0	0.884214	4.99361	5.15357	0	-0.0767999	1.60002	1.60002	0	1.41478
ENSMUST00000027639	Marco	0	-0.0286043	1.27237	0.936589	0	0	11.1969	7.16836	0	0	5.65559	4.20681	0	-0.627381	2.90305	2.41143	0	2.96537
ENSMUST00000051711	Mark2	0	-0.155912	5.19287	-0.025483	0	-8.209	3.13218	-2.69057	0	4.88981	5.95965	5.35267	0	0.673793	0.860405	0.541903	0	9.16101
ENSMUST00000130597	Mavs	0	-0.114033	-6.0055	-0.770675	0	6.89124	0	3.07487	0	-3.48875	0.654544	0.208411	0	-3.11265	1.69427	1.17418	0	7.47338
ENSMUST00000107854	Mbtd1	0	5.63835	0	5.0523	0	4.99984	4.17427	4.78743	0	5.16321	5.78236	6.03475	0	0.0622227	-0.404339	-1.07483	0	6.71206
ENSMUST00000011152	Mcoln2	0	0.710424	1.27737	2.64118	0	0.632861	0.99114	2.89017	0	-0.0325091	0.887881	1.15	0	0.017801	-0.238043	1.14178	0	0
ENSMUST00000138101	Mdh2	0	-0.227413	0.108196	-0.110367	0	1.7939	2.4382	2.32465	0	-0.533478	-5.1727	0.103152	0	10.4672	3.82553	7.37674	0	4.61561
ENSMUST00000165684	Med16	0	5.36608	10.845	10.4029	0	0.780414	0.594872	1.00749	0	0.102999	-5.19918	-1.35866	0	0.0864127	-0.400022	0.0673089	0	0.594554
ENSMUST00000032776	Mef2a	0	-0.176771	-1.82018	-2.06527	0	6.03162	1.19915	6.68268	0	5.89498	5.4029	5.88391	0	-2.83621	-2.83621	6.45767	0	10.2773
ENSMUST00000100222	Mefv	0	1.30492	3.77311	3.5493	0	0.258407	2.19196	1.82344	0	0	3.07487	3.82553	0	0.0607678	-1.25496	-1.03021	0	2.19616
ENSMUST00000023180	Mefv	0	1.3708	3.87315	3.43461	0	0.482434	2.44825	2.52907	0	1.72972	0.780656	1.72972	0	0.0774593	-1.00904	-0.880352	0	3.2539
ENSMUST00000115443	Met	0	-0.500686	2.57528	2.35065	0	0.338768	1.11169	0.698496	0	-0.347917	1.12431	1.6939	0	-0.0126056	1.08509	0.949052	0	1.87306
ENSMUST00000080469	Met	0	0.478529	9.84939	1.75629	0	-4.39232	6.78485	0.990533	0	4.40315	0.31363	-1.84804	0	0.707639	3.35598	3.08329	0	2.4771
ENSMUST00000156876	Mfsd6	0	4.78588	4.60351	0	0	5.77888	-0.574268	4.90168	0	-0.405378	-0.270191	-0.488243	0	-4.84348	1.34706	-0.899278	0	1.13081
ENSMUST00000031455	Mfsd7a	0	0.13496	2.80266	2.7205	0	0.0243722	3.95526	3.82327	0	-0.333712	2.37725	1.98511	0	-0.175602	2.35678	2.62637	0	7.10461
ENSMUST00000109270	Mier3	0	4.61561	7.01146	5.56351	0	-4.16321	0.72005	-4.16321	0	4.84935	4.84935	0	0	-5.36123	-4.29118	0.104661	0	-0.449084
ENSMUST00000164314	Mir155	0	-0.399325	6.61812	5.47805	0	0.0713158	3.87264	2.87841	0	0.98138	1.72432	2.41661	0	-0.125785	3.82155	3.19568	0	4.88282
ENSMUST00000027257	Mitd1	0	0.360554	1.91687	1.65861	0	0.268269	1.07322	0.595526	0	0.0588647	0.616037	0.244381	0	0.135672	1.56469	1.15671	0	0.159867
ENSMUST00000113341	Mitf	0	3.68405	0.0544415	5.76332	0	-5.13281	0.741499	3.13979	0	-0.092906	0.0222571	0.0283256	0	5.51239	5.72336	0.586676	0	4.23123
ENSMUST00000170431	Mkrn1	0	4.73602	-0.179815	-5.29483	0	-2.21538	-7.2742	1.84634	0	1.57961	1.85825	-2.553	0	2.20716	6.26033	1.41685	0	4.2382
ENSMUST00000120432	Mlkl	0	0.568969	1.63053	1.67197	0	-0.00298028	0.805499	0.188227	0	-0.092862	0.796335	0.248628	0	0.757119	3.11731	2.14986	0	-0.0929957
ENSMUST00000107586	Mllt6	0	-5.5585	7.78426	1.32967	0	0.965551	3.46114	2.16184	0	-0.448311	0.315465	0.631811	0	0.208379	0.648161	0.725482	0	1.07996
ENSMUST00000044730	Mllt6	0	0.111199	1.70979	1.39923	0	-0.164585	1.84013	1.23384	0	0.25857	0.642064	0.371094	0	-0.444964	-0.194321	-0.308829	0	1.37113
ENSMUST00000015394	Mmp13	0	0.137677	2.27213	2.04218	0	-0.481934	3.91677	3.81149	0	-0.17063	0.917962	1.33903	0	-0.114888	1.09682	1.14195	0	0.175988
ENSMUST00000089688	Mmp14	0	0.242684	1.51778	1.49182	0	0.741929	2.93951	3.97896	0	0.685216	2.49234	3.02797	0	0.825838	1.9412	2.566	0	2.60843
ENSMUST00000009340	Mnda	0	1.16018	3.72577	3.87245	0	-0.0474444	4.58326	4.07466	0	-0.186741	3.79473	3.85312	0	0.549295	4.58944	4.20549	0	5.10493
ENSMUST00000111210	Mndal	0	0.622239	3.17626	2.58996	0	0.0511718	2.07424	1.13833	0	-0.212536	0.964589	0.471375	0	0.0362278	2.46829	1.64652	0	1.42932
ENSMUST00000101245	Mob1a	0	1.3513	1.51414	-4.42431	0	1.16757	0.503658	0.64997	0	0.194267	-0.502326	1.41205	0	0.665323	0.620739	1.71482	0	3.54317
ENSMUST00000166478	Morf4l2	0	0	4.43979	0	0	0	5.37452	0	0	0	4.46979	0	0	-4.53974	-4.53974	1.2213	0	-6.00521
ENSMUST00000106777	Mov10	0	-3.83646	1.5549	2.48824	0	-2.19114	0.878306	-5.7796	0	1.22876	6.20117	0.791706	0	0.0798101	2.55839	1.84547	0	-4.53537
ENSMUST00000168015	Mov10	0	0.0201022	1.67421	1.09819	0	0.159777	0.686435	0.39324	0	-0.537992	0.564334	0.117363	0	-0.0642152	2.11448	1.70094	0	0.355017
ENSMUST00000094073	Mpdu1	0	-0.24702	-5.67795	-5.67795	0	0.825161	1.36092	-0.110982	0	0.286593	0.780656	-2.67878	0	3.66546	2.96537	0	0	0
ENSMUST00000066821	Mrgpra2b	0	0	0	0	0	0.984468	1.79918	2.80331	0	0	4.11681	0	0	-0.24178	-4.73792	0.105525	0	0.640054
ENSMUST00000035258	Ms4a4b	0	-2.4897	0.657418	0.888517	0	-0.0368769	0.708004	0.64976	0	0.384698	0.891369	0.418612	0	0.284601	0.978001	0.550464	0	0.315878
ENSMUST00000153546	Ms4a4c	0	0.473133	5.33217	5.34636	0	2.67878	4.42431	3.32911	0	0	2.19616	2.19616	0	0.784554	1.12707	1.35836	0	0
ENSMUST00000072729	Ms4a4c	0	0.327301	4.03972	3.06172	0	-0.0490138	2.58428	1.39705	0	0	0.813699	0.714217	0	0.132712	3.53097	2.38722	0	0.463342
ENSMUST00000119366	Ms4a4c	0	3.2539	4.32373	3.98577	0	0	3.03789	2.39784	0	0	0	2.19616	0	1.56829	2.74468	3.40788	0	0
ENSMUST00000163078	Ms4a6b	0	0.615954	1.2387	1.61286	0	1.05774	2.18036	1.48417	0	-1.54583	1.03615	-1.80006	0	0.038715	2.11287	0.901511	0	3.85637
ENSMUST00000161157	Ms4a6b	0	-0.201491	1.59584	1.07284	0	-0.481137	1.1531	0.315462	0	0.810613	0.050778	0.701108	0	-0.108928	1.66213	0.630599	0	-5.51499
ENSMUST00000165310	Ms4a6c	0	0.520671	2.28458	2.14407	0	0.25572	1.41817	0.8962	0	0	0.369847	0.0613396	0	0.634548	1.44153	0.887379	0	0.285009
ENSMUST00000025579	Ms4a6c	0	-0.0156447	2.55979	2.80572	0	0.821203	-7.41066	2.08321	0	-2.83621	1.231	0.333712	0	-4.66512	1.63192	1.51597	0	0
ENSMUST00000025582	Ms4a6d	0	0.69047	1.18173	1.46608	0	0.520642	0.53281	1.16655	0	0.794104	0.434238	1.0534	0	2.01593	2.27725	3.14344	0	1.12978
ENSMUST00000034214	Mt2	0	0.786286	1.85755	4.12654	0	-0.180015	2.47324	6.0896	0	2.66519	0.547846	3.47581	0	0.570105	0.731316	3.21009	0	-0.398161
ENSMUST00000163979	Mtap4	0	0.0961083	5.60885	5.3233	0	3.56978	0	8.9024	0	3.79542	0.668539	3.16687	0	8.05899	9.62475	9.59204	0	0
ENSMUST00000005810	Mthfd2	0	-0.0736283	0.865812	0.830995	0	-0.0130886	0.606094	0.437081	0	0.695557	-0.00901933	1.20673	0	0.343622	1.38038	1.47484	0	-0.278253
ENSMUST00000069604	Mthfr	0	0.165046	2.03387	2.03636	0	0.409066	1.33399	1.12897	0	-0.134314	-0.420759	-0.219764	0	-0.0374601	1.47391	0.994435	0	0.045676
ENSMUST00000156113	Mthfr	0	-0.0869771	1.17129	1.6323	0	-0.298291	3.43113	2.47859	0	2.41085	3.2716	-0.225239	0	0.333064	2.30535	1.09121	0	-0.252578
ENSMUST00000168854	Mthfr	0	0.530932	2.39118	-10.2643	0	-0.871635	-4.88274	-4.49302	0	-3.82553	0.727428	-1.62937	0	-3.56978	-3.56978	-3.56978	0	1.78907
ENSMUST00000138109	Mthfs	0	0.286677	1.96569	1.10304	0	-0.364756	2.87199	1.56338	0	0	0.482617	0	0	-0.123628	1.98649	1.15592	0	3.98577
ENSMUST00000174160	Mtmr12	0	-0.422402	0.965443	-3.78148	0	-0.460587	-0.997333	-1.62072	0	-0.4617	0.0948142	-0.18574	0	0.465765	1.01695	1.57612	0	4.79632
ENSMUST00000113146	Mtmr14	0	-0.102791	1.94869	1.18073	0	-0.0467938	0.695722	0.164306	0	-0.180477	1.67282	1.1546	0	-0.0756232	1.29452	0.990571	0	0.580031
ENSMUST00000134945	Mtmr14	0	0.376137	2.59069	1.79833	0	-0.27035	0.716594	0.0840178	0	-0.205807	2.0224	1.29618	0	0.204115	1.67337	1.56336	0	0.165787
ENSMUST00000032403	Mtmr14	0	-0.131408	7.03625	6.80697	0	-0.354925	1.19588	0.635672	0	-0.682574	0.922737	0.834535	0	1.08612	2.15407	1.97904	0	-0.0543119
ENSMUST00000048898	Mtmr7	0	3.80994	6.82484	7.51138	0	-5.05882	3.42306	3.54794	0	0	3.45943	2.67878	0	0.237427	1.51191	0.207931	0	-6.00788
ENSMUST00000172078	Mx1	0	-0.449277	7.7012	2.70509	0	2.19616	7.83202	6.13821	0	0	6.07598	5.44247	0	-0.437455	1.47261	0.0716743	0	2.19616
ENSMUST00000113768	Mx1	0	4.1667	9.57497	8.93543	0	-1.81779	7.95447	7.07091	0	0.76921	7.77205	6.59269	0	-0.416398	1.14749	0.212921	0	1.89579
ENSMUST00000135184	Mx1	0	0.0912005	8.58654	7.35326	0	0	9.17972	8.55538	0	-3.07487	4.34224	2.96537	0	0.147071	2.03262	0.649348	0	0
ENSMUST00000155233	Mx1	0	-4.0797	5.80035	4.81415	0	2.83224	8.71448	6.16347	0	-0.160514	6.57229	5.36924	0	-0.199507	1.34278	0.226419	0	5.72114
ENSMUST00000024112	Mx2	0	0.100582	5.8495	5.12754	0	2.21233	9.40411	7.45253	0	1.44878	7.30083	5.43417	0	0.0163059	4.98523	3.88176	0	5.64702
ENSMUST00000030407	Mycl1	0	-3.07487	2.00946	-3.07487	0	0.384558	0.750652	-3.07487	0	0	0	0	0	0.0837222	2.89426	2.72028	0	0
ENSMUST00000106252	Mycl1	0	3.93689	8.24653	7.00745	0	-3.62446	0.30811	-0.807252	0	0	4.40849	3.45943	0	-1.16793	2.09335	1.60004	0	-1.23565
ENSMUST00000035092	Myd88	0	0.510097	1.7961	1.74918	0	0.407018	0.871292	0.840092	0	0.809037	-0.217374	0.305966	0	0.848651	0.99417	1.24811	0	0.114923
ENSMUST00000150837	Myd88	0	-0.090906	1.89898	2.14318	0	0.747404	1.1393	0.81981	0	0.90788	0.312206	0.37284	0	1.15117	1.53769	1.71287	0	0.247315
ENSMUST00000167535	Myd88	0	10.4342	11.1675	11.6346	0	0.616386	1.93693	1.70452	0	0.71877	0.622752	0.682645	0	1.66795	1.53726	1.79868	0	0.683868
ENSMUST00000147105	Myef2	0	-4.97861	1.47226	1.82324	0	-0.658565	0.757464	0.892884	0	0.297814	0.800883	1.51878	0	-5.27832	1.29606	0.864965	0	0.021577
ENSMUST00000126529	Myl12a	0	-0.683787	0.830277	-0.986189	0	0.00936182	0.820047	0.775974	0	-0.0526143	0.482674	0.222796	0	0.317002	1.12654	1.24004	0	0.568968
ENSMUST00000114930	Mylk	0	0.34374	1.35683	0.27261	0	-0.311948	0.705781	-0.13355	0	-0.400024	0.772289	1.60687	0	1.45061	2.1981	3.31523	0	0.208545
ENSMUST00000110457	Myo10	0	0.00660122	1.93627	2.14587	0	0.0885901	0.598777	1.06053	0	-0.840477	0.303135	-0.433143	0	-0.376247	1.48181	1.52992	0	0.931652
ENSMUST00000022882	Myo10	0	-0.651236	1.86277	1.37582	0	1.1169	2.61301	2.02286	0	-0.476187	0.109896	-0.6703	0	0.232468	2.01182	2.29151	0	0.548509
ENSMUST00000102504	Myo1c	0	10.1451	5.43093	5.29013	0	3.66546	3.95644	0	0	8.28047	0	4.68425	0	0.0699528	-4.46979	-4.46979	0	7.96695
ENSMUST00000080846	N4bp1	0	1.18023	3.63987	3.80864	0	0.810379	2.82093	3.18561	0	-0.0962306	1.13335	1.29788	0	-0.630406	1.92058	1.59219	0	-8.58904
ENSMUST00000034074	N4bp1	0	0.196834	1.12505	1.33235	0	0.298567	1.13293	1.29536	0	-0.0802419	0.165142	-0.236344	0	-0.0945082	0.760902	0.684574	0	0.871386
ENSMUST00000042163	Naa25	0	0.70579	2.50262	2.61987	0	0.163192	0.738096	1.08224	0	0.524858	0.283453	1.21661	0	0.0849291	1.87174	1.48091	0	0.150467
ENSMUST00000030939	Nadk	0	-0.412438	0.449012	0.0474324	0	-0.235035	1.29644	0.985387	0	0.0891849	1.69243	0.89575	0	-0.493847	-1.09053	-0.897214	0	1.95363
ENSMUST00000118715	Naip2	0	-0.0585654	-4.16936	-9.35307	0	-2.19616	2.39504	7.99902	0	2.19616	6.65111	9.74636	0	-4.74693	-0.193973	-4.74693	0	3.16139
ENSMUST00000020886	Nampt	0	0.61638	1.03347	1.23094	0	0.146833	1.22616	0.473377	0	-0.599559	0.504804	-0.503545	0	-0.18371	1.1801	0.654572	0	0.847775
ENSMUST00000137874	Nans	0	-0.592344	-4.22382	-4.58125	0	-0.282431	-1.15634	0.146607	0	-2.88592	1.66706	1.85384	0	0.724367	2.89928	-3.06799	0	3.82553
ENSMUST00000050869	Nav2	0	0	5.12692	5.44627	0	2.35965	5.01521	-1.57423	0	3.5846	1.2471	3.47383	0	0	4.78588	9.1282	0	-0.721278
ENSMUST00000130024	Nbeal2	0	5.11444	2.63906	-0.616062	0	0.326978	-2.32811	-0.76924	0	0.18125	4.86427	0.386886	0	-8.91493	-0.599075	-8.91493	0	5.58922
ENSMUST00000146354	Ncf1	0	-6.11606	3.37771	-2.94614	0	0.437082	0.115269	0.564612	0	-2.19616	6.04064	4.09949	0	-3.02382	3.31817	2.62434	0	0.775268
ENSMUST00000016094	Ncf1	0	-0.48347	1.1405	0.60587	0	-0.2243	0.81683	0.47361	0	0.648717	3.79571	1.52604	0	-0.586417	1.93855	1.35139	0	0.617985
ENSMUST00000126934	Ncf1	0	0.192008	2.0654	0.13999	0	-0.133112	1.09919	0.775817	0	-0.288337	1.77898	1.32743	0	-0.386802	1.96816	0.983715	0	0.566876
ENSMUST00000144086	Ncf1	0	0.353575	1.95582	1.53304	0	-0.19877	0.66759	0.212375	0	-0.244289	1.0241	0.214835	0	-0.393215	1.36181	0.790781	0	0.591728
ENSMUST00000148646	Ncf4	0	0.390078	0.974271	2.67472	0	-0.071338	1.42291	1.30597	0	0.923876	2.83599	2.52786	0	0.514233	-0.539328	-0.0147558	0	0.481877
ENSMUST00000109670	Ncoa6	0	4.80459	9.86386	0	0	-0.803	-0.683381	-5.13086	0	1.95896	1.74258	0.0173625	0	1.16812	5.32082	6.15334	0	-4.38315
ENSMUST00000068567	Ncoa7	0	-0.262456	0.950303	0.416767	0	-0.15315	0.620543	0.0569571	0	-0.572106	-0.592435	-1.43018	0	-0.240304	0.950584	0.392394	0	-0.150305
ENSMUST00000092610	Ncoa7	0	0	6.61599	6.513	0	0	5.1727	0	0	0.474927	3.27763	-3.66546	0	0.213656	1.62489	0.932668	0	-3.80413
ENSMUST00000023359	Nde1	0	0.0134283	0.915012	0.904258	0	0	0	5.76593	0	-0.193255	0.298432	-0.687646	0	6.70438	6.30999	7.07401	0	5.47964
ENSMUST00000127286	Ndfip2	0	4.2426	4.8463	-0.661471	0	7.96833	9.77113	5.39924	0	0.14239	3.03404	3.43708	0	0.353294	0.0647062	0.0696871	0	6.08444
ENSMUST00000107658	Nfe2l1	0	0	4.8915	5.41526	0	1.03592	0.508733	0.78006	0	-0.192846	0.603611	-0.0532404	0	0.0537682	0.683883	0.508037	0	0.990909
ENSMUST00000169828	Nfe2l1	0	0.567731	0.68944	-1.47159	0	-0.0773032	1.28938	0.110957	0	-0.0241453	0.407267	0.60006	0	0.420531	0.373112	0.56707	0	0.950521
ENSMUST00000167149	Nfe2l1	0	-0.34805	1.76631	0.906741	0	0.0106827	2.21406	1.58429	0	-6.22221	0.605578	1.15028	0	-0.247823	0.202194	0.250763	0	0.982601
ENSMUST00000138602	Nfkb1	0	-0.0498817	3.43271	1.9268	0	0.167416	2.89275	1.84647	0	-0.0167059	1.39007	1.18298	0	-0.235608	1.07523	0.824023	0	0.26996
ENSMUST00000029812	Nfkb1	0	-0.332598	2.77104	1.9987	0	0.0522807	2.05478	1.64583	0	0.0564204	1.67224	1.03437	0	-0.0968262	1.03877	0.575084	0	0.912457
ENSMUST00000150025	Nfkb1	0	0.891203	-4.06112	-6.18523	0	0.0114537	7.57017	0.459551	0	-0.0145591	1.21903	0.487057	0	0.588903	1.4466	1.23602	0	0.168735
ENSMUST00000164430	Nfkb1	0	-0.152823	2.92879	2.06222	0	0.208596	1.61965	-5.48784	0	-0.0848205	1.04713	0.543255	0	-0.183493	0.922704	0.631208	0	0.251873
ENSMUST00000129428	Nfkb1	0	-0.286526	3.20075	2.60118	0	0.254636	1.28827	0.507222	0	0.296686	0.290785	0.122882	0	-0.157893	0.734665	0.662327	0	0.0372931
ENSMUST00000111881	Nfkb2	0	0.0137712	4.01237	3.45131	0	0.206954	3.6665	2.70861	0	0.348765	2.44047	2.52039	0	-0.0810591	0.480212	0.329336	0	2.60781
ENSMUST00000073116	Nfkb2	0	-0.0398091	2.54962	2.16547	0	0.173224	2.53648	1.93306	0	0.531338	2.97583	2.67482	0	-0.12217	0.284584	0.225375	0	1.8547
ENSMUST00000021413	Nfkbia	0	0.166439	3.03624	2.87865	0	0.13524	2.19442	2.19442	0	-0.216833	3.20396	3.03531	0	0.0853606	1.35382	1.36874	0	1.83702
ENSMUST00000032815	Nfkbib	0	-0.747904	2.91643	2.30869	0	-0.668391	1.98454	0.912238	0	-0.60044	1.03419	0.485398	0	-0.265939	1.51418	0.431375	0	0.328993
ENSMUST00000085851	Nfkbib	0	0.00884977	2.29069	1.74495	0	0.0393753	1.87534	1.14331	0	0.123152	0.934152	0.999392	0	-0.153221	1.05462	0.68214	0	0.395569
ENSMUST00000108176	Nfkbid	0	-1.2895	-3.57207	0.157545	0	-0.042145	0.875208	0.499754	0	0.0662293	1.70959	1.56363	0	-0.0135925	1.41654	1.26961	0	0.739515
ENSMUST00000108175	Nfkbid	0	5.23749	10.7822	1.72972	0	-5.15217	0.714605	-4.57122	0	-0.273452	-0.331114	3.17761	0	0	4.85798	7.78227	0	-0.0392797
ENSMUST00000024742	Nfkbie	0	0.0700709	3.3512	2.771	0	-0.0589312	1.23577	0.451731	0	-0.091852	1.78839	1.17165	0	-0.0764424	0.567806	0.35195	0	0.982818
ENSMUST00000114458	Nfkbiz	0	-0.0429221	4.84284	4.50658	0	0.446616	4.35338	4.27221	0	0.827196	3.44427	3.54495	0	-0.204508	3.39377	2.7759	0	3.2564
ENSMUST00000114457	Nfkbiz	0	4.39232	14.9613	13.3189	0	-3.89395	8.93794	6.70742	0	3.79189	8.20897	7.7078	0	0.303546	4.22641	3.45706	0	6.04261
ENSMUST00000139373	Nfkbiz	0	-3.61005	5.63485	4.83652	0	0.94906	8.25862	6.91783	0	-0.597775	2.74049	2.39136	0	-1.03961	2.76133	1.83011	0	6.34423
ENSMUST00000135318	Nfxl1	0	4.65075	5.94037	10.192	0	-0.0814414	5.09349	-4.06721	0	1.20948	0.887496	5.20351	0	4.71367	-0.104844	3.86389	0	0
ENSMUST00000057145	Niacr1	0	1.03409	5.10971	5.10859	0	0.0754531	2.85359	2.04097	0	0.617301	2.79188	2.33251	0	1.55899	4.56657	4.66443	0	0.975778
ENSMUST00000095666	Nin	0	-3.41855	6.28482	-0.555888	0	1.00758	0.926392	0.568179	0	1.67205	-3.07487	-3.07487	0	5.80177	0.803644	1.23772	0	0.896075
ENSMUST00000119041	Nipa2	0	5.12402	5.11434	0.0941199	0	-0.264306	0.593439	0.209212	0	-5.04572	0.0752739	0.0195676	0	6.23412	6.56132	6.56615	0	5.13864
ENSMUST00000087212	Nipal1	0	1.18249	2.2577	1.64242	0	0.581265	1.80377	0.808206	0	-0.417685	0.571629	-0.776799	0	0.0334452	1.1121	0.804226	0	-0.235921
ENSMUST00000052124	Nlrc4	0	-0.281257	1.09259	1.58122	0	0.11367	1.8283	1.41637	0	2.34677	2.73606	3.1133	0	-0.336338	-0.398311	-0.318236	0	1.13437
ENSMUST00000137032	Nlrc5	0	0.91764	6.37522	2.03759	0	1.08776	2.91025	1.59047	0	2.96537	7.66239	3.82553	0	0.0317491	2.2315	1.46297	0	0.404464
ENSMUST00000131984	Nlrc5	0	1.78081	5.37737	4.66828	0	0.70878	-1.13157	-1.93522	0	2.96537	2.19616	3.07487	0	-0.390712	1.62563	1.88608	0	-1.72972
ENSMUST00000053085	Nlrc5	0	1.51252	3.02351	3.26824	0	1.478	2.26761	1.66626	0	1.95008	1.52334	1.62732	0	-0.37422	2.08353	1.27186	0	0.319472
ENSMUST00000108758	Nlrp3	0	4.04107	5.79926	11.0596	0	0.640808	0.458265	0.286844	0	-3.15712	2.09149	1.77384	0	0	3.51671	3.07487	0	0
ENSMUST00000079476	Nlrp3	0	-0.0588686	4.59858	3.94994	0	0.207163	1.72671	1.07867	0	-0.387445	0.494806	0.233073	0	-0.0955485	2.2314	2.04094	0	1.05717
ENSMUST00000112705	Nmi	0	0.721293	1.58169	1.72047	0	0.187135	1.0777	-0.0354183	0	0.235425	0.22718	0.502925	0	0.0742621	1.80577	1.20897	0	-0.0710592
ENSMUST00000145481	Nmi	0	1.09782	2.32806	2.22867	0	0.487019	1.51652	0.475751	0	0.823743	1.01208	0.896326	0	0.217557	2.25871	1.63079	0	0.60105
ENSMUST00000065065	Noa1	0	4.32261	-0.448302	-0.481781	0	0.153678	5.19082	0.0235115	0	-0.0673387	4.34552	0.0375787	0	1.67205	8.09601	6.74153	0	0.929966
ENSMUST00000060655	Nod1	0	0.375499	2.45243	1.97704	0	0.186731	0.939802	-0.00738009	0	-0.228046	0.235028	4.05226	0	-0.203818	0.713693	-0.460835	0	0.452488
ENSMUST00000118370	Nod2	0	0.73166	3.79226	3.35996	0	-0.866766	2.17157	0.942102	0	-6.19906	-0.368299	-6.16713	0	-0.258105	-0.957899	-1.1728	0	0.586328
ENSMUST00000018610	Nos2	0	0.885879	10.3765	13.6963	0	2.67878	8.95131	12.0447	0	2.19616	10.3767	10.962	0	0	10.7496	11.7294	0	3.35581
ENSMUST00000114062	Notch1	0	1.01987	1.63898	2.32743	0	-0.393789	-0.601973	-0.240807	0	0.0989654	-0.15015	-1.35582	0	3.12765	5.34317	6.53868	0	1.72871
ENSMUST00000107028	Notch2	0	4.79529	0	0	0	-2.67878	5.36173	6.86398	0	0	0	0	0	1.85913	1.09873	1.26186	0	0.636048
ENSMUST00000023779	Nr4a1	0	-0.223416	0.727301	-0.4916	0	-0.0294214	4.99955	3.83654	0	-0.298576	1.05792	0.876477	0	-0.171587	1.10843	0.359765	0	1.58548
ENSMUST00000112629	Nr4a2	0	-0.314649	0.631037	-0.53036	0	3.48829	0.99329	0.946885	0	0.166886	0.217459	-0.18203	0	0.430075	2.28781	0.837778	0	3.16993
ENSMUST00000030025	Nr4a3	0	-0.429778	7.33858	5.50715	0	1.88411	7.4069	5.53174	0	0.91371	6.55623	4.57966	0	-0.295623	-0.993992	-1.14288	0	1.91242
ENSMUST00000153369	Nr4a3	0	3.45943	8.1326	6.06844	0	3.1555	10.2164	7.58184	0	-1.72972	3.07487	3.6952	0	0.517248	-0.134182	-0.745513	0	6.01654
ENSMUST00000102822	Nrp2	0	0.416258	2.33065	2.23714	0	0.820388	2.19203	2.31345	0	0.969301	-8.41039	1.90989	0	-0.273738	1.24546	1.16183	0	7.03047
ENSMUST00000075144	Nrp2	0	0.0633535	2.26765	1.57705	0	4.09244	4.60351	9.51901	0	3.74992	9.80997	0	0	6.2152	7.55274	1.37362	0	0
ENSMUST00000063594	Nrp2	0	0.777762	1.60491	1.53246	0	-0.715055	2.47218	1.66005	0	0.296429	1.51324	0.694523	0	0.676097	1.73031	1.52202	0	-0.313421
ENSMUST00000114157	Nrp2	0	0.647856	1.94906	1.92565	0	0	4.92353	3.66546	0	0	3.92587	7.02921	0	0.313442	2.43745	2.03281	0	0
ENSMUST00000114155	Nrp2	0	0.711339	1.91628	1.78071	0	0.142659	2.52306	2.51502	0	0.751123	2.38485	2.15828	0	0.104091	2.21866	1.86929	0	1.20105
ENSMUST00000027112	Nrp2	0	1.34253	3.37445	3.28411	0	-4.39232	4.6991	5.30214	0	-2.92827	1.81981	2.24736	0	-1.07927	2.02323	1.60136	0	0
ENSMUST00000101367	Nt5c3	0	0.505008	4.21924	3.33236	0	0.396142	1.30976	0.745693	0	0.0107806	0.403639	0.0364441	0	0.488742	3.66493	2.61046	0	-0.207551
ENSMUST00000143194	Ntng2	0	0	3.74992	6.71333	0	-0.489964	3.16117	2.03751	0	0.389634	1.80497	1.48269	0	0.750398	2.20746	2.23728	0	1.99739
ENSMUST00000102873	Ntng2	0	3.39721	9.28443	4.65075	0	0.489229	3.23815	3.24478	0	3.29737	4.61333	4.75203	0	0.19521	1.19348	1.52769	0	1.6505
ENSMUST00000149096	Ntng2	0	2.19616	7.91314	6.67429	0	-1.073	4.10861	3.90313	0	-0.157437	1.39604	0.807753	0	-3.3716	0.575121	1.47128	0	1.56556
ENSMUST00000071201	Ntng2	0	4.78052	7.85465	7.2436	0	0.0258812	2.55323	2.47379	0	0.054849	1.12502	1.09552	0	0.245683	1.29724	1.64445	0	1.23894
ENSMUST00000048455	Ntng2	0	0.266121	4.82192	4.48258	0	0.0294514	2.58356	2.53654	0	0.324384	1.36743	1.31519	0	-0.0921946	0.839623	1.34549	0	1.31515
ENSMUST00000147274	Ntng2	0	4.27592	7.73203	7.42712	0	-0.25912	3.19502	2.8596	0	-0.347028	1.35673	0.96196	0	0.799397	1.7871	1.87523	0	1.3262
ENSMUST00000147897	Ntng2	0	1.13295	7.43313	7.13398	0	-0.266532	3.93462	3.31384	0	0.422548	1.24638	1.06366	0	-0.660366	1.2021	1.71333	0	1.38573
ENSMUST00000125765	Ntng2	0	-2.19616	5.22095	-2.19616	0	0.312863	4.77562	4.43222	0	-2.38055	-1.87606	0.817239	0	-4.161	-7.12637	0.215868	0	1.0508
ENSMUST00000151779	Ntng2	0	-1.52767	3.29834	2.85018	0	-0.178987	2.59778	2.54074	0	0.0181736	1.0982	1.00414	0	-0.196817	0.939675	1.33005	0	1.20845
ENSMUST00000171249	Nudt17	0	-0.389581	2.62126	2.79576	0	0.528586	-2.93085	1.78216	0	-0.417685	-0.216007	-0.179024	0	0.350076	1.78691	1.85118	0	3.35423
ENSMUST00000110298	Numb	0	2.80377	0.462938	3.52991	0	5.7158	6.84609	5.11491	0	-4.34262	0.859751	-0.0944205	0	0.641286	0.692633	0.858266	0	-0.139244
ENSMUST00000138998	Nup85	0	-3.86183	-3.86183	-3.70146	0	-0.0740849	1.18041	0.290097	0	-0.285463	-0.677787	0.11993	0	-0.113667	1.10829	0.413285	0	0.803447
ENSMUST00000032961	Nupr1	0	0.584786	2.25628	2.45767	0	0.119064	0.906371	0.982404	0	1.63358	2.13151	2.52597	0	0.583823	1.10569	2.59463	0	0.280357
ENSMUST00000080322	Oas1a	0	-0.0455267	0.978882	1.04655	0	-0.222395	3.27879	2.16704	0	-0.39561	1.8625	0.824286	0	0.155296	4.55824	4.36395	0	0.711006
ENSMUST00000111842	Oas1a	0	0.324015	2.19754	2.0153	0	0.302453	3.54647	2.7313	0	0.168578	2.38774	1.09401	0	0.817954	5.39932	5.11032	0	0.725327
ENSMUST00000111852	Oas1b	0	1.69576	4.14797	3.49177	0	1.36324	4.49325	2.86822	0	0.541824	2.00402	0.669273	0	-0.604472	4.48143	3.82157	0	1.17917
ENSMUST00000086377	Oas1b	0	-3.83558	-2.37693	-2.45358	0	0.525712	3.06702	2.36499	0	-0.289652	3.06148	-2.00197	0	1.31344	4.34281	3.19338	0	0.924896
ENSMUST00000117193	Oas1c	0	0.0890255	1.08088	0.339818	0	0.0774242	2.04696	0.933737	0	-5.16107	0.37722	-1.2381	0	-0.0639043	3.06634	2.26191	0	0.364623
ENSMUST00000086368	Oas1g	0	-0.313637	1.24115	1.22334	0	-1.52418	5.59224	4.25926	0	2.19616	5.36608	5.64702	0	2.6626	8.26863	8.0889	0	0
ENSMUST00000162096	Oas1g	0	0.600343	3.06807	2.98365	0	-0.254232	6.30076	5.19295	0	-0.76921	3.33028	0.960506	0	2.67878	11.6771	10.6018	0	0
ENSMUST00000161809	Oas1g	0	2.90269	7.01344	6.67255	0	-3.31883	3.91164	2.83085	0	0.466443	4.89075	3.43181	0	0.351285	6.65449	5.98394	0	0.424557
ENSMUST00000081491	Oas2	0	4.54782	7.45615	7.02996	0	0.683391	7.04966	5.87089	0	0	0	0	0	0.957718	8.59608	7.80559	0	0
ENSMUST00000147941	Oas2	0	0	1.57139	5.57668	0	1.57387	5.46392	4.18713	0	0	-2.4771	-2.4771	0	-0.0350237	7.66687	7.10434	0	3.74992
ENSMUST00000053909	Oas2	0	0.539671	2.56833	2.34801	0	1.12038	3.21526	2.53807	0	2.38118	5.23074	4.78942	0	1.89824	5.74101	5.18536	0	5.89368
ENSMUST00000044833	Oas3	0	0.245886	1.25618	0.944718	0	0.559614	2.76466	1.82421	0	-0.215799	1.33213	0.253838	0	0.540422	5.13997	4.10528	0	1.15
ENSMUST00000166703	Oas3	0	1.27282	8.58817	2.90575	0	5.26971	8.39487	6.33795	0	0	3.66546	0	0	0	7.06388	5.03237	0	3.16993
ENSMUST00000031540	Oasl1	0	-4.37008	4.93088	4.49648	0	-2.87949	6.26581	5.03887	0	-0.551343	-1.7816	-3.57894	0	0.454873	5.71407	5.1996	0	-0.280939
ENSMUST00000112143	Oasl1	0	-0.0579755	4.67166	3.30766	0	4.04107	14.8472	13.6639	0	-0.242419	6.60581	4.69482	0	-0.352505	5.86373	5.52047	0	8.95004
ENSMUST00000152329	Oasl1	0	-0.268251	7.65644	6.12747	0	2.19616	10.8576	8.22875	0	2.19616	3.92587	0	0	-4.67326	7.33733	6.48131	0	0
ENSMUST00000137828	Oasl2	0	-0.571629	5.39186	4.87117	0	0.31874	-0.72852	-3.6389	0	-1.72972	1.1065	2.83621	0	2.67878	8.68892	7.50841	0	-0.524012
ENSMUST00000144064	Oasl2	0	0.393439	2.67744	2.26667	0	0.133357	-0.0601735	-1.33243	0	-0.0496821	6.07981	4.49075	0	0.39196	6.52848	5.43818	0	-0.0408291
ENSMUST00000031542	Oasl2	0	0.305924	2.06443	1.78581	0	0.389097	-0.297286	-1.07822	0	-0.289463	2.05701	1.35606	0	1.10407	6.95114	5.98614	0	-0.156333
ENSMUST00000129707	Oasl2	0	0.48086	4.35202	4.1719	0	0.751756	-0.00410772	-1.45274	0	0.488271	2.26983	0.488271	0	-1.72972	7.29433	5.82173	0	-0.145247
ENSMUST00000078560	Ogfr	0	-0.0222238	4.72339	5.00978	0	-0.315228	-0.883625	-3.76186	0	0.625597	1.31104	0.238897	0	0.677443	1.95326	0.535896	0	0.867295
ENSMUST00000098985	Ogfr	0	-4.91565	1.7764	6.58819	0	-0.604407	0.753954	4.47993	0	-2.37647	-3.26153	1.56864	0	-0.568637	2.34075	1.50815	0	3.38095
ENSMUST00000029087	Ogfr	0	0.240881	1.47348	1.71812	0	0.185411	1.50755	0.896587	0	0.0838087	0.714075	0.440865	0	0.109936	1.45223	1.14996	0	0.0332372
ENSMUST00000100244	Olfm1	0	6.24525	5.45534	0.330282	0	-1.85799	-0.926159	-1.08119	0	0	2.67878	3.16993	0	0.704398	-2.96568	1.18592	0	3.74894
ENSMUST00000032265	Olr1	0	-0.284961	1.83508	0.8406	0	0.229501	3.14495	1.94492	0	-0.459609	0.988805	0.31711	0	-0.136915	-0.80993	-0.512186	0	1.17938
ENSMUST00000056336	Oprd1	0	0	1.37362	0.280939	0	-2.67878	1.99448	-2.67878	0	0	0	1.72972	0	-1.22403	2.40464	1.41807	0	1.72972
ENSMUST00000114996	Optn	0	-0.150417	0.748819	1.00236	0	0.327077	1.1029	0.963649	0	-0.0598852	1.05714	0.844852	0	0.148846	1.80738	2.07436	0	-0.163761
ENSMUST00000030044	Orm1	0	0.142266	1.19831	1.13555	0	-0.0358044	2.90218	4.6288	0	-0.466443	2.70348	2.95972	0	0.0849148	3.85917	4.67589	0	2.19616
ENSMUST00000071728	Osbpl3	0	-0.285906	2.40995	1.64635	0	0.800113	2.9391	2.02175	0	-0.168927	0.236127	-0.31945	0	-0.237256	0.638392	0.122624	0	0.00114222
ENSMUST00000090019	Osbpl3	0	-1.27836	7.03403	5.63831	0	2.4771	8.39998	9.16944	0	0	0	0	0	-1.31122	-0.172311	-0.452996	0	3.11475
ENSMUST00000037198	Osgin2	0	-0.117302	1.31519	1.01809	0	0.246412	2.06085	1.20005	0	0.244863	0.7645	0.949651	0	-0.114102	0.603391	0.248965	0	0.463383
ENSMUST00000173078	Otud4	0	0	6.05833	0	0	5.68365	6.43732	6.81369	0	0.778179	0.585078	0.628374	0	5.24643	11.0525	11.6646	0	-5.53874
ENSMUST00000150644	Otud5	0	0	9.55304	5.1727	0	-3.66546	0.874284	4.51763	0	-0.178283	4.67908	-1.17157	0	-4.03761	0.238902	-9.91401	0	-9.32253
ENSMUST00000077457	P2rx4	0	-0.150836	-0.213562	0.302773	0	-4.01395	5.33103	3.90043	0	2.85623	3.27852	3.01625	0	-0.541267	-2.3	-1.4024	0	5.00906
ENSMUST00000081554	P2rx4	0	0.00965369	-0.915732	-0.814249	0	-0.158334	1.1015	1.17533	0	-0.239891	1.30885	0.809396	0	0.000856973	-1.04845	-0.846229	0	0.662892
ENSMUST00000006104	P2rx5	0	-2.63019	0.623711	0.577455	0	-0.631808	0.829444	-1.6999	0	-1.02307	0.703783	-0.625228	0	-0.112475	-0.78183	-1.74738	0	2.94354
ENSMUST00000121200	Palld	0	-0.0872373	0.543482	0.542197	0	1.57891	2.72112	3.20861	0	0.65033	1.70924	1.70219	0	-0.103229	1.59315	1.49676	0	0.036983
ENSMUST00000138509	Pank2	0	-4.14039	0.846993	2.95258	0	5.3903	2.73497	-4.5912	0	4.05648	0.12468	4.55144	0	-6.68664	1.78209	-2.79269	0	0
ENSMUST00000044081	Papd7	0	0.0862526	2.43474	1.69888	0	0.117417	1.66722	0.80318	0	-0.0581724	0.488207	0.18995	0	-0.0671007	1.96099	1.44517	0	0.21813
ENSMUST00000070219	Pard6g	0	0.564846	6.00104	1.14068	0	-1.14106	-0.205921	-1.87793	0	-2.3536	-5.03237	-5.03237	0	-0.233975	2.35597	1.85086	0	3.6192
ENSMUST00000164370	Parg	0	8.8862	9.29481	3.89691	0	4.35131	4.26103	3.02613	0	1.07489	-1.04827	1.11253	0	12.0579	12.027	9.16809	0	-1.98716
ENSMUST00000170226	Parp10	0	0.707133	2.93869	3.26552	0	0.478854	2.05126	1.06559	0	0.385403	2.0753	-0.161667	0	0.747382	3.66059	4.01789	0	0.145208
ENSMUST00000166151	Parp10	0	1.84885	6.95674	7.86931	0	0.684904	1.92344	1.21587	0	0.39542	0.26335	0.841522	0	0.96752	3.1757	2.46767	0	-0.626804
ENSMUST00000165738	Parp10	0	-4.48648	1.6426	2.57255	0	0.557135	1.91647	0.740037	0	0.261129	1.08813	0.926524	0	0.897012	2.49409	2.4402	0	0.45267
ENSMUST00000075689	Parp10	0	0.926226	2.20202	2.27594	0	0.530662	1.5304	1.15609	0	0.255856	0.375748	0.166476	0	-0.0676437	1.64767	1.35811	0	0.21697
ENSMUST00000112191	Parp11	0	-5.35755	1.25317	1.03323	0	-0.012745	6.26814	0.536337	0	-1.86954	5.30183	3.00391	0	4.47574	6.27577	6.49155	0	0.274265
ENSMUST00000038398	Parp12	0	0.653558	2.23716	2.2078	0	0.704792	3.14014	1.9419	0	0.509628	1.08976	0.569236	0	0.22684	3.06427	2.44356	0	1.03959
ENSMUST00000129916	Parp12	0	-0.0397215	3.53195	3.21053	0	0.336353	3.42985	2.13342	0	0.437345	1.28818	0.859046	0	0.323477	3.49157	2.71985	0	3.05222
ENSMUST00000142946	Parp14	0	3.64582	8.35387	7.97612	0	-1.9225	5.24791	3.53938	0	-0.0361201	1.82149	0.315878	0	-0.426374	4.59786	3.50911	0	1.51277
ENSMUST00000042665	Parp14	0	0.646725	3.56408	3.25103	0	0.624188	3.63155	2.23192	0	-0.0340915	1.97265	0.879311	0	0.0146879	3.29048	2.71592	0	0.850439
ENSMUST00000114880	Parp9	0	-4.00108	2.88334	2.80575	0	4.80149	6.2621	6.43682	0	0.165856	0.910349	0.838468	0	0.729572	3.36682	2.99855	0	4.2657
ENSMUST00000128878	Parp9	0	1.85499	3.86561	3.56284	0	0.514925	2.88604	1.73075	0	0.223762	1.38268	-0.278537	0	-2.38927	3.52147	3.09064	0	-2.18324
ENSMUST00000023622	Parp9	0	1.11564	2.61945	2.64666	0	0.213895	2.84593	1.36593	0	0.143995	1.0041	0.230201	0	0.154292	2.36868	2.11325	0	0.398066
ENSMUST00000114878	Parp9	0	-0.243532	2.5019	2.27418	0	0.524294	2.1105	1.62251	0	0.719926	1.02943	0.2337	0	0.0388046	2.60012	2.1939	0	0.159623
ENSMUST00000149322	Pccb	0	1.26008	1.3166	-8.93928	0	0.440374	0.778978	-3.74992	0	-3.03269	0.744034	-2.79684	0	0	0	2.67878	0	2.44726
ENSMUST00000076807	Pcdhgb6	0	0.227375	0.414777	0.167675	0	-0.663925	0.342273	0.32001	0	1.4964	0.592891	1.39661	0	-0.200021	1.2655	1.02517	0	6.13529
ENSMUST00000062389	Pcgf5	0	0.334252	1.63259	1.58563	0	0.0823197	0.3838	-0.378566	0	1.01155	1.03187	0.547555	0	-0.111252	1.18673	0.704139	0	-0.559721
ENSMUST00000071267	Pcgf5	0	-0.410604	1.87051	1.36994	0	0.244301	1.01977	0.127386	0	0.237235	-0.320737	0.633379	0	0.182117	1.23394	0.830185	0	0.197016
ENSMUST00000169856	Pcna	0	3.56978	1.93139	1.93139	0	0.482336	0.943552	0.107023	0	-0.269263	5.45693	5.9472	0	1.65774	0.661529	2.0918	0	-6.24152
ENSMUST00000106188	Pcyt2	0	1.28161	0.850303	0.520596	0	0.300836	0.43661	0.922519	0	0.843749	1.22526	1.53936	0	0.600741	1.72489	1.73745	0	0.2631
ENSMUST00000112576	Pdcd1lg2	0	0.473648	0.772956	0.773359	0	0.021188	0.762352	1.23978	0	0.349975	2.81694	2.25243	0	0.32014	-0.571538	0.370943	0	0.382953
ENSMUST00000171667	Pde4b	0	-0.134566	4.33951	4.22672	0	0.37617	0.933418	1.5852	0	-0.748209	1.8421	-3.74175	0	-0.109446	0.505208	0.413863	0	1.32104
ENSMUST00000106901	Pde4b	0	2.19616	9.79833	9.92892	0	0.0549274	1.71049	2.01803	0	-2.4771	0.790207	1.71723	0	0.131489	0.752002	0.271295	0	1.18241
ENSMUST00000106908	Pde4b	0	0.03595	4.78839	4.77182	0	0.0348988	1.70008	1.8216	0	-0.616041	1.39474	1.39957	0	-0.0825921	0.202354	-0.0640314	0	1.47102
ENSMUST00000152450	Pdxdc1	0	10.2981	8.62333	5.55524	0	7.62265	6.16532	8.03706	0	-6.00788	-6.00788	-2.61067	0	0	0	0	0	0.658808
ENSMUST00000139710	Pdzk1ip1	0	4.60351	5.91109	2.83621	0	2.80018	6.66296	5.76274	0	3.84141	-3.74992	4.1851	0	0	0	3.07487	0	5.93074
ENSMUST00000111973	Pebp1	0	1.94863	8.53229	7.45739	0	0.196434	-5.89681	0.342763	0	0.645095	3.14164	2.78828	0	0	0	0	0	4.69508
ENSMUST00000176551	Peg10	0	2.96537	7.00075	8.04589	0	-3.28984	3.33422	3.603	0	-0.185545	-1.70797	-0.00455891	0	0.296747	1.91139	1.7551	0	7.23142
ENSMUST00000176204	Peg10	0	-1.17774	-4.01395	0.410358	0	0.812707	2.97059	3.04519	0	-3.26657	3.31909	1.16686	0	0	0	4.32373	0	5.00842
ENSMUST00000101477	Peli1	0	0	10.523	5.2854	0	-0.81894	0.674109	-5.45402	0	3.14597	3.91832	0	0	9.1255	10.5506	9.63317	0	-9.03215
ENSMUST00000149675	Peli1	0	-0.058007	2.43402	1.73152	0	0.608433	0.755856	0.554137	0	0.506009	-0.0886612	0.0935698	0	-0.689489	1.10329	0.685359	0	-0.00398646
ENSMUST00000093290	Peli1	0	0.137147	2.77024	1.55389	0	0.115772	0.839623	0.569951	0	0.0752668	-0.0927715	0.396168	0	-0.212087	1.51038	1.28778	0	-0.00245515
ENSMUST00000163507	Pfkm	0	0	10.4656	4.66209	0	0.575121	6.13047	5.39676	0	4.06721	10.185	9.62186	0	-3.84713	-8.633	-3.67881	0	1.27851
ENSMUST00000138703	Pfkp	0	0.0870883	0.823602	0.921239	0	-0.0651568	0.585299	0.521167	0	-0.371911	-1.00962	-1.50117	0	0.640905	1.65134	1.63372	0	-0.0750499
ENSMUST00000150891	Pgap2	0	-0.254675	1.07704	-0.131108	0	-0.122175	-5.2545	0.00352359	0	4.52628	8.76046	3.45943	0	0.181151	0.92716	0.908334	0	0.567187
ENSMUST00000062307	Phf11	0	0.210997	2.86287	2.4323	0	0.692601	4.29382	3.30691	0	1.23565	2.73359	2.30484	0	-0.561629	0.756212	-0.0350694	0	0.416031
ENSMUST00000111291	Phf21a	0	-0.979064	3.92767	4.76522	0	0.407745	-9.43239	-0.561246	0	0.0951982	0.725968	-0.170182	0	-0.560184	1.77923	1.40557	0	-0.293092
ENSMUST00000044036	Phf21a	0	-0.488543	4.7453	-0.838417	0	0	5.0256	0	0	2.46556	2.18481	2.52506	0	-0.136165	1.14687	0.642117	0	-0.575082
ENSMUST00000153684	Phf23	0	5.5585	10.1893	9.99649	0	4.23721	5.71907	5.25445	0	0.978607	0.631777	1.47267	0	0.444185	-1.56301	-2.94834	0	0.775149
ENSMUST00000065793	Phgdh	0	-0.0773172	1.39018	0.866393	0	-0.0349239	1.09693	0.804369	0	-0.0244848	0.0915381	0.553152	0	0.433895	0.928321	1.02056	0	0.013409
ENSMUST00000166160	Phip	0	-3.54829	2.04567	0.950014	0	0	10.9632	5.08434	0	0	-3.2539	-3.2539	0	0	0	0	0	3.01471
ENSMUST00000164773	Phlda1	0	-0.451444	2.52983	2.63365	0	0.00591198	1.32953	1.10356	0	-1.38948	0.395401	-6.01839	0	-5.66254	0.877558	0.99717	0	1.76497
ENSMUST00000010904	Phlda2	0	0	6.00788	2.67878	0	0	2.19616	4.67326	0	-2.19616	0.747382	0	0	1.21249	7.38666	6.27468	0	0
ENSMUST00000034611	Phldb1	0	-5.74822	4.76517	3.69481	0	0	5.81186	0.157437	0	0	0	0	0	-0.481152	5.99209	4.61655	0	0
ENSMUST00000128326	Phldb1	0	-5.1727	4.22316	-0.126985	0	0	1.92065	-2.19616	0	3.32911	3.78871	5.07804	0	-3.25062	-2.81622	1.45361	0	0
ENSMUST00000134465	Phldb1	0	-0.497785	1.66691	0.293814	0	-3.36438	3.00824	1.86989	0	-0.185215	-0.163789	0.0320407	0	-0.556264	1.40145	0.855388	0	0.525372
ENSMUST00000045838	Phldb1	0	-7.29121	2.07631	0.496878	0	0	3.70893	0	0	0	3.45943	0	0	0.0134416	1.44043	0.941222	0	0
ENSMUST00000155123	Phrf1	0	-0.547382	-0.505501	0	0	1.17123	0.925172	1.38944	0	-0.742728	-0.411399	-0.34878	0	0.790363	2.00578	1.85435	0	6.64176
ENSMUST00000155928	Pi4ka	0	0	4.32885	3.35908	0	-0.195413	-8.51684	-1.23863	0	0.284446	3.27931	0.453881	0	0	0	0	0	1.15992
ENSMUST00000064900	Pias3	0	-1.37095	0.343435	-0.41623	0	-0.315344	-1.35326	-0.50156	0	-0.308225	0.944623	0.401391	0	0.119728	0.929193	0.791157	0	5.95474
ENSMUST00000123680	Pigyl	0	-0.244046	-5.465	0.446087	0	2.17262	4.58527	4.81656	0	0.160604	0.914431	-1.04172	0	-1.20067	0.562871	-1.18297	0	0.863565
ENSMUST00000116503	Pik3ap1	0	0.257588	0.885692	1.05404	0	-0.00492007	1.90757	1.8119	0	-0.0135629	0.36628	0.512598	0	0.268522	0.146546	1.17668	0	1.19771
ENSMUST00000084660	Pik3c2a	0	5.99381	5.62069	5.87431	0	-3.45474	-3.26595	0.772676	0	-1.24683	4.46304	-0.466947	0	1.28299	0.995838	1.83982	0	0.0658626
ENSMUST00000110979	Pilra	0	4.48433	2.67878	0	0	-0.0638212	-0.536968	4.61082	0	-4.09692	0.888884	0.105802	0	6.85664	6.47208	7.52047	0	1.87338
ENSMUST00000058897	Pilra	0	-0.0921621	2.165	1.87117	0	0.105593	1.31199	0.958428	0	-0.445734	2.70321	2.05508	0	0.270048	0.93125	1.66813	0	4.23051
ENSMUST00000130460	Pilra	0	-0.00916771	0.549732	0.440731	0	0.281166	1.0194	0.655835	0	-4.9542	1.21112	-1.49476	0	4.92737	3.27943	3.55964	0	5.45286
ENSMUST00000110980	Pilra	0	0.217456	0.982944	0.856849	0	0.210801	1.29628	0.980765	0	-1.30197	1.72673	1.03791	0	-0.0257393	1.34188	1.0729	0	2.14548
ENSMUST00000110978	Pilrb1	0	0.0269861	1.40487	1.26263	0	-0.0194126	1.09045	0.869493	0	-0.831619	1.67633	1.18567	0	-0.38736	1.22968	1.42609	0	1.58228
ENSMUST00000164886	Pilrb2	0	-0.313972	1.82581	1.99587	0	0.0661799	0.778619	0.93846	0	-0.565631	2.01916	1.63253	0	0.224687	1.43805	1.77824	0	1.99733
ENSMUST00000033495	Pim2	0	-0.293685	1.08966	0.338894	0	0.675737	2.886	3.03193	0	2.74763	1.25872	3.84611	0	0.341069	1.52932	1.61754	0	1.28342
ENSMUST00000126715	Pim2	0	4.09832	2.48809	4.99282	0	0.786269	2.81836	3.06342	0	3.22431	1.6698	4.35248	0	0.157437	2.58578	2.86577	0	1.24384
ENSMUST00000166356	Pim3	0	3.78871	5.64414	5.64702	0	-2.55711	5.54444	4.10527	0	0.104575	0.0436652	-0.303252	0	4.45879	4.80498	0.207185	0	-1.69179
ENSMUST00000107236	Pip5k1a	0	1.02061	1.78848	2.0329	0	-0.0890512	0.92256	0.645567	0	0.166852	-0.0752611	0.128519	0	0.133399	1.01717	0.570873	0	0.534844
ENSMUST00000002926	Pla1a	0	-0.488271	2.97078	-1.0311	0	-0.241263	3.69496	2.18817	0	-1.72972	2.6626	2.19616	0	0.705682	3.38641	3.63199	0	2.67878
ENSMUST00000025925	Pla2g16	0	0.070157	1.2377	1.20962	0	0.301336	0.589326	-0.0252245	0	-0.381538	0.157503	-0.723373	0	-0.159465	1.53877	1.08033	0	-0.775104
ENSMUST00000136465	Pla2g16	0	0	4.16321	0	0	2.99365	3.2539	0.575121	0	-2.43059	-3.39492	-0.390521	0	-0.385356	3.65794	2.81857	0	3.07487
ENSMUST00000136756	Pla2g16	0	0.0408425	1.68579	2.77279	0	0.373602	1.1763	0.686465	0	0.202789	0.29937	0.200552	0	-0.00970733	1.82214	1.44057	0	2.56927
ENSMUST00000121766	Plagl1	0	-0.65033	1.01239	1.02973	0	0	6.26581	0	0	3.92587	2.19616	4.20681	0	-4.07503	2.51896	0.906223	0	1.72972
ENSMUST00000121646	Plagl1	0	-0.0608237	2.27127	1.95847	0	2.95972	7.23548	3.89395	0	0	4.69508	0	0	-0.115937	4.23152	3.04028	0	0
ENSMUST00000056924	Plagl2	0	0.192774	1.75905	1.83781	0	0.0558049	1.61243	1.53654	0	0.118235	0.718866	0.903898	0	0.218512	1.25604	2.00967	0	0.191834
ENSMUST00000068166	Plagl2	0	1.12291	2.87705	3.03196	0	-0.181266	1.32424	1.48411	0	4.57584	4.70041	0.480627	0	-0.170014	4.80457	5.92866	0	0.275955
ENSMUST00000109795	Plagl2	0	-4.32373	0.754312	5.78681	0	7.03342	8.02366	10.1269	0	3.00513	3.56691	5.40418	0	4.35884	9.60304	10.028	0	0.727428
ENSMUST00000033941	Plat	0	-0.0388722	1.56466	1.23826	0	0	6.71333	6.78854	0	0	4.5037	3.98315	0	0.200925	4.27269	4.32254	0	0.280939
ENSMUST00000042438	Plekhg1	0	10.9926	5.78989	6.26092	0	-9.18657	-0.882537	-0.823036	0	1.1169	3.97792	0	0	0.435705	-0.686598	-0.238723	0	3.51671
ENSMUST00000022212	Plk2	0	-0.223045	0.659713	-0.26276	0	-0.115405	3.63856	2.31522	0	-0.37524	1.06564	0.544042	0	0.0573792	2.89486	2.59942	0	0.37299
ENSMUST00000076859	Plk3	0	-0.472123	-0.78013	-0.165306	0	0.321388	1.78149	1.56216	0	0.607049	0.803917	1.08962	0	-0.00509041	-0.123909	0.310009	0	0.746212
ENSMUST00000093801	Plscr1	0	0.0976999	0.963179	0.393743	0	0.403446	1.26657	1.55347	0	0.438335	0.962264	0.980573	0	0.710798	2.38095	3.37651	0	0.455069
ENSMUST00000167854	Pmepa1	0	0.918652	1.21817	0.415261	0	0.575121	1.03724	2.24044	0	-0.534817	-2.059	-1.59256	0	-1.1792	2.38247	2.01868	0	0.466443
ENSMUST00000036248	Pmepa1	0	-0.115418	0.609708	0.193205	0	-0.0306704	1.63364	0.749868	0	-0.292208	-0.0567836	-2.21834	0	0.111447	1.64543	1.2207	0	-0.201678
ENSMUST00000135310	Pml	0	0.358098	2.20034	1.9423	0	-0.253727	1.42154	0.738161	0	0.2478	0.327987	0.384262	0	8.77116	11.483	9.70149	0	0.27452
ENSMUST00000148628	Pml	0	0.447121	1.92674	1.7789	0	0.327156	1.79702	0.893411	0	-0.339482	0.482544	0.0528098	0	0.340445	2.59504	1.63076	0	0.215163
ENSMUST00000153820	Pml	0	0.0556678	2.20751	2.16715	0	0.0957436	1.4735	0.527917	0	-0.110555	1.08599	0.265395	0	0.346786	3.685	2.8471	0	-0.192642
ENSMUST00000085673	Pml	0	0.274962	1.22919	1.33882	0	0.201258	1.27351	0.542744	0	-0.457588	0.475074	-0.265732	0	-0.220568	2.3086	1.35719	0	-0.0933115
ENSMUST00000041209	Pml	0	0.855529	1.89037	1.274	0	0.141735	1.43576	0.222736	0	-0.187684	0.845826	0.0652269	0	-0.484974	2.18779	1.28051	0	-0.261827
ENSMUST00000087225	Pnkd	0	-9.52249	1.48983	0.414735	0	1.39145	5.25278	4.74082	0	-0.353976	-0.582469	0.207019	0	0.743496	2.10875	3.10219	0	3.8844
ENSMUST00000154924	Pnpt1	0	-0.668454	0.751559	1.19239	0	0.655351	1.87108	1.44809	0	0.0401655	0.182003	0.068536	0	-0.0966067	0.748761	0.148294	0	0.0629217
ENSMUST00000020756	Pnpt1	0	0.0883381	0.952199	0.735587	0	-0.206878	0.929138	0.488271	0	0.173494	0.348225	0.50434	0	0.20598	1.33825	1.08875	0	0.26736
ENSMUST00000149704	Poglut1	0	0.0839723	-0.333712	0.0839723	0	1.54971	1.96313	1.216	0	-0.242188	0.819078	0.710073	0	-0.0440438	1.64451	1.03264	0	0.689503
ENSMUST00000148093	Poglut1	0	0.488271	0.692827	0.597775	0	1.93427	2.94572	3.33028	0	-0.324176	0.71223	0.312863	0	-0.324239	1.55051	0.842641	0	-3.26498
ENSMUST00000154403	Polg	0	-4.24388	1.04575	1.73295	0	-1.42459	-0.960008	-0.599345	0	2.26718	2.24194	0.299439	0	0.46849	1.36647	1.08873	0	0.200714
ENSMUST00000000793	Polr3d	0	0.134445	0.67003	0.523951	0	0.291825	0.94623	0.971464	0	0.504124	0.0317356	0.556178	0	0.602521	1.3827	1.41972	0	-0.0303404
ENSMUST00000166445	Pot1a	0	0.212211	4.11817	-5.05882	0	0.353938	0.836348	4.314	0	4.66315	-1.33792	0.253836	0	-8.59103	-4.03807	-1.49523	0	5.09058
ENSMUST00000086876	Pot1b	0	-0.245496	1.61137	0.459462	0	-0.259579	0.706819	0.397505	0	-0.495297	-0.405281	-0.703959	0	-0.74239	-1.12647	-1.11891	0	1.16437
ENSMUST00000175774	Pou2f2	0	0.806467	1.84697	2.15112	0	0.681023	2.02232	2.03869	0	-0.0580114	5.46457	4.97242	0	0.458437	1.68515	2.2226	0	6.0915
ENSMUST00000098679	Pou2f2	0	2.17804	3.10657	4.07064	0	1.24439	2.79759	2.26853	0	4.87493	10.3649	9.71025	0	1.41339	2.88994	3.3643	0	9.84697
ENSMUST00000053491	Pou3f1	0	0.669961	3.15793	1.90169	0	0	0	0	0	-1.44878	1.02832	0.94906	0	4.39232	6.00788	4.20681	0	0
ENSMUST00000151970	Ppfia3	0	-0.333712	8.01431	5.50231	0	2.19616	1.55376	-2.19616	0	-1.72972	0.466443	-1.72972	0	-2.67878	6.88639	0.65033	0	4.80459
ENSMUST00000130143	Ppfia3	0	-1.23217	3.93763	2.09009	0	-2.67878	6.92993	4.28405	0	-2.83621	5.52533	2.52134	0	3.31883	8.97932	7.00567	0	-0.341787
ENSMUST00000040056	Ppfibp2	0	-0.662299	1.03298	-0.0114065	0	-0.439219	2.31168	1.06326	0	-0.0862707	2.95149	2.21867	0	-0.246046	-0.186911	-0.48444	0	2.25759
ENSMUST00000171129	Ppip5k2	0	-0.444783	5.37632	2.61116	0	5.70496	5.83776	10.2554	0	5.69375	4.67495	5.65355	0	10.7279	3.56978	5.77321	0	-5.19298
ENSMUST00000032560	Ppm1n	0	-0.0950514	3.62861	1.97706	0	-0.997591	2.69071	1.19265	0	0	0	0	0	-0.591296	1.16613	1.23565	0	9.62328
ENSMUST00000174711	Ppp1r11	0	-0.156118	0.633018	0.355008	0	0.0333363	1.00691	0.746731	0	-0.115038	0.37449	0.0126898	0	0.103687	0.992097	0.490969	0	0.0347888
ENSMUST00000167273	Ppp1r15a	0	0	7.63699	0	0	2.19616	5.42843	4.90588	0	0.178184	0.777853	0.11068	0	0.0822785	1.69996	0.72124	0	-0.197719
ENSMUST00000141691	Ppp1r15a	0	0	7.63699	0	0	2.19616	5.42843	4.90588	0	0.178184	0.781486	0.11068	0	0.0863864	1.70569	0.72124	0	-0.197719
ENSMUST00000042105	Ppp1r15a	0	-0.0879102	1.66523	0.883592	0	-0.0584691	2.48567	2.04438	0	-0.325035	0.0535355	-0.267222	0	-0.133355	0.74619	0.426388	0	0.0175551
ENSMUST00000098456	Ppp1r15a	0	3.32911	4.46979	0	0	-1.72972	5.40401	-1.72972	0	-1.41981	-0.534465	-2.09417	0	0.219536	1.47459	0.98341	0	-2.19616
ENSMUST00000122956	Ppp1r15b	0	0.31991	3.32037	3.27211	0	-0.320632	2.23778	1.60907	0	-1.68015	-0.204955	-0.22358	0	0.155825	0.603946	0.761828	0	0.541036
ENSMUST00000127674	Ppp1r16a	0	0	2.83621	0	0	-1.94931	-3.55694	0.387832	0	-2.34016	-1.68603	-0.254944	0	1.18588	1.67892	1.25092	0	0.939549
ENSMUST00000134449	Ppp1r16a	0	3.74992	0	3.74992	0	-0.396098	5.14921	-3.07487	0	0.533964	-0.128306	0.238913	0	-0.0142053	1.2977	1.59724	0	3.32911
ENSMUST00000063854	Ppp4r2	0	-0.159735	2.40509	1.27859	0	0.0486099	0.909389	0.508468	0	-0.0223609	0.115737	0.152348	0	0.0324615	0.884912	0.562278	0	0.0644589
ENSMUST00000025846	Ppp6r3	0	0.911513	0.703671	0.659506	0	-0.518921	-0.267233	0.0601085	0	-0.329148	0.609226	0.137438	0	0.952498	1.47877	0.799169	0	0.823093
ENSMUST00000039174	Prdm1	0	0.267644	1.9479	1.29212	0	0.367131	0.967325	1.78058	0	3.6048	0.935241	3.17755	0	1.54772	0.45465	1.97972	0	-0.126469
ENSMUST00000075322	Prdm2	0	0.798058	1.30698	2.17771	0	0.600683	0.934789	1.71961	0	0.152525	0.152204	0.536745	0	-0.115728	2.40124	1.66312	0	-0.35319
ENSMUST00000151129	Prdx1	0	-0.208722	-0.177477	-0.536556	0	0.0658964	2.66088	1.9471	0	0.276033	0.838757	0.981434	0	0.0987132	0.681965	1.02064	0	0.0767568
ENSMUST00000106470	Prdx1	0	0.268928	-0.679272	-1.43677	0	-4.78206	2.39437	1.26093	0	0.25406	0.355601	0.30691	0	0.667413	0.923248	1.2404	0	4.52628
ENSMUST00000149261	Prdx5	0	0.154253	3.15063	3.29418	0	-0.00312948	1.16119	0.811585	0	0.230891	0.809473	1.12287	0	-0.163738	0.73862	1.41502	0	0.744995
ENSMUST00000136974	Prex1	0	-1.20105	3.88953	-0.0681022	0	-0.307689	-1.27157	-0.724535	0	0.286593	1.54133	-0.196025	0	0.0226268	1.81157	1.39641	0	0.0396445
ENSMUST00000109246	Prex1	0	4.7238	5.32724	0.0138137	0	-0.121119	-0.994204	-0.988633	0	-0.521028	2.52233	0.792744	0	0.202382	0.937531	1.06298	0	0.291171
ENSMUST00000146865	Prkar2b	0	-4.24793	2.46365	3.65373	0	0.941949	2.12984	1.12317	0	4.7549	6.5652	5.88704	0	0	0	0	0	-0.352532
ENSMUST00000112208	Prkcd	0	0	5.36608	7.95556	0	-0.159181	1.41782	1.11069	0	-0.224687	2.06549	1.42444	0	-6.48589	-6.39287	-0.536582	0	0.119504
ENSMUST00000112210	Prkcd	0	-0.416243	1.14693	0.732477	0	3.37838	7.68188	-0.129455	0	-2.77916	-2.41658	2.0639	0	-0.0855475	-0.837838	-1.01781	0	8.80839
ENSMUST00000118622	Prmt10	0	-0.0997709	-6.27067	-6.27067	0	4.85798	4.24793	3.56978	0	-0.614764	0.292259	0.376182	0	2.52414	0.632305	-4.97637	0	9.0733
ENSMUST00000143493	Procr	0	0.250809	2.63596	2.71846	0	-2.19616	5.90508	6.326	0	0.0254435	-0.878715	-2.20216	0	-0.141246	1.89246	1.44903	0	0
ENSMUST00000029140	Procr	0	-0.0957966	1.45757	2.03085	0	0.164538	5.84682	5.79256	0	-0.520749	0.25636	0.36699	0	-0.0247338	1.98409	1.79034	0	-1.06321
ENSMUST00000079213	Prpf38a	0	0.25712	1.27651	0.947053	0	0.115357	0.660504	0.469427	0	-0.0849605	-0.0919934	-0.0669922	0	0.305096	1.01999	0.74559	0	-0.0352106
ENSMUST00000163762	Prr5l	0	-3.89395	4.6228	6.35464	0	-5.21051	2.49387	4.90579	0	6.71333	6.78854	3.56978	0	4.87493	6.25847	4.53974	0	4.16321
ENSMUST00000096029	Psd	0	0.905809	4.19635	3.02735	0	-0.00784373	3.34922	2.01732	0	0.930217	3.34889	3.41078	0	-0.183738	0.512936	0.295181	0	1.91339
ENSMUST00000021412	Psma6	0	0.0261526	0.74096	1.04532	0	-0.063377	0.44668	0.818198	0	0.16608	0.767637	0.6974	0	0.267882	1.04437	1.21368	0	0.10413
ENSMUST00000034369	Psmb10	0	0.299934	1.06778	1.26712	0	0.275875	0.386325	-0.0712055	0	0.227804	0.165206	0.0991327	0	0.0337946	0.98487	0.649359	0	0.590469
ENSMUST00000168244	Psmd11	0	4.35229	5.94663	5.49218	0	-4.66832	1.94635	-4.1367	0	0.134558	0.0419042	0.0419042	0	-0.099598	1.02831	1.10608	0	-0.614266
ENSMUST00000173938	Psmd11	0	0.676376	1.18128	1.54816	0	0.468064	0.749836	0.973654	0	0.226549	0.686026	0.808258	0	0.03994	0.965996	0.946772	0	-0.0511564
ENSMUST00000106750	Psmd12	0	5.76251	5.21681	-1.02894	0	0	5.00491	4.62751	0	-0.149466	-0.0125424	-0.0439424	0	0.920993	1.81191	1.42306	0	0
ENSMUST00000166889	Psmd13	0	0.53995	0.969268	0.709281	0	-2.37215	2.53762	0.369014	0	0.0910261	0.157231	-0.0185925	0	0.767005	0.945137	0.565792	0	-4.78588
ENSMUST00000169294	Psmd2	0	0.353603	-5.67762	-5.99685	0	-0.0425831	0.87714	-0.00284211	0	1.64164	1.4013	2.54186	0	6.09013	1.4693	1.19543	0	0.351388
ENSMUST00000172941	Psme1	0	0	-2.49893	3.28318	0	-0.201678	0.986682	0	0	0.297786	0.756947	-0.263209	0	1.09766	2.53356	2.35987	0	0.129156
ENSMUST00000173544	Psme1	0	0.726996	2.60208	2.26196	0	0.464949	1.65111	0.52936	0	-0.00196714	1.12231	0.799134	0	0.184439	1.77587	1.34315	0	0.358467
ENSMUST00000174791	Psme1	0	-0.203542	-1.47074	1.21986	0	4.55792	1.55376	0.640054	0	0.458707	1.19583	0.923484	0	0.280282	1.88019	1.65802	0	0.844418
ENSMUST00000174148	Psme1	0	0.24067	3.43298	1.96912	0	0.861714	2.87383	0.167712	0	1.27858	1.91798	1.59275	0	0.489347	1.99244	1.54434	0	0.799825
ENSMUST00000161807	Psme2	0	0.16266	1.12384	1.74188	0	0.215028	1.33133	0.814134	0	0.542655	0.854772	1.13473	0	0.17142	0.850409	0.800002	0	0.350328
ENSMUST00000161573	Psme2	0	0.560613	5.53353	6.15248	0	0.444147	2.96634	1.07148	0	0.538822	1.92664	0.854725	0	-0.600711	1.41762	1.12471	0	0.306672
ENSMUST00000162700	Psme2	0	2.88769	5.56177	5.08172	0	0.762855	2.92606	1.70981	0	0.895431	2.05268	1.81717	0	0.2531	1.80828	1.49447	0	0.347774
ENSMUST00000161027	Psme2	0	0	4.17537	2.25606	0	0	5.77079	3.66546	0	-4.39232	-1.13842	-2.6626	0	0.127339	1.46078	0.492154	0	3.72034
ENSMUST00000162496	Psme2	0	1.22952	3.61833	3.68745	0	-0.0899078	1.23348	0.437808	0	1.34888	3.06228	2.44676	0	0.210659	1.58613	1.25862	0	0.430957
ENSMUST00000159845	Psme2	0	0.703996	3.12382	2.15356	0	0.264438	1.55459	2.20066	0	-0.45916	2.43685	1.94702	0	-0.0788974	2.00651	1.73151	0	-0.0684892
ENSMUST00000111378	Psme2	0	-0.29452	3.69358	3.26025	0	-0.366649	1.00874	0.501742	0	4.38654	0.723768	5.07172	0	0.118633	1.07319	0.803846	0	0.216943
ENSMUST00000104958	Psme2b-ps	0	-0.347327	1.04967	0.553102	0	-0.0377556	1.18689	-0.625711	0	-0.201678	2.97681	1.99448	0	-0.619358	1.26758	-0.00869167	0	-0.212213
ENSMUST00000057343	Ptbp1	0	6.9284	3.05611	2.81319	0	1.44713	-0.0255948	2.1826	0	-0.0066929	-0.0159843	0.196917	0	-0.437653	0.748198	0.585689	0	1.30923
ENSMUST00000102852	Ptges	0	0.0689395	4.53115	5.4054	0	-0.24164	2.02534	1.87774	0	5.55197	7.72369	4.99788	0	-0.103648	1.98199	3.76943	0	0.609649
ENSMUST00000056046	Ptges	0	-5.53651	4.23388	3.25011	0	2.02128	1.57631	5.7913	0	2.19616	2.96537	2.67878	0	-2.67878	5.21396	6.39888	0	-0.758348
ENSMUST00000035065	Ptgs2	0	0.156041	6.96667	5.88549	0	0.450297	5.7415	3.89587	0	1.70225	3.84184	3.59052	0	0.608138	5.48233	5.12854	0	3.01728
ENSMUST00000100770	Ptpn11	0	0.383064	0.786241	0.740257	0	0.0929849	0.716625	0.385963	0	-0.120752	-0.0720846	0.179653	0	0.130946	1.01218	0.742026	0	0.0915508
ENSMUST00000122412	Ptpn2	0	0.188242	1.8968	1.80467	0	0.443432	0.872576	0.991304	0	0.237575	0.134556	0.0866325	0	0.127676	1.42955	1.13244	0	-0.107932
ENSMUST00000004377	Ptpn6	0	-0.0323573	0.650886	0.944683	0	0.0452019	0.496371	0.541862	0	0.126152	1.18125	1.08722	0	-0.0473961	1.06853	0.718529	0	0.409642
ENSMUST00000171549	Ptpn6	0	9.16207	10.4543	0	0	-5.0923	-0.289961	-5.15232	0	-0.26403	2.6154	0.291559	0	-4.55942	2.02284	1.33754	0	-4.61561
ENSMUST00000026352	Ptprj	0	0.298996	2.63201	2.47395	0	0.85208	1.49827	2.03271	0	-0.513909	-0.404562	-0.500934	0	-1.12436	-0.214919	0.036381	0	2.46839
ENSMUST00000111493	Ptprj	0	-0.0587736	1.93146	2.31161	0	0.0983555	1.34632	1.48093	0	-0.0496231	-0.207149	-0.375685	0	-0.0496165	-0.396404	-0.258368	0	1.42401
ENSMUST00000060792	Ptrf	0	0.112944	0.60535	0.375319	0	0.587423	0.617718	0.597421	0	-0.914168	-1.79269	-2.48174	0	0.304063	2.55292	2.6133	0	-0.445226
ENSMUST00000020687	Pttg1	0	-0.152616	1.67628	-4.56747	0	0.0561211	1.65272	0.591211	0	0.0665628	1.11747	0.64307	0	-0.374201	1.31933	0.764953	0	0.0319006
ENSMUST00000101340	Pttg1	0	-0.220913	0.623819	0.406426	0	0.143994	7.18459	6.48667	0	0.954516	2.37358	1.56832	0	5.10239	6.57315	3.74418	0	-3.46447
ENSMUST00000029421	Ptx3	0	1.52418	10.6377	9.78061	0	0.129156	7.41662	5.88617	0	0	7.14209	7.18217	0	0	8.4689	8.5658	0	4.87493
ENSMUST00000109525	Pus10	0	4.22766	4.32373	4.86651	0	-7.41116	2.239	-3.39721	0	3.77862	0.122272	3.67395	0	0.135459	1.6419	1.20124	0	4.63922
ENSMUST00000043517	Pvr	0	0.135255	1.09339	0.577106	0	0.0892336	2.13849	1.15969	0	0.846497	0.53109	1.12255	0	0.361641	2.79341	2.4212	0	0.201194
ENSMUST00000159413	Pvr	0	0.482617	0.1152	4.44685	0	0	2.67878	2.96537	0	1.90874	0.851001	2.96537	0	0.254961	4.50987	3.99464	0	0
ENSMUST00000159261	Pvr	0	-0.264202	-0.297604	0.991737	0	-0.68269	1.71317	0.461429	0	1.52469	1.0251	0.929422	0	0.00112351	4.17705	3.35113	0	-1.04741
ENSMUST00000075447	Pvrl2	0	0.528061	1.88023	1.42649	0	1.40315	5.22477	3.72499	0	2.47422	2.96828	3.41308	0	1.16727	4.13591	3.22751	0	-0.0498214
ENSMUST00000108450	Pvrl2	0	0.218261	1.78469	1.44012	0	-1.66283	4.2175	2.41387	0	0.718432	2.4163	1.94443	0	0.895226	4.38664	3.51439	0	-0.226537
ENSMUST00000001836	Pwp1	0	-0.00389096	0.711032	0.219352	0	-0.00141153	1.90687	0.867435	0	0.336609	0.167716	0.910412	0	0.195151	0.782726	0.622451	0	0.17722
ENSMUST00000061070	Pwwp2a	0	3.89395	4.01395	0	0	5.49368	5.60065	4.06721	0	0.181171	0.469453	0.0829075	0	4.27232	5.72439	6.56331	0	1.82499
ENSMUST00000125054	Pxn	0	0.990114	1.50452	1.09874	0	0.292407	-0.216275	-0.114704	0	0.422418	0.791001	0.544331	0	-0.4443	1.8017	1.46378	0	-0.0237528
ENSMUST00000085876	Pydc3	0	4.88824	8.04619	7.42201	0	0.418077	3.6711	2.36475	0	-3.76114	1.53799	0.882519	0	0.107143	2.83364	2.00693	0	-7.22273
ENSMUST00000169857	Pydc3	0	-8.47565	3.18882	3.44197	0	-0.0684254	1.97615	1.75879	0	2.83621	0	0	0	0	0	0	0	4.01395
ENSMUST00000097462	Pydc4	0	1.13564	8.57816	8.06957	0	2.83621	9.98601	8.8363	0	0	3.16993	2.67878	0	0.575121	8.24619	7.01171	0	0
ENSMUST00000150649	Pydc4	0	0.187599	4.05588	3.79066	0	1.33002	5.02867	4.05231	0	-0.482617	3.18284	3.12281	0	0.43854	4.1593	3.29088	0	5.52526
ENSMUST00000169370	Pydc4	0	-3.11008	4.02092	3.92419	0	2.54962	6.90521	1.82051	0	2.19616	-2.19616	3.16139	0	-0.829353	4.38233	3.10719	0	4.67326
ENSMUST00000056071	Pyhin1	0	0.911445	2.85234	2.60784	0	-0.00046327	1.59718	0.840487	0	0.270293	2.06187	1.98684	0	-0.265303	1.3342	0.861884	0	5.12838
ENSMUST00000105251	R3hdm2	0	2.59862	1.87018	-0.12497	0	5.87503	1.03277	7.35494	0	-2.05958	1.55161	2.1698	0	-0.223578	-0.230374	-0.706945	0	-0.201678
ENSMUST00000054212	Rab11fip1	0	-0.0465355	3.53627	3.09026	0	0.0983297	2.2837	1.48765	0	-0.262295	1.39927	1.09606	0	-0.0218482	0.164045	0.224402	0	0.0286157
ENSMUST00000033878	Rab11fip1	0	-0.271154	2.74135	2.38223	0	0.0237929	1.49444	1.12579	0	0.660735	2.32634	1.84716	0	-0.179471	0.438204	0.232045	0	-0.0716274
ENSMUST00000033900	Rab20	0	0.197763	1.62602	1.55092	0	0.31825	3.58462	2.79383	0	-0.150478	0.890478	0.2398	0	-0.16094	0.561668	0.0409166	0	1.29299
ENSMUST00000109110	Rab22a	0	3.14933	4.45308	3.20708	0	0.419785	1.69139	1.38235	0	0.401272	0.0200395	0.333094	0	-0.572049	3.02731	2.93077	0	-0.183342
ENSMUST00000113722	Rab8b	0	-4.16321	-0.0464049	4.24306	0	3.28428	-5.79926	-0.273994	0	-2.99839	2.4884	0.746456	0	0.695496	2.15785	1.9499	0	0.937684
ENSMUST00000119797	Rabgef1	0	-0.114163	1.12411	1.14468	0	0.00661462	1.96026	1.57696	0	-0.113858	0.730022	0.865848	0	-0.0401383	0.775319	0.709733	0	0.329835
ENSMUST00000151766	Rai12	0	-0.394863	5.88354	0.810646	0	3.51671	3.73158	3.55093	0	-0.482617	2.19616	-0.201678	0	-1.72972	-1.72972	-1.72972	0	2.83621
ENSMUST00000108594	Rai12	0	0.0681626	1.246	0.884437	0	-0.317252	0.376153	0.513306	0	0.396039	1.21688	1.23376	0	0.250537	1.25642	1.16309	0	0.0167497
ENSMUST00000028170	Ralgds	0	1.37825	2.98416	2.94196	0	-0.113721	2.55727	1.51905	0	0.287582	1.81034	1.8061	0	0.468115	-0.179141	0.203326	0	2.08365
ENSMUST00000113893	Ralgds	0	0.788875	2.70435	2.5962	0	0.198574	2.86782	2.24276	0	0.637543	1.76271	1.58884	0	0.475088	0.883475	1.48267	0	2.49452
ENSMUST00000137513	Ralgds	0	3.53474	6.47286	6.35833	0	0.781241	4.26864	2.75678	0	5.16153	5.35755	5.80158	0	0.512657	-0.578884	0.516089	0	2.62409
ENSMUST00000124647	Rapgef2	0	0.684847	4.08115	3.92405	0	0.544864	0.813808	0.763802	0	0.704796	0.944234	0.959739	0	1.07577	3.88346	3.6602	0	-0.302886
ENSMUST00000136494	Rapgef6	0	4.22892	-5.66686	-2.0014	0	0.147563	-0.297198	-0.314573	0	0.904084	1.0876	0.871468	0	-0.346678	1.10369	0.667159	0	0.609419
ENSMUST00000140972	Rasa4	0	0.0662216	1.87312	1.25534	0	0.0653249	4.16417	3.06615	0	-2.39784	-1.54583	0.677037	0	-0.421366	0.767178	0.0351341	0	0
ENSMUST00000125048	Rasa4	0	0.0284226	2.32173	1.77564	0	-1.04156	3.65254	1.63877	0	-0.466443	2.95972	2.95972	0	-0.278393	0.999031	0.0223999	0	0.747382
ENSMUST00000130598	Rasa4	0	3.20575	5.62204	5.54314	0	1.72972	6.00614	4.39232	0	-1.72972	2.6626	0	0	-0.201611	1.08956	0.475137	0	0
ENSMUST00000100570	Rasa4	0	-4.53974	6.11576	1.35929	0	1.72972	-1.72972	1.52418	0	0	4.06721	0	0	0.316636	1.26844	-0.119921	0	-1.26327
ENSMUST00000042135	Rasa4	0	0.0132011	0.592061	0.37799	0	-0.466553	2.3776	1.4607	0	-0.172048	-0.43172	1.00657	0	-0.242452	-0.124035	-0.304108	0	6.9004
ENSMUST00000168092	Rasgef1b	0	-0.317925	2.27999	0.750649	0	-0.41817	3.64536	0.974101	0	0.110344	1.57294	0.864298	0	0.177596	2.10638	0.792188	0	-1.26511
ENSMUST00000031276	Rasgef1b	0	-0.331088	1.85676	0.00221134	0	-0.247564	2.61811	0.526552	0	-0.816017	2.66438	1.45459	0	-0.445326	1.963	0.349614	0	4.14039
ENSMUST00000035716	Rasgrp2	0	0	1.72972	1.72972	0	-0.751074	-10.7462	-5.55707	0	-2.19616	2.39504	-2.19616	0	-5.59953	-5.59953	-5.59953	0	10.3622
ENSMUST00000035842	Rassf4	0	0.168828	3.51235	2.50971	0	-0.0816744	1.65498	0.740919	0	-0.780731	3.3433	2.45607	0	-0.117477	0.387855	-0.0111778	0	1.28278
ENSMUST00000169877	Rassf4	0	0	5.21051	5.09058	0	0	0	0	0	0.653834	2.55306	2.68452	0	-1.80411	4.36774	2.49932	0	0
ENSMUST00000027688	Rassf5	0	-3.55344	-7.26236	1.12986	0	0	4.16321	1.72972	0	-0.845302	0.921609	-0.111348	0	-2.07337	3.91504	-1.87027	0	3.39721
ENSMUST00000109604	Rbm12	0	2.64946	2.25154	2.21327	0	4.42383	5.58164	0	0	-3.49035	-0.799151	1.78138	0	5.30873	5.34892	5.18371	0	-0.00432716
ENSMUST00000094756	Rbm47	0	2.85591	-5.64989	-0.460743	0	0.558237	-4.97244	0.735683	0	3.9477	0.692827	-2.4771	0	0	2.4771	0	0	4.5037
ENSMUST00000164147	Rbms1	0	1.17478	2.56248	2.74228	0	-3.56978	9.42563	2.45191	0	0.314349	0.0879058	-0.230071	0	-0.704188	0.647514	0.552658	0	0
ENSMUST00000114730	Rbmx	0	-0.476206	-6.55052	-8.39544	0	0	5.82665	5.75365	0	-0.0148065	-0.482338	-0.386087	0	1.05056	2.23471	1.41405	0	5.1582
ENSMUST00000087360	Rbpj	0	0	0	0	0	0.706685	2.02337	-4.53974	0	0	3.03695	-1.72972	0	0	0	0	0	0.862187
ENSMUST00000037618	Rbpj	0	1.6438	2.76326	2.0093	0	0.162027	0.50603	0.153042	0	0.668794	2.47358	1.69703	0	-1.27545	-0.972306	-1.27553	0	0.630446
ENSMUST00000023672	Rcan1	0	0.791797	-0.0609603	0.159888	0	0.244095	2.93814	3.91112	0	1.24639	0.863894	2.2031	0	1.43296	0.305145	1.46328	0	3.78812
ENSMUST00000097474	Rcsd1	0	4.32373	5.21575	0	0	0.344919	-0.380472	-0.513156	0	3.89911	4.73182	4.69487	0	-0.0509608	1.77369	1.10785	0	-0.305233
ENSMUST00000102864	Rel	0	-0.0383753	1.83835	1.25441	0	0.0469514	1.7424	1.19279	0	0.0365462	0.910653	0.710351	0	-0.544319	-0.33644	-0.58502	0	0.367192
ENSMUST00000094762	Relb	0	0.0482475	2.03987	2.02668	0	0.136723	2.11721	1.87923	0	0.779853	2.77626	2.68474	0	-0.0394437	-0.2119	-0.18823	0	2.25887
ENSMUST00000049912	Relb	0	-0.682885	1.31401	0.789307	0	0	8.45022	4.76666	0	-2.83621	-2.83621	-2.83621	0	10.6167	0	12.0618	0	1.41171
ENSMUST00000137615	Relb	0	-0.486101	1.88201	1.89816	0	0.683936	2.4611	2.2005	0	0.501007	2.49874	2.45344	0	-0.31417	-0.297291	-0.624158	0	2.49665
ENSMUST00000118229	Repin1	0	-0.137898	0.210305	-0.912879	0	0.448011	5.83348	4.45584	0	-0.700746	-0.546605	-1.39562	0	0.774963	1.58035	1.60027	0	0.697462
ENSMUST00000009420	Repin1	0	1.41988	1.06786	-3.79449	0	-0.420711	-0.142152	0.193318	0	0.686787	0.666792	1.35055	0	0.124359	1.63416	1.43221	0	-0.196854
ENSMUST00000020001	Reps1	0	0	5.86587	5.78989	0	4.93903	5.29483	9.75028	0	-5.34456	-0.05916	-0.49521	0	10.5445	5.36183	0	0	5.68616
ENSMUST00000139878	Rgag4	0	0.336353	0.24067	0.0681022	0	0	3.07487	0	0	-2.4771	0.954713	-4.20681	0	0.42815	2.82808	1.48234	0	0
ENSMUST00000167812	Rgs1	0	-0.36846	-0.834928	-1.63478	0	-3.32226	2.40252	0.556502	0	-0.16724	0.603522	0.13671	0	0.0789995	1.66352	0.93201	0	0.998894
ENSMUST00000172388	Rgs1	0	0.253962	0.586798	-1.19114	0	-3.79041	0.703577	1.35729	0	0.091161	0.00905224	0.419983	0	0.183313	1.22349	1.07526	0	3.57432
ENSMUST00000027604	Rgs1	0	-0.540385	-1.03599	-2.07519	0	-4.04768	3.82272	-0.605077	0	0.0506251	0.0853219	-0.0753155	0	0.161704	1.01423	0.583607	0	1.22482
ENSMUST00000103029	Rhbdf2	0	0.270882	1.73713	1.85664	0	0.211396	0.637597	1.05258	0	0.548721	0.022189	0.80195	0	0.226788	1.09285	1.23642	0	0.0218374
ENSMUST00000002303	Rhoc	0	-0.0401205	0.166872	-0.171013	0	0.1967	1.74081	1.17407	0	-0.10012	0.604032	0.0526706	0	0.265076	2.0305	2.09855	0	0.0241533
ENSMUST00000031401	Rhof	0	-3.19147	2.69163	2.1729	0	-0.219831	0.0970978	-0.0550443	0	-0.153202	0.647866	0.130182	0	0.0402062	1.79659	1.49185	0	0.159389
ENSMUST00000069794	Rif1	0	-0.564742	0.754113	0.721238	0	4.81061	2.8333	-1.9401	0	-0.0128619	-0.417328	2.68241	0	5.99399	6.2401	0.0145683	0	4.91081
ENSMUST00000031347	Rilpl2	0	-0.425931	-0.722791	-0.795163	0	-0.3395	2.31966	1.79737	0	-0.130771	2.01063	1.74485	0	-0.0927064	1.64134	1.89839	0	0.775307
ENSMUST00000106283	Rims3	0	-0.673064	5.17489	4.63329	0	3.30337	-0.590585	-0.268251	0	3.82553	5.11501	3.92587	0	5.6117	0	4.99788	0	5.01188
ENSMUST00000037035	Ripk2	0	-0.202196	2.04884	1.33805	0	-0.298869	1.53767	0.266293	0	0.193687	1.0839	1.22846	0	-0.0670654	1.33411	1.00508	0	0.141884
ENSMUST00000170586	Ripk2	0	0.351305	2.46036	1.80653	0	0.66361	1.81135	0.374718	0	-0.504794	0.87405	1.44579	0	-0.208366	1.43858	0.736041	0	-0.222689
ENSMUST00000003451	Rnd1	0	0.443494	4.43973	5.28577	0	0.281991	0.815881	2.95316	0	3.07487	7.03609	8.54178	0	0.550127	0.561541	3.11268	0	0.193831
ENSMUST00000139853	Rnf10	0	-0.651167	2.64472	5.4571	0	-0.841689	-0.183061	-3.91656	0	7.3228	2.19616	3.2539	0	2.04252	5.77066	0.755061	0	-0.640054
ENSMUST00000078050	Rnf114	0	-0.0119219	1.44415	1.4584	0	0.129289	1.0315	0.707489	0	0.0514898	0.523409	0.331097	0	-0.087908	0.9009	0.739352	0	0.148731
ENSMUST00000127939	Rnf114	0	0.260912	1.0208	0.860841	0	0.461722	1.18447	0.764688	0	-0.0879381	0.543013	0.233059	0	0.333629	1.30509	0.876047	0	0.105058
ENSMUST00000068891	Rnf144b	0	0	2.01066	2.01066	0	0	1.72972	3.32911	0	0	0	0	0	-6.45278	2.70679	2.46989	0	0.996829
ENSMUST00000097874	Rnf19b	0	0.443748	0.920591	0.487667	0	0.208562	1.15837	1.21562	0	-0.0573207	0.495288	0.264604	0	0.269987	0.551068	0.478282	0	0.777713
ENSMUST00000168461	Rnf19b	0	0.318812	0.673093	1.16752	0	0.208668	0.837661	1.3351	0	-0.0464708	0.374133	-0.15371	0	-0.351377	0.59555	0.675589	0	0.905603
ENSMUST00000152565	Rnf19b	0	-3.60662	-3.45829	-3.83003	0	0	5.42314	0	0	-0.213036	-1.16827	2.74073	0	0.106252	1.67444	0.940705	0	3.2539
ENSMUST00000131035	Rnf213	0	0.63336	3.59671	3.50027	0	0.318128	2.80324	1.80969	0	0.0475826	2.04309	0.651612	0	-0.31575	3.41625	2.26865	0	0.820842
ENSMUST00000093902	Rnf213	0	0.596566	3.67834	3.48837	0	0.144978	3.10572	1.86898	0	0.214207	2.17739	0.927858	0	0.0663548	3.63955	2.73622	0	1.15288
ENSMUST00000169768	Rnf213	0	0.298636	2.9122	3.02969	0	-0.693074	4.50882	-2.86305	0	3.96051	0.470973	4.43383	0	0.282142	3.70452	2.89983	0	2.67878
ENSMUST00000172235	Rnf213	0	0.476464	2.1277	5.32369	0	-0.152178	3.26686	1.82087	0	-0.424702	1.26693	3.89484	0	-0.422402	6.83046	1.16733	0	1.18429
ENSMUST00000161187	Rnf214	0	5.0873	6.06843	5.67994	0	4.14127	5.63558	5.16616	0	0.16609	1.04426	0.983763	0	0.732201	2.01728	1.04871	0	4.79054
ENSMUST00000019443	Rnf31	0	0.0977726	1.44759	1.29417	0	0.239916	0.717261	0.533388	0	0.123326	0.200133	-0.147389	0	-0.143354	1.00465	0.743498	0	0.210629
ENSMUST00000137296	Rnf31	0	-0.202816	1.90485	0.662304	0	0.102141	1.03638	0.215923	0	0.494521	1.00955	0.520113	0	0.213464	2.13591	1.97769	0	0.426183
ENSMUST00000140178	Rnf31	0	0.481659	0.871656	0.855658	0	0.474255	0.971437	0.408597	0	0.62939	6.86623	4.25906	0	1.50258	1.68803	1.63508	0	0.311946
ENSMUST00000170175	Rnf31	0	0	5.88958	6.04417	0	0	5.38285	4.83178	0	0.233975	-4.01395	-0.394751	0	5.18123	1.44955	4.832	0	0
ENSMUST00000029942	Rngtt	0	4.87493	5.03908	10.0952	0	0.231971	1.35587	0.959685	0	-4.85079	0.161553	-1.09975	0	0.0151258	-0.373265	-0.165302	0	5.24923
ENSMUST00000136419	Rpap1	0	0	5.39109	0	0	0.120252	-1.31744	-4.39232	0	0.303252	0.610216	-4.35884	0	1.37223	6.76733	1.19662	0	4.62598
ENSMUST00000112500	Rps6ka3	0	2.04453	3.57176	3.65709	0	6.07846	6.41795	7.51995	0	0.749083	0.031097	1.02565	0	0.177443	6.3904	1.29963	0	4.79529
ENSMUST00000034351	Rrad	0	0.0297623	1.26706	1.64835	0	-0.132704	2.97006	2.14311	0	-0.125392	1.94525	1.21569	0	0.24595	-1.03154	0.19568	0	5.48128
ENSMUST00000171759	Rrp1	0	0.334093	1.00872	-0.588814	0	4.9147	6.05753	0.120625	0	-0.0674969	-4.14876	0.68493	0	0.551494	-6.09059	0.561465	0	0.740531
ENSMUST00000047721	Rrp9	0	-0.009577	0.78711	0.308121	0	0.0758838	0.662384	0.429181	0	0.591765	0.0918792	1.04112	0	0.0815201	1.01203	1.04869	0	0.0999097
ENSMUST00000072079	Rrs1	0	0.0317211	1.19648	0.565154	0	0.115453	0.595504	0.413247	0	0.407178	0.0556057	0.540398	0	0.305555	0.939253	0.795427	0	0.116479
ENSMUST00000020970	Rsad2	0	-0.152881	6.3632	5.87195	0	-0.0817583	7.7039	4.66084	0	-0.597391	5.33348	4.06661	0	-0.348853	6.02881	4.877	0	3.0305
ENSMUST00000166174	Rsad2	0	0	10.3734	6.50079	0	0	6.60236	0	0	0	3.32911	0	0	2.19616	10.6537	3.2539	0	0
ENSMUST00000162036	Rsrc1	0	4.32373	10.3002	9.40589	0	0.0447697	1.03249	1.24061	0	0.0351375	4.75224	-4.61561	0	-3.74553	1.25859	1.3401	0	9.71433
ENSMUST00000078505	Rtn1	0	-0.011527	1.41997	1.4687	0	-1.80295	-0.427494	-0.539679	0	-1.72972	-1.72972	1.72972	0	-0.395596	1.19675	0.969074	0	2.4771
ENSMUST00000038423	Rtp4	0	0.250789	2.68781	2.16622	0	2.07136	6.78168	5.37228	0	-2.22525	5.61894	3.93738	0	1.09751	6.74262	5.93368	0	3.96742
ENSMUST00000175692	Rwdd4a	0	-0.367185	0.849508	0.598739	0	0.158124	0.719283	0.981065	0	0.566949	0.573457	0.977934	0	0.0568884	1.79614	1.892	0	0.294485
ENSMUST00000006956	Saa3	0	0.233912	2.80547	3.3316	0	0.0995241	9.61982	11.4833	0	0.291284	4.98708	8.69555	0	4.75236	10.3008	13.9459	0	7.64387
ENSMUST00000120087	Samd9l	0	0.298029	3.19503	3.07204	0	0.0292802	1.74425	1.07173	0	-0.229588	0.894045	-0.248108	0	-0.177473	3.03712	2.2871	0	0.612207
ENSMUST00000160213	Samhd1	0	1.64508	1.79784	1.12649	0	4.13863	7.19924	5.63887	0	-0.788828	-3.87371	0.496649	0	0.458502	2.28859	1.26381	0	-0.0971766
ENSMUST00000129739	Samhd1	0	0.432557	1.79605	1.50267	0	-0.110818	-0.915201	-1.83591	0	-0.675058	1.39777	0.202793	0	-0.396263	0.694639	0.560869	0	-0.163601
ENSMUST00000123932	Samhd1	0	0.434124	1.8094	1.51795	0	-0.108918	-0.914176	-1.83947	0	-0.675058	1.39936	0.202793	0	-0.394841	0.697969	0.564015	0	-0.163495
ENSMUST00000109549	Samhd1	0	0.827691	3.13334	2.83094	0	0.0425965	0.0681603	-0.840585	0	0.138338	0.688688	-0.0486563	0	0.00115152	1.17088	0.727822	0	0.0718959
ENSMUST00000114239	Samsn1	0	-0.205853	2.10056	2.84089	0	0.406801	1.37917	1.7319	0	-0.00688817	0.807271	0.530269	0	0.859859	1.82431	1.34208	0	0.422
[truncated: 459 more rows]

## Sheet: DN Any 3
Supplementary Table 3 - Page 6 - LPS-treated, Down-regulated, any 3 cell types
[truncated: 1,397 more rows]

## Sheet: UP Any 2
Supplementary Table 3 - Page 7 - LPS-treated, Up-regulated, any 2 cell types
[truncated: 2,973 more rows]

[truncated: 11 more sheets: DN Any 2, UP mac only, DN mac only, UP neu only, DN neu only, UP mst only, DN mst only, UP sdc only, DN sdc only, UP eos only, DN eos only]
