# Supplementary material for: Genomic analysis of LPS-stimulated myeloid cells identifies a common pro-inflammatory response but divergent IL-10 anti-inflammatory responses
Source: Sci Rep. 2015 Mar 13;5:9100. doi: 10.1038/srep09100 (PMC4650320; doi:10.1038/srep09100)
Supplement: Supplementary Information — Supplementary Dataset 5 [file srep09100-s6.xls]

## Sheet: UP All 4
Supplementary Table 5 - Page 1 - IL-10-treated, up-regulated, all 4 cell types
Values are log2(fold-change from respective un-treated cell type)
		PEC Macrophages				Neutrophils				Mast cells				splenic DCs				Eosinophils
Ensembl Transcript ID	Gene Symbol	-IL10 -LPS	+IL10 -LPS	-IL10 +LPS	+IL10 +LPS	-IL10 -LPS	+IL10 -LPS	-IL10 +LPS	+IL10 +LPS	-IL10 -LPS	+IL10 -LPS	-IL10 +LPS	+IL10 +LPS	-IL10 -LPS	+IL10 -LPS	-IL10 +LPS	+IL10 +LPS	-IL10 -LPS	-IL10 +LPS
ENSMUST00000106386	Sphk1	0	0.65884	-4.826	-3.7912	0	0.692827	2.40617	8.37871	0	7.75974	2.19616	6.98429	0	2.4771	2.67878	8.15405	0	0
ENSMUST00000026411	Mmp19	0	0.667675	-2.01895	-1.20772	0	1.04745	0.0422155	2.53276	0	0.78664	-1.19804	0.287821	0	0.660299	-1.76931	-0.565541	0	-0.0664734
ENSMUST00000134379	Eri3	0	0.668448	-9.08674	0.313623	0	3.07487	5.44247	2.67878	0	2.3536	0.491149	0.157437	0	1.72972	2.4771	0	0	-1.03672
ENSMUST00000108152	Slfn8	0	0.689014	3.07151	2.36303	0	0.722361	4.2322	3.16312	0	1.59342	1.95649	1.67905	0	8.60677	12.3195	11.2196	0	1.03016
ENSMUST00000108158	Slfn5	0	0.692891	2.88829	2.4086	0	1.62937	8.12259	6.80201	0	1.06725	-0.590887	-1.64863	0	1.46581	4.96168	3.87168	0	1.34516
ENSMUST00000108349	Sirpb1c	0	0.81876	-1.23917	0.250403	0	0.68531	-4.30269	-1.52112	0	3.49675	-0.544329	0.337242	0	1.24721	-5.83137	1.16515	0	-4.38929
ENSMUST00000028881	Il1b	0	0.838882	8.92662	7.89062	0	2.68351	6.0305	6.84901	0	0.794746	5.68569	4.77805	0	1.37316	0.551185	1.57359	0	6.76529
ENSMUST00000023807	Igfbp6	0	0.869916	0.844389	1.16957	0	2.87797	-1.0251	4.65891	0	2.73751	-0.206027	3.51431	0	5.9346	-0.466443	4.94339	0	-0.280939
ENSMUST00000110012	Jak3	0	0.920831	0.00549122	0.486817	0	2.06222	0.846767	2.49921	0	2.23485	0.976779	2.57531	0	1.18368	0.275624	1.35608	0	-0.0761667
ENSMUST00000154055	Lass2	0	0.930365	-0.0635173	-4.44437	0	0.694643	-2.62977	-0.844659	0	1.59763	1.32226	1.57585	0	1.48104	1.18604	0.588089	0	-3.16993
ENSMUST00000022722	Irg1	0	0.946944	6.7638	5.75417	0	1.30276	7.54843	7.02234	0	0.930561	7.16781	6.86176	0	1.03542	8.79424	9.76092	0	5.79127
ENSMUST00000027489	Gpr35	0	0.952276	-2.55208	1.00657	0	1.35208	0.368328	3.35501	0	0.808892	-3.95359	-0.836436	0	1.46408	-2.80922	0.0377845	0	0.730635
ENSMUST00000027243	Il1r2	0	0.952502	0.333712	1.05774	0	0.78546	-2.64957	-1.20745	0	2.01922	0.346786	0.159181	0	0.689778	0.37416	-0.217358	0	-0.385787
ENSMUST00000168095	Zfp426	0	1.20068	-9.36254	-4.45485	0	4.42431	0	4.53974	0	2.4786	3.21009	-0.813699	0	8.25279	8.29925	4.8915	0	-4.85798
ENSMUST00000092316	Sbno2	0	1.22826	0.363929	1.55761	0	1.00806	-0.388243	1.47302	0	2.13921	0.171018	2.3983	0	0.978712	-0.741359	1.72392	0	0.0912586
ENSMUST00000167545	Sema6b	0	1.36766	-1.54565	0.299852	0	1.68991	-0.282111	1.73884	0	2.3147	-2.05785	1.51086	0	6.44252	-3.82553	0.566792	0	-0.0384871
ENSMUST00000114985	Tcf4	0	1.43369	0.753853	0.738671	0	1.27767	2.16989	0.509133	0	7.7514	3.66546	3.82553	0	4.52425	4.90703	6.4141	0	-3.95644
ENSMUST00000087600	Gda	0	1.46029	0.319194	0.957277	0	0.637502	-1.80744	-0.245732	0	2.20714	-0.615782	2.00651	0	0.983534	-1.57536	-0.369955	0	-0.198795
ENSMUST00000029018	Zbp1	0	1.49993	3.43306	3.6517	0	0.941445	2.72507	1.91437	0	2.47422	4.67816	4.39232	0	1.49128	4.96965	4.3792	0	0.439467
ENSMUST00000000574	Adora3	0	1.55607	-4.82759	2.8014	0	0.788482	-0.604197	1.30073	0	0.901941	0.747846	1.29078	0	0.65514	-0.167654	0.617162	0	-0.0786392
ENSMUST00000117641	Rab3il1	0	1.55803	-11.1397	-1.33562	0	1.39462	-0.651356	-0.626216	0	4.77688	-0.396098	-0.109505	0	2.06984	-7.81827	-5.34117	0	2.96537
ENSMUST00000023806	Soat2	0	1.75829	1.19629	2.76239	0	2.40597	0.231223	3.7416	0	0.948974	-0.685913	0.447927	0	0.903765	-0.2077	0.320715	0	-0.174524
ENSMUST00000027012	Casp4	0	1.82425	2.74895	3.24868	0	0.72856	2.66771	2.9799	0	0.899616	2.05666	2.20071	0	1.53643	2.61238	3.23584	0	1.96722
ENSMUST00000067778	Gcnt2	0	1.85637	-1.56419	0.605767	0	1.27795	-0.42111	1.74402	0	0.690489	-1.1468	-0.445136	0	1.11187	-0.496465	-0.156254	0	-0.412232
ENSMUST00000098679	Pou2f2	0	2.17804	3.10657	4.07064	0	1.24439	2.79759	2.26853	0	4.87493	10.3649	9.71025	0	1.41339	2.88994	3.3643	0	9.84697
ENSMUST00000029188	Wisp2	0	2.19616	2.96537	2.4771	0	1.72972	0	0	0	4.17086	-1.72171	4.03352	0	1.44878	3.17849	3.68822	0	-1.72972
ENSMUST00000090127	Gbp5	0	2.21482	8.12889	8.16186	0	1.81904	5.01477	4.08083	0	2.14635	8.05573	7.5562	0	0.619686	2.24002	2.18633	0	7.28496
ENSMUST00000116629	Arid5a	0	2.53824	-2.50606	-2.92621	0	0.639568	-0.303692	1.0855	0	2.56946	0.880229	2.92939	0	0.593308	0.227195	1.48696	0	-0.275959
ENSMUST00000022718	Ednrb	0	2.55807	-0.337474	1.20554	0	1.26429	1.1664	0.802662	0	3.51413	2.51809	-1.23183	0	10.3062	9.57713	5.19991	0	0.286593
ENSMUST00000161047	BC055004	0	2.56148	-5.26164	1.03242	0	1.83534	-1.48305	-0.325384	0	3.48767	-4.48433	-0.321119	0	2.63609	-7.57565	-7.57565	0	-0.160598
ENSMUST00000089449	Mgll	0	2.76551	1.72972	6.49537	0	0.915507	-0.240567	-6.34794	0	3.74992	0	3.32911	0	3.39721	6.29564	3.66546	0	0.532762
ENSMUST00000004829	Cd244	0	3.18042	-0.529999	0.819128	0	1.02676	-0.786045	0.886893	0	0.788849	0.26548	0.334085	0	0.706482	-2.00452	-0.253788	0	-0.063611
ENSMUST00000135534	Ubr4	0	3.32911	0	0	0	1.28788	5.49586	4.74693	0	3.16993	2.96537	3.54243	0	2.46839	3.0817	2.82113	0	0.00239297
ENSMUST00000054002	Socs3	0	3.42249	4.87228	5.40338	0	1.11485	1.38444	2.69191	0	2.96323	-0.656306	3.26221	0	3.21893	3.51255	5.15821	0	-0.0547828
ENSMUST00000113977	Suv420h1	0	3.45943	4.35884	0	0	3.16993	0	4.99078	0	4.04107	0	0	0	2.71585	2.27522	8.40813	0	0
ENSMUST00000120537	Bcl3	0	4.61888	5.85734	0	0	1.51917	1.82493	2.49383	0	9.16241	2.06991	9.6907	0	0.82404	1.47938	2.22958	0	2.41339
ENSMUST00000121337	Serpina3f	0	4.8915	11.7214	11.8436	0	0.911068	2.48113	1.40014	0	4.37523	6.48643	6.35041	0	3.74992	10.8781	10.4304	0	4.84299
ENSMUST00000167722	Abcf2	0	5.15669	5.58292	5.4287	0	6.00088	7.66803	7.77332	0	0.944441	0.535896	-4.22155	0	5.35325	0	6.23087	0	0.965053
ENSMUST00000041142	Muc1	0	5.34536	4.01395	5.32876	0	3.58356	-3.75537	5.25293	0	3.37243	-1.21893	3.14447	0	1.75029	2.41626	5.0717	0	0.0810584
ENSMUST00000128411	Tgtp2	0	5.35755	11.9141	13.9938	0	3.36017	4.46467	3.20567	0	2.81417	2.67833	1.60158	0	2.4771	4.69508	4.9542	0	6.34423
ENSMUST00000134473	Zfp664	0	5.76349	0	0	0	3.2539	0	0	0	5.42314	5.23125	9.14831	0	7.31117	10.6311	9.42938	0	0
ENSMUST00000119953	Rsl1d1	0	5.76492	0.742096	-3.04662	0	4.93671	4.27157	-0.318511	0	5.01225	-0.173861	-0.45681	0	4.4404	-4.48433	5.6351	0	0.529885
ENSMUST00000093467	Atp13a1	0	5.80869	1.30307	0.696062	0	1.1821	1.34554	1.68669	0	4.9373	-0.766847	5.04371	0	5.26627	-0.645579	5.83781	0	-0.0245983
ENSMUST00000106040	Ifitm1	0	5.99172	0.159181	6.93231	0	0.762653	-1.08896	0.911835	0	1.493	0.531042	2.0763	0	4.14881	-1.20642	3.24094	0	-0.11167
ENSMUST00000138856	Il15ra	0	7.80267	10.8501	10.7416	0	2.4771	3.07487	0.431839	0	1.72972	2.42254	3.86055	0	1.46492	3.55924	3.22583	0	-0.201678
ENSMUST00000164370	Parg	0	8.8862	9.29481	3.89691	0	4.35131	4.26103	3.02613	0	1.07489	-1.04827	1.11253	0	12.0579	12.027	9.16809	0	-1.98716
ENSMUST00000107713	Invs	0	9.1142	10.1474	4.90769	0	0.758853	5.32923	0.658271	0	0.958213	0.498109	5.86589	0	9.81458	4.81377	9.93455	0	5.45861
ENSMUST00000167535	Myd88	0	10.4342	11.1675	11.6346	0	0.616386	1.93693	1.70452	0	0.71877	0.622752	0.682645	0	1.66795	1.53726	1.79868	0	0.683868
ENSMUST00000106913	Trim21	0	10.5943	12.8359	12.8616	0	5.46402	7.64291	5.9394	0	0.798646	0.924119	0.39617	0	3.76817	5.5331	4.86383	0	1.19483
ENSMUST00000112870	Vav1	0	10.6108	0	5.30873	0	3.94503	5.3611	6.08968	0	1.67581	-4.05532	2.58942	0	1.46677	2.97252	2.86647	0	1.55497

## Sheet: DN All 4
Supplementary Table 5 - Page 2 - IL-10-treated, down-regulated, all 4 cell types
Values are log2(fold-change from respective un-treated cell type)
		PEC Macrophages				Neutrophils				Mast cells				splenic DCs				Eosinophils
Ensembl Transcript ID	Gene Symbol	-IL10 -LPS	+IL10 -LPS	-IL10 +LPS	+IL10 +LPS	-IL10 -LPS	+IL10 -LPS	-IL10 +LPS	+IL10 +LPS	-IL10 -LPS	+IL10 -LPS	-IL10 +LPS	+IL10 +LPS	-IL10 -LPS	+IL10 -LPS	-IL10 +LPS	+IL10 +LPS	-IL10 -LPS	-IL10 +LPS
ENSMUST00000170840	Parg	0	-9.76016	-9.29372	-3.85507	0	-2.29129	-1.50457	3.61182	0	-5.81308	5.11438	-2.84771	0	-8.71257	-11.7874	-5.64633	0	6.16446
ENSMUST00000176251	Eps15	0	-5.27506	0.109546	-0.285664	0	-4.0623	-3.93279	0.689542	0	-3.00018	-3.23596	-2.98321	0	-4.42431	7.08661	1.41565	0	-0.159771
ENSMUST00000026865	Phf17	0	-4.84919	-0.580962	-3.13601	0	-1.45118	-6.08713	-0.647342	0	-1.25364	4.69675	6.01365	0	-3.95714	-3.20232	-6.82295	0	-3.47428
ENSMUST00000070135	Pqlc1	0	-3.96495	-4.4884	-9.89569	0	-0.782738	-6.13234	-6.77783	0	-3.34377	-3.59443	-7.84236	0	-1.77066	-2.36777	-6.75157	0	-0.622162
ENSMUST00000102552	Hmgn2	0	-3.40822	0.57404	0.583139	0	-1.17525	-3.88075	-1.17498	0	-1.72972	0.466443	0.466443	0	-0.747382	0.201678	-2.4771	0	1.40889
ENSMUST00000034232	Ccl17	0	-3.39721	1.89762	0.412771	0	-0.680666	2.36494	0.504134	0	-1.29038	0.725925	-0.234581	0	-0.970535	5.45957	3.00052	0	-0.241728
ENSMUST00000150557	Tor3a	0	-3.09522	2.82812	2.59317	0	-3.63846	3.69468	1.92692	0	-0.747382	5.04418	-0.0435992	0	-3.32911	6.93608	3.45943	0	3.39721
ENSMUST00000164942	Scand1	0	-2.83621	2.7963	8.36072	0	-1.46955	0.323455	-3.57002	0	-2.65488	-1.33501	-5.49109	0	-1.2475	-4.45495	1.1715	0	-0.546844
ENSMUST00000145401	Il9r	0	-2.4771	3.99498	0.692827	0	-1.18177	1.38588	0.833557	0	-1.64186	-0.894953	-4.02193	0	-0.670321	-1.92442	-2.23623	0	-2.19616
ENSMUST00000037285	Git1	0	-1.55115	-6.19827	-0.181363	0	-3.34045	-4.00618	-7.86673	0	-0.720541	-0.710081	0.194893	0	-2.26073	1.08504	0.314365	0	4.76666
ENSMUST00000046893	Gpr162	0	-1.22134	-3.16027	-3.94326	0	-1.05774	-3.2539	-3.2539	0	-0.86846	2.21615	0.815024	0	-0.597435	-0.998585	-1.69905	0	2.67878
ENSMUST00000022986	Fbxo32	0	-1.02013	-5.53075	-5.10204	0	-0.688316	-1.81657	-2.79154	0	-1.25685	-1.41551	-2.13947	0	-0.749706	-2.06413	-2.2153	0	-0.490881
ENSMUST00000169332	Fam55d	0	-0.766367	-1.00632	-3.13312	0	-1.00225	-2.59501	-3.41835	0	-1.95247	-0.240612	-2.00606	0	-0.873933	-2.67514	-3.40403	0	-1.07344
ENSMUST00000064493	D930048N14Rik	0	-0.622936	-10.3106	-10.3106	0	-5.11499	-5.81444	-5.24243	0	-0.91041	-1.11978	-2.52238	0	-1.19182	-9.58977	-9.58977	0	-0.648406
ENSMUST00000022691	Hr	0	-0.586695	-0.803644	-1.67636	0	-0.829079	-10.1139	-3.69011	0	-2.83621	-0.640054	-2.83621	0	-0.891992	-4.07146	-4.31898	0	2.96537

## Sheet: UP Any 3
Supplementary Table 5 - Page 3 - IL-10-treated, up-regulated, any 3 cell types
Values are log2(fold-change from respective un-treated cell type)
		PEC Macrophages				Neutrophils				Mast cells				splenic DCs				Eosinophils
Ensembl Transcript ID	Gene Symbol	-IL10 -LPS	+IL10 -LPS	-IL10 +LPS	+IL10 +LPS	-IL10 -LPS	+IL10 -LPS	-IL10 +LPS	+IL10 +LPS	-IL10 -LPS	+IL10 -LPS	-IL10 +LPS	+IL10 +LPS	-IL10 -LPS	+IL10 -LPS	-IL10 +LPS	+IL10 +LPS	-IL10 -LPS	-IL10 +LPS
ENSMUST00000050472	Uspl1	0	-6.07651	-7.90933	-5.71317	0	5.55612	-0.771009	4.79185	0	4.8915	10.5891	5.06529	0	0.883208	1.13401	-2.36057	0	-1.31134
ENSMUST00000064953	Ppt2	0	-5.91319	-4.85677	-10.272	0	4.62312	0.53036	5.34681	0	4.02787	3.45297	-1.03095	0	4.72664	0	0	0	-8.82695
ENSMUST00000107396	Atp8b2	0	-5.64702	1.98577	2.0017	0	0.737074	0.842552	0.936084	0	0.601983	0.453158	0.352586	0	7.58655	7.47517	6.48653	0	-0.0869883
ENSMUST00000144458	Usp10	0	-5.28984	-5.30569	-10.713	0	0.779156	1.95974	0.265204	0	1.92213	5.26341	0.38078	0	1.03345	1.67985	1.30397	0	0.341655
ENSMUST00000171215	Zfp106	0	-4.72664	6.87653	6.9785	0	6.53588	5.40336	6.58751	0	1.56376	-1.80742	2.36647	0	2.4771	0	2.96537	0	-1.56915
ENSMUST00000165038	Pkib	0	-4.4783	-1.61314	0.228732	0	0.891272	0.798545	1.07976	0	2.03398	2.62372	1.05025	0	0.936242	-0.0971141	-0.283081	0	-0.886037
ENSMUST00000045870	2310014L17Rik	0	-4.47814	5.34334	4.94352	0	1.73559	2.73218	2.62725	0	1.63212	0.531522	1.40043	0	0.645707	3.96308	3.66669	0	-0.155428
ENSMUST00000109795	Plagl2	0	-4.32373	0.754312	5.78681	0	7.03342	8.02366	10.1269	0	3.00513	3.56691	5.40418	0	4.35884	9.60304	10.028	0	0.727428
ENSMUST00000105342	Tcf3	0	-4.01814	-4.59777	-3.02913	0	1.12756	-2.68011	-1.34427	0	3.56955	5.30148	3.43381	0	2.67878	4.42431	4.96905	0	-0.00440013
ENSMUST00000095666	Nin	0	-3.41855	6.28482	-0.555888	0	1.00758	0.926392	0.568179	0	1.67205	-3.07487	-3.07487	0	5.80177	0.803644	1.23772	0	0.896075
ENSMUST00000034056	Tlr3	0	-3.41599	3.01084	3.47505	0	6.48208	4.30551	0	0	2.96537	3.2539	0	0	3.31118	0.680954	4.1565	0	0
ENSMUST00000174126	Mtx1	0	-3.2319	-3.20174	-8.32867	0	1.31557	-1.65643	-6.70873	0	6.66455	4.11681	0	0	1.00021	-0.606022	-0.721354	0	-2.9974
ENSMUST00000081134	Sycp2	0	-3.21087	-3.59754	-7.16731	0	0.908496	-1.90926	0.124752	0	3.74602	0.157437	-2.67878	0	6.64465	0	6.68664	0	0.0483938
ENSMUST00000040298	Creg1	0	-3.07487	-3.07487	-3.07487	0	2.67878	5.93653	3.43181	0	0.637303	0.304852	0.606892	0	9.51924	11.4679	10.792	0	5.44247
ENSMUST00000107939	Bzrap1	0	-2.47248	-2.63166	1.26229	0	3.71767	0.824586	0.238532	0	4.82504	4.31959	-1.23565	0	5.18371	0	5.1727	0	-0.570693
ENSMUST00000175995	Clec4e	0	-1.07861	5.24527	5.16451	0	1.397	4.10806	3.53027	0	5.17455	6.86161	7.06326	0	1.10689	2.73699	3.72428	0	3.45987
ENSMUST00000106283	Rims3	0	-0.673064	5.17489	4.63329	0	3.30337	-0.590585	-0.268251	0	3.82553	5.11501	3.92587	0	5.6117	0	4.99788	0	5.01188
ENSMUST00000061071	D3Bwg0562e	0	-0.551343	-3.51671	-3.51671	0	2.67878	3.07487	5.51499	0	2.67878	5.55197	2.67878	0	0.616649	2.23771	2.03387	0	0
ENSMUST00000171129	Ppip5k2	0	-0.444783	5.37632	2.61116	0	5.70496	5.83776	10.2554	0	5.69375	4.67495	5.65355	0	10.7279	3.56978	5.77321	0	-5.19298
ENSMUST00000151440	Xaf1	0	-0.346085	5.94702	5.77079	0	0.989313	6.61205	6.24073	0	2.82134	4.07965	3.48279	0	0.978151	5.57372	4.6646	0	2.94354
ENSMUST00000171470	Lox	0	-0.250196	2.53299	1.72635	0	1.72972	6.09011	7.54072	0	5.35755	6.79089	7.55187	0	1.36699	1.86189	3.06244	0	3.16705
ENSMUST00000031318	Cxcl5	0	-0.21239	6.52325	6.08344	0	0.655601	3.5131	1.14099	0	0.784554	4.07225	4.36416	0	0.99234	7.29159	6.16886	0	0.482617
ENSMUST00000125774	Arl8a	0	-0.206065	6.65435	7.27727	0	0.721923	2.06133	1.06649	0	1.1622	0.591224	5.77231	0	1.60684	-3.85211	-9.66061	0	0.0660693
ENSMUST00000106758	Cyb5rl	0	-0.191438	-10.1471	-5.73858	0	1.07446	1.16161	0.317932	0	4.3487	0.346264	-0.606652	0	1.1124	-1.94865	-1.62448	0	-7.23523
ENSMUST00000110183	Smox	0	-0.105621	0.836389	-1.27797	0	1.03686	3.18809	2.22516	0	2.96322	3.2299	3.61021	0	0.915773	0.433985	-0.0138221	0	6.23342
ENSMUST00000150837	Myd88	0	-0.090906	1.89898	2.14318	0	0.747404	1.1393	0.81981	0	0.90788	0.312206	0.37284	0	1.15117	1.53769	1.71287	0	0.247315
ENSMUST00000170559	Tmed9	0	-0.068705	3.8653	4.32109	0	2.28424	2.90268	2.98656	0	1.72556	0.43535	1.58577	0	2.26133	0.972143	1.09163	0	-0.494063
ENSMUST00000110608	Ash2l	0	-0.0648262	-11.1083	-6.10338	0	3.03194	-2.21449	-0.50272	0	2.67878	0	0	0	4.04107	0	4.01395	0	-2.96537
ENSMUST00000106042	Ifitm1	0	-0.012745	4.03273	5.33424	0	1.07995	1.54018	2.75971	0	0.674393	-0.34082	0.611016	0	1.5778	1.02592	2.00424	0	0.0774309
ENSMUST00000043866	Abca7	0	0	0	0	0	2.96537	0	0	0	1.18891	1.51433	1.98025	0	10.5877	11.8319	11.7226	0	0
ENSMUST00000156261	Acadsb	0	0	0	0	0	2.8471	-0.165285	-5.50106	0	3.74992	2.67878	0	0	9.03997	9.25646	4.20681	0	0.818666
ENSMUST00000164991	Aup1	0	0	0.54584	1.15835	0	0.938722	2.94552	1.26406	0	1.52888	1.5374	3.22589	0	1.49013	1.3604	0.567588	0	2.4771
ENSMUST00000175954	Clec4e	0	0	8.38518	7.4934	0	2.4771	5.53091	4.44849	0	2.19616	4.39232	2.19616	0	5.35755	7.18388	7.4452	0	3.16993
ENSMUST00000046659	Dlgap3	0	0	3.74992	3.32911	0	2.19616	3.45943	6.49903	0	1.72972	0	1.72972	0	0.628708	1.93455	3.04164	0	0
ENSMUST00000043805	Foxred1	0	0	0	0	0	6.58598	2.62135	1.5561	0	4.32373	8.69195	4.20681	0	1.2146	0.497888	-3.70893	0	-0.933548
ENSMUST00000134503	Ggt1	0	0	0	0	0	1.37147	-0.278677	2.94376	0	1.72972	0	2.83621	0	2.19616	6.47208	0	0	0
ENSMUST00000173078	Otud4	0	0	6.05833	0	0	5.68365	6.43732	6.81369	0	0.778179	0.585078	0.628374	0	5.24643	11.0525	11.6646	0	-5.53874
ENSMUST00000168086	Phf17	0	0	0	0	0	5.24364	6.45545	0.0138592	0	0.718067	-4.89964	-4.89964	0	5.9346	5.45757	5.74115	0	0.470212
ENSMUST00000075144	Nrp2	0	0.0633535	2.26765	1.57705	0	4.09244	4.60351	9.51901	0	3.74992	9.80997	0	0	6.2152	7.55274	1.37362	0	0
ENSMUST00000098492	9330175E14Rik	0	0.0865188	0.670574	1.06456	0	1.175	2.59594	1.66878	0	2.19616	3.45943	1.72972	0	0.820162	4.2548	3.08848	0	-1.23
ENSMUST00000039490	Tnfsf9	0	0.0924983	4.12447	4.10518	0	0.790426	1.99914	4.37317	0	0.696417	0.219421	1.00184	0	0.663387	4.41595	4.67976	0	-0.0749423
ENSMUST00000163979	Mtap4	0	0.0961083	5.60885	5.3233	0	3.56978	0	8.9024	0	3.79542	0.668539	3.16687	0	8.05899	9.62475	9.59204	0	0
ENSMUST00000045557	Slc7a5	0	0.148114	1.65638	1.25553	0	0.734739	-0.257711	0.807874	0	0.822391	-0.310853	0.831419	0	0.672664	0.545054	0.694505	0	-0.0587523
ENSMUST00000066401	Ctsd	0	0.180691	-0.534441	-8.22619	0	0.760056	8.07387	7.07042	0	2.03108	-5.58526	0.351294	0	1.33053	-7.56727	-2.4092	0	1.32597
ENSMUST00000023248	Ly6a	0	0.196204	1.47813	2.49617	0	0.627549	-0.950868	-0.919619	0	2.56265	0.868075	3.64631	0	1.23363	0.708377	1.01375	0	-0.175805
ENSMUST00000102894	Gp49a	0	0.225516	-0.17155	-0.269274	0	1.05387	0.577941	0.926688	0	0.624008	-0.0953069	0.585751	0	0.854845	0.0715816	-0.0735829	0	-0.0910402
ENSMUST00000089688	Mmp14	0	0.242684	1.51778	1.49182	0	0.741929	2.93951	3.97896	0	0.685216	2.49234	3.02797	0	0.825838	1.9412	2.566	0	2.60843
ENSMUST00000035643	Tbc1d10b	0	0.268763	0.384991	0.114926	0	5.55892	0.387034	0.379806	0	6.27429	6.66804	0	0	6.23723	0	6.38461	0	-1.72972
ENSMUST00000114350	Tapbp	0	0.278262	0.706405	-0.784611	0	4.09584	5.8479	4.73444	0	4.28597	5.1164	5.24322	0	0.61234	1.2677	0.983625	0	-1.38303
ENSMUST00000115342	Timp1	0	0.284916	1.57143	2.56379	0	2.74938	4.51239	7.73617	0	6.10071	4.4233	7.05716	0	3.16705	0.359115	6.21062	0	5.36608
ENSMUST00000139793	Abhd13	0	0.291696	-3.05965	-0.0432494	0	0.939856	0.392983	0.582199	0	0.610482	0.0592305	0.198527	0	5.96161	0.262196	5.66219	0	5.04496
ENSMUST00000081649	Ifitm2	0	0.294972	-0.0218619	0.817303	0	1.02537	0.611376	1.9103	0	1.20436	1.21319	1.88782	0	1.57248	0.479981	1.64926	0	-0.16377
ENSMUST00000154526	Cfb	0	0.305889	7.26	8.18609	0	2.83621	10.6093	11.0886	0	2.96537	0	0	0	2.04043	5.33465	7.23271	0	0
ENSMUST00000170711	Phf17	0	0.417031	-4.96166	-0.84051	0	5.13864	10.5277	10.8621	0	1.45032	-4.59287	-0.87995	0	5.13281	0	0	0	5.89918
ENSMUST00000127880	Dmxl2	0	0.427008	-8.9248	0.729811	0	1.45835	-9.16643	1.95565	0	2.67878	0	0	0	3.56978	0	2.83621	0	0
ENSMUST00000050623	Sirpb1c	0	0.433731	-1.3755	-0.648565	0	0.630441	-4.01203	-0.639587	0	6.71529	3.39721	0	0	1.13504	-10.4351	0.0690298	0	-4.54314
ENSMUST00000009530	Timp1	0	0.466437	1.96309	3.22596	0	4.98601	6.91345	10.3578	0	1.22827	-6.64031	2.52769	0	3.56894	-1.23565	5.76036	0	-4.40849
ENSMUST00000075447	Pvrl2	0	0.528061	1.88023	1.42649	0	1.40315	5.22477	3.72499	0	2.47422	2.96828	3.41308	0	1.16727	4.13591	3.22751	0	-0.0498214
ENSMUST00000053909	Oas2	0	0.539671	2.56833	2.34801	0	1.12038	3.21526	2.53807	0	2.38118	5.23074	4.78942	0	1.89824	5.74101	5.18536	0	5.89368
ENSMUST00000169139	4632428N05Rik	0	0.606505	-7.34222	-2.72292	0	0.754292	-0.679016	-0.498732	0	-2.67878	1.56915	2.97681	0	4.04107	0	3.16993	0	0.229547
ENSMUST00000076836	Zeb2	0	0.608058	1.19046	1.17672	0	5.2854	10.9292	11.1515	0	-4.5573	0.43487	0.516023	0	7.49365	8.16326	3.66546	0	5.53921
ENSMUST00000106386	Sphk1	0	0.65884	-4.826	-3.7912	0	0.692827	2.40617	8.37871	0	7.75974	2.19616	6.98429	0	2.4771	2.67878	8.15405	0	0
ENSMUST00000109116	Zbp1	0	0.663642	1.97697	2.455	0	0.649939	2.09165	1.33792	0	0.803171	1.11761	0.990174	0	1.40755	4.99908	4.59046	0	0.440976
ENSMUST00000026411	Mmp19	0	0.667675	-2.01895	-1.20772	0	1.04745	0.0422155	2.53276	0	0.78664	-1.19804	0.287821	0	0.660299	-1.76931	-0.565541	0	-0.0664734
ENSMUST00000134379	Eri3	0	0.668448	-9.08674	0.313623	0	3.07487	5.44247	2.67878	0	2.3536	0.491149	0.157437	0	1.72972	2.4771	0	0	-1.03672
ENSMUST00000136493	Nlrp1b	0	0.668617	-6.32067	-2.25263	0	5.61233	-4.43979	3.26757	0	0.411561	0.365305	-3.2539	0	0.814672	-6.06788	-2.75769	0	0
ENSMUST00000163777	Jak3	0	0.670075	-1.00719	0.568132	0	2.41053	0.146018	1.88115	0	1.92191	-0.497274	1.99441	0	1.23234	-0.171896	0.936864	0	1.59934
ENSMUST00000159910	Vcan	0	0.671886	2.91715	2.43011	0	0.744332	-0.850454	0.848807	0	-0.100932	-0.241285	0.544811	0	1.34273	-0.237458	1.03724	0	0.184833
ENSMUST00000115030	Arid5a	0	0.672511	2.51765	2.68286	0	0.16922	0.606778	1.49644	0	0.880425	-4.21507	1.91036	0	1.13885	1.88318	1.98704	0	-0.25861
ENSMUST00000166103	Usp19	0	0.679346	6.13459	0.681696	0	-1.41479	-0.222843	-5.11339	0	4.06721	0	4.45495	0	0.906884	1.9786	2.09432	0	-5.5039
ENSMUST00000117338	Eml2	0	0.684847	6.93646	5.84644	0	-0.43452	3.59315	2.8398	0	0.818983	1.04069	0.91862	0	6.89888	7.6219	5.51499	0	1.38008
ENSMUST00000124647	Rapgef2	0	0.684847	4.08115	3.92405	0	0.544864	0.813808	0.763802	0	0.704796	0.944234	0.959739	0	1.07577	3.88346	3.6602	0	-0.302886
ENSMUST00000108152	Slfn8	0	0.689014	3.07151	2.36303	0	0.722361	4.2322	3.16312	0	1.59342	1.95649	1.67905	0	8.60677	12.3195	11.2196	0	1.03016
ENSMUST00000025582	Ms4a6d	0	0.69047	1.18173	1.46608	0	0.520642	0.53281	1.16655	0	0.794104	0.434238	1.0534	0	2.01593	2.27725	3.14344	0	1.12978
ENSMUST00000108158	Slfn5	0	0.692891	2.88829	2.4086	0	1.62937	8.12259	6.80201	0	1.06725	-0.590887	-1.64863	0	1.46581	4.96168	3.87168	0	1.34516
ENSMUST00000021606	Atxn3	0	0.693858	-0.446789	0.343487	0	-0.74466	-0.471176	-0.568547	0	0.842266	0.0175308	0.766026	0	10.4777	10.3194	5.43093	0	-0.261305
ENSMUST00000138865	Slc25a22	0	0.710542	3.3785	2.05464	0	1.76572	4.32422	3.18701	0	0.507048	1.31055	1.2183	0	2.19616	9.08547	8.05503	0	0.852008
ENSMUST00000138404	Cd37	0	0.734443	-1.65886	-0.655048	0	-0.180185	-2.32596	-0.68122	0	1.79665	2.40656	1.61873	0	1.72972	0	2.19616	0	-0.277143
ENSMUST00000155507	Pgs1	0	0.756811	2.55704	2.90393	0	0.190139	0.0375043	1.18518	0	1.10224	-0.0464602	1.63273	0	0.595193	0.68924	1.73456	0	0.351657
ENSMUST00000087689	Prune2	0	0.762612	-2.61716	-1.6474	0	0.858072	-2.79453	-0.987544	0	-0.401432	0.0127556	-0.794471	0	1.15154	-1.86651	-4.06267	0	-0.314139
ENSMUST00000051293	Gpr146	0	0.772804	-2.89278	-1.728	0	0.381211	-2.05403	-0.735677	0	1.21145	-1.03718	-0.255355	0	1.0449	-2.68015	-0.869146	0	-0.329109
ENSMUST00000023672	Rcan1	0	0.791797	-0.0609603	0.159888	0	0.244095	2.93814	3.91112	0	1.24639	0.863894	2.2031	0	1.43296	0.305145	1.46328	0	3.78812
ENSMUST00000108349	Sirpb1c	0	0.81876	-1.23917	0.250403	0	0.68531	-4.30269	-1.52112	0	3.49675	-0.544329	0.337242	0	1.24721	-5.83137	1.16515	0	-4.38929
ENSMUST00000176271	Pou6f1	0	0.82279	-0.465801	0.0378291	0	-0.0603182	-0.566982	-4.53661	0	0.698269	-0.347912	-0.515842	0	4.40716	6.0462	0.0293869	0	-7.38531
ENSMUST00000048956	Rbm7	0	0.824409	-5.21052	1.07546	0	11.03	12.3251	5.93845	0	-0.584146	0.501308	-3.72363	0	3.75131	0.075738	2.2659	0	1.23098
ENSMUST00000091328	Mapk3	0	0.830969	0.476735	0.830969	0	1.29775	-4.07493	-4.42408	0	-0.590707	-4.26312	-2.52548	0	6.18284	5.60238	3.52961	0	-5.14392
ENSMUST00000113516	Kdr	0	0.838601	-1.33219	-1.52639	0	-0.139454	4.56889	3.19645	0	0.713143	0.749934	0.553373	0	1.02483	5.17432	4.13469	0	3.12474
ENSMUST00000028881	Il1b	0	0.838882	8.92662	7.89062	0	2.68351	6.0305	6.84901	0	0.794746	5.68569	4.77805	0	1.37316	0.551185	1.57359	0	6.76529
ENSMUST00000039484	Zc3h12d	0	0.841689	-6.84911	0.376683	0	0.16686	-6.19031	0.25561	0	7.49764	0	7.07903	0	0.641826	-1.85115	-0.823896	0	-2.83621
ENSMUST00000023807	Igfbp6	0	0.869916	0.844389	1.16957	0	2.87797	-1.0251	4.65891	0	2.73751	-0.206027	3.51431	0	5.9346	-0.466443	4.94339	0	-0.280939
ENSMUST00000160572	Pvr	0	0.871021	1.38432	0.977424	0	-0.545118	0.459214	1.16847	0	0.998658	-0.983321	1.46579	0	1.56292	5.51823	5.23555	0	0.109359
ENSMUST00000168266	Ssrp1	0	0.895328	-4.93132	0.404452	0	-1.42756	-1.28841	-6.05508	0	4.8915	0	9.859	0	11.3822	5.28064	5.67795	0	-1.62581
ENSMUST00000110012	Jak3	0	0.920831	0.00549122	0.486817	0	2.06222	0.846767	2.49921	0	2.23485	0.976779	2.57531	0	1.18368	0.275624	1.35608	0	-0.0761667
ENSMUST00000029563	Adar	0	0.927096	3.21435	3.57549	0	1.1455	-4.96905	1.48166	0	-0.805323	1.08945	-0.810316	0	1.63814	3.76863	2.67878	0	0
ENSMUST00000154055	Lass2	0	0.930365	-0.0635173	-4.44437	0	0.694643	-2.62977	-0.844659	0	1.59763	1.32226	1.57585	0	1.48104	1.18604	0.588089	0	-3.16993
ENSMUST00000040721	Tpst1	0	0.935912	2.52138	2.83185	0	-0.255572	0.238803	0.930363	0	3.11587	-0.539001	3.61528	0	1.16952	2.46685	2.33192	0	-1.22512
ENSMUST00000165365	Cd276	0	0.941444	-4.9989	-5.67877	0	0	0	0	0	0.85123	-0.819424	-0.0690754	0	5.34013	-0.0839723	6.87386	0	0
ENSMUST00000045846	Sfxn5	0	0.943619	-1.25269	-0.284384	0	0.341194	-4.22892	-2.55715	0	1.88295	0.124341	0.874785	0	0.857791	-0.564546	0.642189	0	-0.675134
ENSMUST00000022722	Irg1	0	0.946944	6.7638	5.75417	0	1.30276	7.54843	7.02234	0	0.930561	7.16781	6.86176	0	1.03542	8.79424	9.76092	0	5.79127
ENSMUST00000027489	Gpr35	0	0.952276	-2.55208	1.00657	0	1.35208	0.368328	3.35501	0	0.808892	-3.95359	-0.836436	0	1.46408	-2.80922	0.0377845	0	0.730635
ENSMUST00000027243	Il1r2	0	0.952502	0.333712	1.05774	0	0.78546	-2.64957	-1.20745	0	2.01922	0.346786	0.159181	0	0.689778	0.37416	-0.217358	0	-0.385787
ENSMUST00000110013	Jak3	0	0.95465	-0.69888	1.51124	0	6.15315	4.36573	7.11517	0	1.7497	-0.992668	1.90423	0	0.655452	-0.98998	0.846668	0	1.42188
ENSMUST00000115491	Gpr85	0	0.959056	3.06209	-3.65804	0	1.30817	2.37417	1.99943	0	-3.45943	1.99062	3.04224	0	4.06156	7.41587	7.47401	0	-0.718432
ENSMUST00000081103	Fcgr2b	0	0.967319	0.912407	2.136	0	0.237345	-1.27071	0.325532	0	0.611293	0.558569	1.38329	0	0.880636	-1.23679	1.65999	0	0.0727863
ENSMUST00000170914	Kif3a	0	0.980599	-12.7044	-7.09569	0	-9.76225	-0.283805	-7.56609	0	9.51094	1.72972	6.86252	0	2.44376	-2.44296	-2.68553	0	6.41202
ENSMUST00000128791	Ctsc	0	1.0001	0.974002	2.0017	0	1.00657	-6.20994	0.559923	0	-0.105197	0.276788	0.621976	0	0.683508	-0.459096	0.591574	0	0
ENSMUST00000070968	Stat1	0	1.01177	1.55876	1.83028	0	1.01757	1.44806	0.529047	0	0.0639361	1.36746	0.112224	0	0.63223	1.72494	1.34023	0	0.392108
ENSMUST00000057145	Niacr1	0	1.03409	5.10971	5.10859	0	0.0754531	2.85359	2.04097	0	0.617301	2.79188	2.33251	0	1.55899	4.56657	4.66443	0	0.975778
ENSMUST00000168448	Kif1a	0	1.0403	-3.66546	7.20924	0	2.42952	1.6201	6.92015	0	-1.03689	0.668121	-4.20681	0	7.42225	5.76292	8.51289	0	0
ENSMUST00000163572	Naf1	0	1.06283	0.0109964	0.607387	0	-3.89395	-3.89395	-0.274749	0	1.25623	-2.83621	-2.83621	0	10.3342	9.52858	4.01395	0	0
ENSMUST00000168263	E2f2	0	1.08031	-3.45943	0.159771	0	4.82433	-1.8859	2.59025	0	0	2.4771	2.96537	0	3.85163	0.87115	-0.692827	0	0
ENSMUST00000154774	Calr	0	1.09556	-7.71004	-1.98721	0	-0.744009	-0.616297	0.509798	0	1.43254	1.1116	2.13221	0	0.771452	0.0366674	0.157274	0	-0.0610825
ENSMUST00000065454	Bcl3	0	1.09708	1.17904	1.76593	0	1.3386	2.41495	3.44092	0	0.377526	-0.268706	8.70809	0	0.711983	0.0847644	1.0291	0	2.83071
ENSMUST00000035266	Igtp	0	1.10238	3.4074	3.36427	0	1.08932	2.49531	1.40426	0	-0.0302518	1.32832	-0.113245	0	0.921081	3.75963	3.06466	0	0.661917
ENSMUST00000163432	Zfp28	0	1.10427	-4.28682	6.13722	0	0.0567389	-0.340691	-0.340691	0	0.802936	0.82003	-4.3415	0	3.55118	-0.126024	-0.0651142	0	0
ENSMUST00000106354	Sept9	0	1.1675	2.15711	2.94069	0	0	10.5802	10.9998	0	3.2539	0	3.16993	0	0.713841	0.966201	0.819078	0	0
ENSMUST00000040622	P2ry13	0	1.18768	1.58738	0.583657	0	0.803421	-2.86199	-1.3654	0	0.491805	-0.0600358	-0.590585	0	1.42819	0.0469993	-0.138084	0	0.237639
ENSMUST00000015994	Adamtsl4	0	1.19608	-6.00059	-2.86297	0	0.574042	-4.19818	0.794154	0	1.6139	-1.76516	0.264419	0	0.649882	-1.78546	-2.07165	0	-0.81482
ENSMUST00000168095	Zfp426	0	1.20068	-9.36254	-4.45485	0	4.42431	0	4.53974	0	2.4786	3.21009	-0.813699	0	8.25279	8.29925	4.8915	0	-4.85798
ENSMUST00000106222	Gbp3	0	1.21786	4.26881	4.44486	0	3.45522	7.28849	6.33808	0	-0.13716	6.28389	6.47303	0	5.93329	7.75057	7.12307	0	0.539001
ENSMUST00000173666	H2afz	0	1.22274	-7.81258	2.41	0	0.00604189	0.424909	0.292093	0	0.96035	2.25362	4.3336	0	2.39784	-2.4771	0.359115	0	1.49291
ENSMUST00000092316	Sbno2	0	1.22826	0.363929	1.55761	0	1.00806	-0.388243	1.47302	0	2.13921	0.171018	2.3983	0	0.978712	-0.741359	1.72392	0	0.0912586
ENSMUST00000134834	Sphk1	0	1.25552	-3.68024	-2.82986	0	1.14348	0.94906	4.88846	0	1.82043	-1.12311	0.854847	0	1.94358	2.66743	4.71657	0	-2.19616
ENSMUST00000106188	Pcyt2	0	1.28161	0.850303	0.520596	0	0.300836	0.43661	0.922519	0	0.843749	1.22526	1.53936	0	0.600741	1.72489	1.73745	0	0.2631
ENSMUST00000068044	Slc39a14	0	1.28885	2.48013	3.03084	0	0.94184	-0.11309	2.82045	0	0.347358	-0.17873	0.0996985	0	0.784352	0.876968	1.61407	0	1.06818
ENSMUST00000101245	Mob1a	0	1.3513	1.51414	-4.42431	0	1.16757	0.503658	0.64997	0	0.194267	-0.502326	1.41205	0	0.665323	0.620739	1.71482	0	3.54317
ENSMUST00000167545	Sema6b	0	1.36766	-1.54565	0.299852	0	1.68991	-0.282111	1.73884	0	2.3147	-2.05785	1.51086	0	6.44252	-3.82553	0.566792	0	-0.0384871
ENSMUST00000045042	Batf2	0	1.38706	3.42444	3.48532	0	1.61699	3.63476	4.55763	0	-0.488271	4.09244	2.98071	0	0.980031	3.6896	4.51482	0	1.72972
ENSMUST00000168817	Fcgr3	0	1.38715	-0.751258	0.982839	0	0.800095	0.0054406	0.927559	0	-1.03807	-1.54824	-1.42176	0	0.836907	-1.054	-0.723243	0	0.241635
ENSMUST00000110253	March1	0	1.41097	0.910856	2.64596	0	0.670718	-0.00778602	1.42752	0	-0.788801	-0.349068	0.367744	0	1.66958	-4.93483	2.46111	0	1.99718
ENSMUST00000020161	Arg1	0	1.4114	-1.30446	1.26092	0	1.21692	-0.973766	3.88425	0	-0.33407	-1.18811	-2.04716	0	1.44706	-0.990089	-0.242371	0	-2.67878
ENSMUST00000114985	Tcf4	0	1.43369	0.753853	0.738671	0	1.27767	2.16989	0.509133	0	7.7514	3.66546	3.82553	0	4.52425	4.90703	6.4141	0	-3.95644
ENSMUST00000087600	Gda	0	1.46029	0.319194	0.957277	0	0.637502	-1.80744	-0.245732	0	2.20714	-0.615782	2.00651	0	0.983534	-1.57536	-0.369955	0	-0.198795
ENSMUST00000006667	Gvin1	0	1.48577	3.00433	3.33931	0	0.39106	0.786667	0.156988	0	0.98442	0.00864054	-0.258344	0	1.14287	4.13905	3.04553	0	-0.0521105
ENSMUST00000029018	Zbp1	0	1.49993	3.43306	3.6517	0	0.941445	2.72507	1.91437	0	2.47422	4.67816	4.39232	0	1.49128	4.96965	4.3792	0	0.439467
ENSMUST00000050011	Gbp6	0	1.53193	5.19009	5.5802	0	4.76823	8.35991	7.01154	0	-2.56198	-0.481435	-3.39147	0	0.964212	4.53746	3.5531	0	3.82553
ENSMUST00000000574	Adora3	0	1.55607	-4.82759	2.8014	0	0.788482	-0.604197	1.30073	0	0.901941	0.747846	1.29078	0	0.65514	-0.167654	0.617162	0	-0.0786392
ENSMUST00000117641	Rab3il1	0	1.55803	-11.1397	-1.33562	0	1.39462	-0.651356	-0.626216	0	4.77688	-0.396098	-0.109505	0	2.06984	-7.81827	-5.34117	0	2.96537
ENSMUST00000080880	Dab2	0	1.56583	-1.08083	1.25558	0	0.346698	-1.67333	-0.645645	0	0.880893	-2.08733	-0.379323	0	1.02935	-3.17491	-1.11401	0	0
ENSMUST00000110663	Dab2	0	1.62181	-0.954737	1.19603	0	0.68776	-0.743519	0.244609	0	-0.0282548	-1.19846	-0.182529	0	0.744368	-1.91545	-4.47023	0	-3.39721
ENSMUST00000168280	Igtp	0	1.66697	8.73045	9.09184	0	3.40237	4.68815	2.43557	0	-3.94121	1.11216	-3.19107	0	5.44003	7.44867	6.29291	0	4.7731
ENSMUST00000045173	Tgfbi	0	1.7435	-1.02663	0.951637	0	0.826105	-2.67805	-0.689096	0	0.580626	-1.97454	-0.932508	0	2.15094	-2.3131	1.09486	0	-0.434386
ENSMUST00000023806	Soat2	0	1.75829	1.19629	2.76239	0	2.40597	0.231223	3.7416	0	0.948974	-0.685913	0.447927	0	0.903765	-0.2077	0.320715	0	-0.174524
ENSMUST00000027012	Casp4	0	1.82425	2.74895	3.24868	0	0.72856	2.66771	2.9799	0	0.899616	2.05666	2.20071	0	1.53643	2.61238	3.23584	0	1.96722
ENSMUST00000166151	Parp10	0	1.84885	6.95674	7.86931	0	0.684904	1.92344	1.21587	0	0.39542	0.26335	0.841522	0	0.96752	3.1757	2.46767	0	-0.626804
ENSMUST00000065703	Tarm1	0	1.851	5.11943	5.58222	0	0.378514	-0.303408	-0.0320963	0	0.942159	-0.368031	0.338477	0	0.649379	1.98524	3.58374	0	-0.0374575
ENSMUST00000067778	Gcnt2	0	1.85637	-1.56419	0.605767	0	1.27795	-0.42111	1.74402	0	0.690489	-1.1468	-0.445136	0	1.11187	-0.496465	-0.156254	0	-0.412232
ENSMUST00000046704	Ifi47	0	1.87214	4.59748	4.64497	0	1.54801	3.39336	1.81474	0	-0.290699	1.4412	0.488223	0	0.863618	5.18861	4.13375	0	1.13986
ENSMUST00000028652	Slc28a2	0	1.87695	1.74713	3.73091	0	0.813208	-0.0364737	0.270535	0	-1.88651	0.092173	0.983173	0	0.733563	-2.83621	-2.83621	0	0.0193945
ENSMUST00000094169	Igtp	0	1.90234	3.62025	3.26511	0	1.74918	2.44697	1.38891	0	-3.84231	-0.159671	0.0276292	0	5.14129	8.43745	7.51683	0	0.368298
ENSMUST00000110414	Ctnnd2	0	1.9269	-0.544012	-0.413292	0	0.817177	-2.39614	-3.98658	0	0	1.72972	1.72972	0	0.783264	-6.68143	-1.63444	0	-2.78828
ENSMUST00000152651	Casp4	0	1.92795	3.46452	3.72984	0	0.389008	2.48818	2.02218	0	1.6742	2.55547	3.05418	0	0.871125	2.39622	2.4268	0	2.01757
ENSMUST00000160064	Casp4	0	1.97387	3.96406	3.89246	0	-0.161393	2.27496	1.89317	0	1.00471	2.14775	2.7135	0	1.73932	2.26005	2.26417	0	2.35515
ENSMUST00000163086	Casp4	0	1.97419	3.16477	3.17865	0	1.10231	3.31009	3.09911	0	1.5771	2.66282	2.83265	0	1.28644	2.29242	2.64689	0	2.16092
ENSMUST00000026159	Cd7	0	2.11336	0.290097	0.420817	0	0.647789	0.125718	0.0967367	0	-2.22462	-3.10333	-0.137964	0	0.71443	-1.28391	-0.906144	0	0.235086
ENSMUST00000098679	Pou2f2	0	2.17804	3.10657	4.07064	0	1.24439	2.79759	2.26853	0	4.87493	10.3649	9.71025	0	1.41339	2.88994	3.3643	0	9.84697
ENSMUST00000136353	Flot2	0	2.19616	10.8713	0	0	0.375224	-0.671	0.068141	0	4.01448	0.426662	-0.0282548	0	3.09898	0.403249	4.96648	0	-0.295293
ENSMUST00000155994	Il1b	0	2.19616	9.74892	9.35613	0	3.3104	4.4908	5.7311	0	0.669618	4.54375	3.72351	0	1.51782	-0.02223	1.31871	0	5.87526
ENSMUST00000029188	Wisp2	0	2.19616	2.96537	2.4771	0	1.72972	0	0	0	4.17086	-1.72171	4.03352	0	1.44878	3.17849	3.68822	0	-1.72972
ENSMUST00000090127	Gbp5	0	2.21482	8.12889	8.16186	0	1.81904	5.01477	4.08083	0	2.14635	8.05573	7.5562	0	0.619686	2.24002	2.18633	0	7.28496
ENSMUST00000172237	Ednrb	0	2.35217	0.807429	1.65931	0	3.6192	4.26764	4.65075	0	0.680499	-2.83621	1.12023	0	1.72184	1.02375	2.37151	0	0
ENSMUST00000159964	BC055004	0	2.3754	-5.72907	-1.15607	0	2.19595	-1.9561	-1.67516	0	2.23976	0.402714	-0.703783	0	2.19649	-5.71501	-7.44473	0	0.185861
ENSMUST00000012847	Cd209a	0	2.5096	2.60843	1.96706	0	0.231364	-3.07184	-1.5256	0	5.04891	-2.4771	1.18836	0	0.71813	-9.46873	-4.81372	0	0
ENSMUST00000116629	Arid5a	0	2.53824	-2.50606	-2.92621	0	0.639568	-0.303692	1.0855	0	2.56946	0.880229	2.92939	0	0.593308	0.227195	1.48696	0	-0.275959
ENSMUST00000022718	Ednrb	0	2.55807	-0.337474	1.20554	0	1.26429	1.1664	0.802662	0	3.51413	2.51809	-1.23183	0	10.3062	9.57713	5.19991	0	0.286593
ENSMUST00000161047	BC055004	0	2.56148	-5.26164	1.03242	0	1.83534	-1.48305	-0.325384	0	3.48767	-4.48433	-0.321119	0	2.63609	-7.57565	-7.57565	0	-0.160598
ENSMUST00000130624	Jak3	0	2.59897	-2.04833	2.4275	0	1.48607	-0.0628481	2.68029	0	2.35614	0.38739	2.46729	0	1.37502	-0.232723	1.39916	0	0.546966
ENSMUST00000109604	Rbm12	0	2.64946	2.25154	2.21327	0	4.42383	5.58164	0	0	-3.49035	-0.799151	1.78138	0	5.30873	5.34892	5.18371	0	-0.00432716
ENSMUST00000159106	Cacna1s	0	2.67878	5.731	0	0	3.92587	0	0	0	0	0	0	0	0.591989	-0.706782	0.263706	0	0
ENSMUST00000046745	Tgtp2	0	2.76186	5.44239	6.53017	0	1.96689	4.56859	2.97233	0	0.189829	2.48773	0.921877	0	1.27052	4.15157	3.34992	0	1.81408
ENSMUST00000089449	Mgll	0	2.76551	1.72972	6.49537	0	0.915507	-0.240567	-6.34794	0	3.74992	0	3.32911	0	3.39721	6.29564	3.66546	0	0.532762
ENSMUST00000110298	Numb	0	2.80377	0.462938	3.52991	0	5.7158	6.84609	5.11491	0	-4.34262	0.859751	-0.0944205	0	0.641286	0.692633	0.858266	0	-0.139244
ENSMUST00000169660	Irf1	0	2.83739	4.60645	-1.36083	0	5.97476	4.50981	-0.196975	0	-1.61245	1.14223	-1.33377	0	4.53954	4.70137	3.64397	0	3.82553
ENSMUST00000120531	Stxbp6	0	3.03141	5.848	5.78305	0	0.157269	2.27783	2.31715	0	1.31055	1.5518	2.25385	0	1.11814	1.60396	2.53933	0	-5.03237
ENSMUST00000004829	Cd244	0	3.18042	-0.529999	0.819128	0	1.02676	-0.786045	0.886893	0	0.788849	0.26548	0.334085	0	0.706482	-2.00452	-0.253788	0	-0.063611
ENSMUST00000135534	Ubr4	0	3.32911	0	0	0	1.28788	5.49586	4.74693	0	3.16993	2.96537	3.54243	0	2.46839	3.0817	2.82113	0	0.00239297
ENSMUST00000118952	Papd5	0	3.38463	4.25919	4.68436	0	0.180323	0.0869119	0.128802	0	6.24381	5.97627	6.4927	0	0.734012	0.433995	0.100249	0	-0.010405
ENSMUST00000066532	Lipg	0	3.41059	8.62031	9.39935	0	0.647457	0.150631	1.65185	0	0.201678	3.89184	4.71425	0	0.920993	4.49753	6.22232	0	0.0271401
ENSMUST00000110029	Limk2	0	3.41695	2.09177	5.11003	0	0	10.3658	0	0	4.55295	3.32911	3.16993	0	5.37373	4.38246	5.84138	0	-5.63835
ENSMUST00000177367	Clec4e	0	3.41786	7.25888	7.57218	0	2.19616	6.17213	5.97151	0	0	0	3.39721	0	6.69408	8.71727	8.74905	0	0.201678
ENSMUST00000054002	Socs3	0	3.42249	4.87228	5.40338	0	1.11485	1.38444	2.69191	0	2.96323	-0.656306	3.26221	0	3.21893	3.51255	5.15821	0	-0.0547828
ENSMUST00000113977	Suv420h1	0	3.45943	4.35884	0	0	3.16993	0	4.99078	0	4.04107	0	0	0	2.71585	2.27522	8.40813	0	0
ENSMUST00000123590	Vmp1	0	3.48352	0.110951	4.04107	0	4.87493	0	2.19616	0	0.0412187	0.336436	0.332222	0	0.877392	-1.42281	0.643143	0	0
ENSMUST00000109271	Mier3	0	3.56555	-0.957592	3.50585	0	0.783428	-7.62922	1.33715	0	-0.332504	-5.16484	-0.277165	0	0.874284	1.0403	-3.66546	0	0
ENSMUST00000165340	Cxcl2	0	3.56946	10.3984	9.19234	0	0.935461	5.3615	4.62	0	0.581643	5.65022	5.87687	0	0.829246	6.00077	4.96958	0	5.44675
ENSMUST00000061070	Pwwp2a	0	3.89395	4.01395	0	0	5.49368	5.60065	4.06721	0	0.181171	0.469453	0.0829075	0	4.27232	5.72439	6.56331	0	1.82499
ENSMUST00000114885	Dtx3l	0	3.97297	6.81433	6.02256	0	3.26009	5.00585	3.29482	0	-0.346786	1.88993	1.19517	0	1.20531	3.82093	2.92157	0	0.713533
ENSMUST00000165215	Htr7	0	3.98577	0	0	0	3.39721	0	4.11681	0	0	0	0	0	5.94545	6.42143	6.68442	0	0
ENSMUST00000111740	Itgav	0	4.02234	-5.44627	0.150183	0	0	4.35884	0	0	4.70576	0	0	0	1.24924	2.25	1.68291	0	-0.064266
ENSMUST00000026564	Ifitm1	0	4.06721	4.26764	4.51257	0	0.959941	-0.341576	1.19187	0	1.50801	1.33502	2.03331	0	2.62385	-1.5945	1.70349	0	-0.142794
ENSMUST00000135106	Irak3	0	4.06721	8.86414	9.55919	0	0.926288	4.00708	3.97776	0	-2.79211	0.471597	0.309038	0	1.40496	-2.21472	3.02578	0	1.21205
ENSMUST00000168352	Lphn2	0	4.10182	7.67396	6.22944	0	1.49343	1.88269	1.48001	0	0.036983	0.129156	0.140602	0	3.46211	3.56143	3.85777	0	4.21629
ENSMUST00000093201	Npm1	0	4.16321	0	4.92353	0	7.26663	4.39232	0	0	0.178979	0.0601362	0.138504	0	1.28933	0.151176	1.52836	0	0.869311
ENSMUST00000120864	Bcat2	0	4.20681	0	0	0	0.634424	4.81953	3.74728	0	0	9.09453	0	0	5.51317	-5.03237	-1.70327	0	-0.710841
ENSMUST00000128257	Rnf44	0	4.25701	-0.218317	-0.337543	0	0.839613	-5.03198	0.867177	0	0.399851	0.929561	1.95163	0	2.19616	0	0	0	2.96537
ENSMUST00000167049	Serpina3f	0	4.35884	6.02168	9.99792	0	2.83621	9.31339	8.37003	0	0.106666	4.94383	3.00968	0	4.72664	3.74992	0	0	2.4771
ENSMUST00000122038	Wdr12	0	4.45495	4.74693	4.98361	0	-0.892434	-0.191466	-0.731626	0	9.51908	3.07487	8.77868	0	6.41742	0.997548	6.05642	0	-5.82841
ENSMUST00000129411	Atn1	0	4.46979	5.87431	5.23125	0	3.70893	0	0	0	-0.30848	-4.74419	-1.18825	0	5.84937	-0.378797	0.290283	0	0.157437
ENSMUST00000081491	Oas2	0	4.54782	7.45615	7.02996	0	0.683391	7.04966	5.87089	0	0	0	0	0	0.957718	8.59608	7.80559	0	0
ENSMUST00000038816	Cxcl10	0	4.61051	12.0657	11.3373	0	-0.229755	6.27463	3.30689	0	3.92587	12.5592	11.0673	0	0.848711	8.45993	7.29025	0	7.8552
ENSMUST00000120537	Bcl3	0	4.61888	5.85734	0	0	1.51917	1.82493	2.49383	0	9.16241	2.06991	9.6907	0	0.82404	1.47938	2.22958	0	2.41339
ENSMUST00000030269	Slc6a9	0	4.62987	0.833526	5.10602	0	0.271673	-0.629878	0.75776	0	0.889296	0.993957	0.971202	0	1.03353	2.26132	1.59408	0	-0.559193
ENSMUST00000135318	Nfxl1	0	4.65075	5.94037	10.192	0	-0.0814414	5.09349	-4.06721	0	1.20948	0.887496	5.20351	0	4.71367	-0.104844	3.86389	0	0
ENSMUST00000176629	Zc3h18	0	4.71472	-5.8701	-0.579972	0	-1.16276	-4.90852	-0.352909	0	2.54075	2.4187	4.49576	0	8.37003	4.76666	0	0	-0.118131
ENSMUST00000106946	Ak4	0	4.72664	10.226	9.572	0	3.86469	3.81896	4.36682	0	0.184447	-4.9542	2.61528	0	7.49098	4.01395	0	0	0
ENSMUST00000086835	Kdm4b	0	4.72664	10.6911	0	0	3.95644	0	3.51671	0	0.442157	-1.93817	-1.47715	0	2.13169	3.25251	2.57515	0	3.84047
ENSMUST00000170431	Mkrn1	0	4.73602	-0.179815	-5.29483	0	-2.21538	-7.2742	1.84634	0	1.57961	1.85825	-2.553	0	2.20716	6.26033	1.41685	0	4.2382
ENSMUST00000109670	Ncoa6	0	4.80459	9.86386	0	0	-0.803	-0.683381	-5.13086	0	1.95896	1.74258	0.0173625	0	1.16812	5.32082	6.15334	0	-4.38315
ENSMUST00000024755	Clic5	0	4.84323	7.12872	8.36245	0	3.13311	-3.82553	-1.62937	0	-2.4771	-2.4771	-2.4771	0	3.46943	6.12367	5.58772	0	2.96537
ENSMUST00000100514	Gpr146	0	4.85071	-5.55197	5.065	0	-0.540591	-1.25109	-0.724148	0	4.8103	-0.854536	3.71856	0	5.37047	0.618789	0.399851	0	0.90047
ENSMUST00000174236	Gcnt1	0	4.87268	-3.23934	-3.23934	0	2.03289	-2.82447	0.629454	0	-0.0417308	0.00967393	0.968143	0	0.667164	0.580359	0.404099	0	-0.560923
ENSMUST00000121337	Serpina3f	0	4.8915	11.7214	11.8436	0	0.911068	2.48113	1.40014	0	4.37523	6.48643	6.35041	0	3.74992	10.8781	10.4304	0	4.84299
ENSMUST00000105543	Phactr2	0	4.91834	4.67611	3.42056	0	-0.352786	-2.32414	-1.24267	0	1.21589	0.262814	0.143311	0	3.56978	4.78588	9.29557	0	0.353707
ENSMUST00000161187	Rnf214	0	5.0873	6.06843	5.67994	0	4.14127	5.63558	5.16616	0	0.16609	1.04426	0.983763	0	0.732201	2.01728	1.04871	0	4.79054
ENSMUST00000141902	Fbxl5	0	5.09058	0	0	0	1.31667	0.231659	-0.681285	0	0	0	0	0	6.19575	1.14127	7.12299	0	4.51069
ENSMUST00000021257	Med24	0	5.13281	9.92348	5.71549	0	0.916967	1.28681	0.716698	0	-2.00739	0.0640233	-1.30209	0	0.722186	-1.6104	-6.15996	0	-0.123663
ENSMUST00000167722	Abcf2	0	5.15669	5.58292	5.4287	0	6.00088	7.66803	7.77332	0	0.944441	0.535896	-4.22155	0	5.35325	0	6.23087	0	0.965053
ENSMUST00000045675	Atpaf2	0	5.18371	5.74868	10.609	0	5.86312	0.0480276	0.114558	0	-4.59708	-4.75081	0.366958	0	4.35884	0	5.11501	0	0.501751
ENSMUST00000041142	Muc1	0	5.34536	4.01395	5.32876	0	3.58356	-3.75537	5.25293	0	3.37243	-1.21893	3.14447	0	1.75029	2.41626	5.0717	0	0.0810584
ENSMUST00000113766	Odf2	0	5.35569	-5.94228	-0.54304	0	-5.08761	1.44252	-5.60201	0	1.00762	-3.04262	-2.96788	0	0.695786	0.736736	0.689871	0	-0.305525
ENSMUST00000128411	Tgtp2	0	5.35755	11.9141	13.9938	0	3.36017	4.46467	3.20567	0	2.81417	2.67833	1.60158	0	2.4771	4.69508	4.9542	0	6.34423
ENSMUST00000159230	Slc19a2	0	5.37031	9.68157	8.78315	0	-5.14579	-4.92618	0.103113	0	3.23324	3.53037	4.93542	0	3.95644	4.24793	8.31514	0	4.70449
ENSMUST00000110416	Usp8	0	5.44939	0.645491	6.45995	0	4.28793	-0.685561	-0.439812	0	-1.09798	-4.6315	-5.03085	0	0.681131	6.14611	1.23247	0	4.82567
ENSMUST00000171640	Hnrnpd	0	5.50456	0	5.62663	0	0	0	0	0	2.67961	-0.0721047	2.94353	0	3.99392	5.1378	4.5512	0	0
ENSMUST00000133320	Atp5f1	0	5.56954	-0.983536	4.03603	0	-0.841338	-1.60938	-6.87757	0	0.650404	0.673973	1.32066	0	1.21755	-0.038468	-0.706424	0	0.204765
ENSMUST00000118100	Rapgef2	0	5.69428	0	13.3821	0	5.25637	0	0	0	0.0663394	6.09293	-0.0540926	0	5.60575	8.07782	8.1679	0	-10.8325
ENSMUST00000131487	Pogk	0	5.74367	0	5.5585	0	4.35292	-4.14039	-0.81128	0	-0.619442	-0.299646	-0.467472	0	5.62468	6.12226	7.11593	0	-0.0435992
ENSMUST00000134473	Zfp664	0	5.76349	0	0	0	3.2539	0	0	0	5.42314	5.23125	9.14831	0	7.31117	10.6311	9.42938	0	0
ENSMUST00000119953	Rsl1d1	0	5.76492	0.742096	-3.04662	0	4.93671	4.27157	-0.318511	0	5.01225	-0.173861	-0.45681	0	4.4404	-4.48433	5.6351	0	0.529885
ENSMUST00000093292	Sertad2	0	5.787	7.52952	5.37459	0	0.754805	0.138734	-0.155907	0	-0.742066	0.205661	-0.179478	0	0.690977	1.01512	0.71532	0	-0.254028
ENSMUST00000093467	Atp13a1	0	5.80869	1.30307	0.696062	0	1.1821	1.34554	1.68669	0	4.9373	-0.766847	5.04371	0	5.26627	-0.645579	5.83781	0	-0.0245983
ENSMUST00000135977	Cnot3	0	5.81044	0.950215	-4.78588	0	0.999895	-0.887277	-0.516642	0	-0.0278161	0.310504	0.318328	0	1.65587	1.98618	2.58734	0	0.187195
ENSMUST00000164609	Morf4l2	0	5.85302	-0.673819	6.78653	0	-0.847	0.22952	-0.303721	0	4.1065	-0.742856	5.06146	0	4.50027	0.461473	-0.00746743	0	1.25176
ENSMUST00000077523	Serpine1	0	5.89364	1.48169	1.65137	0	-0.747382	-2.4771	3.95644	0	7.7989	4.62751	8.20055	0	4.39239	-0.356099	-3.92587	0	6.89888
ENSMUST00000106040	Ifitm1	0	5.99172	0.159181	6.93231	0	0.762653	-1.08896	0.911835	0	1.493	0.531042	2.0763	0	4.14881	-1.20642	3.24094	0	-0.11167
ENSMUST00000115032	Arid5a	0	6.34733	6.43789	6.48158	0	0.29771	-1.47179	-0.144656	0	1.95796	-0.527219	2.14074	0	0.875971	0.288109	0.987627	0	-0.270934
ENSMUST00000156390	Gyk	0	6.48305	7.44662	7.82912	0	0.949232	1.8665	3.85868	0	0.553826	-0.1185	-0.319988	0	5.60963	6.0074	7.15415	0	-0.0409532
ENSMUST00000165860	Ubr4	0	6.8052	7.62564	8.29052	0	-5.60745	0.00511403	0.901803	0	0.600441	1.03493	0.693568	0	1.81776	2.63439	1.29933	0	-0.389285
ENSMUST00000169266	Cic	0	6.84798	-6.15969	-0.365103	0	4.32114	-0.539933	-0.016967	0	-4.37352	0.0601346	0.324937	0	1.33535	-10.0448	-5.01242	0	-0.695637
ENSMUST00000169066	Irgm1	0	7.23615	6.79539	10.4691	0	12.2496	13.8539	6.56069	0	0	4.5912	0	0	1.72814	1.99439	6.00567	0	9.68838
ENSMUST00000047687	Entpd3	0	7.58373	0	2.67878	0	3.58965	-5.44083	3.13583	0	-0.253645	-1.37594	-1.43224	0	3.78527	-1.72972	-1.72972	0	-0.339312
ENSMUST00000138856	Il15ra	0	7.80267	10.8501	10.7416	0	2.4771	3.07487	0.431839	0	1.72972	2.42254	3.86055	0	1.46492	3.55924	3.22583	0	-0.201678
ENSMUST00000164370	Parg	0	8.8862	9.29481	3.89691	0	4.35131	4.26103	3.02613	0	1.07489	-1.04827	1.11253	0	12.0579	12.027	9.16809	0	-1.98716
ENSMUST00000167659	Enox2	0	8.96752	1.72972	8.64024	0	3.05241	-0.14439	-0.406546	0	-0.645791	3.65284	-1.36982	0	6.59118	6.57243	0.912167	0	-0.648137
ENSMUST00000107713	Invs	0	9.1142	10.1474	4.90769	0	0.758853	5.32923	0.658271	0	0.958213	0.498109	5.86589	0	9.81458	4.81377	9.93455	0	5.45861
ENSMUST00000173114	Csnk2b	0	9.63723	9.28815	5.31786	0	0.670481	1.54571	1.1245	0	-0.166743	1.69929	1.63409	0	0.823346	2.89865	1.55298	0	0.258583
ENSMUST00000107704	5730528L13Rik	0	9.69824	12.0268	12.1217	0	-0.0780244	0.695998	0.54727	0	0.776799	-2.4771	0.201678	0	4.35541	0.837798	6.39638	0	3.99879
ENSMUST00000077458	Stxbp1	0	9.73947	5.72843	11.0682	0	1.31445	-3.93219	-3.1513	0	-5.37054	0.488899	0.874316	0	0.83617	3.15145	2.68864	0	-1.56398
ENSMUST00000095743	Cdk19	0	9.80092	3.74992	5.35325	0	-5.24946	-4.40641	-2.15267	0	4.20681	2.19616	3.6192	0	4.53974	0	0	0	-0.76538
ENSMUST00000170926	Lmo2	0	9.80695	5.66125	11.8538	0	2.99152	0.520941	-1.18059	0	-5.0412	-1.29127	-1.65557	0	6.04481	2.95416	-0.215062	0	0
ENSMUST00000171929	Cenpf	0	10.1841	10.6777	5.08434	0	-0.066733	-0.156931	-0.124599	0	2.89967	0.244932	0.0378747	0	4.69911	-4.74693	-0.262594	0	-0.118622
ENSMUST00000167535	Myd88	0	10.4342	11.1675	11.6346	0	0.616386	1.93693	1.70452	0	0.71877	0.622752	0.682645	0	1.66795	1.53726	1.79868	0	0.683868
ENSMUST00000112046	Zfp281	0	10.5107	6.6981	13.4012	0	0.485145	0.418539	0.855623	0	6.43637	-2.19616	6.615	0	1.30442	-5.47216	0.929089	0	3.3354
ENSMUST00000106913	Trim21	0	10.5943	12.8359	12.8616	0	5.46402	7.64291	5.9394	0	0.798646	0.924119	0.39617	0	3.76817	5.5331	4.86383	0	1.19483
ENSMUST00000112870	Vav1	0	10.6108	0	5.30873	0	3.94503	5.3611	6.08968	0	1.67581	-4.05532	2.58942	0	1.46677	2.97252	2.86647	0	1.55497

## Sheet: DN Any 3
Supplementary Table 5 - Page 4 - IL-10-treated, down-regulated, any 3 cell types
Values are log2(fold-change from respective un-treated cell type)
		PEC Macrophages				Neutrophils				Mast cells				splenic DCs				Eosinophils
Ensembl Transcript ID	Gene Symbol	-IL10 -LPS	+IL10 -LPS	-IL10 +LPS	+IL10 +LPS	-IL10 -LPS	+IL10 -LPS	-IL10 +LPS	+IL10 +LPS	-IL10 -LPS	+IL10 -LPS	-IL10 +LPS	+IL10 +LPS	-IL10 -LPS	+IL10 -LPS	-IL10 +LPS	+IL10 +LPS	-IL10 -LPS	-IL10 +LPS
ENSMUST00000170629	Gtse1	0	-10.4179	-10.4179	-10.4179	0	5.05741	-5.75365	5.80618	0	-4.24793	-4.24793	1.67305	0	-4.60351	4.8204	5.12038	0	0.699265
ENSMUST00000027900	Cenpf	0	-10.1646	-10.1646	-4.90328	0	0	4.48433	0	0	-3.32911	-0.363737	-0.363737	0	-4.92353	3.52651	-0.882454	0	0
ENSMUST00000170840	Parg	0	-9.76016	-9.29372	-3.85507	0	-2.29129	-1.50457	3.61182	0	-5.81308	5.11438	-2.84771	0	-8.71257	-11.7874	-5.64633	0	6.16446
ENSMUST00000146354	Ncf1	0	-6.11606	3.37771	-2.94614	0	0.437082	0.115269	0.564612	0	-2.19616	6.04064	4.09949	0	-3.02382	3.31817	2.62434	0	0.775268
ENSMUST00000108049	2310028H24Rik	0	-6.0744	4.71675	-6.0744	0	-5.82056	-10.0685	-5.39523	0	4.06721	0	4.30551	0	-5.89927	-8.73548	-5.40638	0	-3.78871
ENSMUST00000153191	Chid1	0	-5.92621	-0.255295	-12.277	0	-1.08799	-0.695654	-0.357223	0	-0.0715034	-0.113388	-0.302908	0	-0.640623	-0.21832	-0.495616	0	-0.317465
ENSMUST00000069795	Slain2	0	-5.75612	-5.75612	-0.129495	0	-3.29118	-3.30651	-8.23783	0	1.77067	5.31024	-0.192	0	-5.95175	-2.0578	2.10144	0	-8.68086
ENSMUST00000113481	Zfp318	0	-5.67795	0.738988	-5.67795	0	-0.0642192	0.0320474	-5.39109	0	-5.73561	-5.77259	-5.33003	0	-5.54207	-5.54207	-5.54207	0	0
ENSMUST00000072061	Entpd5	0	-5.64116	-5.70592	-5.79081	0	-3.22026	-5.89903	4.12232	0	5.41526	0	0	0	-0.920032	-9.99079	-5.59847	0	-10.5078
ENSMUST00000121370	Tbc1d1	0	-5.44627	1.36493	-5.44627	0	0	0	0	0	-1.64541	-1.33968	-0.534274	0	-4.40224	4.39891	2.38557	0	-4.9542
ENSMUST00000082089	Rbm10	0	-5.29013	-5.29013	-5.29013	0	-4.16321	-4.16321	-4.16321	0	0.743916	-4.43979	-4.43979	0	-9.1255	0.036563	-4.02874	0	0
ENSMUST00000176251	Eps15	0	-5.27506	0.109546	-0.285664	0	-4.0623	-3.93279	0.689542	0	-3.00018	-3.23596	-2.98321	0	-4.42431	7.08661	1.41565	0	-0.159771
ENSMUST00000069309	Uty	0	-5.24317	-9.83437	-9.83437	0	0	4.76666	4.24793	0	-4.08164	0.0623461	-3.91041	0	-0.838038	-1.32037	-0.57122	0	8.22271
ENSMUST00000161032	Ipo9	0	-5.21051	5.65932	0.276342	0	-3.66546	-3.66546	4.63248	0	0.876523	1.14237	1.15359	0	-4.62751	0.511129	-0.340691	0	-4.09244
ENSMUST00000113564	Fnbp1	0	-5.19876	0.738518	-7.25495	0	-0.153225	1.32584	-0.0137142	0	-0.85051	-1.17979	-4.63922	0	-1.41717	0.881763	0.216354	0	4.61609
ENSMUST00000173030	Adamts10	0	-5.17739	-5.06283	-4.45073	0	-5.82665	4.36965	-5.82665	0	9.95084	3.07487	2.67878	0	-3.14647	0.949868	-7.91314	0	-1.4318
ENSMUST00000169383	Gtpbp2	0	-5.07804	1.16424	0.798358	0	-0.808175	-1.14353	0.417913	0	-0.484791	-0.165734	-0.979047	0	-0.750073	0.0396438	-0.693583	0	1.60326
ENSMUST00000057135	Ttbk2	0	-5.07804	-0.131391	-5.07804	0	-4.95155	0.36988	-6.8268	0	0.056646	-0.76385	-0.273351	0	-5.57955	-11.5462	-0.744457	0	-10.2714
ENSMUST00000166979	Mov10	0	-5.0523	5.4056	5.67737	0	0	1.07313	-4.16321	0	-5.03237	-0.3161	2.1498	0	-0.84079	-0.905406	0.377313	0	-3.92587
ENSMUST00000147105	Myef2	0	-4.97861	1.47226	1.82324	0	-0.658565	0.757464	0.892884	0	0.297814	0.800883	1.51878	0	-5.27832	1.29606	0.864965	0	0.021577
ENSMUST00000026865	Phf17	0	-4.84919	-0.580962	-3.13601	0	-1.45118	-6.08713	-0.647342	0	-1.25364	4.69675	6.01365	0	-3.95714	-3.20232	-6.82295	0	-3.47428
ENSMUST00000170965	Skint3	0	-4.80343	-5.89309	-5.89309	0	-0.367561	-1.8712	-2.0521	0	-2.4771	-2.4771	-2.4771	0	-0.830207	-4.01344	-3.68371	0	3.56978
ENSMUST00000056484	Nlgn2	0	-4.79529	1.31474	5.54357	0	-4.47094	1.19555	-4.62468	0	-0.0788485	-0.453743	0.16377	0	-1.02466	-1.09553	-5.29129	0	-0.432661
ENSMUST00000122423	Siglec5	0	-4.74884	-10.1951	-5.42845	0	-0.105232	-1.82939	-1.80434	0	-3.98577	-3.98577	-3.98577	0	-3.66635	-7.28555	0.671303	0	-0.316178
ENSMUST00000164984	Gpr162	0	-4.72056	-7.55677	-7.55677	0	-2.96537	2.19051	-0.76921	0	-0.973866	1.4629	0.510853	0	-0.79601	-1.56829	-1.62993	0	0
ENSMUST00000114914	Enox2	0	-4.68425	-2.95454	-2.95454	0	-4.11681	0.307502	-4.11681	0	0.498366	-3.89395	-0.43452	0	-10.561	-7.39108	-1.78039	0	0
ENSMUST00000075036	Unc13d	0	-4.67326	-4.67326	5.74709	0	-0.862781	-6.6167	-6.21742	0	0.190103	-0.121111	-1.24831	0	-1.35002	-1.71428	-1.28205	0	0.0951488
ENSMUST00000098163	Zfp292	0	-4.62538	-10.8613	-6.3216	0	-3.45943	-3.45943	-3.45943	0	6.33544	3.56978	0	0	-0.590601	-6.30609	-1.38256	0	1.4562
ENSMUST00000173372	Myo1f	0	-4.59674	-0.658241	-10.1288	0	-2.86599	-2.9124	-2.68771	0	4.66209	-0.360949	-1.21195	0	-4.11289	-7.68267	-7.68267	0	-0.0447821
ENSMUST00000078621	Sema6d	0	-4.56593	-4.56593	-4.56593	0	-4.09244	-4.09244	-4.09244	0	0	4.62751	0	0	-0.666042	1.55374	-0.00154171	0	0
ENSMUST00000173830	Pkn2	0	-4.48433	-4.48433	6.44309	0	-0.599932	-4.22106	-4.31728	0	4.58465	5.03138	5.49822	0	-0.943953	0.118683	-4.13242	0	4.35884
ENSMUST00000098983	Dclk2	0	-4.46577	0.994168	-1.787	0	-3.56978	-3.00493	-3.93351	0	2.21233	0	-2.19616	0	-1.27233	3.90091	2.42186	0	-0.359115
ENSMUST00000114536	Slc37a1	0	-4.45073	-4.57015	-5.62788	0	-0.544625	-10.6823	-3.67242	0	-2.9909	-3.56602	-3.40859	0	-0.914178	2.10754	-2.28478	0	-2.056
ENSMUST00000036300	Col27a1	0	-4.38432	2.94894	2.89473	0	0.181102	0.93411	0.79291	0	-2.19616	5.24976	4.66048	0	-0.687829	3.36982	2.98105	0	4.67326
ENSMUST00000087327	Rell1	0	-4.27455	-10.4468	-2.29928	0	-1.71904	2.60532	1.18944	0	3.45616	0.498203	3.66546	0	-3.76329	-8.26188	-8.26188	0	-6.40599
ENSMUST00000164780	Lrch1	0	-4.24816	2.388	2.67547	0	-3.32911	1.91952	0.120979	0	-0.361683	0.431188	0.200585	0	-1.02807	0.51376	0.659537	0	2.01526
ENSMUST00000151500	Vps18	0	-4.24793	-4.24793	-4.24793	0	-3.51671	1.61021	-0.187606	0	4.94665	5.63251	4.82283	0	-0.857154	6.53696	0.120815	0	0
ENSMUST00000117725	Foxred2	0	-4.21875	-5.62888	-10.1686	0	1.1589	-0.092016	1.06717	0	-5.89237	-0.941741	-1.28353	0	-0.936687	-3.90489	-10.3287	0	4.06543
ENSMUST00000065433	Ikzf1	0	-4.11475	1.42353	2.14821	0	-0.0551624	0.376462	0.293106	0	-1.39156	-5.50498	-0.902257	0	-6.09686	-0.423083	-4.68567	0	-0.0466637
ENSMUST00000070135	Pqlc1	0	-3.96495	-4.4884	-9.89569	0	-0.782738	-6.13234	-6.77783	0	-3.34377	-3.59443	-7.84236	0	-1.77066	-2.36777	-6.75157	0	-0.622162
ENSMUST00000100620	Trim25	0	-3.92806	-10.1059	-6.77677	0	0.496834	1.11562	1.27192	0	-3.84448	1.49737	0.825803	0	-1.01398	0.873846	-0.0332261	0	-3.05958
ENSMUST00000067429	Mdm4	0	-3.89395	-0.0334017	1.45497	0	0.00613087	-0.543672	-0.179816	0	-4.70576	-4.70576	-4.70576	0	-1.09858	0.0592437	-0.281515	0	0.472049
ENSMUST00000046903	Trim7	0	-3.79521	-7.58392	-7.58392	0	0.878715	-3.92587	-5.65559	0	-1.55118	0.386038	-1.5788	0	-0.634881	-2.05297	-2.28533	0	-0.183887
ENSMUST00000175872	Stx5a	0	-3.74992	-2.02021	-2.02021	0	0	0	0	0	-4.93132	-4.93132	-0.724505	0	-4.82316	-8.01697	-4.74881	0	2.96537
ENSMUST00000152191	Ivd	0	-3.66312	-2.70922	-6.87243	0	5.67243	4.16321	3.16993	0	-2.17955	-2.0021	-1.91739	0	-1.12926	-1.92645	-0.928402	0	7.67993
ENSMUST00000112693	Rif1	0	-3.65122	0.0495967	-0.401755	0	-7.9431	-1.74131	-1.5784	0	5.18744	-0.40881	-0.0196771	0	-4.94572	-4.53416	1.25292	0	-5.88243
ENSMUST00000139373	Nfkbiz	0	-3.61005	5.63485	4.83652	0	0.94906	8.25862	6.91783	0	-0.597775	2.74049	2.39136	0	-1.03961	2.76133	1.83011	0	6.34423
ENSMUST00000027688	Rassf5	0	-3.55344	-7.26236	1.12986	0	0	4.16321	1.72972	0	-0.845302	0.921609	-0.111348	0	-2.07337	3.91504	-1.87027	0	3.39721
ENSMUST00000138968	Chd4	0	-3.52454	-9.60527	-0.615026	0	-0.0624934	0	2.86835	0	-1.26327	-0.864628	0.213375	0	-3.54132	0.640054	-2.59226	0	-2.67878
ENSMUST00000176305	Hnrnpk	0	-3.45943	0.657378	-3.45943	0	-6.25709	-5.31466	-5.1011	0	-0.448044	3.4506	-2.85009	0	-3.07487	0.0950514	-3.07487	0	1.10954
ENSMUST00000102552	Hmgn2	0	-3.40822	0.57404	0.583139	0	-1.17525	-3.88075	-1.17498	0	-1.72972	0.466443	0.466443	0	-0.747382	0.201678	-2.4771	0	1.40889
ENSMUST00000034232	Ccl17	0	-3.39721	1.89762	0.412771	0	-0.680666	2.36494	0.504134	0	-1.29038	0.725925	-0.234581	0	-0.970535	5.45957	3.00052	0	-0.241728
ENSMUST00000166062	Wac	0	-3.39155	0.15175	-9.43012	0	0.809331	-1.08936	-1.0531	0	-0.994485	-0.650635	-1.76081	0	-1.624	-0.640493	-1.3601	0	-0.997903
ENSMUST00000140025	Eps8l2	0	-3.2539	-3.2539	-3.2539	0	-0.878715	0.494902	-3.07487	0	0	0	0	0	-0.948413	1.72598	0.604231	0	0
ENSMUST00000150557	Tor3a	0	-3.09522	2.82812	2.59317	0	-3.63846	3.69468	1.92692	0	-0.747382	5.04418	-0.0435992	0	-3.32911	6.93608	3.45943	0	3.39721
ENSMUST00000087374	Adam23	0	-2.91118	0.582854	0.530305	0	-3.23464	-6.69408	-2.86855	0	0	0	0	0	-0.735751	-1.96615	-1.88497	0	0
ENSMUST00000164942	Scand1	0	-2.83621	2.7963	8.36072	0	-1.46955	0.323455	-3.57002	0	-2.65488	-1.33501	-5.49109	0	-1.2475	-4.45495	1.1715	0	-0.546844
ENSMUST00000145401	Il9r	0	-2.4771	3.99498	0.692827	0	-1.18177	1.38588	0.833557	0	-1.64186	-0.894953	-4.02193	0	-0.670321	-1.92442	-2.23623	0	-2.19616
ENSMUST00000116322	Gon4l	0	-2.46284	-2.75462	-2.75462	0	-3.53256	-2.56554	-0.851513	0	-0.00771896	-1.46456	-5.3673	0	-5.45654	-0.414716	-0.84189	0	1.63428
ENSMUST00000125765	Ntng2	0	-2.19616	5.22095	-2.19616	0	0.312863	4.77562	4.43222	0	-2.38055	-1.87606	0.817239	0	-4.161	-7.12637	0.215868	0	1.0508
ENSMUST00000037285	Git1	0	-1.55115	-6.19827	-0.181363	0	-3.34045	-4.00618	-7.86673	0	-0.720541	-0.710081	0.194893	0	-2.26073	1.08504	0.314365	0	4.76666
ENSMUST00000054651	Pla2g4f	0	-1.44021	-0.973766	2.42344	0	-2.4771	4.50222	-2.4771	0	0	0	0	0	-0.750399	1.00219	0.135634	0	0
ENSMUST00000036462	B230312A22Rik	0	-1.25156	-4.88337	-0.623744	0	-0.132305	0.380027	0.424818	0	-1.55845	0.222194	-1.92233	0	-4.86711	-5.60704	-5.03158	0	-0.21957
ENSMUST00000046893	Gpr162	0	-1.22134	-3.16027	-3.94326	0	-1.05774	-3.2539	-3.2539	0	-0.86846	2.21615	0.815024	0	-0.597435	-0.998585	-1.69905	0	2.67878
ENSMUST00000072324	Caprin2	0	-1.11755	-6.32617	-5.41857	0	-0.606802	-8.27305	-4.02512	0	0.631812	0.179916	-3.89418	0	-5.72762	-1.40172	-0.264114	0	1.34548
ENSMUST00000094868	Zfyve28	0	-1.06129	-9.61345	-9.61345	0	-1.26327	0.466443	-1.26327	0	0	0	0	0	-0.70886	-3.68505	-3.90547	0	-0.289507
ENSMUST00000171143	Fam102b	0	-1.05482	2.70582	2.39183	0	0.164598	-3.57341	-3.89575	0	-5.8442	-0.969203	-1.57186	0	-1.61832	0.74352	0.275013	0	-3.33431
ENSMUST00000119033	Papd5	0	-1.03834	-6.94508	-13.3379	0	-1.10121	-6.10816	-6.60784	0	-0.198011	-0.219412	-0.304276	0	-1.84469	-6.32654	-0.811057	0	4.98065
ENSMUST00000022986	Fbxo32	0	-1.02013	-5.53075	-5.10204	0	-0.688316	-1.81657	-2.79154	0	-1.25685	-1.41551	-2.13947	0	-0.749706	-2.06413	-2.2153	0	-0.490881
ENSMUST00000039424	Kctd12b	0	-0.922075	-2.06033	-3.10502	0	0.608064	-0.420817	-0.785393	0	-4.99751	0.869253	-0.274315	0	-1.33072	-0.00940244	-0.925373	0	-0.367285
ENSMUST00000127820	Egr2	0	-0.899538	-1.66295	-11.7595	0	5.3677	0.0625838	0.29899	0	-4.8719	-3.7293	-4.64666	0	-6.70476	-6.70476	-4.02599	0	2.63494
ENSMUST00000127308	Tcirg1	0	-0.845614	-0.568919	0.00673734	0	0.771725	1.45485	0.08716	0	-2.63687	-2.92638	-3.6192	0	-0.645787	1.50413	1.50033	0	-0.171615
ENSMUST00000002677	Axl	0	-0.827286	1.30515	0.678065	0	-0.902226	0.49117	-1.41459	0	3.49366	4.3589	-4.11681	0	-0.89957	1.07166	0.047656	0	1.11577
ENSMUST00000115836	Usp7	0	-0.810408	-5.42315	-6.13014	0	0.251316	-3.10879	-0.292782	0	-4.39737	0.847268	0.714451	0	-6.13395	-10.5889	-2.23817	0	-0.122085
ENSMUST00000166315	Akap13	0	-0.780185	0.739407	-0.0955751	0	-0.887986	-0.0546371	-1.0883	0	5.12371	5.6984	5.80958	0	-1.23669	0.717995	0.265218	0	-11.9245
ENSMUST00000169332	Fam55d	0	-0.766367	-1.00632	-3.13312	0	-1.00225	-2.59501	-3.41835	0	-1.95247	-0.240612	-2.00606	0	-0.873933	-2.67514	-3.40403	0	-1.07344
ENSMUST00000171525	Ahrr	0	-0.711764	-5.33076	-2.10777	0	0.0288742	-0.380082	-0.0584531	0	-0.812149	-2.58548	-5.18305	0	-6.82264	0.0559236	0.0294428	0	0.846668
ENSMUST00000054173	Phospho1	0	-0.696305	-1.17092	-1.56542	0	-0.0085656	-1.8343	-1.22675	0	-0.641946	1.02768	-0.316244	0	-1.89536	-0.289456	-0.47496	0	-0.525208
ENSMUST00000106231	Baiap2	0	-0.653182	-0.321019	-1.79976	0	-0.390056	-0.614032	-1.1754	0	-0.602361	-0.548815	-1.17472	0	-0.719082	-2.99461	-1.75153	0	-1.30475
ENSMUST00000003509	St8sia6	0	-0.622936	-0.115889	-0.173262	0	-1.36241	-0.557568	-1.46342	0	0.597775	1.54684	-1.3706	0	-0.923994	-0.137391	-1.37524	0	1.05774
ENSMUST00000064493	D930048N14Rik	0	-0.622936	-10.3106	-10.3106	0	-5.11499	-5.81444	-5.24243	0	-0.91041	-1.11978	-2.52238	0	-1.19182	-9.58977	-9.58977	0	-0.648406
ENSMUST00000022691	Hr	0	-0.586695	-0.803644	-1.67636	0	-0.829079	-10.1139	-3.69011	0	-2.83621	-0.640054	-2.83621	0	-0.891992	-4.07146	-4.31898	0	2.96537
ENSMUST00000037408	Scaper	0	-0.554134	-0.257873	-5.13281	0	-4.63922	-0.352401	-0.59815	0	-4.72292	0.204001	-8.86331	0	-0.718239	-4.93396	-5.06219	0	10.4055
ENSMUST00000027356	Cyp27a1	0	-0.532262	-1.64117	-2.09801	0	-0.666125	-1.50564	-2.51592	0	-2.01066	-4.20681	-0.280939	0	-0.862696	-2.09391	-3.32207	0	-0.852008
ENSMUST00000175775		0	-0.516681	8.13512	1.17951	0	-0.976407	2.7991	8.54921	0	-3.7043	3.56119	2.83544	0	-0.589376	1.22208	1.02729	0	0
ENSMUST00000105330	Matk	0	-0.469578	-2.6671	-7.13657	0	-6.66455	-6.66455	-2.7081	0	-1.57776	-5.48028	-6.35249	0	-0.923142	-4.20551	-5.51518	0	4.16582
ENSMUST00000033053	Itgax	0	-0.456778	-1.01757	-2.5202	0	-0.591917	-0.25745	-0.810809	0	-11.3063	-5.99304	-5.4797	0	-7.38486	-7.59729	-13.346	0	-0.408336
ENSMUST00000167002	Ptpro	0	-0.359465	0.555325	-0.780466	0	-0.852057	-0.508152	-1.51648	0	-0.970888	-1.71827	-1.25183	0	-0.720138	-1.68925	-2.41605	0	-1.44878
ENSMUST00000161915	Zdhhc4	0	-0.325834	-10.3286	-6.4027	0	-1.34197	-0.52366	-1.04993	0	-5.16928	-0.412202	0.448332	0	-6.9121	-2.43396	0.737277	0	0.230162
ENSMUST00000118368	Pttg1	0	-0.266735	-0.239778	5.73857	0	-5.33682	-0.972049	-9.2278	0	-5.20988	0.281071	-4.51522	0	-4.79635	-3.64986	0.681586	0	-1.11949
ENSMUST00000161608	Kctd18	0	-0.157725	-2.61686	-2.61686	0	-0.696854	-0.907748	-5.09624	0	-9.62186	-4.76388	-5.05593	0	-7.9314	-2.84082	-0.760011	0	-0.288774
ENSMUST00000153819	Ninj1	0	-0.11923	-6.95742	0.181131	0	-6.85172	0.066206	-6.45555	0	-9.40533	1.80282	0.987513	0	-7.46373	-7.46373	-4.98663	0	1.12831
ENSMUST00000115140	Pcyt1a	0	-0.101254	-6.73208	-6.73208	0	-0.92011	-3.39721	-3.39721	0	-1.36984	0.182799	0.288529	0	-1.91522	-4.39232	1.74298	0	-2.96537
ENSMUST00000143035	Slc43a2	0	-0.0850749	-10.7124	-2.63642	0	-0.737779	-0.738642	-2.87903	0	-0.605517	-1.22941	-1.57963	0	-0.649331	-9.15404	-3.99817	0	-0.331703
ENSMUST00000100705	Dusp14	0	-0.00232208	1.38641	1.19224	0	-1.72972	2.16424	4.07187	0	-2.91744	-2.91744	-2.67878	0	-2.33979	5.5029	5.39529	0	-0.280939
ENSMUST00000166304	Jmy	0	0	0	0	0	-4.88326	-0.1166	-0.156629	0	-1.52901	-0.319082	0.11581	0	-3.32911	-5.52526	-0.239862	0	0
ENSMUST00000102868	Malt1	0	0	11.081	10.7754	0	-1.72972	-2.19616	0	0	-1.72972	1.43207	3.01721	0	-1.80414	-8.78086	-3.0759	0	0.466443
ENSMUST00000028166	Nr4a2	0	0	0	0	0	-3.66546	-3.66546	-3.66546	0	-7.211	-3.81379	-3.88189	0	-0.982545	1.90528	1.20164	0	3.74992
ENSMUST00000035716	Rasgrp2	0	0	1.72972	1.72972	0	-0.751074	-10.7462	-5.55707	0	-2.19616	2.39504	-2.19616	0	-5.59953	-5.59953	-5.59953	0	10.3622
ENSMUST00000174000	Gypc	0	0.10558	1.09928	0.748197	0	-3.27897	2.66602	1.20819	0	-3.2364	0.820638	-3.65933	0	-1.95003	1.00592	0.126887	0	0.385193
ENSMUST00000145721	Scp2	0	0.129156	2.05529	-2.83621	0	-1.13977	-4.09949	-1.49105	0	-4.84824	-0.107111	-2.25951	0	-4.11293	-3.79174	-9.19098	0	0.986682
ENSMUST00000124073	Cadm1	0	0.146569	-5.3787	-0.880105	0	-0.640054	-2.83621	-2.83621	0	-2.94804	-3.38256	-6.84199	0	-2.19616	-2.19616	-2.19616	0	-3.45943
ENSMUST00000086503	Aoah	0	0.16273	2.40969	2.69146	0	-0.732386	3.30891	2.32178	0	-4.67326	-1.21383	-1.83704	0	-4.67326	2.62171	4.52365	0	0.958234
ENSMUST00000097899	Macf1	0	0.219819	0.992672	0.43741	0	-1.04758	-9.70434	-1.07794	0	-0.773361	-1.32747	-0.428702	0	-2.18199	-2.1321	-11.9222	0	-6.08206
ENSMUST00000167106	Tlr3	0	0.223896	1.62593	-4.51934	0	-4.14369	-2.82314	-0.204556	0	-2.63166	-1.1065	1.04424	0	-4.14039	1.08946	-7.39428	0	2.39784
ENSMUST00000097912	St3gal3	0	0.355167	2.29305	1.60237	0	-0.837057	-1.15737	4.12721	0	-0.72898	0.175322	-0.38697	0	-1.24174	1.64113	1.109	0	-0.129264
ENSMUST00000116133	Fzd5	0	0.422144	0.487386	5.01236	0	-8.46873	1.79652	-4.04442	0	-4.3875	-4.81582	-5.0431	0	-1.79723	2.5832	1.78913	0	-9.53154
ENSMUST00000069281	Bfar	0	0.46326	-4.67235	-4.84604	0	-0.851718	0.303198	-0.257207	0	-0.807333	-4.95013	0.117773	0	-5.62592	0.401982	0.861852	0	0.100442
ENSMUST00000168854	Mthfr	0	0.530932	2.39118	-10.2643	0	-0.871635	-4.88274	-4.49302	0	-3.82553	0.727428	-1.62937	0	-3.56978	-3.56978	-3.56978	0	1.78907
ENSMUST00000093152	9930111J21Rik2	0	0.659144	2.60431	1.06202	0	-1.09753	0.51942	0.134566	0	-0.860838	0.532475	-0.655304	0	-0.678042	2.55577	0.864732	0	0.599136
ENSMUST00000172530	9130014G24Rik	0	0.747794	3.08171	3.05681	0	-1.7808	4.29435	2.8878	0	-3.72266	0.223733	-1.71201	0	-3.74992	0.987177	1.3213	0	8.43327
ENSMUST00000100405	Bmp1	0	0.776555	1.80309	0.998714	0	-2.19616	3.11715	0.640054	0	-2.19616	-2.19616	-2.19616	0	-0.592696	2.9323	1.99645	0	0
ENSMUST00000027112	Nrp2	0	1.34253	3.37445	3.28411	0	-4.39232	4.6991	5.30214	0	-2.92827	1.81981	2.24736	0	-1.07927	2.02323	1.60136	0	0
ENSMUST00000166682	Atxn2l	0	2.47391	0.112197	-2.63667	0	-2.92772	-3.64311	-2.83946	0	-5.51967	-0.835073	-5.65857	0	-1.55233	-0.610245	-0.436937	0	-2.83621
ENSMUST00000163251	Mink1	0	2.96537	6.66804	12.3838	0	-3.68943	-0.12184	-5.02644	0	-0.737415	-0.582437	-5.87822	0	-0.652124	-0.771233	-1.3057	0	7.82335
ENSMUST00000109786	Zmiz2	0	4.01395	4.35884	5.67243	0	-0.825079	-0.0222959	-4.80226	0	-2.45309	1.93558	2.70427	0	-0.860442	-1.03632	-1.23661	0	3.89395
ENSMUST00000053768	Stxbp6	0	4.7371	1.52804	7.24273	0	-0.963578	-0.709346	1.54356	0	-2.67878	-2.67878	4.27986	0	-2.88124	2.6044	3.97177	0	2.4771
ENSMUST00000146497	Sulf2	0	4.78378	-0.469263	-5.33577	0	-4.42431	-1.45894	-4.42431	0	-1.72972	-1.72972	0.466443	0	-0.599714	-1.74305	-3.3799	0	0
ENSMUST00000094421	Cep250	0	5.11501	5.24643	0	0	-5.1029	-0.536968	5.3843	0	-5.84086	-1.01132	-1.91993	0	-1.1169	-1.80973	1.13238	0	4.3095
ENSMUST00000117675	Iffo1	0	5.47964	5.15018	9.94352	0	-4.39232	-0.105494	2.87066	0	-5.01877	-5.01877	-5.01877	0	-5.37031	0.06833	-0.438993	0	0
ENSMUST00000057333	Rnf214	0	6.00953	7.31591	6.58333	0	-1.50133	0.227341	-4.41167	0	-1.72972	-1.72972	2.90951	0	-3.82553	2.60308	0.562488	0	-0.886348
ENSMUST00000128767	Cfb	0	6.05224	8.92036	9.66781	0	-4.87493	7.20745	6.91812	0	-1.72972	2.28424	-1.72972	0	-4.84935	1.15853	7.04206	0	6.83538

## Sheet: UP Any 2
Supplementary Table 5 - Page 5 - IL-10-treated, up-regulated, any 2 cell types
Values are log2(fold-change from respective un-treated cell type)
		PEC Macrophages				Neutrophils				Mast cells				splenic DCs				Eosinophils
Ensembl Transcript ID	Gene Symbol	-IL10 -LPS	+IL10 -LPS	-IL10 +LPS	+IL10 +LPS	-IL10 -LPS	+IL10 -LPS	-IL10 +LPS	+IL10 +LPS	-IL10 -LPS	+IL10 -LPS	-IL10 +LPS	+IL10 +LPS	-IL10 -LPS	+IL10 -LPS	-IL10 +LPS	+IL10 +LPS	-IL10 -LPS	-IL10 +LPS
ENSMUST00000036256	Kif20b	0	-11.2332	-5.97194	-5.79459	0	0	0	0	0	5.18371	0	0	0	3.82553	5.07169	0	0	-5.71024
ENSMUST00000087225	Pnkd	0	-9.52249	1.48983	0.414735	0	1.39145	5.25278	4.74082	0	-0.353976	-0.582469	0.207019	0	0.743496	2.10875	3.10219	0	3.8844
ENSMUST00000173347	Lig3	0	-9.23108	-3.65336	0.665975	0	-4.6736	-4.1346	0.18917	0	0.727867	-4.06611	-0.0426439	0	4.42431	0	0	0	-0.0129742
ENSMUST00000084894	Pde2a	0	-9.22555	-9.22555	-4.54129	0	-0.165234	-8.1666	-1.0149	0	3.51671	0	3.56978	0	3.56978	3.2539	0	0	-5.45202
ENSMUST00000028062	Vim	0	-6.81319	-0.00246119	0.266156	0	-0.602394	-0.439956	-1.46851	0	0.831561	-5.55039	-0.443267	0	0.723259	-0.623251	-0.894156	0	-0.49536
ENSMUST00000168434	Ggnbp2	0	-6.20217	-6.20217	3.87156	0	3.23802	-0.384821	0.0184027	0	0	0	0	0	1.56056	-3.94699	0.807471	0	-4.60351
ENSMUST00000050472	Uspl1	0	-6.07651	-7.90933	-5.71317	0	5.55612	-0.771009	4.79185	0	4.8915	10.5891	5.06529	0	0.883208	1.13401	-2.36057	0	-1.31134
ENSMUST00000128187	Hnrpdl	0	-5.91506	-5.91506	0.205485	0	6.32653	0	0	0	0.240681	-0.137696	0.19113	0	2.96537	0	2.96537	0	0
ENSMUST00000064953	Ppt2	0	-5.91319	-4.85677	-10.272	0	4.62312	0.53036	5.34681	0	4.02787	3.45297	-1.03095	0	4.72664	0	0	0	-8.82695
ENSMUST00000107535	Rod1	0	-5.81322	-11.5261	0.476148	0	-0.876408	0.11886	-1.77017	0	4.3632	-0.715346	5.27747	0	0.944083	0.311345	1.28303	0	0.0434458
ENSMUST00000037793	C130022K22Rik	0	-5.73609	-5.73609	-5.73609	0	0	0	0	0	5.23635	5.67795	5.40729	0	5.78517	5.94608	5.88678	0	0
ENSMUST00000114075	Brcc3	0	-5.72499	-11.1242	-11.1242	0	4.45406	-0.0445877	-0.471043	0	-5.75382	0.0400295	-0.00345393	0	5.21575	0	10.3528	0	-5.84434
ENSMUST00000107396	Atp8b2	0	-5.64702	1.98577	2.0017	0	0.737074	0.842552	0.936084	0	0.601983	0.453158	0.352586	0	7.58655	7.47517	6.48653	0	-0.0869883
ENSMUST00000143570	Eef1a1	0	-5.61031	-5.78834	-1.13862	0	-4.42153	1.75611	0.25994	0	3.93471	3.7599	6.91679	0	1.48536	1.31879	0.421505	0	-4.41403
ENSMUST00000048964	Ciz1	0	-5.5108	0.41758	1.26936	0	0.987993	-0.350867	-3.91001	0	-0.706354	-0.950456	-1.0588	0	6.0787	4.10818	4.03721	0	-0.785232
ENSMUST00000051171	Iffo1	0	-5.46238	-10.8199	-5.43295	0	-0.0121756	-6.63838	-5.16431	0	5.38322	5.3231	4.6907	0	5.46329	-0.0849291	-0.316789	0	-0.113039
ENSMUST00000123708	Ifi203	0	-5.45507	-5.17464	1.57425	0	-0.936444	1.77093	0.0251972	0	0.763332	-3.32911	5.49483	0	3.16993	10.4138	5.79926	0	-3.5472
ENSMUST00000160870	Apbb2	0	-5.42547	-6.38564	-11.4573	0	3.23606	-3.16993	-3.16993	0	-1.72972	-1.72972	-1.72972	0	4.9542	0	0	0	0
ENSMUST00000172281	Gpaa1	0	-5.32238	-5.32238	-0.49955	0	4.45495	0	2.96537	0	-3.66546	0.426979	-3.66546	0	5.53358	1.76432	1.86408	0	-0.107026
ENSMUST00000144458	Usp10	0	-5.28984	-5.30569	-10.713	0	0.779156	1.95974	0.265204	0	1.92213	5.26341	0.38078	0	1.03345	1.67985	1.30397	0	0.341655
ENSMUST00000170968	Rara	0	-5.18371	-1.92981	-1.09127	0	-0.0021012	-2.97442	-2.85818	0	3.50339	-3.45943	-3.45943	0	0.64026	0.0152649	-0.423763	0	-0.28964
ENSMUST00000127540	Suv39h2	0	-5.16868	-4.55976	-5.84373	0	-0.168207	-3.67818	1.20281	0	0.658271	-3.66546	0.290986	0	5.12512	4.94665	7.55082	0	-0.655848
ENSMUST00000169738	Setdb2	0	-5.04572	6.31831	-0.0133463	0	9.32137	9.94498	4.82283	0	-0.415266	0.196975	4.28909	0	0.686353	1.56311	0.987786	0	4.9742
ENSMUST00000163598	Wwp1	0	-4.94608	-4.90376	-4.98265	0	9.86832	10.9238	10.1698	0	-4.85911	0.764524	0.459446	0	4.93903	0	5.08434	0	0.0582047
ENSMUST00000114990	Sema4c	0	-4.92931	-8.75484	-3.55493	0	2.96537	0	0	0	-1.9326	-0.215745	-0.666469	0	1.68323	2.684	3.15313	0	0
ENSMUST00000134844	Cc2d1b	0	-4.88326	-4.88326	-2.68711	0	-0.0462129	0.839358	-0.0374798	0	0.883849	1.43586	-0.554521	0	4.98598	6.2012	5.72345	0	-0.690002
ENSMUST00000039994	Cep250	0	-4.87861	-4.58854	-5.62071	0	5.5213	5.65247	-0.407827	0	-0.222859	-4.11681	6.37159	0	2.00773	-8.89868	-4.25945	0	-4.93903
ENSMUST00000107816	Il12a	0	-4.77196	8.38397	6.13344	0	0.534832	2.84142	1.30747	0	1.18265	2.06217	1.82717	0	0.631909	5.28498	3.0938	0	-0.561879
ENSMUST00000113288	Tfeb	0	-4.75883	-8.12763	-8.12763	0	-3.9332	-5.01877	-5.23185	0	3.95644	0	0	0	7.12489	7.87529	3.45943	0	1.07583
ENSMUST00000116457	Cd82	0	-4.75514	-4.31363	-5.19592	0	6.01094	6.93477	0.214527	0	0	0	9.40221	0	5.64414	0	5.66125	0	5.87147
ENSMUST00000168204	Rasal3	0	-4.74547	-10.4207	-5.28202	0	-1.72972	-1.72972	3.91443	0	0.841247	0.51727	0.250479	0	5.38661	5.55031	5.23857	0	0.015117
ENSMUST00000171215	Zfp106	0	-4.72664	6.87653	6.9785	0	6.53588	5.40336	6.58751	0	1.56376	-1.80742	2.36647	0	2.4771	0	2.96537	0	-1.56915
ENSMUST00000108350	Sirpb1c	0	-4.69474	-3.8314	0.368635	0	1.10701	-6.22865	-0.58507	0	0	0	0	0	4.88992	0.29988	4.97208	0	4.45495
ENSMUST00000166082	Chid1	0	-4.58253	-10.9723	1.28813	0	5.65143	0.467721	5.78989	0	-4.46275	-5.35641	-0.0244662	0	0.874027	-9.73253	-4.571	0	0.113676
ENSMUST00000145484	Atxn7l3	0	-4.54757	-8.21303	-8.21303	0	1.16349	1.94637	-0.712577	0	0.437657	-0.094052	0.531388	0	1.09325	2.20104	1.83615	0	-0.0809295
ENSMUST00000165038	Pkib	0	-4.4783	-1.61314	0.228732	0	0.891272	0.798545	1.07976	0	2.03398	2.62372	1.05025	0	0.936242	-0.0971141	-0.283081	0	-0.886037
ENSMUST00000045870	2310014L17Rik	0	-4.47814	5.34334	4.94352	0	1.73559	2.73218	2.62725	0	1.63212	0.531522	1.40043	0	0.645707	3.96308	3.66669	0	-0.155428
ENSMUST00000156895	Ifi203	0	-4.46979	-4.46979	7.30204	0	4.09019	3.89527	5.0755	0	0	0	0	0	4.52628	0	0	0	4.24793
ENSMUST00000109795	Plagl2	0	-4.32373	0.754312	5.78681	0	7.03342	8.02366	10.1269	0	3.00513	3.56691	5.40418	0	4.35884	9.60304	10.028	0	0.727428
ENSMUST00000113722	Rab8b	0	-4.16321	-0.0464049	4.24306	0	3.28428	-5.79926	-0.273994	0	-2.99839	2.4884	0.746456	0	0.695496	2.15785	1.9499	0	0.937684
ENSMUST00000135464	Tmed2	0	-4.16321	-0.0228294	-4.16321	0	2.42263	0.228001	-6.30378	0	0.0877615	4.91484	4.31604	0	1.70363	-0.622547	-1.20093	0	-0.0505082
ENSMUST00000106576	Vav3	0	-4.16321	-4.16321	4.90754	0	3.81142	6.20353	4.24716	0	0.129156	-2.83621	0.560995	0	1.67092	0.803641	0.287906	0	-0.600235
ENSMUST00000173913	Pkn2	0	-4.11733	-10.1805	-4.55389	0	0.230989	-4.27238	-4.60674	0	0.933135	-4.32792	1.13046	0	4.06721	0	4.42431	0	5.29859
ENSMUST00000035532	Pik3r1	0	-4.11681	-0.547034	-0.131038	0	0.356099	-3.56978	4.30551	0	2.21219	-4.09491	0.0414504	0	1.59448	0.220905	1.15162	0	5.2697
ENSMUST00000105342	Tcf3	0	-4.01814	-4.59777	-3.02913	0	1.12756	-2.68011	-1.34427	0	3.56955	5.30148	3.43381	0	2.67878	4.42431	4.96905	0	-0.00440013
ENSMUST00000160635	Tmbim6	0	-4.00352	1.49643	0.381255	0	1.54611	2.34878	2.50511	0	0.0382806	0.263576	0.901109	0	3.45943	6.58791	6.9023	0	-0.348759
ENSMUST00000114880	Parp9	0	-4.00108	2.88334	2.80575	0	4.80149	6.2621	6.43682	0	0.165856	0.910349	0.838468	0	0.729572	3.36682	2.99855	0	4.2657
ENSMUST00000124637	Arap1	0	-3.99725	0.851799	1.76731	0	-0.217293	0.453946	1.51009	0	0.709369	0.891707	1.36104	0	1.16316	-0.959357	1.30078	0	0.302652
ENSMUST00000163762	Prr5l	0	-3.89395	4.6228	6.35464	0	-5.21051	2.49387	4.90579	0	6.71333	6.78854	3.56978	0	4.87493	6.25847	4.53974	0	4.16321
ENSMUST00000171618	Gpr19	0	-3.82553	-3.82553	-3.82553	0	-3.92587	3.24248	3.58555	0	0.99329	0.495533	-3.16993	0	5.47251	7.02736	6.74624	0	-3.6192
ENSMUST00000127134	Rufy4	0	-3.78871	-3.78871	-3.78871	0	0.65755	-5.03495	-3.09607	0	0.522275	-1.89091	-2.94865	0	1.72972	0	0	0	-4.67326
ENSMUST00000114474	1600029D21Rik	0	-3.455	6.91009	4.22255	0	-0.646681	-1.66276	-2.77563	0	1.72972	4.39232	0	0	3.44289	-2.6626	-4.39232	0	2.48275
ENSMUST00000095666	Nin	0	-3.41855	6.28482	-0.555888	0	1.00758	0.926392	0.568179	0	1.67205	-3.07487	-3.07487	0	5.80177	0.803644	1.23772	0	0.896075
ENSMUST00000034056	Tlr3	0	-3.41599	3.01084	3.47505	0	6.48208	4.30551	0	0	2.96537	3.2539	0	0	3.31118	0.680954	4.1565	0	0
ENSMUST00000170199	Notch1	0	-3.32977	1.05766	-12.2687	0	1.05762	-4.59122	2.44117	0	-0.640054	-2.83621	-2.83621	0	6.60426	1.60804	-4.3938	0	-0.499906
ENSMUST00000088081	Dpysl5	0	-3.23464	0.300488	-3.52415	0	-2.19616	-2.19616	-2.19616	0	1.72972	2.4771	0	0	6.4675	6.16722	1.24469	0	0
ENSMUST00000174126	Mtx1	0	-3.2319	-3.20174	-8.32867	0	1.31557	-1.65643	-6.70873	0	6.66455	4.11681	0	0	1.00021	-0.606022	-0.721354	0	-2.9974
ENSMUST00000081134	Sycp2	0	-3.21087	-3.59754	-7.16731	0	0.908496	-1.90926	0.124752	0	3.74602	0.157437	-2.67878	0	6.64465	0	6.68664	0	0.0483938
ENSMUST00000171556	Kif1a	0	-3.16397	-4.89368	-3.07022	0	3.51126	-0.396098	9.14375	0	-0.482617	-2.67878	-0.482617	0	2.30377	-1.40884	3.71257	0	0
ENSMUST00000040298	Creg1	0	-3.07487	-3.07487	-3.07487	0	2.67878	5.93653	3.43181	0	0.637303	0.304852	0.606892	0	9.51924	11.4679	10.792	0	5.44247
ENSMUST00000150855	Igsf9	0	-3.07487	1.38007	-0.109505	0	1.26327	0.280939	2.60843	0	0	0	0	0	5.93653	10.5773	10.2443	0	0
ENSMUST00000156793	Pabpc1	0	-3.06626	-6.92071	-5.38529	0	2.04741	-0.0511627	-5.75612	0	-2.19616	-2.19616	-2.19616	0	1.05435	2.69068	-4.84062	0	0.49642
ENSMUST00000165606	Kctd18	0	-2.72737	-0.716715	-0.716715	0	0	1.72972	0	0	4.45495	0	5.14443	0	10.7068	5.00491	0	0	0
ENSMUST00000107939	Bzrap1	0	-2.47248	-2.63166	1.26229	0	3.71767	0.824586	0.238532	0	4.82504	4.31959	-1.23565	0	5.18371	0	5.1727	0	-0.570693
ENSMUST00000100114	Dgcr2	0	-1.7858	0.45863	3.04472	0	3.63325	0.279409	0.253199	0	-4.82908	-4.81841	0.830898	0	9.33374	8.59234	5.11501	0	-0.277205
ENSMUST00000169861	Shoc2	0	-1.71473	-7.53269	-0.52682	0	-0.0809864	-1.08686	-6.12933	0	5.86163	-0.366076	5.5458	0	5.80545	6.84373	6.92198	0	0.611487
ENSMUST00000031646	Rasl11a	0	-1.51863	0.573806	0.348471	0	0.619362	-1.1065	-2.63453	0	0.100349	0.0425812	0.504395	0	0.965196	2.43665	2.50845	0	0
ENSMUST00000169058	Rab11a	0	-1.39261	-11.2673	-11.2673	0	0	4.84062	0	0	4.24793	4.48433	4.28682	0	5.32687	0	0	0	0
ENSMUST00000174241	Lsm2	0	-1.37408	-9.41114	0.206985	0	-0.268107	-0.871393	-0.212745	0	1.09615	1.47405	0.758617	0	0.94906	2.29339	-0.851001	0	-0.131631
ENSMUST00000124266	Slc25a22	0	-1.36884	1.64552	0.0866191	0	-0.0157761	-4.67764	0.396547	0	5.74237	5.35233	5.34759	0	1.31437	3.79604	2.58098	0	-0.703442
ENSMUST00000101423	Mtif2	0	-1.26209	-4.5912	0.757721	0	9.58686	5.40729	8.51707	0	0	-3.45943	-3.45943	0	3.51671	0	3.78871	0	-6.72342
ENSMUST00000109583	Mctp1	0	-1.21572	-2.62196	-6.28742	0	0	5.2414	0	0	1.98286	-10.4581	0.533496	0	1.60805	-2.67878	-2.67878	0	0
ENSMUST00000170464	Gbe1	0	-1.19623	-0.88389	-1.10571	0	0	6.28505	0	0	5.71161	0.907272	0.886488	0	6.50884	3.72984	3.73	0	0.71335
ENSMUST00000045699	Ambra1	0	-1.16903	0.5576	0.216792	0	0.668035	1.01762	0.833043	0	-11.8797	-3.08324	-11.8797	0	0.602607	0.0346503	0.663102	0	0.483648
ENSMUST00000093205	Fbxw11	0	-1.13204	0.21912	-0.615878	0	-2.49354	-5.916	-0.744015	0	4.25155	1.96915	5.79254	0	0.689309	1.14198	0.895689	0	0.62398
ENSMUST00000105438	Egr2	0	-1.0914	-11.593	-7.38615	0	0.984501	1.84565	1.72319	0	0	4.6988	-3.32911	0	4.32373	4.20681	0	0	0
ENSMUST00000008847	Vav1	0	-1.0791	1.4144	0.458825	0	0.172455	2.78511	1.45643	0	1.46698	1.96409	2.49829	0	1.10879	-2.37233	1.30822	0	-0.720706
ENSMUST00000175995	Clec4e	0	-1.07861	5.24527	5.16451	0	1.397	4.10806	3.53027	0	5.17455	6.86161	7.06326	0	1.10689	2.73699	3.72428	0	3.45987
ENSMUST00000068063	Tgtp1	0	-1.05465	5.51425	6.40642	0	2.36207	3.99701	2.87424	0	-0.559322	1.53924	-0.174223	0	2.08598	5.3717	4.67636	0	2.96537
ENSMUST00000112472	Fas	0	-1.03219	2.11792	2.46766	0	0.085374	1.04276	0.831288	0	1.8833	3.51607	4.29241	0	0.867973	2.56653	2.36331	0	1.39649
ENSMUST00000166077	Txnrd1	0	-0.963252	0.404375	0.495176	0	-0.118843	2.40628	0.995057	0	1.68342	2.3491	2.57832	0	0.598335	0.412564	0.512006	0	0.715279
ENSMUST00000066912	Iigp1	0	-0.935822	5.51177	5.97688	0	4.67326	8.48615	7.306	0	-1.72972	5.47964	4.59906	0	2.0644	4.73186	3.87644	0	5.15587
ENSMUST00000084031	Htra4	0	-0.849005	3.56754	3.11794	0	-2.19616	7.06338	6.24229	0	1.72972	0.466443	1.72972	0	2.96537	7.06877	6.84714	0	2.4771
ENSMUST00000144890	Ddx49	0	-0.687044	0.902688	5.19239	0	0.995738	-0.0838136	1.76772	0	0.5301	-0.241619	0.566704	0	0.810111	2.31339	2.04511	0	-1.72103
ENSMUST00000106283	Rims3	0	-0.673064	5.17489	4.63329	0	3.30337	-0.590585	-0.268251	0	3.82553	5.11501	3.92587	0	5.6117	0	4.99788	0	5.01188
ENSMUST00000139853	Rnf10	0	-0.651167	2.64472	5.4571	0	-0.841689	-0.183061	-3.91656	0	7.3228	2.19616	3.2539	0	2.04252	5.77066	0.755061	0	-0.640054
ENSMUST00000104882	Zfp592	0	-0.613732	-5.84689	0.277377	0	-4.99078	0.90825	-4.99078	0	2.67878	3.89395	2.19616	0	10.3534	5.50806	10.3658	0	-1.59401
ENSMUST00000005761	Zfp592	0	-0.61151	-5.84361	0.27848	0	-4.99078	0.906221	-4.99078	0	2.67878	3.89395	2.19616	0	10.3534	5.50806	10.3658	0	-1.59381
ENSMUST00000176222	Il10ra	0	-0.597957	3.93484	-5.95551	0	5.01188	4.91801	4.4012	0	0.438095	-0.432272	-0.716812	0	1.23909	2.42484	-2.34506	0	3.73092
ENSMUST00000159807	Dip2a	0	-0.590343	-4.85798	0.132803	0	4.42314	5.09135	4.41814	0	-0.351872	-0.762615	-1.1041	0	6.07281	4.2006	5.25999	0	-1.37365
ENSMUST00000069794	Rif1	0	-0.564742	0.754113	0.721238	0	4.81061	2.8333	-1.9401	0	-0.0128619	-0.417328	2.68241	0	5.99399	6.2401	0.0145683	0	4.91081
ENSMUST00000028768	Ndufaf1	0	-0.554521	-4.01395	-4.01395	0	0	0	0	0	4.99788	4.24793	4.30551	0	9.2987	5.21051	0	0	0
ENSMUST00000147954	Gapdh	0	-0.554101	-4.17256	0.0960403	0	0.00434778	0.771974	0.837638	0	0.694328	0.0775242	0.369988	0	0.75828	1.33395	1.60135	0	-0.128361
ENSMUST00000105374	Cnn2	0	-0.553086	-5.56496	-5.56496	0	3.94888	-0.731087	3.39857	0	0	0	0	0	4.92353	9.8444	4.71627	0	2.19616
ENSMUST00000061071	D3Bwg0562e	0	-0.551343	-3.51671	-3.51671	0	2.67878	3.07487	5.51499	0	2.67878	5.55197	2.67878	0	0.616649	2.23771	2.03387	0	0
ENSMUST00000155123	Phrf1	0	-0.547382	-0.505501	0	0	1.17123	0.925172	1.38944	0	-0.742728	-0.411399	-0.34878	0	0.790363	2.00578	1.85435	0	6.64176
ENSMUST00000112015	Chuk	0	-0.534252	-4.85798	-0.195891	0	6.09155	6.04003	5.76896	0	-2.70348	1.59835	1.40242	0	6.21415	4.97939	6.12353	0	-0.911786
ENSMUST00000114590	Zfp513	0	-0.521848	1.41843	1.19014	0	1.20426	2.05516	2.1945	0	-0.0166661	0.549599	0.140787	0	1.77385	3.2592	2.37425	0	0.11848
ENSMUST00000121645	Isg20	0	-0.482617	3.31147	2.08789	0	0.778367	4.77521	3.0587	0	0.0161744	2.79903	1.25471	0	4.39232	10.6739	8.84375	0	1.95629
ENSMUST00000167322	9030617O03Rik	0	-0.468989	-10.227	-5.46038	0	4.49859	9.97818	4.26764	0	0.231292	-4.09244	5.56556	0	2.16424	3.5836	8.54876	0	0.678781
ENSMUST00000049872	Gpr183	0	-0.464204	-3.79688	-3.34369	0	-0.170178	-0.475158	-0.362223	0	0.793834	0.12618	0.468163	0	0.632324	1.41544	1.75997	0	-0.0712242
ENSMUST00000110428	Sgpp1	0	-0.455845	3.50375	3.77013	0	0	4.72664	3.98577	0	1.95816	1.12707	-2.96537	0	1.45548	-1.93113	-0.279744	0	3.9276
ENSMUST00000171129	Ppip5k2	0	-0.444783	5.37632	2.61116	0	5.70496	5.83776	10.2554	0	5.69375	4.67495	5.65355	0	10.7279	3.56978	5.77321	0	-5.19298
ENSMUST00000176438	Zeb2	0	-0.432053	-0.853338	-0.907943	0	-0.931271	-0.157087	0.74109	0	0.739788	1.27322	0.831988	0	4.23416	-5.03237	-0.466443	0	1.64564
ENSMUST00000086083	Ncor2	0	-0.428422	-0.298376	-2.70586	0	1.01212	4.47289	-4.85798	0	0.104419	-0.460065	-0.174073	0	0.649032	-0.245447	0.0750927	0	2.18442
ENSMUST00000022145	Serf1	0	-0.388432	-0.0781703	0.158439	0	0.177601	2.41854	1.73322	0	3.6815	3.91735	4.14873	0	3.97132	4.40836	3.91806	0	1.31421
ENSMUST00000138296	Tagln2	0	-0.384558	-2.52568	0.516761	0	0.205534	1.11498	0.656093	0	0.731422	0.512863	0.191583	0	0.847538	3.87329	3.2659	0	0.110471
ENSMUST00000171385	Tbc1d14	0	-0.37134	-5.60259	3.6433	0	1.28468	0.347248	0.561164	0	0.225581	-0.348171	-0.364141	0	0.921397	-0.292398	0.882381	0	-0.0006685
ENSMUST00000169506	D9Ertd402e	0	-0.353081	-5.23635	-0.312817	0	9.63411	0	4.86651	0	-0.576526	-10.4691	-5.67382	0	5.59007	4.37162	4.77395	0	0
ENSMUST00000147644	Mthfs	0	-0.350488	0.0242262	-6.75435	0	0.22306	0.875091	-0.254502	0	1.04922	0.995858	1.0868	0	5.15587	0	0	0	0.515381
ENSMUST00000151440	Xaf1	0	-0.346085	5.94702	5.77079	0	0.989313	6.61205	6.24073	0	2.82134	4.07965	3.48279	0	0.978151	5.57372	4.6646	0	2.94354
ENSMUST00000031604	Zfp655	0	-0.335978	-13.3236	-7.75218	0	4.67103	6.59806	4.66532	0	0.244765	-3.85526	0.318776	0	1.56951	-4.1238	1.68569	0	0.51881
ENSMUST00000086368	Oas1g	0	-0.313637	1.24115	1.22334	0	-1.52418	5.59224	4.25926	0	2.19616	5.36608	5.64702	0	2.6626	8.26863	8.0889	0	0
ENSMUST00000117423	Kif2a	0	-0.311425	-0.397878	-1.01434	0	-0.130182	-0.496131	-0.107123	0	2.46793	-1.80992	2.07408	0	1.94086	-4.18356	2.42103	0	-0.866415
ENSMUST00000109992	Tcn2	0	-0.307243	-9.53928	-3.88369	0	-0.169001	-0.739074	-1.11555	0	0.761156	0.567182	-0.320313	0	0.81022	-3.95644	-3.95644	0	-0.256894
ENSMUST00000109546	Vcan	0	-0.303549	2.61825	2.24849	0	0.702378	-0.553721	0.867355	0	0.505624	0.313146	0.937795	0	1.49745	-0.625431	1.21303	0	-0.123043
ENSMUST00000121185	Sumo2	0	-0.291284	0.609825	-4.11681	0	4.02563	-6.07121	-0.713661	0	-0.197158	0.00595009	0.168027	0	1.52572	-8.14224	-4.24829	0	-0.0364328
ENSMUST00000112186	Mettl8	0	-0.272412	-10.916	-1.6406	0	4.70689	-0.17106	4.54745	0	-0.225064	-0.477645	-0.3918	0	4.80699	2.9781	4.12262	0	-0.000496328
ENSMUST00000171470	Lox	0	-0.250196	2.53299	1.72635	0	1.72972	6.09011	7.54072	0	5.35755	6.79089	7.55187	0	1.36699	1.86189	3.06244	0	3.16705
ENSMUST00000094073	Mpdu1	0	-0.24702	-5.67795	-5.67795	0	0.825161	1.36092	-0.110982	0	0.286593	0.780656	-2.67878	0	3.66546	2.96537	0	0	0
ENSMUST00000165541	Ptp4a3	0	-0.230636	-0.52486	-0.633635	0	0.17537	-0.279529	0.584012	0	0.691507	-0.9438	1.08235	0	4.90048	-0.970481	4.94955	0	1.06489
ENSMUST00000138101	Mdh2	0	-0.227413	0.108196	-0.110367	0	1.7939	2.4382	2.32465	0	-0.533478	-5.1727	0.103152	0	10.4672	3.82553	7.37674	0	4.61561
ENSMUST00000112453	Sh3kbp1	0	-0.226928	0.179129	-0.319301	0	5.42913	5.67244	5.8676	0	-0.0558472	0.490189	0.0402916	0	5.55197	6.08855	12.5342	0	-0.00796547
ENSMUST00000101340	Pttg1	0	-0.220913	0.623819	0.406426	0	0.143994	7.18459	6.48667	0	0.954516	2.37358	1.56832	0	5.10239	6.57315	3.74418	0	-3.46447
ENSMUST00000107723	Grwd1	0	-0.215441	0.273557	-0.20812	0	-0.0167773	0.281169	0.0628185	0	0.801332	0.0713645	1.2261	0	0.752267	1.47807	1.30583	0	0.140462
ENSMUST00000122245	Fip1l1	0	-0.212837	-0.315359	-0.371368	0	0.160726	0.423802	0.308157	0	0.618354	-4.38322	-4.28693	0	4.70576	5.1029	5.46129	0	-0.519932
ENSMUST00000031318	Cxcl5	0	-0.21239	6.52325	6.08344	0	0.655601	3.5131	1.14099	0	0.784554	4.07225	4.36416	0	0.99234	7.29159	6.16886	0	0.482617
ENSMUST00000125774	Arl8a	0	-0.206065	6.65435	7.27727	0	0.721923	2.06133	1.06649	0	1.1622	0.591224	5.77231	0	1.60684	-3.85211	-9.66061	0	0.0660693
ENSMUST00000167986	Naip2	0	-0.19579	-0.340253	4.40728	0	-0.593924	-5.58948	-10.2737	0	1.27142	-3.82149	-8.78315	0	4.69327	-0.323559	4.58389	0	0.655195
ENSMUST00000163212	Cdc42	0	-0.195481	-5.77321	-1.27462	0	-0.43132	0.256432	-1.16041	0	3.75181	0.149753	-0.451859	0	1.16128	0.517568	0.691616	0	-0.745603
ENSMUST00000174595	Agpat1	0	-0.195228	0.649323	1.30301	0	4.6546	5.12917	-1.58736	0	-6.16587	-5.92213	-0.798876	0	0.593573	0.460629	0.42316	0	-2.71741
ENSMUST00000106758	Cyb5rl	0	-0.191438	-10.1471	-5.73858	0	1.07446	1.16161	0.317932	0	4.3487	0.346264	-0.606652	0	1.1124	-1.94865	-1.62448	0	-7.23523
ENSMUST00000130926	Mta1	0	-0.175759	0.827105	-6.10265	0	-0.105213	-1.32668	-3.8068	0	0.844116	0.264962	0.245495	0	1.04871	0.4013	0.343026	0	-0.305544
ENSMUST00000017808	Slc35c2	0	-0.166715	-0.71909	-11.0674	0	0.530418	-0.502852	-2.30268	0	4.45495	2.4771	10.1509	0	4.37577	0	0	0	-0.0116003
ENSMUST00000051711	Mark2	0	-0.155912	5.19287	-0.025483	0	-8.209	3.13218	-2.69057	0	4.88981	5.95965	5.35267	0	0.673793	0.860405	0.541903	0	9.16101
ENSMUST00000106438	Fnbp1l	0	-0.153919	3.16806	3.09379	0	-0.12319	0.701911	0.867023	0	0.614759	0.444987	0.650941	0	0.713084	1.56129	2.90862	0	0.27752
ENSMUST00000165079	Btbd6	0	-0.152177	-0.635638	-10.7442	0	4.20074	3.91046	4.94543	0	-0.351835	-3.48327	-2.09076	0	0.753729	-1.00292	1.00699	0	-0.297379
ENSMUST00000173091	Prdx5	0	-0.14487	0.373323	-6.03534	0	2.25066	4.82212	-2.90606	0	-2.19616	-2.19616	-2.19616	0	0.76921	-2.19616	4.43467	0	-3.24631
ENSMUST00000106023	Irf7	0	-0.141298	0.921146	0.599638	0	1.67959	5.38414	4.21279	0	-2.49893	4.77652	-0.255293	0	1.05015	8.68579	7.16773	0	2.36005
ENSMUST00000112590	Acpp	0	-0.135244	5.18684	5.11855	0	0.127645	1.20174	1.29878	0	2.19616	7.63699	8.24789	0	1.66215	1.43682	1.83194	0	0.117387
ENSMUST00000022355	Ppp3cb	0	-0.127008	-0.362993	-0.196034	0	0.618461	-0.155735	0.209518	0	0.188612	0.19112	0.12444	0	0.714804	1.01436	0.624592	0	0.189168
ENSMUST00000166905	Dag1	0	-0.120918	-9.06622	-9.07739	0	1.97376	0.620203	-0.673947	0	-0.588755	0.21587	-5.63392	0	5.24091	3.95593	6.29329	0	0.446116
ENSMUST00000061755	Lamp2	0	-0.119317	-0.898606	-0.61886	0	0.396896	0.317686	0.516514	0	1.05906	-0.0569644	0.988075	0	0.764684	-0.0317218	0.171906	0	-0.327589
ENSMUST00000169324	Pogk	0	-0.115051	0.310409	-0.180023	0	-1.20014	0.170283	0.374085	0	5.18936	5.70638	6.53749	0	0.699179	1.33113	1.87407	0	-0.298984
ENSMUST00000110183	Smox	0	-0.105621	0.836389	-1.27797	0	1.03686	3.18809	2.22516	0	2.96322	3.2299	3.61021	0	0.915773	0.433985	-0.0138221	0	6.23342
ENSMUST00000118622	Prmt10	0	-0.0997709	-6.27067	-6.27067	0	4.85798	4.24793	3.56978	0	-0.614764	0.292259	0.376182	0	2.52414	0.632305	-4.97637	0	9.0733
ENSMUST00000093039	Taf5l	0	-0.0963991	-5.13122	-0.074602	0	0.843663	-0.210061	0.362483	0	-0.391335	-1.01247	0.106039	0	1.16618	1.79853	1.15315	0	-0.577845
ENSMUST00000068798	4933434E20Rik	0	-0.0941631	-6.45371	-9.95011	0	3.45943	5.1029	0	0	-0.194291	0.0574907	0.010662	0	0.944455	0.615383	0.98991	0	-4.32373
ENSMUST00000150837	Myd88	0	-0.090906	1.89898	2.14318	0	0.747404	1.1393	0.81981	0	0.90788	0.312206	0.37284	0	1.15117	1.53769	1.71287	0	0.247315
ENSMUST00000126112	Abi1	0	-0.0885929	7.21508	4.13669	0	-3.7647	-2.84863	-3.03446	0	3.73854	3.50417	-4.28682	0	1.18034	1.42703	5.4951	0	-4.73669
ENSMUST00000037105	Fzd7	0	-0.0858802	-1.21475	-0.632838	0	-5.23202	-0.451251	0.322315	0	4.72774	3.08648	1.68091	0	0.714937	-1.257	1.6163	0	0.333798
ENSMUST00000027830	Slamf9	0	-0.079824	0.0672441	-0.416486	0	-0.101708	0.276048	-0.693014	0	0.973766	0.771146	0.109505	0	0.719134	2.25961	2.05335	0	-0.3149
ENSMUST00000097952	Irf7	0	-0.0758953	1.95757	1.94674	0	0.631292	4.14508	2.83465	0	-2.71205	4.7983	-0.58564	0	1.56562	7.44941	6.36201	0	2.60956
ENSMUST00000134854	Srrm1	0	-0.0758017	-0.367285	5.18338	0	-4.6196	0.220042	-4.0396	0	3.836	3.86924	3.06924	0	4.64402	5.67982	4.80999	0	-0.36593
ENSMUST00000170559	Tmed9	0	-0.068705	3.8653	4.32109	0	2.28424	2.90268	2.98656	0	1.72556	0.43535	1.58577	0	2.26133	0.972143	1.09163	0	-0.494063
ENSMUST00000012161	Scarf2	0	-0.0648611	1.07663	0.549543	0	4.20681	2.19616	8.99607	0	-0.0228267	-1.11335	-0.504938	0	0.618596	0.838445	5.71664	0	0.0484054
ENSMUST00000110608	Ash2l	0	-0.0648262	-11.1083	-6.10338	0	3.03194	-2.21449	-0.50272	0	2.67878	0	0	0	4.04107	0	4.01395	0	-2.96537
ENSMUST00000073691	Lima1	0	-0.0634025	0.77523	-4.79046	0	3.94494	-4.40849	-4.40849	0	-2.39898	-1.32538	-2.0653	0	0.685764	-0.636841	0.50279	0	0
ENSMUST00000108791	Znf512b	0	-0.0485196	6.13552	5.80062	0	1.3537	-0.467867	-4.42431	0	0.337784	-1.36558	-2.22385	0	5.24963	5.97276	0.654032	0	-9.96966
ENSMUST00000087956	Med12	0	-0.0469604	-4.74893	0.822789	0	0.207768	-0.216029	0.308495	0	0.886436	0.945725	0.889267	0	5.28	5.02198	-0.767306	0	0.254089
ENSMUST00000089620	Cd86	0	-0.0380696	0.740583	0.748945	0	0.188044	1.40365	1.07961	0	2.32633	0.339328	0.677411	0	0.640312	2.58753	2.57837	0	-0.379243
ENSMUST00000100505	Baat1	0	-0.0323639	-1.21365	-10.5163	0	0.670582	-5.79863	-4.85076	0	-4.94111	0.174001	0.188255	0	0.902508	-4.39232	-0.683391	0	0.368785
ENSMUST00000117085	Fam108c	0	-0.0317681	5.50342	0.430432	0	5.91544	-0.399031	-0.507361	0	0.217054	-6.39893	0.214048	0	5.94825	-6.09011	-0.0684254	0	5.98667
ENSMUST00000113121	Brpf1	0	-0.0272798	-1.09154	0.32803	0	-0.0373452	5.56667	-0.689547	0	4.74693	5.8062	0	0	5.07861	1.1398	2.71567	0	5.22957
ENSMUST00000163476	Smpd4	0	-0.025563	-0.360041	0.229993	0	-0.619556	-0.121744	-0.238241	0	1.57514	1.47943	1.72019	0	7.10095	5.74081	7.51816	0	-0.476809
ENSMUST00000078560	Ogfr	0	-0.0222238	4.72339	5.00978	0	-0.315228	-0.883625	-3.76186	0	0.625597	1.31104	0.238897	0	0.677443	1.95326	0.535896	0	0.867295
ENSMUST00000106042	Ifitm1	0	-0.012745	4.03273	5.33424	0	1.07995	1.54018	2.75971	0	0.674393	-0.34082	0.611016	0	1.5778	1.02592	2.00424	0	0.0774309
ENSMUST00000110543	Pan3	0	-0.00947346	-0.142758	-2.14298	0	-5.79225	0.150914	-0.897021	0	4.32373	5.03908	8.01336	0	1.28557	-0.0190965	-0.220925	0	0.154425
ENSMUST00000002529	Prpf6	0	-0.00240009	-6.27789	-6.27789	0	0	0	0	0	6.62225	-0.957008	-0.0480252	0	0.878768	-0.0583285	0.168489	0	0
ENSMUST00000105345	Tcf3	0	-0.00217536	-5.8487	-5.8487	0	5.71001	-1.15331	-1.26714	0	-4.96528	-0.171849	-0.901619	0	4.70576	9.93026	5.39109	0	0.692265
ENSMUST00000003074	Apoc2	0	-0.000936011	-0.813745	-0.147043	0	-0.954498	1.52514	1.12377	0	3.03789	-2.4771	0.359115	0	1.01753	-3.35691	-1.13101	0	0
ENSMUST00000054551	1110032F04Rik	0	0	9.84614	8.58753	0	0	7.22053	7.51742	0	1.72972	4.67326	2.19616	0	0.597479	0.31819	1.05405	0	0
ENSMUST00000107343	2500003M10Rik	0	0	0	0	0	-1.0777	-0.0415785	-5.59027	0	4.14039	4.18534	10.1355	0	4.35884	0	4.04107	0	1.42093
ENSMUST00000043866	Abca7	0	0	0	0	0	2.96537	0	0	0	1.18891	1.51433	1.98025	0	10.5877	11.8319	11.7226	0	0
ENSMUST00000156261	Acadsb	0	0	0	0	0	2.8471	-0.165285	-5.50106	0	3.74992	2.67878	0	0	9.03997	9.25646	4.20681	0	0.818666
ENSMUST00000112318	Arf4	0	0	0.466443	0.466443	0	-1.72972	0	-1.72972	0	3.00964	2.78695	2.86504	0	0.697663	0.452991	0.212433	0	-1.72972
ENSMUST00000164991	Aup1	0	0	0.54584	1.15835	0	0.938722	2.94552	1.26406	0	1.52888	1.5374	3.22589	0	1.49013	1.3604	0.567588	0	2.4771
ENSMUST00000090406	BC094916	0	0	5.46129	5.11501	0	4.53974	10.3339	8.22052	0	0	0	0	0	5.13171	7.25707	6.22641	0	0
ENSMUST00000109722	Ccm2	0	0	0	0	0	-0.451804	-3.44171	-4.28804	0	0.591425	-0.717251	-1.04739	0	0.608915	0.390462	4.0716	0	-0.398639
ENSMUST00000156546	Cerk	0	0	5.45757	0	0	0.71382	-10.7088	-0.142517	0	0.414924	-0.0770474	0.229481	0	5.45382	9.13954	0	0	-6.09011
ENSMUST00000175954	Clec4e	0	0	8.38518	7.4934	0	2.4771	5.53091	4.44849	0	2.19616	4.39232	2.19616	0	5.35755	7.18388	7.4452	0	3.16993
ENSMUST00000164692	Clint1	0	0	0	0	0	-5.91506	-0.579289	-5.91506	0	2.4771	0	0	0	2.038	-3.63998	1.86444	0	-0.3639
ENSMUST00000174708	D17H6S56E-5	0	0	0	0	0	0.440836	1.82239	2.69623	0	6.69408	10.3362	10.68	0	2.7445	-0.976184	1.24245	0	4.85011
ENSMUST00000170925	Dennd4b	0	0	0.466443	0.466443	0	0	4.60351	0	0	2.94802	-0.126655	0.0874106	0	0.708216	-3.11045	-8.4933	0	0
ENSMUST00000090888	Dennd4b	0	0	0.466443	0.466443	0	0	4.60351	0	0	2.94802	-0.126655	0.0874106	0	0.700426	-3.11411	-8.50109	0	0
ENSMUST00000046659	Dlgap3	0	0	3.74992	3.32911	0	2.19616	3.45943	6.49903	0	1.72972	0	1.72972	0	0.628708	1.93455	3.04164	0	0
ENSMUST00000114047	Fbxl5	0	0	0	0	0	0	3.07487	3.45943	0	4.30551	4.30551	4.63922	0	5.54869	9.61823	10.7519	0	0
ENSMUST00000058600	Foxd4	0	0	0	0	0	1.03558	-2.35854	-1.21336	0	0	0	0	0	1.72972	0	0	0	-1.72972
ENSMUST00000043805	Foxred1	0	0	0	0	0	6.58598	2.62135	1.5561	0	4.32373	8.69195	4.20681	0	1.2146	0.497888	-3.70893	0	-0.933548
ENSMUST00000134503	Ggt1	0	0	0	0	0	1.37147	-0.278677	2.94376	0	1.72972	0	2.83621	0	2.19616	6.47208	0	0	0
ENSMUST00000177019	Hnrnpk	0	0	0	0	0	0	0	0	0	2.19616	0	0	0	10.8495	6.35616	5.51153	0	0
ENSMUST00000020650	Il13	0	0	2.96537	0	0	1.35453	3.20373	4.11497	0	-0.843255	1.91745	4.25595	0	1.93139	2.32749	3.3716	0	1.34971
ENSMUST00000141979	Il1b	0	0	9.19026	8.03643	0	6.4248	9.31286	10.4058	0	0	6.47515	6.40297	0	1.13047	0.625228	0.564846	0	5.44247
ENSMUST00000118125	Il4i1	0	0	4.3415	3.82553	0	-1.9916	-5.16153	0.70009	0	2.19616	0	2.19616	0	1.22802	2.31022	2.26479	0	2.96537
ENSMUST00000128977	Kdm1b	0	0	1.72972	0	0	0	4.53974	0	0	3.8901	-2.83621	1.61873	0	0.795257	1.3564	2.02414	0	3.72324
ENSMUST00000059458	Maml1	0	0	0	0	0	5.82665	0	0	0	-4.09244	-4.09244	1.89063	0	6.08072	0	6.08072	0	-2.83621
ENSMUST00000060569	Mrgpra2a	0	0	0	0	0	5.16921	6.16084	8.01906	0	0	0	0	0	2.83621	0	2.4771	0	-2.19616
ENSMUST00000111808	Neurl1a	0	0	0	0	0	1.21518	-2.67878	1.48444	0	0	0	0	0	8.36474	3.78871	11.4697	0	0
ENSMUST00000097941	Nf1	0	0	0	0	0	-0.627879	-1.55058	-5.87431	0	7.36913	4.53974	8.5327	0	1.63918	0.90012	-1.28533	0	0.260821
ENSMUST00000107912	Nr1h2	0	0	0	9.18167	0	1.72972	4.06721	4.39232	0	-3.30595	-4.05764	-8.93257	0	1.17748	1.37443	0.914835	0	-0.607782
ENSMUST00000173078	Otud4	0	0	6.05833	0	0	5.68365	6.43732	6.81369	0	0.778179	0.585078	0.628374	0	5.24643	11.0525	11.6646	0	-5.53874
ENSMUST00000101477	Peli1	0	0	10.523	5.2854	0	-0.81894	0.674109	-5.45402	0	3.14597	3.91832	0	0	9.1255	10.5506	9.63317	0	-9.03215
ENSMUST00000004913	Pgf	0	0	0	2.19616	0	0.487739	-0.199144	0.697676	0	1.48095	0.309006	-2.08883	0	3.88559	1.8271	4.75576	0	-0.301989
ENSMUST00000168086	Phf17	0	0	0	0	0	5.24364	6.45545	0.0138592	0	0.718067	-4.89964	-4.89964	0	5.9346	5.45757	5.74115	0	0.470212
ENSMUST00000159939	Phf21b	0	0	0	0	0	2.19616	0	0	0	0	0	0	0	3.23538	6.26408	6.55541	0	3.07487
ENSMUST00000174265	Ptpn6	0	0	0	0	0	-3.70893	-0.872714	-3.70893	0	3.07487	2.4771	3.16993	0	3.89395	11.9264	11.2537	0	-2.19616
ENSMUST00000155599	Rbm3	0	0	0	0	0	0.963828	0.202501	-0.345198	0	-1.69999	0.259354	0.501618	0	5.29728	6.83405	5.90222	0	-0.555408
ENSMUST00000020001	Reps1	0	0	5.86587	5.78989	0	4.93903	5.29483	9.75028	0	-5.34456	-0.05916	-0.49521	0	10.5445	5.36183	0	0	5.68616
ENSMUST00000120997	Rnd1	0	0	9.7949	12.05	0	1.78618	-1.50376	4.89932	0	-2.19616	-0.466443	3.53484	0	4.1449	3.03409	6.77042	0	0.140635
ENSMUST00000080167	Rufy4	0	0	0	0	0	0.688279	-3.71742	-1.95261	0	-0.950329	-1.37058	-1.3233	0	3.16993	-2.67878	2.48275	0	-0.24386
ENSMUST00000111268	Sap18	0	0	0	0	0	7.86679	-2.19616	-2.19616	0	0.0443311	-0.935127	-0.234878	0	5.05543	-4.61561	0.534566	0	0
ENSMUST00000109324	Sbf1	0	0	0	0	0	9.92355	5.52526	5.45382	0	-5.39517	4.69622	2.90828	0	4.70576	5.19455	0	0	-4.53974
ENSMUST00000167117	Sell	0	0	6.21927	0	0	0.39106	-3.02159	-1.64787	0	3.96587	2.96537	-2.67878	0	3.01749	-1.0249	-4.48433	0	-0.936879
ENSMUST00000175994	Srsf2	0	0	0	0	0	0	0	0	0	6.21581	0.132932	-5.84653	0	6.05833	6.02849	6.01997	0	0
ENSMUST00000034755	Tcf12	0	0	5.07804	4.60351	0	0	0	0	0	1.31232	2.58252	1.84216	0	5.89966	5.88983	5.84415	0	0.10997
ENSMUST00000133804	Uck1	0	0	2.96537	6.83594	0	4.06721	6.65111	0	0	-0.246907	-0.534747	-5.86162	0	4.57306	5.79063	5.37611	0	-1.72972
ENSMUST00000020677	Upp1	0	0	9.59009	11.0212	0	1.70789	3.6192	0.204556	0	-2.19616	0.640054	-2.19616	0	2.67878	6.13529	2.96537	0	0.488271
ENSMUST00000161802	Wnk1	0	0	0	0	0	2.96537	0	0	0	-2.53681	-4.01123	-4.14039	0	0.632406	1.93987	1.2749	0	0
ENSMUST00000066617	Zkscan1	0	0	0	0	0	-4.48433	-4.48433	-0.0145438	0	9.03485	11.1144	4.88326	0	6.09375	5.81592	0.498617	0	-0.608295
ENSMUST00000145846	Vmp1	0	0.000975166	-0.25295	-0.0582362	0	0.240194	1.44252	1.06231	0	1.20409	2.1308	2.365	0	1.36637	0.434392	1.34625	0	0.542163
ENSMUST00000176278	Zbtb25	0	0.0024149	-1.84055	-0.813486	0	5.00493	4.58392	5.01712	0	0.333813	-0.838075	-0.704763	0	5.23679	5.49863	5.01333	0	-0.163093
ENSMUST00000162746	Selp	0	0.0136157	-8.85756	1.20068	0	0.668335	-1.19401	0.572876	0	0.290509	-0.0387987	0.108013	0	1.95072	-3.47027	-6.54514	0	-0.32591
ENSMUST00000067249	A630033H20Rik	0	0.0231221	-9.92141	0.319005	0	0.620317	-8.74232	-4.31801	0	-0.364911	-0.378654	-0.707177	0	4.34861	-0.681977	3.62176	0	0.79154
ENSMUST00000031565	Fscn1	0	0.0240474	1.32579	1.12688	0	0.131176	2.24985	1.94714	0	3.45943	6.40599	5.64414	0	0.81761	1.87161	1.87161	0	1.33217
ENSMUST00000115345	Syn1	0	0.0254251	-5.9582	-0.765421	0	0.115461	-7.93631	-1.93023	0	3.6192	1.03689	1.078	0	3.56978	2.96537	3.6192	0	0.237191
ENSMUST00000110873	Mcf2l	0	0.0259239	-9.51213	-6.54676	0	-0.253598	-1.58952	-1.07019	0	1.72972	0	0	0	2.59755	-3.07487	-3.07487	0	-1.72972
ENSMUST00000108830	Def8	0	0.0305994	-0.916069	-0.239361	0	-0.164751	-0.124693	-0.5855	0	0.649389	-0.532568	-0.969113	0	4.44848	-5.39109	-1.10427	0	0.365033
ENSMUST00000164350	Ctsl	0	0.0515595	-1.49477	-1.35745	0	0.693637	-0.0835922	0.933927	0	-0.0428968	-0.235103	-0.123256	0	1.20912	-0.770075	-0.230008	0	2.76378
ENSMUST00000107748	Ppp1r9b	0	0.054497	-0.366467	-0.222297	0	-0.334374	-0.624675	-0.431572	0	1.00147	0.279204	1.29463	0	0.694795	-0.636767	-0.14846	0	0.0579454
ENSMUST00000055230	Whamm	0	0.0595346	1.61749	1.04669	0	-0.151642	-0.184691	-0.246304	0	0.702251	0.920847	1.451	0	0.593186	0.866851	0.2121	0	0.0844496
ENSMUST00000075144	Nrp2	0	0.0633535	2.26765	1.57705	0	4.09244	4.60351	9.51901	0	3.74992	9.80997	0	0	6.2152	7.55274	1.37362	0	0
ENSMUST00000171688	Ang	0	0.0652099	-0.94873	-1.56356	0	0.0942026	-4.33758	-4.19055	0	0.76921	0.482617	-1.71354	0	3.45086	-2.19616	-0.466443	0	-0.101393
ENSMUST00000125841	1500012F01Rik	0	0.0653586	1.17155	0.428692	0	-0.0923055	-0.213501	-0.332609	0	1.15309	0.759682	2.22996	0	0.841308	2.35024	1.62144	0	0.238006
ENSMUST00000047947	Gmppb	0	0.0702997	0.209098	1.13965	0	-0.0285978	1.41279	1.79242	0	0.74547	-3.45862	-0.00667425	0	1.04229	2.01555	1.80609	0	-0.0230242
ENSMUST00000098492	9330175E14Rik	0	0.0865188	0.670574	1.06456	0	1.175	2.59594	1.66878	0	2.19616	3.45943	1.72972	0	0.820162	4.2548	3.08848	0	-1.23
ENSMUST00000018315	Vmp1	0	0.0867123	-0.443988	-0.44678	0	0.251455	1.48469	1.00003	0	0.632174	0.943583	1.17351	0	0.829076	-0.0112622	0.619977	0	0.308465
ENSMUST00000105581	Ube2j2	0	0.0922885	0.213854	-0.32999	0	0.0381977	0.0125834	0.361828	0	0.871201	0.317851	-0.158833	0	0.614124	-2.81601	-0.0400067	0	0.028412
ENSMUST00000039490	Tnfsf9	0	0.0924983	4.12447	4.10518	0	0.790426	1.99914	4.37317	0	0.696417	0.219421	1.00184	0	0.663387	4.41595	4.67976	0	-0.0749423
ENSMUST00000123853	Akap11	0	0.0944297	-6.41126	-6.23434	0	-0.17986	-0.738858	-0.155445	0	0.996865	0.391285	-0.06473	0	6.16423	6.45735	6.65859	0	0.646876
ENSMUST00000038845	Cd53	0	0.09482	-0.93538	-0.769969	0	0	0.746889	0.556913	0	0.830705	-0.639614	0.422617	0	0.820596	-0.917086	-0.292009	0	-0.986524
ENSMUST00000042986	Plcl1	0	0.0950514	5.3314	-3.07487	0	-3.70893	-3.70893	-3.70893	0	4.08565	-3.45943	-3.45943	0	1.10065	2.66724	2.52973	0	0
ENSMUST00000163979	Mtap4	0	0.0961083	5.60885	5.3233	0	3.56978	0	8.9024	0	3.79542	0.668539	3.16687	0	8.05899	9.62475	9.59204	0	0
ENSMUST00000042808	Scarf1	0	0.0967865	1.67582	1.92256	0	0.139814	1.49722	1.35921	0	4.243	4.26761	4.31989	0	0.99234	5.95088	5.51455	0	3.95644
ENSMUST00000149123	Tmem168	0	0.103278	0.676955	-0.757678	0	0.158402	1.0564	1.07672	0	1.421	0.992069	1.40496	0	1.05333	0.36744	2.05235	0	0.134248
ENSMUST00000130044	Synpo	0	0.122246	0.0465783	-10.3633	0	6.19528	0.411561	0.760056	0	-0.973766	-0.333712	0.0839723	0	4.21698	1.03961	4.60154	0	0
ENSMUST00000023440	Tfg	0	0.131725	0.00785914	-5.08189	0	0.121828	1.10017	-0.0924779	0	0.834117	0.649376	0.146986	0	0.818902	2.00566	0.964855	0	0.397344
ENSMUST00000118163	Dmxl2	0	0.131742	-1.17418	-0.341217	0	0.655223	-1.59028	0.214527	0	0.101438	-0.00441831	0.279484	0	0.70131	-0.642906	0.405775	0	-0.0535306
ENSMUST00000098028	Itgal	0	0.146246	0.724863	0.600437	0	-0.411612	0.255151	-0.399687	0	2.55077	0.342391	0.131471	0	6.36577	12.0701	12.6975	0	0.12668
ENSMUST00000045557	Slc7a5	0	0.148114	1.65638	1.25553	0	0.734739	-0.257711	0.807874	0	0.822391	-0.310853	0.831419	0	0.672664	0.545054	0.694505	0	-0.0587523
ENSMUST00000035065	Ptgs2	0	0.156041	6.96667	5.88549	0	0.450297	5.7415	3.89587	0	1.70225	3.84184	3.59052	0	0.608138	5.48233	5.12854	0	3.01728
ENSMUST00000051356	Akt2	0	0.156779	0.358148	0.182839	0	0.0804307	-0.190378	-0.154268	0	0.724778	0.236463	0.635587	0	0.723691	-0.310986	-0.328153	0	-0.110075
ENSMUST00000066401	Ctsd	0	0.180691	-0.534441	-8.22619	0	0.760056	8.07387	7.07042	0	2.03108	-5.58526	0.351294	0	1.33053	-7.56727	-2.4092	0	1.32597
ENSMUST00000091319	Sirpb1b	0	0.180902	-0.95922	-0.191144	0	0.7367	-3.17365	-1.59898	0	-3.12794	-0.136855	-2.97919	0	1.09018	-0.995837	0.582369	0	-0.000629115
ENSMUST00000021903	Gadd45g	0	0.182243	-1.97675	-2.19257	0	0.409993	1.17145	0.91369	0	2.54526	-0.461056	1.88631	0	2.25816	1.28528	3.42077	0	0.0935421
ENSMUST00000166878	H2-Ab1	0	0.189409	-5.65275	6.60841	0	0.582834	-1.78092	-0.108979	0	2.5096	-2.19616	2.05177	0	2.36977	-2.19616	2.44307	0	0
ENSMUST00000086614	Zranb3	0	0.191147	-2.9294	-7.215	0	0.609792	0.320217	0.398942	0	-0.266038	-1.48008	-0.772692	0	4.41456	3.15341	-0.38974	0	-0.342428
ENSMUST00000023248	Ly6a	0	0.196204	1.47813	2.49617	0	0.627549	-0.950868	-0.919619	0	2.56265	0.868075	3.64631	0	1.23363	0.708377	1.01375	0	-0.175805
ENSMUST00000111657	Tcf7l2	0	0.196967	-0.372014	-5.45006	0	-0.17898	-1.95084	-6.86079	0	2.67878	0	0	0	0.61009	-8.00093	-0.213032	0	-3.45943
ENSMUST00000159150	Ube2l6	0	0.204556	3.48928	2.75909	0	-2.4771	1.86105	-1.99448	0	0.76921	3.6192	3.87983	0	0.645625	3.8881	3.48838	0	2.19616
ENSMUST00000152034	F10	0	0.207536	2.37902	2.54617	0	-0.465603	1.39913	1.26416	0	4.04107	4.32373	5.75365	0	1.34087	1.55646	2.37862	0	-0.794242
ENSMUST00000108450	Pvrl2	0	0.218261	1.78469	1.44012	0	-1.66283	4.2175	2.41387	0	0.718432	2.4163	1.94443	0	0.895226	4.38664	3.51439	0	-0.226537
ENSMUST00000102894	Gp49a	0	0.225516	-0.17155	-0.269274	0	1.05387	0.577941	0.926688	0	0.624008	-0.0953069	0.585751	0	0.854845	0.0715816	-0.0735829	0	-0.0910402
ENSMUST00000120143	Tpd52	0	0.23097	-0.863076	-0.296599	0	0.770154	0.558412	1.70625	0	0.310899	-0.652722	-0.395123	0	0.639649	-1.38763	0.0916805	0	0.119018
ENSMUST00000100784	Flot2	0	0.231201	-5.10898	6.04447	0	4.61561	10.4462	9.90646	0	-2.55907	-7.52813	-2.64486	0	1.00165	-4.26337	-8.5113	0	0
ENSMUST00000026565	Ifitm3	0	0.235593	0.327089	0.785345	0	0.502335	0.540928	0.987348	0	2.05466	1.51976	2.59935	0	0.988319	2.76433	2.36091	0	0.236191
ENSMUST00000089688	Mmp14	0	0.242684	1.51778	1.49182	0	0.741929	2.93951	3.97896	0	0.685216	2.49234	3.02797	0	0.825838	1.9412	2.566	0	2.60843
ENSMUST00000038423	Rtp4	0	0.250789	2.68781	2.16622	0	2.07136	6.78168	5.37228	0	-2.22525	5.61894	3.93738	0	1.09751	6.74262	5.93368	0	3.96742
ENSMUST00000110352	Srsf5	0	0.251023	-0.789084	-1.4776	0	0.304974	0.526073	0.351814	0	4.95108	-3.00848	-6.7584	0	6.02849	0	0	0	0.216679
ENSMUST00000021681	Vash1	0	0.25575	4.82589	-0.494902	0	0.76921	1.98848	3.78178	0	0.275987	2.68721	2.15414	0	1.52418	6.00445	6.04139	0	0.369312
ENSMUST00000039174	Prdm1	0	0.267644	1.9479	1.29212	0	0.367131	0.967325	1.78058	0	3.6048	0.935241	3.17755	0	1.54772	0.45465	1.97972	0	-0.126469
ENSMUST00000035643	Tbc1d10b	0	0.268763	0.384991	0.114926	0	5.55892	0.387034	0.379806	0	6.27429	6.66804	0	0	6.23723	0	6.38461	0	-1.72972
ENSMUST00000114350	Tapbp	0	0.278262	0.706405	-0.784611	0	4.09584	5.8479	4.73444	0	4.28597	5.1164	5.24322	0	0.61234	1.2677	0.983625	0	-1.38303
ENSMUST00000115342	Timp1	0	0.284916	1.57143	2.56379	0	2.74938	4.51239	7.73617	0	6.10071	4.4233	7.05716	0	3.16705	0.359115	6.21062	0	5.36608
ENSMUST00000139793	Abhd13	0	0.291696	-3.05965	-0.0432494	0	0.939856	0.392983	0.582199	0	0.610482	0.0592305	0.198527	0	5.96161	0.262196	5.66219	0	5.04496
ENSMUST00000081649	Ifitm2	0	0.294972	-0.0218619	0.817303	0	1.02537	0.611376	1.9103	0	1.20436	1.21319	1.88782	0	1.57248	0.479981	1.64926	0	-0.16377
ENSMUST00000092766	Myst2	0	0.29691	0.690306	-2.11972	0	0.0938103	-0.376854	-1.06197	0	1.89298	-3.39596	1.46206	0	5.57495	5.10445	0.418494	0	0.33857
ENSMUST00000037360	Rhov	0	0.30464	-3.31409	-1.42896	0	1.22895	1.14017	2.88175	0	0.127597	-3.96315	-1.59926	0	1.10335	0.138792	0.28403	0	0.311193
ENSMUST00000154526	Cfb	0	0.305889	7.26	8.18609	0	2.83621	10.6093	11.0886	0	2.96537	0	0	0	2.04043	5.33465	7.23271	0	0
ENSMUST00000024849	Emilin2	0	0.309007	-0.337211	-2.28194	0	1.39226	2.34276	-0.201967	0	-0.309294	-0.604897	-0.527148	0	0.840944	-4.42619	-0.936067	0	3.49502
ENSMUST00000030693	Fgr	0	0.315612	-0.0964447	0.623469	0	0.176309	-0.306549	0.467396	0	3.65655	-1.44021	3.23394	0	0.695808	-0.343805	0.539898	0	0.54074
ENSMUST00000110179	Smox	0	0.322105	0.295984	0.736345	0	0.557003	2.92823	2.09151	0	1.25675	0.586768	1.90969	0	1.02815	1.3261	1.06166	0	5.36872
ENSMUST00000051950	Atxn2	0	0.324933	1.18747	0.771621	0	-0.831215	-0.227023	-2.16635	0	1.10961	-5.46429	-4.84473	0	5.41183	5.57126	4.44579	0	1.40417
ENSMUST00000069772	Tmem143	0	0.329237	-5.10093	0.130322	0	4.33197	-0.160807	3.73907	0	-1.02707	-0.164671	-2.00585	0	0.682829	-2.61924	-9.71504	0	0.0471942
ENSMUST00000130822	Slfn8	0	0.329636	4.16413	3.00778	0	3.80844	6.54723	4.25261	0	0.306672	1.13766	0.177085	0	2.4771	7.79297	6.71575	0	0
ENSMUST00000174269	Syncrip	0	0.330788	-0.184317	-6.39075	0	-0.37958	-0.196614	-0.502157	0	0.82801	0.441797	0.879956	0	2.31818	1.29231	2.86458	0	0.327141
ENSMUST00000098243	Arap1	0	0.334008	0.501132	1.26913	0	-0.202205	0.754754	1.52901	0	0.876711	0.587523	1.65086	0	1.91231	0.183331	1.74798	0	0.123424
ENSMUST00000105481	Lilrb4	0	0.338561	-1.27168	-0.480165	0	0.526288	-0.292437	0.526288	0	1.41892	1.41892	1.41892	0	0.835363	-0.264957	-0.11489	0	0.0177785
ENSMUST00000021933	Ctsl	0	0.352734	-0.932163	-0.653167	0	0.731206	0.260517	0.731363	0	-0.0441404	-0.318364	-0.0111338	0	1.04959	-0.812838	-0.183656	0	-0.162587
ENSMUST00000169294	Psmd2	0	0.353603	-5.67762	-5.99685	0	-0.0425831	0.87714	-0.00284211	0	1.64164	1.4013	2.54186	0	6.09013	1.4693	1.19543	0	0.351388
ENSMUST00000118593	Csf1	0	0.375465	-4.30472	-0.559364	0	-0.389423	2.41799	1.3377	0	1.69224	1.04744	1.11872	0	1.57202	4.25448	3.02886	0	0.129484
ENSMUST00000132309	Hk3	0	0.386116	-0.177071	0.42081	0	0.0372795	-0.856008	-0.987829	0	5.13281	0	4.9542	0	5.16393	5.14571	-0.757967	0	-0.951426
ENSMUST00000123735	Eif4e2	0	0.392179	-9.21936	-4.86052	0	0.103552	-0.415971	0.0560533	0	2.4771	3.39721	0	0	2.19616	3.35581	-2.19616	0	1.70924
ENSMUST00000176939	Aldh18a1	0	0.396852	0.731741	0.984089	0	0.325928	-0.20543	-0.227421	0	0.722332	-0.949534	-0.0713593	0	0.96768	1.19034	0.518197	0	0.0347701
ENSMUST00000058678	Ppp1r3d	0	0.399236	-0.371618	0.916703	0	0.757864	-0.949235	0.494287	0	0.492392	-0.606921	-0.577989	0	1.38521	-0.740696	0.6905	0	0.0111246
ENSMUST00000170711	Phf17	0	0.417031	-4.96166	-0.84051	0	5.13864	10.5277	10.8621	0	1.45032	-4.59287	-0.87995	0	5.13281	0	0	0	5.89918
ENSMUST00000088935	Zdhhc9	0	0.421299	-0.0146329	-5.58281	0	-1.31219	-0.446711	-8.16939	0	4.18534	0	0	0	8.47928	2.19616	3.74992	0	-0.876989
ENSMUST00000127880	Dmxl2	0	0.427008	-8.9248	0.729811	0	1.45835	-9.16643	1.95565	0	2.67878	0	0	0	3.56978	0	2.83621	0	0
ENSMUST00000099201	Sirpb1a	0	0.429085	-1.07102	-0.0810024	0	0.692393	-3.72722	-1.12812	0	0.204556	-2.96537	0	0	0.947397	-2.03304	-0.0799061	0	-3.72955
ENSMUST00000050623	Sirpb1c	0	0.433731	-1.3755	-0.648565	0	0.630441	-4.01203	-0.639587	0	6.71529	3.39721	0	0	1.13504	-10.4351	0.0690298	0	-4.54314
ENSMUST00000065210	Wibg	0	0.440535	0.913333	0.0647701	0	0.0922064	0.545515	0.470481	0	0.698832	0.609756	1.51347	0	1.06552	1.56575	0.618189	0	0.0481219
ENSMUST00000118600	Dmxl2	0	0.445641	-0.783617	-0.384343	0	0.778365	-1.30206	0.25921	0	-0.450378	-0.153711	0.331432	0	2.3795	3.24376	2.68403	0	0.474736
ENSMUST00000017859	Pgs1	0	0.447734	0.475875	0.920983	0	-0.0306097	-0.0672115	1.30183	0	0.836219	-0.535621	1.5395	0	0.70162	0.723555	1.50076	0	0.0212836
ENSMUST00000046255	Gpr19	0	0.457511	0.223536	-4.2553	0	-0.60068	-0.84135	-4.07432	0	2.99151	3.02159	3.60514	0	3.53343	5.7643	6.283	0	-0.94681
ENSMUST00000028740	Ttbk2	0	0.461103	-3.32925	-0.380975	0	4.32588	-0.6703	4.21818	0	-5.09058	0.645515	-1.69337	0	2.97654	9.37716	7.9705	0	8.88121
ENSMUST00000009530	Timp1	0	0.466437	1.96309	3.22596	0	4.98601	6.91345	10.3578	0	1.22827	-6.64031	2.52769	0	3.56894	-1.23565	5.76036	0	-4.40849
ENSMUST00000153546	Ms4a4c	0	0.473133	5.33217	5.34636	0	2.67878	4.42431	3.32911	0	0	2.19616	2.19616	0	0.784554	1.12707	1.35836	0	0
ENSMUST00000080469	Met	0	0.478529	9.84939	1.75629	0	-4.39232	6.78485	0.990533	0	4.40315	0.31363	-1.84804	0	0.707639	3.35598	3.08329	0	2.4771
ENSMUST00000140178	Rnf31	0	0.481659	0.871656	0.855658	0	0.474255	0.971437	0.408597	0	0.62939	6.86623	4.25906	0	1.50258	1.68803	1.63508	0	0.311946
ENSMUST00000040536	Batf	0	0.488461	2.00935	2.25571	0	0.501426	2.68378	3.06634	0	0.839361	1.0515	1.64509	0	0.796931	2.05537	3.45408	0	0.650732
ENSMUST00000162583	Tle3	0	0.505414	7.95942	8.86351	0	-1.85139	0.229913	-0.860433	0	5.73717	7.15373	6.27041	0	1.27445	1.20521	1.35941	0	-0.0741283
ENSMUST00000035092	Myd88	0	0.510097	1.7961	1.74918	0	0.407018	0.871292	0.840092	0	0.809037	-0.217374	0.305966	0	0.848651	0.99417	1.24811	0	0.114923
ENSMUST00000084491	Cdk5rap2	0	0.522752	-0.644145	-0.332878	0	0.935452	-0.0625777	-0.424664	0	-1.84974	0.186466	-1.35044	0	0.992292	1.04428	0.0994823	0	6.84018
ENSMUST00000151059	Bnip3l	0	0.522996	-0.363393	-0.426749	0	-0.0162462	-2.13701	-0.652824	0	4.41691	0.123875	0.074818	0	3.66546	0	0	0	0.114552
ENSMUST00000075447	Pvrl2	0	0.528061	1.88023	1.42649	0	1.40315	5.22477	3.72499	0	2.47422	2.96828	3.41308	0	1.16727	4.13591	3.22751	0	-0.0498214
ENSMUST00000053909	Oas2	0	0.539671	2.56833	2.34801	0	1.12038	3.21526	2.53807	0	2.38118	5.23074	4.78942	0	1.89824	5.74101	5.18536	0	5.89368
ENSMUST00000019074	Ccl4	0	0.558152	6.19619	5.73379	0	0.674869	6.82517	6.41939	0	0.290046	2.13006	2.98007	0	1.17958	7.98711	8.00708	0	2.65935
ENSMUST00000152945	Aldh2	0	0.575451	0.718071	-0.0202924	0	-0.0650911	-2.14233	-0.883661	0	1.67069	7.55156	6.0001	0	1.72972	2.19616	1.72972	0	-0.00401204
ENSMUST00000114628	Cep164	0	0.585672	-10.3324	-0.876988	0	-1.54744	-1.95711	-6.47407	0	-1.17545	-0.220482	-8.315	0	0.781522	-3.90693	-4.06361	0	-1.92955
ENSMUST00000145787	1810029B16Rik	0	0.592128	3.03501	3.47888	0	0.552595	2.51566	2.76864	0	0.605354	0.0561578	0.920512	0	0.43779	1.2129	2.36836	0	0.251572
ENSMUST00000099126	Mafb	0	0.595515	-3.24527	-1.12435	0	2.39076	-4.62054	3.21869	0	0.749142	-5.59104	-2.43729	0	0.478553	-4.74585	-1.25612	0	-3.92587
ENSMUST00000163940	C130050O18Rik	0	0.598835	-10.2498	-2.04054	0	0.575361	-0.986788	0.442638	0	3.59824	0.0622237	-0.143311	0	0.399107	-5.21541	-5.21541	0	0.223274
ENSMUST00000162096	Oas1g	0	0.600343	3.06807	2.98365	0	-0.254232	6.30076	5.19295	0	-0.76921	3.33028	0.960506	0	2.67878	11.6771	10.6018	0	0
ENSMUST00000099709	Dgkz	0	0.601779	-6.48687	-6.66644	0	0	4.81377	0	0	4.35884	4.92353	0	0	0.142247	-5.0523	-5.0523	0	0
ENSMUST00000161476	Prpf3	0	0.603847	-3.42016	-9.33522	0	1.20245	-0.279045	0.654558	0	5.13599	4.86987	5.05645	0	0.422074	0.351736	0.640003	0	0.13817
ENSMUST00000169139	4632428N05Rik	0	0.606505	-7.34222	-2.72292	0	0.754292	-0.679016	-0.498732	0	-2.67878	1.56915	2.97681	0	4.04107	0	3.16993	0	0.229547
ENSMUST00000029053	Ptpn1	0	0.608023	-0.130072	0.91689	0	0.408981	0.635701	1.08876	0	-0.00198748	-0.43209	-0.227482	0	0.707736	0.0154024	1.30252	0	0.301746
ENSMUST00000076836	Zeb2	0	0.608058	1.19046	1.17672	0	5.2854	10.9292	11.1515	0	-4.5573	0.43487	0.516023	0	7.49365	8.16326	3.66546	0	5.53921
ENSMUST00000003635	Ier3	0	0.611027	2.42739	2.35085	0	0.345229	1.24415	1.15103	0	0.532571	1.1035	1.35554	0	0.947141	0.215975	0.73024	0	0.33216
ENSMUST00000098862	Atp6v0c	0	0.614573	-1.71129	-1.50502	0	0.125576	-0.092661	-0.3675	0	-2.20676	0.170744	-0.213221	0	1.24194	0.928827	0.569937	0	1.97178
ENSMUST00000070642	Cebpb	0	0.614839	1.08186	1.05468	0	0.39686	1.36735	1.39416	0	0.0311611	0.0903746	0.235005	0	0.627189	-0.165915	1.23542	0	0.527511
ENSMUST00000000264	Ifi204	0	0.615372	1.73603	2.45827	0	-0.207769	-0.145492	-0.161914	0	3.70893	4.06721	3.98577	0	-0.012745	7.02541	5.99257	0	5.34313
ENSMUST00000051241	Zfp36	0	0.61544	0.864027	0.901221	0	0.225753	0.203385	0.832071	0	1.29192	0.520249	1.77916	0	0.153365	-0.637121	-0.322419	0	-0.122175
ENSMUST00000163078	Ms4a6b	0	0.615954	1.2387	1.61286	0	1.05774	2.18036	1.48417	0	-1.54583	1.03615	-1.80006	0	0.038715	2.11287	0.901511	0	3.85637
ENSMUST00000112373	Tpst2	0	0.618442	0.653274	-0.671599	0	0.783451	-5.80053	-5.94141	0	0.331638	-0.21538	0.110928	0	-0.0481067	0.883943	1.00338	0	1.06166
ENSMUST00000107223	Picalm	0	0.622803	-0.656798	0.193483	0	0.390614	-1.69191	-0.649628	0	-0.0811366	-0.0576035	-0.328442	0	0.60599	-0.430562	-0.0951116	0	-0.0829249
ENSMUST00000112207	Prkcd	0	0.626057	-5.80272	-3.41218	0	-0.330606	-0.856887	-2.77813	0	-0.874273	-0.166357	-0.328172	0	1.29054	1.12137	0.166602	0	0.215107
ENSMUST00000106506	Mif4gd	0	0.626259	0.109448	-9.941	0	2.02791	-3.29836	3.16411	0	0.307755	0.921012	2.10846	0	0.0397951	0.543449	-0.0575353	0	0.180662
ENSMUST00000101426	Tmem176a	0	0.631279	0.514713	0.976632	0	0.599823	1.89616	2.61436	0	0.322053	4.16555	0.613868	0	0.150014	-0.482028	0.273158	0	-0.172568
ENSMUST00000113497	Clock	0	0.635295	0.393455	-4.85303	0	-8.57245	-3.98126	-0.0397508	0	8.9757	8.91285	9.7639	0	-5.40729	4.6739	-5.40729	0	-4.96905
ENSMUST00000114701	Pi16	0	0.640054	-2.19616	0	0	-0.0219566	-2.10962	-1.7164	0	1.90581	-0.847731	1.63513	0	-1.66749	-0.431839	-6.07598	0	-0.0534368
ENSMUST00000151368	Qsox1	0	0.640054	1.05774	4.73249	0	0.512164	-1.0217	3.11254	0	1.11875	0.624676	1.49014	0	-1.23556	-1.25001	-0.960506	0	-0.309219
ENSMUST00000112748	Spp1	0	0.640177	-1.75211	-0.515431	0	-0.517981	1.57074	0.418699	0	0.331234	-0.171185	0.213175	0	4.32301	0.366569	0.587612	0	0.224765
ENSMUST00000029438	Hipk1	0	0.640623	1.33654	1.23513	0	2.13313	-0.504872	0.935961	0	-0.0891122	-0.164864	-0.28683	0	0	0	0	0	0
ENSMUST00000169198	Gpr35	0	0.640857	-1.999	0.96479	0	1.9452	-4.42633	2.327	0	0	0	0	0	0.478187	-1.66242	-0.400635	0	-2.67878
ENSMUST00000001569	Flot1	0	0.644449	-0.273462	0.691617	0	0.31786	-0.879261	-0.231278	0	0.0948738	-0.840121	-1.08136	0	1.17883	-0.679065	0.982407	0	-0.148248
ENSMUST00000042665	Parp14	0	0.646725	3.56408	3.25103	0	0.624188	3.63155	2.23192	0	-0.0340915	1.97265	0.879311	0	0.0146879	3.29048	2.71592	0	0.850439
ENSMUST00000038398	Parp12	0	0.653558	2.23716	2.2078	0	0.704792	3.14014	1.9419	0	0.509628	1.08976	0.569236	0	0.22684	3.06427	2.44356	0	1.03959
ENSMUST00000112974	Bmp2k	0	0.654069	0.106577	0.239634	0	0.373428	-1.33185	-0.249403	0	0.828094	-0.257149	0.859224	0	-0.262408	0.0841394	-0.484223	0	0.0861887
ENSMUST00000077282	Atrnl1	0	0.65591	-0.021782	0.826885	0	0.834121	-0.191673	0.881814	0	0.681251	-0.400775	0.326084	0	0.359384	0.744827	0.912595	0	0.13342
ENSMUST00000047812	Dpp4	0	0.658072	-0.105071	1.1288	0	-0.0790227	-0.378216	-0.536732	0	2.31504	2.5196	1.83242	0	0.0453006	-2.08256	-2.21542	0	1.14148
ENSMUST00000106386	Sphk1	0	0.65884	-4.826	-3.7912	0	0.692827	2.40617	8.37871	0	7.75974	2.19616	6.98429	0	2.4771	2.67878	8.15405	0	0
ENSMUST00000109116	Zbp1	0	0.663642	1.97697	2.455	0	0.649939	2.09165	1.33792	0	0.803171	1.11761	0.990174	0	1.40755	4.99908	4.59046	0	0.440976
ENSMUST00000100745	Ksr1	0	0.664058	1.73099	1.93677	0	0.429287	-1.94776	0.930995	0	1.28617	1.9583	2.94797	0	-0.768678	1.66335	1.9031	0	0.118599
ENSMUST00000026411	Mmp19	0	0.667675	-2.01895	-1.20772	0	1.04745	0.0422155	2.53276	0	0.78664	-1.19804	0.287821	0	0.660299	-1.76931	-0.565541	0	-0.0664734
ENSMUST00000134379	Eri3	0	0.668448	-9.08674	0.313623	0	3.07487	5.44247	2.67878	0	2.3536	0.491149	0.157437	0	1.72972	2.4771	0	0	-1.03672
ENSMUST00000136493	Nlrp1b	0	0.668617	-6.32067	-2.25263	0	5.61233	-4.43979	3.26757	0	0.411561	0.365305	-3.2539	0	0.814672	-6.06788	-2.75769	0	0
ENSMUST00000053491	Pou3f1	0	0.669961	3.15793	1.90169	0	0	0	0	0	-1.44878	1.02832	0.94906	0	4.39232	6.00788	4.20681	0	0
ENSMUST00000163777	Jak3	0	0.670075	-1.00719	0.568132	0	2.41053	0.146018	1.88115	0	1.92191	-0.497274	1.99441	0	1.23234	-0.171896	0.936864	0	1.59934
ENSMUST00000159910	Vcan	0	0.671886	2.91715	2.43011	0	0.744332	-0.850454	0.848807	0	-0.100932	-0.241285	0.544811	0	1.34273	-0.237458	1.03724	0	0.184833
ENSMUST00000115030	Arid5a	0	0.672511	2.51765	2.68286	0	0.16922	0.606778	1.49644	0	0.880425	-4.21507	1.91036	0	1.13885	1.88318	1.98704	0	-0.25861
ENSMUST00000098947	Efnb2	0	0.674068	1.21387	1.3787	0	0.640054	-2.19616	-2.19616	0	-1.96529	-1.25287	-3.47806	0	-1.59286	-0.553321	-1.7855	0	-2.97982
ENSMUST00000172960	Psmb8	0	0.676399	3.18297	2.99355	0	0.623176	1.41848	0.283537	0	-0.394411	-0.0820709	-0.631702	0	0.0225319	0.5008	0.240859	0	-0.127999
ENSMUST00000099357	Tmpo	0	0.677446	0.933612	1.13198	0	-0.476885	0.0755783	-0.525854	0	0.750814	0.101243	0.255572	0	0.306041	1.88527	0.934525	0	4.90322
ENSMUST00000166103	Usp19	0	0.679346	6.13459	0.681696	0	-1.41479	-0.222843	-5.11339	0	4.06721	0	4.45495	0	0.906884	1.9786	2.09432	0	-5.5039
ENSMUST00000047857	Fbxl5	0	0.681698	0.011871	2.07671	0	0.707375	-0.442259	0.659152	0	0.0580732	-0.198109	0.0612155	0	-0.259088	-0.48429	-0.191078	0	0.269501
ENSMUST00000117338	Eml2	0	0.684847	6.93646	5.84644	0	-0.43452	3.59315	2.8398	0	0.818983	1.04069	0.91862	0	6.89888	7.6219	5.51499	0	1.38008
ENSMUST00000124647	Rapgef2	0	0.684847	4.08115	3.92405	0	0.544864	0.813808	0.763802	0	0.704796	0.944234	0.959739	0	1.07577	3.88346	3.6602	0	-0.302886
ENSMUST00000151442	Ppox	0	0.685073	-3.36682	-4.49859	0	-0.429773	-6.74077	-0.869835	0	1.84864	1.33205	1.13505	0	-1.57824	-4.60351	-6.33322	0	-1.59674
ENSMUST00000108152	Slfn8	0	0.689014	3.07151	2.36303	0	0.722361	4.2322	3.16312	0	1.59342	1.95649	1.67905	0	8.60677	12.3195	11.2196	0	1.03016
ENSMUST00000076922	Trim30a	0	0.689074	2.6985	2.73569	0	0.983727	2.87418	2.75982	0	0.541083	1.25953	0.414648	0	0.0686452	3.83365	3.17545	0	0.698909
ENSMUST00000025582	Ms4a6d	0	0.69047	1.18173	1.46608	0	0.520642	0.53281	1.16655	0	0.794104	0.434238	1.0534	0	2.01593	2.27725	3.14344	0	1.12978
ENSMUST00000108158	Slfn5	0	0.692891	2.88829	2.4086	0	1.62937	8.12259	6.80201	0	1.06725	-0.590887	-1.64863	0	1.46581	4.96168	3.87168	0	1.34516
ENSMUST00000021606	Atxn3	0	0.693858	-0.446789	0.343487	0	-0.74466	-0.471176	-0.568547	0	0.842266	0.0175308	0.766026	0	10.4777	10.3194	5.43093	0	-0.261305
ENSMUST00000153290	Htra1	0	0.694866	0.510557	0.48897	0	0	5.64702	1.72972	0	-0.597775	-3.07487	-3.07487	0	1.12572	3.25311	3.18317	0	0
ENSMUST00000110307	Irf4	0	0.696377	-2.67186	-1.40522	0	-0.490804	-0.486346	-0.559301	0	1.95107	-0.333712	4.69508	0	-0.317273	1.27808	1.53805	0	-3.41396
ENSMUST00000138688	Ddx49	0	0.700977	1.6847	0.168351	0	1.35922	1.42454	1.60518	0	0.326925	-0.253233	-0.0145966	0	0.41552	2.26492	1.92172	0	-0.505336
ENSMUST00000036225	Mpp6	0	0.701473	-4.43652	-4.24961	0	0	5.46129	3.66546	0	0.776957	0.926952	5.21487	0	0.171782	-0.692885	-9.6254	0	-4.977
ENSMUST00000177098	Apobec3	0	0.702392	2.09072	1.76964	0	0.243732	0.4002	0.435506	0	1.32001	1.80396	1.7063	0	-0.13266	-0.527986	-0.580031	0	0.447409
ENSMUST00000111402	Ncor2	0	0.70275	-0.490602	-0.368435	0	8.53302	-3.07487	2.85392	0	-0.119429	-1.01774	-1.42068	0	-2.96252	-1.87714	-1.52673	0	0.299801
ENSMUST00000170226	Parp10	0	0.707133	2.93869	3.26552	0	0.478854	2.05126	1.06559	0	0.385403	2.0753	-0.161667	0	0.747382	3.66059	4.01789	0	0.145208
ENSMUST00000138285	Cln3	0	0.708111	0.970247	-4.78588	0	-3.75273	-3.59499	-3.325	0	-1.88715	-4.56593	-4.56593	0	2.96537	2.19616	0	0	-3.45943
ENSMUST00000059226	Ifi205	0	0.7093	6.76461	7.4373	0	0.0505732	4.86283	4.44879	0	0	10.4589	10.4179	0	0.803066	4.55857	4.56501	0	1.71861
ENSMUST00000011152	Mcoln2	0	0.710424	1.27737	2.64118	0	0.632861	0.99114	2.89017	0	-0.0325091	0.887881	1.15	0	0.017801	-0.238043	1.14178	0	0
ENSMUST00000138865	Slc25a22	0	0.710542	3.3785	2.05464	0	1.76572	4.32422	3.18701	0	0.507048	1.31055	1.2183	0	2.19616	9.08547	8.05503	0	0.852008
ENSMUST00000114155	Nrp2	0	0.711339	1.91628	1.78071	0	0.142659	2.52306	2.51502	0	0.751123	2.38485	2.15828	0	0.104091	2.21866	1.86929	0	1.20105
ENSMUST00000145012	Col27a1	0	0.713841	6.48297	6.15615	0	1.05774	5.0132	4.10182	0	2.67878	4.87493	1.72972	0	-1.02146	3.82692	3.33183	0	2.19616
ENSMUST00000046383	Tnfsf10	0	0.715385	8.77058	8.30338	0	1.01004	2.96645	1.71569	0	0.515888	0.851622	0.516299	0	0.293483	2.55166	1.61441	0	-1.09864
ENSMUST00000163459	Thrap3	0	0.715687	1.01451	-8.92333	0	0	4.98361	0	0	3.45943	0	2.83621	0	0	0	0	0	-4.28682
ENSMUST00000100841	Eps8	0	0.716023	-3.00065	-2.43081	0	0.061236	-2.67724	-1.55718	0	2.57587	-4.93575	0.301445	0	0.307481	-2.20683	-2.78255	0	-0.26028
ENSMUST00000112579	Gak	0	0.726315	-5.98307	-0.183814	0	0	0	0	0	5.98667	5.77321	6.26215	0	0	0	3.45943	0	0
ENSMUST00000124479	Ccl2	0	0.733985	2.42193	1.90554	0	-2.48567	0.911543	-0.289507	0	0.0979889	1.68687	1.39323	0	1.18836	2.21799	-0.747382	0	-4.39232
ENSMUST00000138404	Cd37	0	0.734443	-1.65886	-0.655048	0	-0.180185	-2.32596	-0.68122	0	1.79665	2.40656	1.61873	0	1.72972	0	2.19616	0	-0.277143
ENSMUST00000084035	Adam9	0	0.735943	0.136776	0.789923	0	0.349325	-0.340669	0.532928	0	0.702722	0.239848	1.12261	0	0.0580949	-1.04657	-0.306717	0	0.257914
ENSMUST00000108958	Kif3a	0	0.736962	1.1927	0.904343	0	9.46855	0	9.46452	0	-2.35562	-0.264841	-0.94116	0	-9.77476	-4.4569	-4.49412	0	-3.04268
ENSMUST00000031356	U90926	0	0.744316	6.57692	7.29412	0	1.72972	7.61424	9.10859	0	3.92587	4.20681	2.96537	0	0	6.63522	8.99258	0	-2.19616
ENSMUST00000045154	BC013712	0	0.748963	0.68385	0.520931	0	0.777526	2.24723	2.53983	0	-0.237912	0.260728	-0.227495	0	-0.503592	-1.29062	-1.76962	0	0.236315
ENSMUST00000043422	Tapbpl	0	0.749786	1.49787	1.95595	0	0.595198	0.636171	0.388096	0	0.29734	0.433934	0.469248	0	0.105914	1.07743	0.96269	0	0.270875
ENSMUST00000109151	Wdr59	0	0.75025	1.66868	0.555716	0	2.05329	3.38317	3.94677	0	0.541058	-2.09149	1.81676	0	-1.12794	-0.447848	-0.347981	0	-4.52101
ENSMUST00000173126	Cyb5r4	0	0.751314	-8.47405	-4.4601	0	3.62077	3.26805	0.604407	0	-2.67878	4.29737	0.986682	0	0.428496	-7.22273	-3.47281	0	-1.92576
ENSMUST00000091112	P2ry14	0	0.756631	2.26334	0.866152	0	0.396039	-0.0711738	-0.0841547	0	-0.20685	-0.668856	-0.782115	0	1.71678	1.45906	1.67842	0	0.107137
ENSMUST00000155507	Pgs1	0	0.756811	2.55704	2.90393	0	0.190139	0.0375043	1.18518	0	1.10224	-0.0464602	1.63273	0	0.595193	0.68924	1.73456	0	0.351657
ENSMUST00000028045	Mrc1	0	0.75951	-2.12171	-1.05467	0	0.750211	-1.88105	0.430385	0	0.405665	-0.944121	-0.274314	0	0.504897	-1.37178	-1.07713	0	-2.48469
ENSMUST00000035635	Bmp2k	0	0.760035	-0.081593	0.0374135	0	0.319012	-1.00644	-0.525119	0	0.90116	-0.786255	0.432394	0	-1.00651	-1.84506	-1.93583	0	-0.196729
ENSMUST00000087689	Prune2	0	0.762612	-2.61716	-1.6474	0	0.858072	-2.79453	-0.987544	0	-0.401432	0.0127556	-0.794471	0	1.15154	-1.86651	-4.06267	0	-0.314139
ENSMUST00000000193	Ccl2	0	0.769246	2.13495	1.24303	0	0.0999264	3.06997	1.08946	0	-0.126206	1.73156	1.72611	0	1.11793	3.74523	1.04823	0	1.83839
ENSMUST00000039093	Zmynd15	0	0.769341	2.16181	2.39906	0	2.67878	2.96537	0	0	2.4771	9.16435	6.53514	0	-0.491129	-1.47051	-2.15704	0	0
ENSMUST00000113093	Cxcl9	0	0.771341	7.16403	7.95508	0	-2.19616	6.65659	6.47963	0	0	2.67878	0	0	2.53478	10.2232	8.74751	0	0
ENSMUST00000051293	Gpr146	0	0.772804	-2.89278	-1.728	0	0.381211	-2.05403	-0.735677	0	1.21145	-1.03718	-0.255355	0	1.0449	-2.68015	-0.869146	0	-0.329109
ENSMUST00000047967	Sipa1l1	0	0.773528	2.28191	3.76266	0	0.647606	0.678068	2.49571	0	0.358242	0.163571	1.26617	0	0.561098	1.12259	1.95337	0	0.25534
ENSMUST00000063594	Nrp2	0	0.777762	1.60491	1.53246	0	-0.715055	2.47218	1.66005	0	0.296429	1.51324	0.694523	0	0.676097	1.73031	1.52202	0	-0.313421
ENSMUST00000159345	Naaa	0	0.779294	0.10108	1.47621	0	0.193314	-2.88439	-1.48391	0	-0.590189	0.171397	-0.851146	0	0.937133	-3.5957	-0.222927	0	-0.321955
ENSMUST00000107357	Stat5a	0	0.779436	1.29125	2.27166	0	1.1532	2.92435	2.92141	0	1.24614	1.05094	1.38908	0	0.273642	1.19343	1.65288	0	0.247268
ENSMUST00000001258	Uhrf1	0	0.779466	1.60594	0.933043	0	0.0928862	-0.334427	-0.389877	0	2.9279	-0.242028	4.95899	0	0.00152932	0.978377	0.886177	0	0.184838
ENSMUST00000146911	9130208D14Rik	0	0.782924	2.73433	2.7163	0	0.393207	0.841826	0.00114186	0	0.884543	0.236727	0.676905	0	0.0440135	1.44796	0.597762	0	0.0326261
ENSMUST00000034214	Mt2	0	0.786286	1.85755	4.12654	0	-0.180015	2.47324	6.0896	0	2.66519	0.547846	3.47581	0	0.570105	0.731316	3.21009	0	-0.398161
ENSMUST00000113893	Ralgds	0	0.788875	2.70435	2.5962	0	0.198574	2.86782	2.24276	0	0.637543	1.76271	1.58884	0	0.475088	0.883475	1.48267	0	2.49452
ENSMUST00000023672	Rcan1	0	0.791797	-0.0609603	0.159888	0	0.244095	2.93814	3.91112	0	1.24639	0.863894	2.2031	0	1.43296	0.305145	1.46328	0	3.78812
ENSMUST00000000327	Clec10a	0	0.792704	-0.218975	-4.65355	0	0.17614	-1.68804	-2.17214	0	0.749422	-4.32227	-0.766455	0	0.186283	-5.14047	-7.50722	0	-2.67878
ENSMUST00000090792	Hnrnpa3	0	0.795021	-0.85044	-7.28397	0	4.19328	1.11952	5.89573	0	0.0450285	0.963366	5.985	0	0	0	0	0	-0.0272196
ENSMUST00000021011	Ccl7	0	0.796008	3.23027	3.28557	0	-1.93213	3.45943	1.55222	0	0.0966923	1.60706	1.74071	0	1.14675	4.61648	2.2983	0	0.412272
ENSMUST00000092498	Sgpl1	0	0.797062	-0.781751	-0.906474	0	-1.041	-0.0643131	-0.000360703	0	0.472869	0.14547	-0.594903	0	0.780391	0.388101	0.856303	0	0.0314715
ENSMUST00000075322	Prdm2	0	0.798058	1.30698	2.17771	0	0.600683	0.934789	1.71961	0	0.152525	0.152204	0.536745	0	-0.115728	2.40124	1.66312	0	-0.35319
ENSMUST00000078205	H2-Q4	0	0.803125	3.80574	3.78702	0	0.586236	2.32109	2.18388	0	-1.72972	4.84301	4.31053	0	-0.190353	0.279804	-0.0231384	0	2.83621
ENSMUST00000169909	Schip1	0	0.803813	3.28723	2.37026	0	0.483344	5.29139	4.62391	0	0	4.39232	3.92587	0	0.970888	2.81906	2.56641	0	-2.19616
ENSMUST00000063091	Fyn	0	0.806342	1.0452	1.29145	0	0.0947783	-0.518281	0.0179774	0	-0.164699	-0.525949	-0.958091	0	0.592066	-0.477601	0.264252	0	-0.251033
ENSMUST00000175774	Pou2f2	0	0.806467	1.84697	2.15112	0	0.681023	2.02232	2.03869	0	-0.0580114	5.46457	4.97242	0	0.458437	1.68515	2.2226	0	6.0915
ENSMUST00000131203	Ap2m1	0	0.807534	-0.667471	-1.77903	0	4.45592	4.18943	5.51973	0	4.60626	4.55828	4.02541	0	0.343576	0.0939403	1.29658	0	-3.73183
ENSMUST00000142152	Gyk	0	0.809122	2.38145	2.96376	0	5.67392	7.06994	9.14706	0	0.344388	4.40104	0.664903	0	-10.0841	-4.86835	1.09686	0	0
ENSMUST00000026681	1810029B16Rik	0	0.813629	2.62756	3.36167	0	0.284459	3.16556	3.28987	0	0.972638	0.257571	1.81839	0	0.542874	1.41456	3.01472	0	1.90311
ENSMUST00000108349	Sirpb1c	0	0.81876	-1.23917	0.250403	0	0.68531	-4.30269	-1.52112	0	3.49675	-0.544329	0.337242	0	1.24721	-5.83137	1.16515	0	-4.38929
ENSMUST00000176271	Pou6f1	0	0.82279	-0.465801	0.0378291	0	-0.0603182	-0.566982	-4.53661	0	0.698269	-0.347912	-0.515842	0	4.40716	6.0462	0.0293869	0	-7.38531
ENSMUST00000048956	Rbm7	0	0.824409	-5.21052	1.07546	0	11.03	12.3251	5.93845	0	-0.584146	0.501308	-3.72363	0	3.75131	0.075738	2.2659	0	1.23098
ENSMUST00000089907	Herc6	0	0.82686	3.39075	3.0115	0	3.24656	4.97153	4.02351	0	-0.259161	1.03367	0.178442	0	0.419839	3.42869	2.89572	0	0.185414
ENSMUST00000168351	Tap1	0	0.83036	3.60533	3.77178	0	0.694054	1.65984	0.472604	0	-0.618873	0.541144	-0.535515	0	0.192666	1.18358	0.709657	0	0.0889261
ENSMUST00000091328	Mapk3	0	0.830969	0.476735	0.830969	0	1.29775	-4.07493	-4.42408	0	-0.590707	-4.26312	-2.52548	0	6.18284	5.60238	3.52961	0	-5.14392
ENSMUST00000062784	Fam26f	0	0.832097	4.53562	4.98727	0	0.888991	3.48001	2.90118	0	-3.30266	2.27794	3.03539	0	0.00856275	2.73614	2.42782	0	0.76921
ENSMUST00000113516	Kdr	0	0.838601	-1.33219	-1.52639	0	-0.139454	4.56889	3.19645	0	0.713143	0.749934	0.553373	0	1.02483	5.17432	4.13469	0	3.12474
ENSMUST00000028881	Il1b	0	0.838882	8.92662	7.89062	0	2.68351	6.0305	6.84901	0	0.794746	5.68569	4.77805	0	1.37316	0.551185	1.57359	0	6.76529
ENSMUST00000131546	4933427D14Rik	0	0.84024	0.572791	-9.21097	0	-3.56978	-4.49836	2.1544	0	0.506044	0.411758	0.364771	0	0.764178	0.928083	0.758692	0	-0.105126
ENSMUST00000027237	Il18rap	0	0.841117	0.924898	1.50795	0	0.214024	-2.18593	-0.943689	0	0.441814	-0.570609	0.0545968	0	0.602622	-0.478787	0.134495	0	-0.270401
ENSMUST00000039484	Zc3h12d	0	0.841689	-6.84911	0.376683	0	0.16686	-6.19031	0.25561	0	7.49764	0	7.07903	0	0.641826	-1.85115	-0.823896	0	-2.83621
ENSMUST00000085708	Stat2	0	0.843842	2.67113	2.49499	0	0.259376	1.99239	0.832477	0	0.630513	1.21578	0.587393	0	0.134719	1.85403	1.22568	0	0.16644
ENSMUST00000100303	Card9	0	0.845165	-0.556978	0.472135	0	0.0450371	-0.959592	-0.517456	0	1.17429	-3.32911	-2.29896	0	0.393516	-1.09193	-1.27094	0	-0.0991169
ENSMUST00000070200	Pla2g4a	0	0.847055	1.17636	2.50273	0	0.353999	-0.0984602	0.609653	0	0.302246	-0.125026	-0.142555	0	0.722877	-0.606037	0.72313	0	0.297207
ENSMUST00000041633	Tap1	0	0.847684	2.23022	2.53857	0	2.17255	4.91525	3.44157	0	0.00313443	1.97874	0.346759	0	0.426261	1.45818	1.22922	0	0.530698
ENSMUST00000132676	Pgs1	0	0.848069	1.79735	1.66208	0	0.259013	-0.122192	0.632666	0	1.13397	-0.026873	1.69643	0	0.426898	0.646874	1.79924	0	0.201027
ENSMUST00000124581	Akap2	0	0.852894	0.97189	2.81119	0	2.19616	3.32911	0.482617	0	-0.111137	0.154394	-0.32791	0	-0.992689	1.22542	0.423809	0	1.72972
ENSMUST00000114439	Snx10	0	0.853326	2.51551	2.51594	0	1.2423	2.5174	2.37506	0	-0.208519	0.451364	0.548913	0	-0.000886667	1.83888	2.92788	0	1.51639
ENSMUST00000024657	Phf10	0	0.864434	7.25542	7.15174	0	-0.500134	0.100467	-0.169367	0	0.125542	0.0950478	0.224744	0	3.45214	2.99479	3.02151	0	-0.0537423
ENSMUST00000114485	Il1rn	0	0.864951	1.0929	1.79189	0	0.350681	0.337744	1.80985	0	2.19616	0	2.67878	0	-0.0328536	1.552	2.81683	0	0.676908
ENSMUST00000133756	Clec12a	0	0.868934	1.48507	1.48461	0	-0.0649785	-1.51307	-1.36725	0	3.44179	3.03706	-0.0434678	0	-0.0508855	-1.50256	-1.15917	0	-0.107047
ENSMUST00000023807	Igfbp6	0	0.869916	0.844389	1.16957	0	2.87797	-1.0251	4.65891	0	2.73751	-0.206027	3.51431	0	5.9346	-0.466443	4.94339	0	-0.280939
ENSMUST00000160572	Pvr	0	0.871021	1.38432	0.977424	0	-0.545118	0.459214	1.16847	0	0.998658	-0.983321	1.46579	0	1.56292	5.51823	5.23555	0	0.109359
ENSMUST00000112849	Arhgap24	0	0.873604	-3.31373	-3.53019	0	1.16771	0.0574543	1.528	0	-3.39721	1.16872	-3.39721	0	0.0305701	4.46558	4.08369	0	-1.99448
ENSMUST00000106240	Itgam	0	0.874622	-0.356748	-0.364845	0	1.20771	-1.97395	-0.578686	0	-4.30491	-4.36253	-0.656507	0	-7.06065	-7.06065	-7.06065	0	-0.656644
ENSMUST00000165608	Xpo6	0	0.880175	0.232225	-9.80574	0	-0.351422	-0.662432	-0.112358	0	0	0	0	0	3.33165	0.587813	2.69897	0	-0.113321
ENSMUST00000061601	Ust	0	0.881244	-0.00917846	0.208785	0	0.955614	-0.300239	0.928493	0	2.91744	2.52134	2.4771	0	0.303475	-0.815134	-0.527267	0	-3.45943
ENSMUST00000018610	Nos2	0	0.885879	10.3765	13.6963	0	2.67878	8.95131	12.0447	0	2.19616	10.3767	10.962	0	0	10.7496	11.7294	0	3.35581
ENSMUST00000165197	Capza1	0	0.889091	-0.25767	-4.90515	0	2.08283	-5.12789	1.17056	0	0.482854	0.972237	1.33652	0	0.377435	0.192428	0.273221	0	4.8915
ENSMUST00000111070	Pnpla6	0	0.890018	-6.72525	-6.72525	0	5.40701	-1.41463	4.78209	0	-1.11931	-1.13987	-1.17869	0	-0.719475	-1.39458	-0.987251	0	-0.0514971
ENSMUST00000150025	Nfkb1	0	0.891203	-4.06112	-6.18523	0	0.0114537	7.57017	0.459551	0	-0.0145591	1.21903	0.487057	0	0.588903	1.4466	1.23602	0	0.168735
ENSMUST00000168266	Ssrp1	0	0.895328	-4.93132	0.404452	0	-1.42756	-1.28841	-6.05508	0	4.8915	0	9.859	0	11.3822	5.28064	5.67795	0	-1.62581
ENSMUST00000103122	Tgm2	0	0.896596	0.578334	0.975514	0	0.386708	3.19972	2.26391	0	0.601709	-0.780151	-0.821737	0	0.435582	0.591062	0.553898	0	0.601737
ENSMUST00000176491	Sik2	0	0.896955	6.65091	0.360949	0	1.17707	0.0242842	0.325548	0	-0.946619	3.86424	4.23685	0	0.0246534	2.23988	1.86806	0	0.327356
ENSMUST00000071065	Nfil3	0	0.899372	0.397837	1.22437	0	0.308613	-1.07218	0.206944	0	0.347663	-1.50585	-0.848894	0	1.13422	-0.372214	0.662249	0	-0.0647948
ENSMUST00000096029	Psd	0	0.905809	4.19635	3.02735	0	-0.00784373	3.34922	2.01732	0	0.930217	3.34889	3.41078	0	-0.183738	0.512936	0.295181	0	1.91339
ENSMUST00000057009	9330175E14Rik	0	0.909836	2.3322	2.35625	0	1.35405	2.91671	1.24536	0	-0.444029	1.9786	-0.674658	0	-0.361013	2.03263	1.1218	0	0.193347
ENSMUST00000025846	Ppp6r3	0	0.911513	0.703671	0.659506	0	-0.518921	-0.267233	0.0601085	0	-0.329148	0.609226	0.137438	0	0.952498	1.47877	0.799169	0	0.823093
ENSMUST00000137032	Nlrc5	0	0.91764	6.37522	2.03759	0	1.08776	2.91025	1.59047	0	2.96537	7.66239	3.82553	0	0.0317491	2.2315	1.46297	0	0.404464
ENSMUST00000110012	Jak3	0	0.920831	0.00549122	0.486817	0	2.06222	0.846767	2.49921	0	2.23485	0.976779	2.57531	0	1.18368	0.275624	1.35608	0	-0.0761667
ENSMUST00000029563	Adar	0	0.927096	3.21435	3.57549	0	1.1455	-4.96905	1.48166	0	-0.805323	1.08945	-0.810316	0	1.63814	3.76863	2.67878	0	0
ENSMUST00000175752	Apobec3	0	0.929547	1.73918	1.79184	0	0.392566	0.458242	0.698949	0	1.80104	3.82381	4.10317	0	0.279688	0.643539	0.626118	0	5.9368
ENSMUST00000154055	Lass2	0	0.930365	-0.0635173	-4.44437	0	0.694643	-2.62977	-0.844659	0	1.59763	1.32226	1.57585	0	1.48104	1.18604	0.588089	0	-3.16993
ENSMUST00000167345	Hnrnpm	0	0.933385	2.79942	2.05412	0	-0.206388	0.0269783	0.0347248	0	0.724026	-3.16993	1.34264	0	0.382777	0.31742	0.785476	0	0
ENSMUST00000122160	Uspl1	0	0.933809	-4.73753	-0.0882857	0	-0.184681	-0.270452	-0.0210101	0	-1.19632	-0.801146	-0.980647	0	1.0344	1.91069	2.08009	0	5.26136
ENSMUST00000119990	Plekhg2	0	0.935348	0.294744	-5.84848	0	-0.111815	-1.41298	0.55637	0	3.9835	2.4206	0.0134584	0	-0.166856	-0.828919	-0.285076	0	0.0756029
ENSMUST00000040721	Tpst1	0	0.935912	2.52138	2.83185	0	-0.255572	0.238803	0.930363	0	3.11587	-0.539001	3.61528	0	1.16952	2.46685	2.33192	0	-1.22512
ENSMUST00000042771	Sbno2	0	0.936584	0.441487	1.21651	0	0.751703	0.0105051	1.17045	0	1.36757	-0.114856	1.39051	0	0.187688	-0.63806	0.0446477	0	0.0852192
ENSMUST00000165365	Cd276	0	0.941444	-4.9989	-5.67877	0	0	0	0	0	0.85123	-0.819424	-0.0690754	0	5.34013	-0.0839723	6.87386	0	0
ENSMUST00000029748	Fcgr1	0	0.942769	-0.789115	0.681117	0	0.179455	0.428917	1.20246	0	-2.7253	-3.19019	0.107543	0	1.87881	-1.67702	1.63468	0	0.336281
ENSMUST00000045846	Sfxn5	0	0.943619	-1.25269	-0.284384	0	0.341194	-4.22892	-2.55715	0	1.88295	0.124341	0.874785	0	0.857791	-0.564546	0.642189	0	-0.675134
ENSMUST00000022722	Irg1	0	0.946944	6.7638	5.75417	0	1.30276	7.54843	7.02234	0	0.930561	7.16781	6.86176	0	1.03542	8.79424	9.76092	0	5.79127
ENSMUST00000107222	Gzf1	0	0.947628	-5.26401	-8.18884	0	0.740922	2.99024	0.509901	0	0.338137	-1.92065	-4.11681	0	-2.32883	2.49209	1.68067	0	3.45224
ENSMUST00000032968	Cd19	0	0.949247	3.27031	3.04088	0	-0.0040733	-0.349083	-0.470473	0	2.4771	0	2.19616	0	-0.000345191	0.952474	0.745361	0	1.72972
ENSMUST00000084852	Numa1	0	0.952262	-11.2441	-5.17611	0	-0.230122	-0.686809	0.445472	0	-0.0582669	-1.09619	-1.31217	0	1.2553	0.825454	1.08451	0	-0.722751
ENSMUST00000027489	Gpr35	0	0.952276	-2.55208	1.00657	0	1.35208	0.368328	3.35501	0	0.808892	-3.95359	-0.836436	0	1.46408	-2.80922	0.0377845	0	0.730635
ENSMUST00000027243	Il1r2	0	0.952502	0.333712	1.05774	0	0.78546	-2.64957	-1.20745	0	2.01922	0.346786	0.159181	0	0.689778	0.37416	-0.217358	0	-0.385787
ENSMUST00000110013	Jak3	0	0.95465	-0.69888	1.51124	0	6.15315	4.36573	7.11517	0	1.7497	-0.992668	1.90423	0	0.655452	-0.98998	0.846668	0	1.42188
ENSMUST00000115491	Gpr85	0	0.959056	3.06209	-3.65804	0	1.30817	2.37417	1.99943	0	-3.45943	1.99062	3.04224	0	4.06156	7.41587	7.47401	0	-0.718432
ENSMUST00000081103	Fcgr2b	0	0.967319	0.912407	2.136	0	0.237345	-1.27071	0.325532	0	0.611293	0.558569	1.38329	0	0.880636	-1.23679	1.65999	0	0.0727863
ENSMUST00000126839	Ptpn1	0	0.969748	0.675957	1.42808	0	0.261528	0.693474	0.881501	0	-0.272025	-0.894324	-1.61912	0	1.07459	-0.336996	1.47562	0	0.151216
ENSMUST00000114836	Tcp11	0	0.973766	1.23135	-0.185503	0	-4.43467	1.57346	0.15771	0	1.72972	1.72972	0	0	-3.45811	2.7651	-3.74992	0	2.90727
ENSMUST00000170914	Kif3a	0	0.980599	-12.7044	-7.09569	0	-9.76225	-0.283805	-7.56609	0	9.51094	1.72972	6.86252	0	2.44376	-2.44296	-2.68553	0	6.41202
ENSMUST00000078825	Fcgr4	0	0.982686	-1.28384	0.748804	0	0.500409	0.0716168	1.82029	0	0.278244	-0.325308	0.383443	0	1.72853	-0.113661	2.05346	0	-0.410461
ENSMUST00000162285	Ikbke	0	0.992369	2.79493	1.43904	0	0.914428	5.32643	4.82864	0	0	0.784757	0.75595	0	-2.21799	2.98071	2.54015	0	3.70893
ENSMUST00000111214	Ifi204	0	0.992528	1.85267	1.93508	0	0.0830134	3.16478	1.94508	0	0.107542	1.79173	1.70627	0	0.884256	3.94875	3.49945	0	-3.39721
ENSMUST00000115417	St7	0	0.999811	1.17931	2.12129	0	0.257415	0.10042	0.068633	0	-0.1166	0.498203	-1.62937	0	1.12568	2.25389	3.15373	0	1.60623
ENSMUST00000128791	Ctsc	0	1.0001	0.974002	2.0017	0	1.00657	-6.20994	0.559923	0	-0.105197	0.276788	0.621976	0	0.683508	-0.459096	0.591574	0	0
ENSMUST00000028177	Olfm1	0	1.00298	-0.464497	1.09659	0	0.259565	-1.32412	0.0279595	0	0.151903	-5.01267	-4.36617	0	1.83927	-8.54409	0.515355	0	-3.32911
ENSMUST00000070968	Stat1	0	1.01177	1.55876	1.83028	0	1.01757	1.44806	0.529047	0	0.0639361	1.36746	0.112224	0	0.63223	1.72494	1.34023	0	0.392108
ENSMUST00000102881	Plek	0	1.01519	2.61359	3.62186	0	0.665804	0.218297	0.71861	0	-0.258326	-0.204631	-0.232105	0	-0.372494	-0.180416	0.253495	0	0.52096
ENSMUST00000168841	Ccr2	0	1.01898	-6.42955	-5.89354	0	0.134387	-3.39148	-1.58178	0	-0.1279	0.283699	-0.616437	0	0.628195	-7.48196	-2.39382	0	-1.11099
ENSMUST00000114062	Notch1	0	1.01987	1.63898	2.32743	0	-0.393789	-0.601973	-0.240807	0	0.0989654	-0.15015	-1.35582	0	3.12765	5.34317	6.53868	0	1.72871
ENSMUST00000142550	Mrpl38	0	1.02249	-0.155926	1.73333	0	0.534325	1.32342	-3.13113	0	0.491184	-0.12893	0.835605	0	1.06852	2.29274	2.05844	0	-0.365911
ENSMUST00000153681	Ptp4a1	0	1.02897	0.537457	0.608173	0	-0.0607951	0.985259	1.16574	0	0.502275	0.057508	0.452683	0	1.32251	1.94383	1.404	0	0.238993
ENSMUST00000057145	Niacr1	0	1.03409	5.10971	5.10859	0	0.0754531	2.85359	2.04097	0	0.617301	2.79188	2.33251	0	1.55899	4.56657	4.66443	0	0.975778
ENSMUST00000026911	Ccr1	0	1.03482	-1.8708	-0.10834	0	0.0946088	-1.98152	-0.535381	0	-0.828493	0.510708	-1.32235	0	0.788721	-0.72071	-0.0424366	0	0.308695
ENSMUST00000168448	Kif1a	0	1.0403	-3.66546	7.20924	0	2.42952	1.6201	6.92015	0	-1.03689	0.668121	-4.20681	0	7.42225	5.76292	8.51289	0	0
ENSMUST00000167143	Cd79b	0	1.05193	1.51483	1.66985	0	-0.0182887	-0.840925	-0.966409	0	4.87493	5.51499	2.83621	0	-0.062803	-0.908094	-1.12857	0	-0.487804
ENSMUST00000032421	St8sia1	0	1.05774	3.73092	0.623219	0	0.600143	-0.446067	1.59136	0	-1.55419	-4.30232	-2.66925	0	-0.636372	-2.44181	-2.60597	0	1.05857
ENSMUST00000061496	Tcf7l2	0	1.06218	-9.48639	0.686514	0	-0.0198005	-0.499442	-1.46346	0	0	0	0	0	5.90326	0.482617	4.4804	0	0.550502
ENSMUST00000163572	Naf1	0	1.06283	0.0109964	0.607387	0	-3.89395	-3.89395	-0.274749	0	1.25623	-2.83621	-2.83621	0	10.3342	9.52858	4.01395	0	0
ENSMUST00000016168	Lbp	0	1.06657	-0.56363	0.991325	0	0.115084	-0.709815	0.094291	0	-0.439733	-0.386669	1.69915	0	0.72097	-2.06831	-2.07069	0	-0.212575
ENSMUST00000037380	Atp8a1	0	1.0688	-0.533522	-0.0367469	0	0.00524914	-0.627806	-0.575328	0	0.345222	-0.29407	-0.143065	0	0.900658	-0.640075	-0.361572	0	-0.109968
ENSMUST00000137784	Mllt4	0	1.07286	-0.00361398	0.46868	0	-0.178051	-1.46626	-1.74423	0	0.650008	-0.572385	0.720952	0	-0.441069	-5.85665	-10.5624	0	0
ENSMUST00000027871	Sell	0	1.07637	1.1571	-3.45925	0	0.191314	-3.8104	-1.93462	0	0.936762	-1.23862	-0.0986017	0	0.354471	-0.496606	-0.355114	0	-0.97488
ENSMUST00000168263	E2f2	0	1.08031	-3.45943	0.159771	0	4.82433	-1.8859	2.59025	0	0	2.4771	2.96537	0	3.85163	0.87115	-0.692827	0	0
ENSMUST00000115163	Lrrc33	0	1.0844	4.49269	4.33434	0	4.13558	-2.08222	4.27354	0	-0.021138	0.417876	-0.203115	0	0.3776	-4.10104	0.361848	0	-0.0226483
ENSMUST00000127638	Stat3	0	1.09455	0.46716	1.61107	0	0.635031	0.00936942	1.18969	0	1.49345	-0.458853	1.13953	0	0.317674	0.25188	0.877635	0	-0.0565537
ENSMUST00000154774	Calr	0	1.09556	-7.71004	-1.98721	0	-0.744009	-0.616297	0.509798	0	1.43254	1.1116	2.13221	0	0.771452	0.0366674	0.157274	0	-0.0610825
ENSMUST00000065454	Bcl3	0	1.09708	1.17904	1.76593	0	1.3386	2.41495	3.44092	0	0.377526	-0.268706	8.70809	0	0.711983	0.0847644	1.0291	0	2.83071
ENSMUST00000145481	Nmi	0	1.09782	2.32806	2.22867	0	0.487019	1.51652	0.475751	0	0.823743	1.01208	0.896326	0	0.217557	2.25871	1.63079	0	0.60105
ENSMUST00000035266	Igtp	0	1.10238	3.4074	3.36427	0	1.08932	2.49531	1.40426	0	-0.0302518	1.32832	-0.113245	0	0.921081	3.75963	3.06466	0	0.661917
ENSMUST00000163432	Zfp28	0	1.10427	-4.28682	6.13722	0	0.0567389	-0.340691	-0.340691	0	0.802936	0.82003	-4.3415	0	3.55118	-0.126024	-0.0651142	0	0
ENSMUST00000042615	Ralgps1	0	1.10583	0.829251	-9.69073	0	-0.109631	-0.229393	-0.999413	0	0.231688	1.03367	0.850592	0	1.29577	-0.222847	1.51508	0	-0.67195
ENSMUST00000169895	Rnase4	0	1.10607	-5.23335	-1.95248	0	-0.214185	-10.5685	-4.14367	0	-2.4771	-2.4771	-2.4771	0	2.19616	0	1.72972	0	3.85042
ENSMUST00000068166	Plagl2	0	1.12291	2.87705	3.03196	0	-0.181266	1.32424	1.48411	0	4.57584	4.70041	0.480627	0	-0.170014	4.80457	5.92866	0	0.275955
ENSMUST00000107224	Picalm	0	1.12783	0.22975	-4.08989	0	0.269004	-1.74805	-0.907614	0	-0.212037	-0.138959	-0.220189	0	0.860583	-0.0576862	-0.061401	0	-0.0674303
ENSMUST00000097462	Pydc4	0	1.13564	8.57816	8.06957	0	2.83621	9.98601	8.8363	0	0	3.16993	2.67878	0	0.575121	8.24619	7.01171	0	0
ENSMUST00000097735	Plcl1	0	1.15241	-6.74033	0.713841	0	3.37546	2.49975	0.952917	0	0.790483	0.250369	2.34618	0	-0.238128	2.07332	1.90314	0	0.280939
ENSMUST00000117782	Adamtsl4	0	1.15385	0.37117	0.944606	0	1.09786	-1.29655	1.03307	0	2.04234	-0.866296	1.01827	0	-0.307065	-5.91149	-1.22679	0	0.501091
ENSMUST00000065526	Gbp5	0	1.15737	10.7702	9.65072	0	-2.86445	3.99161	2.25713	0	2.60297	1.1072	0.423199	0	0	0	0	0	1.14746
ENSMUST00000153968	Csf3r	0	1.16456	0.64464	2.35646	0	0.238545	-1.65195	-0.0560216	0	2.19616	2.67878	2.4771	0	-0.0300247	-4.4356	0.872714	0	0
ENSMUST00000100843	Prpf8	0	1.1653	-4.77075	-11.5722	0	0.00707046	-0.156663	0.361285	0	4.97873	5.76271	-0.162042	0	-5.07595	-4.68193	-1.5141	0	0.258553
ENSMUST00000032359	Aebp2	0	1.16715	2.12933	-3.52898	0	7.13955	8.72982	0	0	3.77316	3.83324	3.72814	0	-0.194683	1.06436	0.728235	0	-0.638619
ENSMUST00000106354	Sept9	0	1.1675	2.15711	2.94069	0	0	10.5802	10.9998	0	3.2539	0	3.16993	0	0.713841	0.966201	0.819078	0	0
ENSMUST00000080846	N4bp1	0	1.18023	3.63987	3.80864	0	0.810379	2.82093	3.18561	0	-0.0962306	1.13335	1.29788	0	-0.630406	1.92058	1.59219	0	-8.58904
ENSMUST00000049262	Sirpa	0	1.18618	-0.065921	1.15763	0	0.806541	-11.6329	-0.332657	0	-5.10269	-4.84767	-4.90156	0	-8.55691	-8.55691	-8.55691	0	0
ENSMUST00000040622	P2ry13	0	1.18768	1.58738	0.583657	0	0.803421	-2.86199	-1.3654	0	0.491805	-0.0600358	-0.590585	0	1.42819	0.0469993	-0.138084	0	0.237639
ENSMUST00000015994	Adamtsl4	0	1.19608	-6.00059	-2.86297	0	0.574042	-4.19818	0.794154	0	1.6139	-1.76516	0.264419	0	0.649882	-1.78546	-2.07165	0	-0.81482
ENSMUST00000058704	Irgm2	0	1.19779	-3.9583	-3.96211	0	0.108255	1.55082	0.831358	0	-3.72948	2.26708	-3.03778	0	5.99194	2.40928	4.79553	0	-0.457237
ENSMUST00000168095	Zfp426	0	1.20068	-9.36254	-4.45485	0	4.42431	0	4.53974	0	2.4786	3.21009	-0.813699	0	8.25279	8.29925	4.8915	0	-4.85798
ENSMUST00000028111	Il2ra	0	1.20486	3.45387	3.96305	0	-0.0520787	0.29342	1.11585	0	0.938709	1.72084	3.23345	0	0.173149	0.971784	1.2968	0	-0.746483
ENSMUST00000106222	Gbp3	0	1.21786	4.26881	4.44486	0	3.45522	7.28849	6.33808	0	-0.13716	6.28389	6.47303	0	5.93329	7.75057	7.12307	0	0.539001
ENSMUST00000097271	Irgm1	0	1.22028	2.59729	2.62906	0	1.62199	3.73788	2.43776	0	0.295307	1.97173	0.755708	0	-0.139303	2.95149	1.89117	0	0.789958
ENSMUST00000173666	H2afz	0	1.22274	-7.81258	2.41	0	0.00604189	0.424909	0.292093	0	0.96035	2.25362	4.3336	0	2.39784	-2.4771	0.359115	0	1.49291
ENSMUST00000092316	Sbno2	0	1.22826	0.363929	1.55761	0	1.00806	-0.388243	1.47302	0	2.13921	0.171018	2.3983	0	0.978712	-0.741359	1.72392	0	0.0912586
ENSMUST00000162496	Psme2	0	1.22952	3.61833	3.68745	0	-0.0899078	1.23348	0.437808	0	1.34888	3.06228	2.44676	0	0.210659	1.58613	1.25862	0	0.430957
ENSMUST00000168466	Fabp5	0	1.23147	-1.04323	0.630815	0	-2.56662	-7.38039	2.20863	0	0.200403	-1.34972	-0.62382	0	1.2331	-0.016838	0.583068	0	0.238661
ENSMUST00000128941	Tor1aip2	0	1.23355	3.03195	1.83415	0	-0.223293	1.5767	1.10998	0	0.905243	0.796503	0.640955	0	-0.0886795	2.24457	2.54173	0	1.95966
ENSMUST00000117360	Litaf	0	1.23534	0.133408	-1.31259	0	0.112618	-0.365313	1.08318	0	0	0.280939	0.973766	0	2.19616	3.82553	3.2539	0	-2.67878
ENSMUST00000152555	Scamp1	0	1.23643	0.214352	3.55112	0	1.51328	0.260059	3.58427	0	0.0361924	0.720343	-3.37373	0	0.491149	-2.67878	3.25196	0	2.49117
ENSMUST00000033418	Il13ra1	0	1.23761	0.655059	1.4949	0	1.10964	-1.9188	0.161943	0	4.80801	0.274749	0.421872	0	-0.39569	-1.97908	-1.94973	0	-4.62355
ENSMUST00000108836	Irgm2	0	1.23974	3.526	3.37056	0	1.44393	2.80704	1.29955	0	0.581053	1.87193	0.498879	0	0.267846	2.86351	2.40671	0	1.48426
ENSMUST00000134834	Sphk1	0	1.25552	-3.68024	-2.82986	0	1.14348	0.94906	4.88846	0	1.82043	-1.12311	0.854847	0	1.94358	2.66743	4.71657	0	-2.19616
ENSMUST00000108044	Il18r1	0	1.26103	1.24145	1.19562	0	0.156287	-2.38506	-1.34958	0	0.653835	-0.3069	-0.206928	0	0.227823	-0.203059	0.0638456	0	-0.23543
ENSMUST00000140842	Xaf1	0	1.26922	3.48258	2.85438	0	-0.492893	7.10777	5.91678	0	3.06793	5.17546	3.68444	0	0.339133	4.48202	3.70314	0	6.09011
ENSMUST00000166703	Oas3	0	1.27282	8.58817	2.90575	0	5.26971	8.39487	6.33795	0	0	3.66546	0	0	0	7.06388	5.03237	0	3.16993
ENSMUST00000067792	Slc8a1	0	1.27551	-0.573615	-0.546561	0	-5.91542	-1.28256	-7.64514	0	0.0195574	-1.39018	-0.0766203	0	1.38778	-5.40802	-5.4653	0	7.16731
ENSMUST00000160748	Ikbke	0	1.27957	3.11978	2.55886	0	0.0742046	4.28704	3.95321	0	0.0637951	1.36664	0.37653	0	0.988965	2.90146	3.14215	0	1.82778
ENSMUST00000124973	Tpr	0	1.28008	0.501875	1.43631	0	-0.576245	0.258113	0.433586	0	0.178442	-0.0300278	-0.129317	0	5.96935	5.73668	-0.826126	0	-1.39935
ENSMUST00000106188	Pcyt2	0	1.28161	0.850303	0.520596	0	0.300836	0.43661	0.922519	0	0.843749	1.22526	1.53936	0	0.600741	1.72489	1.73745	0	0.2631
ENSMUST00000068044	Slc39a14	0	1.28885	2.48013	3.03084	0	0.94184	-0.11309	2.82045	0	0.347358	-0.17873	0.0996985	0	0.784352	0.876968	1.61407	0	1.06818
ENSMUST00000013931	Ehmt2	0	1.29391	-3.11131	3.28406	0	4.83178	5.73609	3.32911	0	-6.5626	-0.0146062	-6.09616	0	-0.673227	-0.902405	-0.607742	0	-1.88124
ENSMUST00000033762	Renbp	0	1.31277	0.0373641	-0.39576	0	4.76666	4.88326	0	0	-4.01193	0.145232	-0.138159	0	0.539323	0.506411	1.63465	0	0
ENSMUST00000113161	Rab3il1	0	1.31325	-3.23494	-1.51391	0	0.176494	-3.36615	-0.411113	0	0.359887	-3.03616	-1.93179	0	1.53942	-3.58495	-2.01288	0	-2.96537
ENSMUST00000171830	Trim30b	0	1.32222	2.51088	4.18437	0	0.949431	0.946571	2.22601	0	1.05979	0.263432	0.52764	0	-0.567553	1.88689	1.11806	0	-0.23869
ENSMUST00000101245	Mob1a	0	1.3513	1.51414	-4.42431	0	1.16757	0.503658	0.64997	0	0.194267	-0.502326	1.41205	0	0.665323	0.620739	1.71482	0	3.54317
ENSMUST00000119063	Acvrl1	0	1.36262	7.45508	1.43181	0	0.349793	0.181627	0.711399	0	-4.31164	-0.992806	-4.77808	0	0.691938	-4.9838	-8.60301	0	0
ENSMUST00000167545	Sema6b	0	1.36766	-1.54565	0.299852	0	1.68991	-0.282111	1.73884	0	2.3147	-2.05785	1.51086	0	6.44252	-3.82553	0.566792	0	-0.0384871
ENSMUST00000023180	Mefv	0	1.3708	3.87315	3.43461	0	0.482434	2.44825	2.52907	0	1.72972	0.780656	1.72972	0	0.0774593	-1.00904	-0.880352	0	3.2539
ENSMUST00000117648	Ttc3	0	1.38256	-5.41922	-9.93179	0	2.72269	4.56845	-4.92353	0	-0.992678	0.097349	-1.9204	0	-1.35792	-1.08476	-6.86372	0	0
ENSMUST00000045042	Batf2	0	1.38706	3.42444	3.48532	0	1.61699	3.63476	4.55763	0	-0.488271	4.09244	2.98071	0	0.980031	3.6896	4.51482	0	1.72972
ENSMUST00000168817	Fcgr3	0	1.38715	-0.751258	0.982839	0	0.800095	0.0054406	0.927559	0	-1.03807	-1.54824	-1.42176	0	0.836907	-1.054	-0.723243	0	0.241635
ENSMUST00000169591	Cyp4f16	0	1.38846	0.403468	0.948702	0	0.812363	-1.10395	1.18613	0	-0.354098	-1.7916	-2.42659	0	-0.37409	-2.44914	-7.18936	0	0.241978
ENSMUST00000043315	Serpina3g	0	1.40822	3.81601	3.55795	0	0.327449	1.09721	0.950249	0	0.900604	1.99957	2.12199	0	0.127859	0.237381	-0.10553	0	0.713371
ENSMUST00000110253	March1	0	1.41097	0.910856	2.64596	0	0.670718	-0.00778602	1.42752	0	-0.788801	-0.349068	0.367744	0	1.66958	-4.93483	2.46111	0	1.99718
ENSMUST00000020161	Arg1	0	1.4114	-1.30446	1.26092	0	1.21692	-0.973766	3.88425	0	-0.33407	-1.18811	-2.04716	0	1.44706	-0.990089	-0.242371	0	-2.67878
ENSMUST00000009420	Repin1	0	1.41988	1.06786	-3.79449	0	-0.420711	-0.142152	0.193318	0	0.686787	0.666792	1.35055	0	0.124359	1.63416	1.43221	0	-0.196854
ENSMUST00000153665	Hk3	0	1.42187	-4.96848	-0.87945	0	0.00752979	0.21307	-0.720751	0	-7.43924	-3.15242	0.631224	0	2.71844	2.65225	2.44883	0	0.922557
ENSMUST00000008035	Ctsd	0	1.42915	-0.352902	-1.23713	0	1.327	1.75498	0.78299	0	0.797451	-0.866294	-0.0525428	0	0.240372	-1.71638	-1.33123	0	-2.34284
ENSMUST00000114985	Tcf4	0	1.43369	0.753853	0.738671	0	1.27767	2.16989	0.509133	0	7.7514	3.66546	3.82553	0	4.52425	4.90703	6.4141	0	-3.95644
ENSMUST00000016640	Cd274	0	1.43879	2.71839	3.40971	0	0.48549	3.39842	2.63815	0	0.677697	1.39815	1.54381	0	0.160561	0.122433	0.669148	0	0.632865
ENSMUST00000163504	Ffar2	0	1.44021	0	4.40849	0	0.326825	-0.647679	-1.02002	0	3.24922	-3.50819	1.97964	0	0.22284	-4.4062	-3.9528	0	-0.0790627
ENSMUST00000074465	Aqp9	0	1.44368	-2.30757	2.59391	0	0.306919	0.195	-0.0808964	0	0.79593	1.02822	1.77232	0	0.371672	0.629704	0.37364	0	-0.0899038
ENSMUST00000153054	Irf1	0	1.4494	2.69691	1.51917	0	1.81838	0.684847	0.357609	0	2.79393	4.15373	3.99498	0	0.182085	2.08839	1.29332	0	-0.0681022
ENSMUST00000108920	Irf1	0	1.45096	3.48844	2.96951	0	0.678772	0.897064	-0.0265939	0	0.684865	1.61031	1.53176	0	-0.0169084	1.3234	1.17114	0	0.0109027
ENSMUST00000129858	Nucb1	0	1.45814	2.34559	1.36147	0	0.684923	-4.23159	-4.32864	0	-2.83621	3.13229	3.69725	0	0	0	0	0	0
ENSMUST00000087600	Gda	0	1.46029	0.319194	0.957277	0	0.637502	-1.80744	-0.245732	0	2.20714	-0.615782	2.00651	0	0.983534	-1.57536	-0.369955	0	-0.198795
ENSMUST00000164892	Adam19	0	1.46837	-9.46935	2.56348	0	0.37634	-1.83049	-1.04803	0	3.71275	3.16993	1.34516	0	0.0195406	-2.58745	-3.15477	0	-0.143553
ENSMUST00000168507	Kctd20	0	1.47319	-3.66546	-3.66546	0	9.94126	5.39109	0	0	-4.9542	3.74221	0.50337	0	0	0	0	0	0.326873
ENSMUST00000000194	Ccl12	0	1.47449	5.95849	6.3877	0	1.72972	3.74992	2.4771	0	0.0530642	0.646503	2.34491	0	0	5.44247	6.09011	0	0
ENSMUST00000099159	Stat6	0	1.48062	-5.03994	1.39317	0	-0.13404	0.826953	0.454787	0	-5.05108	1.43858	0.508484	0	1.04905	1.26846	0.436716	0	0.0593492
ENSMUST00000006667	Gvin1	0	1.48577	3.00433	3.33931	0	0.39106	0.786667	0.156988	0	0.98442	0.00864054	-0.258344	0	1.14287	4.13905	3.04553	0	-0.0521105
ENSMUST00000114980	Tcf4	0	1.49679	0.476237	0.738863	0	1.40661	1.37899	1.77334	0	2.96537	2.4771	3.07487	0	-4.26987	2.26787	3.045	0	0
ENSMUST00000029018	Zbp1	0	1.49993	3.43306	3.6517	0	0.941445	2.72507	1.91437	0	2.47422	4.67816	4.39232	0	1.49128	4.96965	4.3792	0	0.439467
ENSMUST00000030964	Cd38	0	1.50071	3.57607	4.28935	0	0.798021	0.169834	2.15258	0	0.0693474	1.80591	2.4956	0	0.0995201	0.187157	0.763017	0	-0.384906
ENSMUST00000053085	Nlrc5	0	1.51252	3.02351	3.26824	0	1.478	2.26761	1.66626	0	1.95008	1.52334	1.62732	0	-0.37422	2.08353	1.27186	0	0.319472
ENSMUST00000111442	Ccr5	0	1.51311	-2.30955	0.463485	0	0.391859	-1.08212	0.530632	0	-0.382809	0.174643	-0.791125	0	1.67148	-1.78324	0.278633	0	-0.358818
ENSMUST00000147730	Plk3	0	1.51915	-3.74958	-4.33131	0	4.5531	-5.2854	5.47601	0	0	2.67878	0	0	-0.21961	-0.21961	-4.28682	0	1.65176
ENSMUST00000106428	Il4ra	0	1.52254	1.0314	2.51808	0	0.926882	-0.0847928	1.94372	0	0.742541	-0.492453	1.24104	0	0.0632946	0.109821	0.318279	0	-0.11005
ENSMUST00000050011	Gbp6	0	1.53193	5.19009	5.5802	0	4.76823	8.35991	7.01154	0	-2.56198	-0.481435	-3.39147	0	0.964212	4.53746	3.5531	0	3.82553
ENSMUST00000027979	Uhmk1	0	1.54879	1.27956	-0.0244264	0	6.01619	6.45767	6.33623	0	-0.0169375	-0.629831	-0.543084	0	-0.784762	-0.494717	-0.0860983	0	-5.83555
ENSMUST00000148833	Gpcpd1	0	1.55024	-2.97604	1.23077	0	-4.35884	4.99666	-0.152024	0	-4.28682	3.97506	0.0889484	0	10.1328	11.5429	11.5382	0	2.09156
ENSMUST00000000574	Adora3	0	1.55607	-4.82759	2.8014	0	0.788482	-0.604197	1.30073	0	0.901941	0.747846	1.29078	0	0.65514	-0.167654	0.617162	0	-0.0786392
ENSMUST00000117641	Rab3il1	0	1.55803	-11.1397	-1.33562	0	1.39462	-0.651356	-0.626216	0	4.77688	-0.396098	-0.109505	0	2.06984	-7.81827	-5.34117	0	2.96537
ENSMUST00000080880	Dab2	0	1.56583	-1.08083	1.25558	0	0.346698	-1.67333	-0.645645	0	0.880893	-2.08733	-0.379323	0	1.02935	-3.17491	-1.11401	0	0
ENSMUST00000164846	Tgfbi	0	1.56875	-0.461467	1.88641	0	0.297763	-2.3237	-0.588453	0	-0.0370192	-4.52126	-1.60045	0	1.86299	-3.69758	1.32236	0	-0.628462
ENSMUST00000132279	Ikbkb	0	1.5765	1.42578	1.49535	0	0.87115	1.56805	-0.533646	0	-0.52634	-1.5814	-0.594442	0	0.269597	2.2969	1.74797	0	0.282428
ENSMUST00000106128	Lphn2	0	1.58641	7.68645	6.69974	0	0.130326	-0.363737	3.14298	0	-0.238661	0.179024	-3.07487	0	2.67878	0	0	0	0
ENSMUST00000155586	Fmnl2	0	1.60888	3.88392	2.82405	0	0.0775212	0.814954	0.3548	0	2.19616	0	3.39721	0	0.227334	0.950919	0.178115	0	0.348682
ENSMUST00000110663	Dab2	0	1.62181	-0.954737	1.19603	0	0.68776	-0.743519	0.244609	0	-0.0282548	-1.19846	-0.182529	0	0.744368	-1.91545	-4.47023	0	-3.39721
ENSMUST00000081216	Ifi203	0	1.63442	4.77669	3.94904	0	1.33073	2.21881	2.32413	0	-1.16995	1.60695	0.382359	0	-0.10186	2.20471	1.24873	0	0
ENSMUST00000097311	Foxp4	0	1.63498	4.5947	4.81596	0	-0.235938	0.471408	0.7223	0	1.0304	1.31077	0.93852	0	0.332297	1.10665	1.23026	0	-0.198181
ENSMUST00000112391	March5	0	1.64134	2.45427	2.38116	0	-0.615164	0.729861	0.103786	0	-0.0315267	0.583059	0.674068	0	0.960873	2.71319	2.02436	0	0.193022
ENSMUST00000114844	Pfkfb3	0	1.64378	1.36831	3.3646	0	5.40545	1.82497	9.26438	0	1.41778	-3.87636	-2.21275	0	-0.490401	-0.630521	0.014534	0	-3.82553
ENSMUST00000037618	Rbpj	0	1.6438	2.76326	2.0093	0	0.162027	0.50603	0.153042	0	0.668794	2.47358	1.69703	0	-1.27545	-0.972306	-1.27553	0	0.630446
ENSMUST00000160213	Samhd1	0	1.64508	1.79784	1.12649	0	4.13863	7.19924	5.63887	0	-0.788828	-3.87371	0.496649	0	0.458502	2.28859	1.26381	0	-0.0971766
ENSMUST00000044638	Stx16	0	1.65031	-4.03251	0.0598063	0	0.632039	2.18085	-4.28151	0	-0.58776	-0.201061	-0.456362	0	-2.00547	-11.2083	-5.20746	0	-6.89042
ENSMUST00000000253	Lhx2	0	1.66439	4.20277	3.57463	0	1.72972	3.2539	2.4771	0	0	0	4.67326	0	-0.644677	5.21328	2.98493	0	0
ENSMUST00000168280	Igtp	0	1.66697	8.73045	9.09184	0	3.40237	4.68815	2.43557	0	-3.94121	1.11216	-3.19107	0	5.44003	7.44867	6.29291	0	4.7731
ENSMUST00000111852	Oas1b	0	1.69576	4.14797	3.49177	0	1.36324	4.49325	2.86822	0	0.541824	2.00402	0.669273	0	-0.604472	4.48143	3.82157	0	1.17917
ENSMUST00000059826	Kcnb1	0	1.71216	-2.27254	1.28256	0	0	1.44878	0.982333	0	1.26327	2.96537	0.482617	0	0.268743	3.89945	4.07959	0	-1.72972
ENSMUST00000102517	Dll4	0	1.72972	3.45129	6.1192	0	0.878715	3.95743	4.31089	0	0.761403	0.429903	1.01563	0	0.464344	8.40082	8.30614	0	2.32531
ENSMUST00000045173	Tgfbi	0	1.7435	-1.02663	0.951637	0	0.826105	-2.67805	-0.689096	0	0.580626	-1.97454	-0.932508	0	2.15094	-2.3131	1.09486	0	-0.434386
ENSMUST00000023806	Soat2	0	1.75829	1.19629	2.76239	0	2.40597	0.231223	3.7416	0	0.948974	-0.685913	0.447927	0	0.903765	-0.2077	0.320715	0	-0.174524
ENSMUST00000165774	Gbp2	0	1.76877	4.94074	5.44074	0	2.53641	4.66644	2.87846	0	0.333183	1.74391	0.753514	0	-0.0979173	1.50982	0.757355	0	1.63973
ENSMUST00000131984	Nlrc5	0	1.78081	5.37737	4.66828	0	0.70878	-1.13157	-1.93522	0	2.96537	2.19616	3.07487	0	-0.390712	1.62563	1.88608	0	-1.72972
ENSMUST00000126175	Tlk2	0	1.79355	-2.57236	2.79514	0	0.456628	0.834683	0.47298	0	0.129945	1.01733	1.36876	0	0.605999	1.16683	-5.1798	0	0.204861
ENSMUST00000027012	Casp4	0	1.82425	2.74895	3.24868	0	0.72856	2.66771	2.9799	0	0.899616	2.05666	2.20071	0	1.53643	2.61238	3.23584	0	1.96722
ENSMUST00000099527	Itsn1	0	1.82505	-0.350208	0.148845	0	3.32437	6.90649	5.40467	0	-1.46581	2.76353	0.110567	0	-1.44479	-0.816447	-0.138295	0	2.57785
ENSMUST00000166151	Parp10	0	1.84885	6.95674	7.86931	0	0.684904	1.92344	1.21587	0	0.39542	0.26335	0.841522	0	0.96752	3.1757	2.46767	0	-0.626804
ENSMUST00000065703	Tarm1	0	1.851	5.11943	5.58222	0	0.378514	-0.303408	-0.0320963	0	0.942159	-0.368031	0.338477	0	0.649379	1.98524	3.58374	0	-0.0374575
ENSMUST00000067778	Gcnt2	0	1.85637	-1.56419	0.605767	0	1.27795	-0.42111	1.74402	0	0.690489	-1.1468	-0.445136	0	1.11187	-0.496465	-0.156254	0	-0.412232
ENSMUST00000046704	Ifi47	0	1.87214	4.59748	4.64497	0	1.54801	3.39336	1.81474	0	-0.290699	1.4412	0.488223	0	0.863618	5.18861	4.13375	0	1.13986
ENSMUST00000028652	Slc28a2	0	1.87695	1.74713	3.73091	0	0.813208	-0.0364737	0.270535	0	-1.88651	0.092173	0.983173	0	0.733563	-2.83621	-2.83621	0	0.0193945
ENSMUST00000033004	Il4ra	0	1.89982	0.451281	2.32991	0	0.829759	0.0916925	2.47931	0	2.31013	-0.967325	1.97517	0	0.504533	-0.18506	0.282126	0	-0.0246678
ENSMUST00000094169	Igtp	0	1.90234	3.62025	3.26511	0	1.74918	2.44697	1.38891	0	-3.84231	-0.159671	0.0276292	0	5.14129	8.43745	7.51683	0	0.368298
ENSMUST00000171263	Gbp7	0	1.91105	4.13152	4.07455	0	0.660746	1.51407	0.189412	0	-0.257994	1.31736	-0.0619675	0	0.51766	2.50035	1.79673	0	0.226007
ENSMUST00000110414	Ctnnd2	0	1.9269	-0.544012	-0.413292	0	0.817177	-2.39614	-3.98658	0	0	1.72972	1.72972	0	0.783264	-6.68143	-1.63444	0	-2.78828
ENSMUST00000152651	Casp4	0	1.92795	3.46452	3.72984	0	0.389008	2.48818	2.02218	0	1.6742	2.55547	3.05418	0	0.871125	2.39622	2.4268	0	2.01757
ENSMUST00000111973	Pebp1	0	1.94863	8.53229	7.45739	0	0.196434	-5.89681	0.342763	0	0.645095	3.14164	2.78828	0	0	0	0	0	4.69508
ENSMUST00000100962	Gbp4	0	1.95908	8.39137	8.73108	0	1.04234	2.7666	1.02305	0	-1.96321	-0.215831	-2.32525	0	-0.262124	2.44142	1.63015	0	0.0457547
ENSMUST00000160064	Casp4	0	1.97387	3.96406	3.89246	0	-0.161393	2.27496	1.89317	0	1.00471	2.14775	2.7135	0	1.73932	2.26005	2.26417	0	2.35515
ENSMUST00000163086	Casp4	0	1.97419	3.16477	3.17865	0	1.10231	3.31009	3.09911	0	1.5771	2.66282	2.83265	0	1.28644	2.29242	2.64689	0	2.16092
ENSMUST00000107803	Smc4	0	1.99956	1.59952	1.37454	0	-6.61185	0.982292	-0.229721	0	6.12648	6.0369	6.47391	0	-0.0859851	0.16605	-1.74202	0	1.73069
ENSMUST00000131195	Apbb1ip	0	2.00317	2.99952	6.51045	0	1.0969	-1.14515	1.28621	0	-2.67878	-2.67878	-2.67878	0	0	2.96537	2.67878	0	0.732229
ENSMUST00000112500	Rps6ka3	0	2.04453	3.57176	3.65709	0	6.07846	6.41795	7.51995	0	0.749083	0.031097	1.02565	0	0.177443	6.3904	1.29963	0	4.79529
ENSMUST00000107171	Setdb1	0	2.04788	0.744469	-0.527917	0	-2.4771	2.40617	2.16213	0	-4.76666	-4.76666	-4.76666	0	10.3018	5.20523	4.5912	0	0.801988
ENSMUST00000131483	Pif1	0	2.06491	2.2607	-1.84989	0	0	10.4314	10.2113	0	3.73651	0.280939	-0.466443	0	-0.139095	-0.315647	0.614277	0	-5.12692
ENSMUST00000026159	Cd7	0	2.11336	0.290097	0.420817	0	0.647789	0.125718	0.0967367	0	-2.22462	-3.10333	-0.137964	0	0.71443	-1.28391	-0.906144	0	0.235086
ENSMUST00000058429	Il27	0	2.17539	8.34776	6.99961	0	0.293758	3.21416	1.25399	0	-2.4771	8.0976	6.69149	0	0.745381	7.98705	8.03584	0	0.104825
ENSMUST00000098679	Pou2f2	0	2.17804	3.10657	4.07064	0	1.24439	2.79759	2.26853	0	4.87493	10.3649	9.71025	0	1.41339	2.88994	3.3643	0	9.84697
ENSMUST00000165073	Mapk11	0	2.18381	1.11715	4.28785	0	4.02507	4.35884	4.16321	0	4.10976	0.396098	0.157437	0	0.267367	-3.64034	1.03305	0	0.466443
ENSMUST00000154443	Cd40	0	2.19616	8.86001	7.91339	0	0	6.09011	5.64414	0	0	1.72972	0	0	2.00486	7.4572	7.00967	0	0
ENSMUST00000118006	Cxcl10	0	2.19616	11.3968	9.7289	0	3.06333	8.19833	3.82401	0	0	5.29949	2.67878	0	0	10.1673	8.64024	0	6.96882
ENSMUST00000136353	Flot2	0	2.19616	10.8713	0	0	0.375224	-0.671	0.068141	0	4.01448	0.426662	-0.0282548	0	3.09898	0.403249	4.96648	0	-0.295293
ENSMUST00000142555	Hba-a1	0	2.19616	4.14039	4.42431	0	-1.02777	-2.22398	-0.986766	0	-1.72972	-1.72972	1.72972	0	0.747382	-1.72972	-1.72972	0	0
ENSMUST00000155994	Il1b	0	2.19616	9.74892	9.35613	0	3.3104	4.4908	5.7311	0	0.669618	4.54375	3.72351	0	1.51782	-0.02223	1.31871	0	5.87526
ENSMUST00000159955	Lamb3	0	2.19616	3.32911	0	0	4.16405	6.77837	6.05726	0	-0.286593	0.771146	0.569468	0	0.0897239	0.157826	0.436998	0	0.076992
ENSMUST00000016511	Ptk6	0	2.19616	0	0	0	1.26327	2.67878	2.60843	0	2.19616	1.72972	1.72972	0	0.0487139	-1.13111	-1.01264	0	-2.96537
ENSMUST00000029188	Wisp2	0	2.19616	2.96537	2.4771	0	1.72972	0	0	0	4.17086	-1.72171	4.03352	0	1.44878	3.17849	3.68822	0	-1.72972
ENSMUST00000090127	Gbp5	0	2.21482	8.12889	8.16186	0	1.81904	5.01477	4.08083	0	2.14635	8.05573	7.5562	0	0.619686	2.24002	2.18633	0	7.28496
ENSMUST00000019986	Rev3l	0	2.3203	-3.07487	1.9015	0	5.74622	5.44763	5.44652	0	4.73967	5.80693	5.47194	0	-11.0356	-5.65275	-5.75496	0	0
ENSMUST00000172237	Ednrb	0	2.35217	0.807429	1.65931	0	3.6192	4.26764	4.65075	0	0.680499	-2.83621	1.12023	0	1.72184	1.02375	2.37151	0	0
ENSMUST00000035427	Snapc4	0	2.35468	-2.4771	8.51494	0	4.37281	-0.0860033	4.20468	0	0.454615	-0.337606	1.32606	0	-0.427881	-0.147558	0.0906963	0	0.493949
ENSMUST00000159964	BC055004	0	2.3754	-5.72907	-1.15607	0	2.19595	-1.9561	-1.67516	0	2.23976	0.402714	-0.703783	0	2.19649	-5.71501	-7.44473	0	0.185861
ENSMUST00000119245	Trip4	0	2.37954	2.75436	3.9999	0	-0.544837	0.55392	-0.276759	0	-0.123935	-0.643964	0.353265	0	1.12102	1.70476	1.608	0	0.272611
ENSMUST00000143472	Capn7	0	2.39403	-5.18345	2.8444	0	-0.145142	-6.65584	-1.7865	0	-0.647168	-0.0743657	-0.841619	0	1.08601	0.325634	0.419336	0	0.305007
ENSMUST00000145982	Trim30b	0	2.45293	3.85328	5.10471	0	0.993838	0.180252	2.3172	0	4.92099	0.765671	3.38777	0	-0.174859	2.45356	1.80211	0	0.0949272
ENSMUST00000172299	Rnf152	0	2.4771	6.91985	2.83621	0	-1.23565	-0.286593	-2.96537	0	1.90957	-0.286593	2.19616	0	-0.337478	-1.44907	-1.60769	0	-1.21021
ENSMUST00000131802	Lcp1	0	2.48321	1.66391	2.28758	0	-4.45495	3.11448	0.252084	0	-7.05268	-1.24037	-3.46016	0	0.614257	0.761818	0.280758	0	4.77971
ENSMUST00000012847	Cd209a	0	2.5096	2.60843	1.96706	0	0.231364	-3.07184	-1.5256	0	5.04891	-2.4771	1.18836	0	0.71813	-9.46873	-4.81372	0	0
ENSMUST00000109745	Gcdh	0	2.51566	1.51986	2.01267	0	-2.5096	5.14455	0.292128	0	5.04572	5.23635	5.11501	0	-0.0584069	-1.5682	-0.62848	0	-3.97451
ENSMUST00000116629	Arid5a	0	2.53824	-2.50606	-2.92621	0	0.639568	-0.303692	1.0855	0	2.56946	0.880229	2.92939	0	0.593308	0.227195	1.48696	0	-0.275959
ENSMUST00000087563	Gtpbp5	0	2.54293	3.21364	-7.23809	0	-3.73846	1.57431	-4.52696	0	-0.285242	-0.264949	0.219374	0	1.41207	1.33928	1.54808	0	3.16993
ENSMUST00000022718	Ednrb	0	2.55807	-0.337474	1.20554	0	1.26429	1.1664	0.802662	0	3.51413	2.51809	-1.23183	0	10.3062	9.57713	5.19991	0	0.286593
ENSMUST00000161047	BC055004	0	2.56148	-5.26164	1.03242	0	1.83534	-1.48305	-0.325384	0	3.48767	-4.48433	-0.321119	0	2.63609	-7.57565	-7.57565	0	-0.160598
ENSMUST00000105251	R3hdm2	0	2.59862	1.87018	-0.12497	0	5.87503	1.03277	7.35494	0	-2.05958	1.55161	2.1698	0	-0.223578	-0.230374	-0.706945	0	-0.201678
ENSMUST00000130624	Jak3	0	2.59897	-2.04833	2.4275	0	1.48607	-0.0628481	2.68029	0	2.35614	0.38739	2.46729	0	1.37502	-0.232723	1.39916	0	0.546966
ENSMUST00000166101	Spnb1	0	2.63778	2.75438	0.658569	0	0.585489	0.698708	-0.240315	0	1.72972	2.00486	2.06794	0	-0.35973	3.21163	3.04645	0	0.466443
ENSMUST00000109604	Rbm12	0	2.64946	2.25154	2.21327	0	4.42383	5.58164	0	0	-3.49035	-0.799151	1.78138	0	5.30873	5.34892	5.18371	0	-0.00432716
ENSMUST00000159106	Cacna1s	0	2.67878	5.731	0	0	3.92587	0	0	0	0	0	0	0	0.591989	-0.706782	0.263706	0	0
ENSMUST00000053156	Ffar2	0	2.67878	2.67878	0	0	0.414618	-0.744631	-1.14148	0	4.13116	0.382541	3.11303	0	-0.131501	-3.03365	-3.06654	0	-0.075332
ENSMUST00000095048	Rab7	0	2.67878	-0.0622346	-1.71285	0	-0.0276447	-6.28225	0.968931	0	0.445905	0.481325	-0.981603	0	2.67878	0	3.39721	0	-5.18371
ENSMUST00000114705	Tmem25	0	2.67878	0	0	0	0	0	0	0	5.03237	2.67878	0	0	-1.36429	-7.60431	-7.73543	0	0
ENSMUST00000089421	Fam123a	0	2.68731	0.396098	4.44611	0	0.0370146	-2.63382	-0.816679	0	0	0	0	0	1.72972	0	1.72972	0	2.19616
ENSMUST00000176858	Uba7	0	2.74502	9.21124	8.92739	0	0.819211	0.600559	0.146085	0	-0.164369	-0.111504	-0.555024	0	-1.28145	0.170109	-0.305241	0	0.250123
ENSMUST00000046745	Tgtp2	0	2.76186	5.44239	6.53017	0	1.96689	4.56859	2.97233	0	0.189829	2.48773	0.921877	0	1.27052	4.15157	3.34992	0	1.81408
ENSMUST00000089449	Mgll	0	2.76551	1.72972	6.49537	0	0.915507	-0.240567	-6.34794	0	3.74992	0	3.32911	0	3.39721	6.29564	3.66546	0	0.532762
ENSMUST00000110298	Numb	0	2.80377	0.462938	3.52991	0	5.7158	6.84609	5.11491	0	-4.34262	0.859751	-0.0944205	0	0.641286	0.692633	0.858266	0	-0.139244
ENSMUST00000117643	1300018I17Rik	0	2.80448	1.74554	3.0674	0	2.25254	0.837935	8.09594	0	-4.94336	-4.59847	-8.95731	0	0	8.29641	0	0	4.77633
ENSMUST00000041357	Lrg1	0	2.82417	-0.328139	3.26824	0	1.57223	-1.65436	1.47905	0	4.08565	1.44021	3.1133	0	-0.0313338	-1.49238	-0.346888	0	0.137518
ENSMUST00000139417	Galnt7	0	2.82957	-5.54539	-5.54539	0	8.75116	2.67878	3.74992	0	-0.517782	0.0468953	-0.26836	0	0	0	0	0	0
ENSMUST00000032217	Lag3	0	2.83621	5.46991	6.23032	0	0.953933	1.21103	0.897969	0	0.205723	-0.0678848	0.222679	0	0.0328856	1.50724	1.60517	0	0.946146
ENSMUST00000066594	Sh2d4a	0	2.83621	7.86713	0	0	2.19616	8.5107	5.91109	0	-1.72972	0	-1.72972	0	-0.678936	2.12862	1.43734	0	0
ENSMUST00000169660	Irf1	0	2.83739	4.60645	-1.36083	0	5.97476	4.50981	-0.196975	0	-1.61245	1.14223	-1.33377	0	4.53954	4.70137	3.64397	0	3.82553
ENSMUST00000094756	Rbm47	0	2.85591	-5.64989	-0.460743	0	0.558237	-4.97244	0.735683	0	3.9477	0.692827	-2.4771	0	0	2.4771	0	0	4.5037
ENSMUST00000025211	2010001M09Rik	0	2.8681	4.82703	4.71481	0	-0.0253651	-0.917032	-0.909278	0	1.72972	2.19616	0	0	0.019733	-0.661793	-0.756336	0	0
ENSMUST00000162700	Psme2	0	2.88769	5.56177	5.08172	0	0.762855	2.92606	1.70981	0	0.895431	2.05268	1.81717	0	0.2531	1.80828	1.49447	0	0.347774
ENSMUST00000025903	Rps6ka4	0	2.89788	3.71032	3.61529	0	-7.15896	0.570788	0.273695	0	-10.4607	1.99979	0.475182	0	0.94337	-4.86392	-5.34005	0	0.171061
ENSMUST00000168395	Wbp7	0	2.91379	3.47775	-0.207119	0	0	1.72972	0	0	4.81377	0	0	0	0	0	0	0	0
ENSMUST00000160882	Tle3	0	2.93278	3.68311	3.77256	0	-0.150348	-0.847063	0.435425	0	0.415539	0.228075	0.643532	0	0.740288	1.16014	1.42365	0	-0.0856419
ENSMUST00000154259	Zfp783	0	2.96217	-3.39721	-3.39721	0	-0.0190256	0.228493	-0.299102	0	0.715347	-1.40678	0.613299	0	-0.218668	1.75577	1.43531	0	-0.182641
ENSMUST00000128565	Arhgef9	0	2.96537	3.32911	0	0	-3.82902	-6.50779	-0.659094	0	-0.670005	-0.738107	-0.670005	0	0.691196	3.30003	3.05527	0	-0.357932
ENSMUST00000111451	Celf1	0	2.96537	10.5744	10.102	0	1.05589	-4.11681	-4.11681	0	0	0	0	0	0	0	0	0	0
ENSMUST00000016673	Il10	0	2.96537	5.97523	5.7091	0	-2.19616	9.94497	7.1275	0	4.9529	1.44021	5.58109	0	-0.521116	2.96754	2.63127	0	4.69508
ENSMUST00000132088	Sema6d	0	2.96537	3.07487	0	0	-0.711832	0.382686	-0.952502	0	1.5561	7.17398	5.71825	0	-0.923067	1.43242	0.420771	0	0
ENSMUST00000163370	Tiam1	0	2.97346	-0.680801	0.159669	0	-0.423153	-1.8976	-7.08692	0	0	0	0	0	5.19991	3.45943	0	0	-1.2727
ENSMUST00000120531	Stxbp6	0	3.03141	5.848	5.78305	0	0.157269	2.27783	2.31715	0	1.31055	1.5518	2.25385	0	1.11814	1.60396	2.53933	0	-5.03237
ENSMUST00000054553	Zfp384	0	3.03154	2.28621	0.89304	0	0.190204	-0.2324	0.588385	0	-1.91961	0.836147	-4.44566	0	0.900482	1.43478	1.22284	0	0.211696
ENSMUST00000127223	Irf7	0	3.04248	6.29607	6.25623	0	2.06897	5.93248	4.11635	0	1.72972	5.88809	3.63637	0	-2.19616	7.13699	5.2327	0	6.7397
ENSMUST00000112022	Camp	0	3.07487	0	3.89395	0	-0.406003	1.78415	-0.347614	0	1.72972	5.99735	2.19616	0	0.0573024	0.259573	0.185711	0	4.44541
ENSMUST00000026577	Eps8l2	0	3.07487	6.9004	3.39721	0	-1.10502	-0.201443	-1.95913	0	2.19616	0	-1.72972	0	-0.20305	1.86864	0.928368	0	0.221994
ENSMUST00000120904	Hecw2	0	3.11627	0.488271	-2.4771	0	-1.15342	-2.68448	-1.31461	0	3.04817	2.68443	4.87655	0	0.303465	2.39752	1.83539	0	-0.267637
ENSMUST00000022185	F2rl1	0	3.16993	1.72972	2.67878	0	0.582228	1.00344	0.507019	0	2.67878	-0.466443	-0.466443	0	0.0434256	2.39926	1.91455	0	0
ENSMUST00000101642	Limk2	0	3.16993	2.1946	0.919816	0	-2.67878	5.27738	8.97223	0	-1.5043	-0.296301	-0.00832151	0	3.8419	6.22773	7.18797	0	0
ENSMUST00000004829	Cd244	0	3.18042	-0.529999	0.819128	0	1.02676	-0.786045	0.886893	0	0.788849	0.26548	0.334085	0	0.706482	-2.00452	-0.253788	0	-0.063611
ENSMUST00000050166	Adam22	0	3.20434	4.55654	4.64328	0	4.43979	-0.0654733	4.3301	0	-0.851214	-0.071801	-2.772	0	-1.1041	-1.4938	-2.10273	0	0.614209
ENSMUST00000130598	Rasa4	0	3.20575	5.62204	5.54314	0	1.72972	6.00614	4.39232	0	-1.72972	2.6626	0	0	-0.201611	1.08956	0.475137	0	0
ENSMUST00000039537	Fam63a	0	3.20809	-0.99551	-0.471509	0	3.19266	-8.8019	3.12973	0	0	5.16714	6.63886	0	0	3.98577	0	0	0
ENSMUST00000119366	Ms4a4c	0	3.2539	4.32373	3.98577	0	0	3.03789	2.39784	0	0	0	2.19616	0	1.56829	2.74468	3.40788	0	0
ENSMUST00000102642	Ube2l6	0	3.27148	5.8395	4.69815	0	-0.435954	2.24024	0.414717	0	0.939567	1.23794	1.88421	0	-0.261163	1.90554	1.46908	0	0.333769
ENSMUST00000028850	Kcnip3	0	3.27943	4.50802	4.18176	0	-1.06639	-1.69699	-4.79731	0	0	-1.72972	-1.72972	0	11.391	9.20435	9.19117	0	0.466443
ENSMUST00000145802	Fchsd2	0	3.28125	4.61495	4.68113	0	0.29543	0.680506	0.742806	0	-0.109505	0.640054	1.02972	0	0.738752	2.83641	2.57349	0	3.7761
ENSMUST00000166369	Agtpbp1	0	3.29306	3.81741	4.91236	0	-0.207282	-5.60929	-1.04834	0	2.34829	1.61449	1.20859	0	-1.73076	-2.28721	-1.33405	0	-0.0764291
ENSMUST00000165451	Gbp5	0	3.32911	0	4.74693	0	1.17774	1.95908	-2.83621	0	-0.991076	4.17725	0.935054	0	0.11114	2.12752	2.03438	0	2.83621
ENSMUST00000015460	Slamf1	0	3.32911	8.8328	13.5851	0	-0.185906	0.970378	3.81297	0	-0.537484	-0.405318	0.683699	0	0.968261	1.92073	6.85015	0	2.19616
ENSMUST00000135534	Ubr4	0	3.32911	0	0	0	1.28788	5.49586	4.74693	0	3.16993	2.96537	3.54243	0	2.46839	3.0817	2.82113	0	0.00239297
ENSMUST00000118952	Papd5	0	3.38463	4.25919	4.68436	0	0.180323	0.0869119	0.128802	0	6.24381	5.97627	6.4927	0	0.734012	0.433995	0.100249	0	-0.010405
ENSMUST00000102873	Ntng2	0	3.39721	9.28443	4.65075	0	0.489229	3.23815	3.24478	0	3.29737	4.61333	4.75203	0	0.19521	1.19348	1.52769	0	1.6505
ENSMUST00000066532	Lipg	0	3.41059	8.62031	9.39935	0	0.647457	0.150631	1.65185	0	0.201678	3.89184	4.71425	0	0.920993	4.49753	6.22232	0	0.0271401
ENSMUST00000110029	Limk2	0	3.41695	2.09177	5.11003	0	0	10.3658	0	0	4.55295	3.32911	3.16993	0	5.37373	4.38246	5.84138	0	-5.63835
ENSMUST00000177367	Clec4e	0	3.41786	7.25888	7.57218	0	2.19616	6.17213	5.97151	0	0	0	3.39721	0	6.69408	8.71727	8.74905	0	0.201678
ENSMUST00000054002	Socs3	0	3.42249	4.87228	5.40338	0	1.11485	1.38444	2.69191	0	2.96323	-0.656306	3.26221	0	3.21893	3.51255	5.15821	0	-0.0547828
ENSMUST00000028223	Kynu	0	3.44228	1.13598	3.17061	0	0.0142012	0.761722	-0.331232	0	3.32911	0.823346	0.204556	0	-0.615329	-0.227533	-1.15374	0	0.674389
ENSMUST00000148748	Il15ra	0	3.45943	5.54539	5.23635	0	3.23231	0.65033	-0.201678	0	0	3.88124	0.877708	0	0.151214	2.22895	1.99483	0	0.157437
ENSMUST00000153369	Nr4a3	0	3.45943	8.1326	6.06844	0	3.1555	10.2164	7.58184	0	-1.72972	3.07487	3.6952	0	0.517248	-0.134182	-0.745513	0	6.01654
ENSMUST00000113977	Suv420h1	0	3.45943	4.35884	0	0	3.16993	0	4.99078	0	4.04107	0	0	0	2.71585	2.27522	8.40813	0	0
ENSMUST00000138139	Pxn	0	3.46211	0.119504	3.1371	0	0.406741	-0.0593359	0.353444	0	0.680499	1.82703	1.22098	0	-0.255413	1.8491	1.58718	0	-0.155897
ENSMUST00000123590	Vmp1	0	3.48352	0.110951	4.04107	0	4.87493	0	2.19616	0	0.0412187	0.336436	0.332222	0	0.877392	-1.42281	0.643143	0	0
ENSMUST00000168046	Med23	0	3.49488	6.44242	5.45242	0	0.602261	0.59899	0.281062	0	0.087035	-5.65931	-0.214525	0	-0.662031	-5.72148	-0.367614	0	0.0840765
ENSMUST00000042603	Inhba	0	3.499	7.16188	6.91123	0	0.8142	3.29258	2.89784	0	-2.4771	-2.4771	-0.280939	0	0	0	0	0	-2.67878
ENSMUST00000153679	Ctsd	0	3.49939	-9.28482	-0.95692	0	0.653323	1.97309	2.7622	0	1.94389	0.674027	2.07938	0	0.129156	-0.157437	-5.03237	0	-0.432822
ENSMUST00000112621	Ccdc93	0	3.51671	11.511	11.1667	0	1.14173	-0.0114615	1.63626	0	-0.108848	-0.73725	0.537136	0	-2.30484	3.76294	3.50333	0	-3.57202
ENSMUST00000137513	Ralgds	0	3.53474	6.47286	6.35833	0	0.781241	4.26864	2.75678	0	5.16153	5.35755	5.80158	0	0.512657	-0.578884	0.516089	0	2.62409
ENSMUST00000109271	Mier3	0	3.56555	-0.957592	3.50585	0	0.783428	-7.62922	1.33715	0	-0.332504	-5.16484	-0.277165	0	0.874284	1.0403	-3.66546	0	0
ENSMUST00000165340	Cxcl2	0	3.56946	10.3984	9.19234	0	0.935461	5.3615	4.62	0	0.581643	5.65022	5.87687	0	0.829246	6.00077	4.96958	0	5.44675
ENSMUST00000040250	Kmo	0	3.56978	3.89395	3.95644	0	0.135015	-1.2301	-0.789834	0	-0.640054	-1.1065	-0.640054	0	0.975534	-1.44214	-0.411906	0	0.261144
ENSMUST00000169856	Pcna	0	3.56978	1.93139	1.93139	0	0.482336	0.943552	0.107023	0	-0.269263	5.45693	5.9472	0	1.65774	0.661529	2.0918	0	-6.24152
ENSMUST00000039666	9930023K05Rik	0	3.60542	-2.19616	-2.19616	0	-0.354695	-1.48764	-1.55799	0	2.19616	0	0	0	-0.00400856	-0.677857	0.136425	0	1.72972
ENSMUST00000046015	Runx1	0	3.6192	0	0	0	0	0	0	0	0	6.83317	0	0	5.9863	-0.873931	-1.05003	0	-5.94608
ENSMUST00000114939	Smad4	0	3.6314	-2.17189	-1.1108	0	4.5437	0.324176	5.75799	0	-5.3151	-8.28047	0.366223	0	0	0	0	0	0
ENSMUST00000150157	Srsf3	0	3.64725	4.76304	5.11815	0	0.56878	1.1777	-0.205273	0	-0.211889	-0.00287506	0.0607164	0	0.618211	1.03585	0.902533	0	0.0836257
ENSMUST00000114589	Btla	0	3.66546	4.55295	3.56978	0	4.58166	4.56019	3.83321	0	-3.85553	0.179024	-2.96453	0	0.366666	2.0728	1.86322	0	0.633006
ENSMUST00000097333	Ddr1	0	3.67441	5.96109	0.15735	0	-0.623219	-0.494063	0.110344	0	0.537819	-3.20379	0.415409	0	0.761734	-1.39295	-0.447438	0	2.96537
ENSMUST00000130308	2810417H13Rik	0	3.67675	3.53022	5.2655	0	-0.0924624	-1.48951	-1.0917	0	0.733563	3.3739	0.333712	0	-0.482617	-5.15587	-1.98595	0	-0.172728
ENSMUST00000113341	Mitf	0	3.68405	0.0544415	5.76332	0	-5.13281	0.741499	3.13979	0	-0.092906	0.0222571	0.0283256	0	5.51239	5.72336	0.586676	0	4.23123
ENSMUST00000164410	Trim30b	0	3.70893	8.71776	10.049	0	0.806694	1.25992	2.00494	0	1.56398	1.76299	0.891	0	-0.357889	2.04762	1.07195	0	-0.263803
ENSMUST00000118411	Mab21l3	0	3.74505	5.5322	5.1499	0	-1.26327	6.93864	4.53632	0	0	4.69508	2.19616	0	1.0422	3.75013	3.90988	0	1.72972
ENSMUST00000150128	2310061C15Rik	0	3.74992	0	0	0	-1.37524	-0.228493	0.00404834	0	2.63453	0.396098	-0.482617	0	0.0991236	2.42466	2.30801	0	-0.504061
ENSMUST00000005976	Tnfsf14	0	3.77808	-4.65875	0.933624	0	0.434744	-1.40504	-0.369833	0	0.445922	-0.00699276	0.213856	0	1.22888	0.355099	0.0753695	0	0.113295
ENSMUST00000160561	2700081O15Rik	0	3.78871	0	0	0	2.19616	3.2539	0	0	-0.692827	0	3.14304	0	-0.133043	2.41589	1.30289	0	-2.19616
ENSMUST00000097463	BC094916	0	3.78871	5.54207	5.41526	0	-8.69594	0.500878	-0.465517	0	2.83621	0	0	0	-0.481307	1.53082	-0.0748004	0	0
ENSMUST00000166356	Pim3	0	3.78871	5.64414	5.64702	0	-2.55711	5.54444	4.10527	0	0.104575	0.0436652	-0.303252	0	4.45879	4.80498	0.207185	0	-1.69179
ENSMUST00000162939	Spata13	0	3.78871	4.32373	9.81218	0	1.35537	2.90766	4.18305	0	-0.235399	-2.72575	0.603358	0	-1.47348	0.0323819	-0.539247	0	3.77838
ENSMUST00000106945	Ak4	0	3.79446	8.24728	1.6564	0	4.45495	5.31331	0	0	-2.60574	-2.30253	0.215202	0	-7.15463	-3.32911	0.480169	0	2.62554
ENSMUST00000061070	Pwwp2a	0	3.89395	4.01395	0	0	5.49368	5.60065	4.06721	0	0.181171	0.469453	0.0829075	0	4.27232	5.72439	6.56331	0	1.82499
ENSMUST00000168831	Slc6a8	0	3.89875	0.165739	7.18985	0	0	0	0	0	1.29675	-1.52263	-1.28396	0	0	0	0	0	0
ENSMUST00000165140	Tmem39a	0	3.91102	4.4792	-0.0790226	0	-0.837154	0.770876	0.716106	0	0.607468	0.531874	-3.11597	0	0.166996	2.39259	2.21726	0	-0.0387508
ENSMUST00000164758	Sec24b	0	3.92587	10.8835	10.4123	0	1.51277	2.22815	-2.19616	0	0	0	0	0	0	0	0	0	0
ENSMUST00000092324	Ptbp1	0	3.95644	0	9.70971	0	5.53203	0	0	0	-4.99435	0.135069	0.193506	0	-9.94012	-4.88782	-4.63599	0	0
ENSMUST00000093907	Sept9	0	3.96197	-0.843407	4.34255	0	0	10.279	13.3923	0	0	0	0	0	6.16562	5.03981	6.77583	0	-3.74992
ENSMUST00000146504	St6galnac6	0	3.96378	-0.00787505	-4.92353	0	3.82553	3.45943	3.45943	0	8.19326	9.13959	4.3415	0	0.569441	-6.32695	0.188573	0	-5.33314
ENSMUST00000030518	Capzb	0	3.97223	-7.66169	-2.41526	0	0.99329	0.399851	5.6299	0	-1.71724	0.028853	-1.01253	0	0.039737	-0.0517422	-0.196132	0	6.03057
ENSMUST00000114885	Dtx3l	0	3.97297	6.81433	6.02256	0	3.26009	5.00585	3.29482	0	-0.346786	1.88993	1.19517	0	1.20531	3.82093	2.92157	0	0.713533
ENSMUST00000106732	Lrp8	0	3.97659	-4.04107	3.40437	0	0.384538	-1.29436	0.149959	0	0.904031	-4.18175	-0.591446	0	-0.36454	1.82651	1.07039	0	1.00994
ENSMUST00000165215	Htr7	0	3.98577	0	0	0	3.39721	0	4.11681	0	0	0	0	0	5.94545	6.42143	6.68442	0	0
ENSMUST00000175855	Pbx3	0	4.01122	-5.40327	-0.719022	0	3.75742	0	-3.39721	0	-2.96537	-2.96537	0.109505	0	0	0	0	0	0
ENSMUST00000111740	Itgav	0	4.02234	-5.44627	0.150183	0	0	4.35884	0	0	4.70576	0	0	0	1.24924	2.25	1.68291	0	-0.064266
ENSMUST00000140912	Crem	0	4.04107	4.35884	0	0	0	0	0	0	-4.16321	0.142298	-4.16321	0	0.616484	-3.99789	-5.58407	0	7.28496
ENSMUST00000112235	Gpm6b	0	4.04107	8.25287	8.2076	0	-0.575121	-1.05774	0.315878	0	0.931269	0.772088	0.482617	0	-0.414058	-1.47195	-2.25105	0	2.4771
ENSMUST00000108758	Nlrp3	0	4.04107	5.79926	11.0596	0	0.640808	0.458265	0.286844	0	-3.15712	2.09149	1.77384	0	0	3.51671	3.07487	0	0
ENSMUST00000144051	Rps8	0	4.04107	0	0	0	0.115634	-0.939328	0.69529	0	0.733289	1.15675	0.345873	0	-3.74992	-0.0409967	0.366887	0	2.4771
ENSMUST00000100627	Trim25	0	4.04107	10.8005	10.5398	0	0	0	0	0	3.70893	0	0	0	0	0	0	0	0
ENSMUST00000026564	Ifitm1	0	4.06721	4.26764	4.51257	0	0.959941	-0.341576	1.19187	0	1.50801	1.33502	2.03331	0	2.62385	-1.5945	1.70349	0	-0.142794
ENSMUST00000135106	Irak3	0	4.06721	8.86414	9.55919	0	0.926288	4.00708	3.97776	0	-2.79211	0.471597	0.309038	0	1.40496	-2.21472	3.02578	0	1.21205
ENSMUST00000151694	Gls	0	4.09244	9.37565	10.6362	0	-7.53864	-3.55287	-3.74992	0	-0.227283	3.88775	5.04351	0	0.657378	4.34193	1.0249	0	-3.82553
ENSMUST00000126715	Pim2	0	4.09832	2.48809	4.99282	0	0.786269	2.81836	3.06342	0	3.22431	1.6698	4.35248	0	0.157437	2.58578	2.86577	0	1.24384
ENSMUST00000112983	Dab2ip	0	4.09938	5.88879	5.56496	0	-0.15398	-1.75811	-0.7169	0	-2.85904	-0.0306026	-0.527346	0	3.67058	3.56057	-1.12531	0	-1.7535
ENSMUST00000168352	Lphn2	0	4.10182	7.67396	6.22944	0	1.49343	1.88269	1.48001	0	0.036983	0.129156	0.140602	0	3.46211	3.56143	3.85777	0	4.21629
ENSMUST00000100960	Gbp6	0	4.11681	5.67243	10.8598	0	-2.83621	1.69007	-2.83621	0	-1.10191	-0.554222	-7.18701	0	1.1396	2.41353	1.09516	0	-3.37546
ENSMUST00000101525	Upp1	0	4.11681	10.9589	12.2509	0	0.532976	3.44184	1.59141	0	-3.2539	0.315878	3.72542	0	6.89888	3.89395	4.9542	0	1.33053
ENSMUST00000113035	Uhrf1	0	4.14039	0	5.11501	0	-0.0963642	-3.82603	-4.56563	0	5.10942	6.27555	0.780656	0	-4.13105	1.60967	1.32842	0	-5.28797
ENSMUST00000167161	Kif20a	0	4.15597	5.99935	-4.98361	0	5.21697	4.42817	4.62985	0	4.48527	-0.216948	-0.528667	0	-3.68114	-4.74435	-4.40799	0	-0.10603
ENSMUST00000093201	Npm1	0	4.16321	0	4.92353	0	7.26663	4.39232	0	0	0.178979	0.0601362	0.138504	0	1.28933	0.151176	1.52836	0	0.869311
ENSMUST00000154322	Siglecg	0	4.16321	4.8892	0.955401	0	0.00544179	-1.02916	-1.26351	0	0.94906	0.94906	0.747382	0	-0.0709017	1.11091	1.39051	0	-0.0537644
ENSMUST00000113768	Mx1	0	4.1667	9.57497	8.93543	0	-1.81779	7.95447	7.07091	0	0.76921	7.77205	6.59269	0	-0.416398	1.14749	0.212921	0	1.89579
ENSMUST00000165308	1600014C10Rik	0	4.20313	5.1286	5.73333	0	0.574205	0.347238	0.288265	0	-0.301375	-3.92058	-6.99545	0	5.85927	6.00719	5.88186	0	-0.727482
ENSMUST00000120864	Bcat2	0	4.20681	0	0	0	0.634424	4.81953	3.74728	0	0	9.09453	0	0	5.51317	-5.03237	-1.70327	0	-0.710841
ENSMUST00000152167	Osbpl9	0	4.21661	3.59754	3.63456	0	5.78092	-4.72664	5.68321	0	0.231219	0.00966968	-0.0609094	0	0.280939	-2.19616	-2.19616	0	7.03132
ENSMUST00000170192	BC094916	0	4.22129	7.11794	6.71887	0	0.808647	2.75327	2.33948	0	-2.67878	0.157437	-2.67878	0	-0.760056	-4.01395	0.410358	0	0
ENSMUST00000109525	Pus10	0	4.22766	4.32373	4.86651	0	-7.41116	2.239	-3.39721	0	3.77862	0.122272	3.67395	0	0.135459	1.6419	1.20124	0	4.63922
ENSMUST00000136494	Rapgef6	0	4.22892	-5.66686	-2.0014	0	0.147563	-0.297198	-0.314573	0	0.904084	1.0876	0.871468	0	-0.346678	1.10369	0.667159	0	0.609419
ENSMUST00000128197	Gria3	0	4.22932	-4.65075	-0.309251	0	10.0772	5.0256	4.72664	0	0.191015	-3.75586	0.227039	0	-0.390029	0.399406	-0.438769	0	0.198955
ENSMUST00000127286	Ndfip2	0	4.2426	4.8463	-0.661471	0	7.96833	9.77113	5.39924	0	0.14239	3.03404	3.43708	0	0.353294	0.0647062	0.0696871	0	6.08444
ENSMUST00000109923	Dbn1	0	4.25116	6.28711	4.91149	0	-1.11081	-0.890382	-4.50802	0	-1.25011	0.254232	-0.634758	0	1.11058	2.25861	1.91292	0	0.210106
ENSMUST00000024881	Strn	0	4.25451	-0.613938	4.19078	0	3.98606	-5.33133	4.84739	0	-0.00196436	0.825513	0.772312	0	0	3.66546	3.07487	0	0
ENSMUST00000128257	Rnf44	0	4.25701	-0.218317	-0.337543	0	0.839613	-5.03198	0.867177	0	0.399851	0.929561	1.95163	0	2.19616	0	0	0	2.96537
ENSMUST00000147274	Ntng2	0	4.27592	7.73203	7.42712	0	-0.25912	3.19502	2.8596	0	-0.347028	1.35673	0.96196	0	0.799397	1.7871	1.87523	0	1.3262
ENSMUST00000065065	Noa1	0	4.32261	-0.448302	-0.481781	0	0.153678	5.19082	0.0235115	0	-0.0673387	4.34552	0.0375787	0	1.67205	8.09601	6.74153	0	0.929966
ENSMUST00000097474	Rcsd1	0	4.32373	5.21575	0	0	0.344919	-0.380472	-0.513156	0	3.89911	4.73182	4.69487	0	-0.0509608	1.77369	1.10785	0	-0.305233
ENSMUST00000064190	Rai1	0	4.3415	0	5.03908	0	1.23158	0.785848	-0.777928	0	0.0204562	-0.393347	-0.564832	0	-0.760359	0.842624	-4.57636	0	-0.62101
ENSMUST00000166099	Sap25	0	4.3415	5.82215	0	0	0	0	3.82553	0	0.966778	1.75762	1.38189	0	-0.117381	-1.30438	-0.495375	0	0
ENSMUST00000167049	Serpina3f	0	4.35884	6.02168	9.99792	0	2.83621	9.31339	8.37003	0	0.106666	4.94383	3.00968	0	4.72664	3.74992	0	0	2.4771
ENSMUST00000110875	Eif2ak4	0	4.36729	0.878388	0.372184	0	5.66752	5.44179	1.10884	0	0.330625	-0.372887	-0.485926	0	-0.446212	-2.68738	-2.01887	0	5.65669
ENSMUST00000121212	Clk2	0	4.38442	0.578516	-3.57441	0	-2.07816	-10.7971	-6.34219	0	1.11212	0.778291	-4.5145	0	-0.0531737	-4.09368	-4.76779	0	4.90769
ENSMUST00000149930	Ptgs1	0	4.39155	-2.61135	-5.29013	0	0.574994	-6.24042	0.159424	0	0.703783	0.249495	-0.623219	0	0	0	0	0	0
ENSMUST00000022988	Atad2	0	4.39232	0	0	0	-5.0523	4.43872	-5.0523	0	0.87115	0.87115	-3.16993	0	0.3982	0.136969	-0.0988525	0	-0.130494
ENSMUST00000114457	Nfkbiz	0	4.39232	14.9613	13.3189	0	-3.89395	8.93794	6.70742	0	3.79189	8.20897	7.7078	0	0.303546	4.22641	3.45706	0	6.04261
ENSMUST00000098637	Fnbp1l	0	4.42431	0	4.77633	0	4.22766	5.05882	4.66209	0	4.20681	0	0	0	-4.42431	5.61734	5.89032	0	0
ENSMUST00000166433	Itgax	0	4.45453	4.27918	4.39422	0	-0.436134	0.293528	-0.887333	0	6.08181	0.461236	4.6857	0	-0.226372	-2.11569	-2.06186	0	0.305767
ENSMUST00000122038	Wdr12	0	4.45495	4.74693	4.98361	0	-0.892434	-0.191466	-0.731626	0	9.51908	3.07487	8.77868	0	6.41742	0.997548	6.05642	0	-5.82841
ENSMUST00000114512	Gls	0	4.45647	5.07173	4.80628	0	4.90769	5.31331	5.49753	0	-4.77056	0.300812	0.873867	0	-0.546787	0.700955	0.379549	0	0
ENSMUST00000129411	Atn1	0	4.46979	5.87431	5.23125	0	3.70893	0	0	0	-0.30848	-4.74419	-1.18825	0	5.84937	-0.378797	0.290283	0	0.157437
ENSMUST00000015680	Mocs2	0	4.46979	0	4.83178	0	2.6436	5.73485	-2.67878	0	-4.35884	5.09034	-1.28396	0	-4.93809	-6.51667	-0.194679	0	0.345728
ENSMUST00000110979	Pilra	0	4.48433	2.67878	0	0	-0.0638212	-0.536968	4.61082	0	-4.09692	0.888884	0.105802	0	6.85664	6.47208	7.52047	0	1.87338
ENSMUST00000167406	Ube2d2	0	4.48433	0	0	0	5.47887	-0.843274	-0.958533	0	-0.303785	6.47136	6.40291	0	-0.830456	3.45892	4.73639	0	-6.66765
ENSMUST00000115817	5730494M16Rik	0	4.48701	0.647243	-4.8915	0	0.459676	4.87026	4.81443	0	1.05	1.72063	-3.56648	0	-9.83443	-4.84365	-0.617998	0	-5.23729
ENSMUST00000106006	Slc25a22	0	4.48774	7.50526	1.05132	0	-3.64638	2.61973	-2.8999	0	-0.571068	-1.36205	-1.38488	0	3.07487	0	0	0	0.387565
ENSMUST00000169314	Idi1	0	4.51257	5.50456	10.0505	0	1.03813	1.65034	0.441284	0	0.893367	1.10743	5.2717	0	-0.0368114	6.3929	6.06005	0	3.2171
ENSMUST00000167779	Myo1e	0	4.52595	-2.14371	-6.50255	0	4.28278	0.494063	3.27943	0	-0.102491	-0.0494267	0	0	0	0	0	0	0
ENSMUST00000048638	Nfe2l1	0	4.54246	5.081	-1.06958	0	4.56593	5.47601	9.22611	0	0	0	3.56978	0	0	0	0	0	0.333712
ENSMUST00000081491	Oas2	0	4.54782	7.45615	7.02996	0	0.683391	7.04966	5.87089	0	0	0	0	0	0.957718	8.59608	7.80559	0	0
ENSMUST00000161421	Mfap3l	0	4.55295	10.3808	11.0088	0	-4.77446	-3.91446	-2.1284	0	0.768801	-1.31526	-0.738206	0	-2.96537	0.204556	0.860157	0	-0.207331
ENSMUST00000032472	Klrb1b	0	4.57055	-0.129156	4.46834	0	0.694975	-0.913748	0.492119	0	0	0	0	0	0.447844	-0.426659	-0.327267	0	2.46531
ENSMUST00000073873	Slc9a8	0	4.57867	10.9154	0	0	4.3415	0	3.66546	0	-2.96589	0.679286	1.79163	0	-1.08713	-0.0145438	0.43132	0	-3.1419
ENSMUST00000139710	Pdzk1ip1	0	4.60351	5.91109	2.83621	0	2.80018	6.66296	5.76274	0	3.84141	-3.74992	4.1851	0	0	0	3.07487	0	5.93074
ENSMUST00000038816	Cxcl10	0	4.61051	12.0657	11.3373	0	-0.229755	6.27463	3.30689	0	3.92587	12.5592	11.0673	0	0.848711	8.45993	7.29025	0	7.8552
ENSMUST00000165104	Gramd1b	0	4.61561	0	0	0	6.05095	-1.54523	-5.11501	0	0.740864	-0.731874	-3.98577	0	-0.886405	-10.6626	-0.958214	0	-4.66315
ENSMUST00000079838	Hdac7	0	4.61561	0	10.1762	0	-0.0802993	-1.77958	-5.76101	0	1.16348	-3.0169	0.429778	0	-5.84122	-6.38513	-10.311	0	-0.272642
ENSMUST00000109270	Mier3	0	4.61561	7.01146	5.56351	0	-4.16321	0.72005	-4.16321	0	4.84935	4.84935	0	0	-5.36123	-4.29118	0.104661	0	-0.449084
ENSMUST00000052699	Suv420h1	0	4.61561	5.32238	5.65275	0	0.384675	-4.49859	0.287287	0	5.15957	5.37506	5.82791	0	0	0	0	0	-0.11777
ENSMUST00000120537	Bcl3	0	4.61888	5.85734	0	0	1.51917	1.82493	2.49383	0	9.16241	2.06991	9.6907	0	0.82404	1.47938	2.22958	0	2.41339
ENSMUST00000102702	Guk1	0	4.62199	5.46116	-5.47601	0	-4.96746	0.536749	-4.76391	0	-5.12599	-5.0205	-4.62694	0	4.24793	0	0	0	-1.41181
ENSMUST00000163764	Phf17	0	4.62269	-4.84062	0.249957	0	5.54086	5.05905	4.49063	0	-0.211191	-0.788574	-1.55846	0	-1.11109	5.21244	4.48763	0	0.379066
ENSMUST00000030269	Slc6a9	0	4.62987	0.833526	5.10602	0	0.271673	-0.629878	0.75776	0	0.889296	0.993957	0.971202	0	1.03353	2.26132	1.59408	0	-0.559193
ENSMUST00000148248	Vim	0	4.64021	1.91554	2.70206	0	0.451671	0.568136	-2.16368	0	0.524363	-1.88473	-1.83357	0	2.51779	-3.88108	-1.31034	0	0.623968
ENSMUST00000035911	Rc3h1	0	4.64794	5.38778	5.24069	0	5.27137	-0.802689	5.90851	0	0.721917	-0.0886651	1.46554	0	-0.0950514	-3.16993	3.7929	0	-3.39721
ENSMUST00000081695	Gon4l	0	4.65023	3.75605	0.0664286	0	5.55016	1.19276	-0.818818	0	-5.39985	-1.85826	-0.908738	0	-1.5427	-2.85456	-0.277266	0	5.63251
ENSMUST00000135318	Nfxl1	0	4.65075	5.94037	10.192	0	-0.0814414	5.09349	-4.06721	0	1.20948	0.887496	5.20351	0	4.71367	-0.104844	3.86389	0	0
ENSMUST00000170014	Hnrpll	0	4.68957	-1.16009	5.5839	0	0.375773	0.0207862	-0.173349	0	-4.3068	-4.64149	-4.03182	0	1.18689	-0.416761	-0.577425	0	0.637782
ENSMUST00000081606	Lepre1	0	4.70506	-0.105403	-5.64414	0	-4.19242	-5.58927	-4.11654	0	-3.84151	-4.29079	-4.20681	0	1.00435	3.38586	3.27188	0	0.76921
ENSMUST00000165273	Eng	0	4.70576	4.63922	11.0599	0	6.85932	7.37987	4.84062	0	-3.47129	0.866133	0.387599	0	0.320515	-0.495093	0.781554	0	-3.45558
ENSMUST00000176629	Zc3h18	0	4.71472	-5.8701	-0.579972	0	-1.16276	-4.90852	-0.352909	0	2.54075	2.4187	4.49576	0	8.37003	4.76666	0	0	-0.118131
ENSMUST00000172405	Ggnbp2	0	4.72362	5.22133	5.43414	0	-1.02334	-0.70811	-0.0792969	0	-0.316606	0.072312	0.0576983	0	0.997938	0.169578	0.700831	0	0.0137403
ENSMUST00000106946	Ak4	0	4.72664	10.226	9.572	0	3.86469	3.81896	4.36682	0	0.184447	-4.9542	2.61528	0	7.49098	4.01395	0	0	0
ENSMUST00000143939	Eif4g1	0	4.72664	5.465	5.29483	0	8.89033	4.62751	4.01395	0	3.98836	3.68787	4.54489	0	-4.39232	0.833803	-4.39232	0	0.314335
ENSMUST00000169897	Gcnt1	0	4.72664	0	0	0	0.592046	-11.4371	-7.45131	0	-1.13972	-0.593009	-5.53203	0	0	0	0	0	-0.200425
ENSMUST00000086835	Kdm4b	0	4.72664	10.6911	0	0	3.95644	0	3.51671	0	0.442157	-1.93817	-1.47715	0	2.13169	3.25251	2.57515	0	3.84047
ENSMUST00000156525	Lig1	0	4.73199	-3.98577	-3.98577	0	0.548993	-10.6375	-0.236714	0	0.176384	-0.628725	-0.422402	0	3.16993	0	0	0	-0.134261
ENSMUST00000170431	Mkrn1	0	4.73602	-0.179815	-5.29483	0	-2.21538	-7.2742	1.84634	0	1.57961	1.85825	-2.553	0	2.20716	6.26033	1.41685	0	4.2382
ENSMUST00000135836	Nfe2l1	0	4.73685	4.65375	-5.49399	0	0	4.3415	0	0	0	0	0	0	1.72972	0	0	0	0
ENSMUST00000110512	AA467197	0	4.74113	9.41387	9.20926	0	0.179114	3.21904	2.41452	0	2.35672	2.3248	1.77376	0	0.472775	1.50058	1.14137	0	5.64414
ENSMUST00000110865	Adap1	0	4.74693	0	0	0	3.66546	3.2539	3.89395	0	0	0	0	0	-5.16708	1.85778	2.77355	0	-3.89395
ENSMUST00000114066	Cpeb2	0	4.76666	10.1045	10.4178	0	0	0	0	0	4.35884	7.8113	4.06721	0	-6.85664	-3.28686	-6.85664	0	0
ENSMUST00000034370	Slc12a4	0	4.76666	11.017	10.8228	0	0	3.82553	0	0	4.85761	-0.362499	-0.722699	0	0	0	6.56954	0	-2.83621
ENSMUST00000159545	Osbpl9	0	4.77139	-5.07169	-5.07169	0	-4.48433	0.64259	4.70664	0	-0.0233315	-0.283129	4.10039	0	2.34885	-1.2976	0	0	2.15895
ENSMUST00000114952	Galnt11	0	4.77418	5.94623	-5.63251	0	4.01395	3.66546	0	0	-1.32164	0.207233	-1.13404	0	-0.503808	-6.12657	-0.107984	0	0
ENSMUST00000156876	Mfsd6	0	4.78588	4.60351	0	0	5.77888	-0.574268	4.90168	0	-0.405378	-0.270191	-0.488243	0	-4.84348	1.34706	-0.899278	0	1.13081
ENSMUST00000101460	Dock4	0	4.79529	10.9483	4.46979	0	0.171024	-8.51206	0.0805707	0	0.986682	0.940426	-2.67878	0	-3.6467	-3.39721	-7.10613	0	-3.30025
ENSMUST00000151678	Dusp3	0	4.79529	0	4.43979	0	0	0	0	0	0	0	0	0	7.98257	5.09676	5.34018	0	0
ENSMUST00000107028	Notch2	0	4.79529	0	0	0	-2.67878	5.36173	6.86398	0	0	0	0	0	1.85913	1.09873	1.26186	0	0.636048
ENSMUST00000006679	Prtn3	0	4.79929	-2.19616	-2.19616	0	0.180174	0.266344	0.372213	0	2.7415	2.3179	-0.671138	0	0.0585697	-1.81899	-1.70966	0	-0.161953
ENSMUST00000109670	Ncoa6	0	4.80459	9.86386	0	0	-0.803	-0.683381	-5.13086	0	1.95896	1.74258	0.0173625	0	1.16812	5.32082	6.15334	0	-4.38315
ENSMUST00000111197	Cd44	0	4.83091	8.77671	7.61655	0	0.508122	1.70665	1.81375	0	4.82473	-0.755061	-0.367683	0	0.504616	5.63707	4.7673	0	0.156171
ENSMUST00000113078	Fbxw2	0	4.84075	0.64795	5.7424	0	0.973867	1.3411	1.03493	0	-0.101027	0.576225	0.440755	0	0.400296	1.93761	1.7387	0	-0.296385
ENSMUST00000024755	Clic5	0	4.84323	7.12872	8.36245	0	3.13311	-3.82553	-1.62937	0	-2.4771	-2.4771	-2.4771	0	3.46943	6.12367	5.58772	0	2.96537
ENSMUST00000108515	Nlrp1b	0	4.85059	-1.45703	2.43692	0	0.525064	-1.16744	-2.37248	0	2.4771	2.19616	5.93074	0	0.341645	-3.11977	-2.95006	0	-3.16993
ENSMUST00000100514	Gpr146	0	4.85071	-5.55197	5.065	0	-0.540591	-1.25109	-0.724148	0	4.8103	-0.854536	3.71856	0	5.37047	0.618789	0.399851	0	0.90047
ENSMUST00000159140	Tle3	0	4.86117	6.7595	7.60678	0	0.22887	0.0463827	0.4363	0	0.251973	0.11895	0.392058	0	0.631954	1.19424	1.52561	0	-0.204427
ENSMUST00000174236	Gcnt1	0	4.87268	-3.23934	-3.23934	0	2.03289	-2.82447	0.629454	0	-0.0417308	0.00967393	0.968143	0	0.667164	0.580359	0.404099	0	-0.560923
ENSMUST00000121337	Serpina3f	0	4.8915	11.7214	11.8436	0	0.911068	2.48113	1.40014	0	4.37523	6.48643	6.35041	0	3.74992	10.8781	10.4304	0	4.84299
ENSMUST00000173373	Setd2	0	4.8915	0	0	0	4.45495	4.8915	0	0	-0.146898	-1.04348	-0.737483	0	0.488646	1.24108	-5.38453	0	0
ENSMUST00000111664	Tmx2	0	4.9041	4.88407	4.62487	0	-0.0444438	0.727417	0.0521195	0	0.218719	-0.205516	0.331346	0	5.63862	4.60149	5.84654	0	-0.103935
ENSMUST00000045254	Gbp5	0	4.90769	10.5161	10.6447	0	4.14321	0.491149	0.575121	0	2.96537	3.32911	3.92587	0	-0.24002	0.730853	0.393918	0	0
ENSMUST00000105543	Phactr2	0	4.91834	4.67611	3.42056	0	-0.352786	-2.32414	-1.24267	0	1.21589	0.262814	0.143311	0	3.56978	4.78588	9.29557	0	0.353707
ENSMUST00000105492	Rtn4ip1	0	4.94313	6.44018	6.41954	0	-0.0179515	-4.2111	-4.19513	0	3.1035	-0.637038	-1.52804	0	-2.47047	1.94615	1.35608	0	-0.536397
ENSMUST00000136731	Myo5a	0	4.94744	5.63885	5.41736	0	-0.590558	-5.93074	3.99077	0	3.58617	3.04167	-0.328138	0	-5.63821	-0.87766	-1.18085	0	-4.28682
ENSMUST00000123027	Tnfrsf8	0	4.9542	5.74618	5.15018	0	0	0	0	0	6.61748	0	5.1727	0	0	0	0	0	2.4771
ENSMUST00000131871	Eif4a2	0	4.96166	-5.1029	0.0121136	0	-0.774819	4.71015	0.0941541	0	1.75973	-3.63265	-3.42125	0	0.136565	-0.295093	-0.215656	0	0.200358
ENSMUST00000141126	Tial1	0	4.98361	4.80459	10.7573	0	0	4.74693	0	0	0	4.24793	4.04107	0	3.82553	0	0	0	0
ENSMUST00000155480	Ywhaq	0	4.98361	8.37495	7.70343	0	-0.370403	3.9199	-0.356799	0	0.387008	1.98546	1.63172	0	4.80506	5.74184	5.73066	0	-0.52368
ENSMUST00000107926	Cd72	0	4.99788	0	0	0	-0.300088	0.494607	-5.38784	0	-4.72664	-1.20992	-1.15686	0	0.774695	0.855198	1.04591	0	0
ENSMUST00000164980	Coro1c	0	5.00491	0	0	0	0	0	0	0	0	0	0	0	5.82215	0	0	0	-1.26661
ENSMUST00000084253	Epb4.1	0	5.03908	0	0	0	-2.96537	-2.96537	0.204556	0	-4.22579	-0.450944	-5.95551	0	4.96475	-1.62477	3.91305	0	-3.74992
ENSMUST00000161243	Wnk1	0	5.04347	4.35884	-0.493762	0	-0.171113	0.0720349	-0.109632	0	4.18741	4.84193	4.13744	0	0.44659	2.03857	1.94237	0	0.405326
ENSMUST00000100786	Flot2	0	5.0546	0.719474	-4.56593	0	-0.135185	-6.69525	-0.895399	0	-4.09244	-0.69523	4.87623	0	3.95644	3.82553	4.35884	0	-0.942405
ENSMUST00000168185	Tonsl	0	5.06529	0	5.06529	0	4.85905	0.0157635	5.37702	0	-0.450648	-5.8039	-0.421046	0	0	0	5.39924	0	0.150309
ENSMUST00000106831	Trim30b	0	5.06691	6.572	7.70279	0	1.33654	0.863086	2.9627	0	1.71354	-0.662468	-2.28268	0	-0.114534	2.74359	2.12557	0	-0.22498
ENSMUST00000061986	Shb	0	5.08508	5.89021	5.4037	0	1.95354	0.240203	1.35896	0	0.648154	-0.274188	-0.4437	0	0.298919	1.02053	0.583304	0	-4.77082
ENSMUST00000161187	Rnf214	0	5.0873	6.06843	5.67994	0	4.14127	5.63558	5.16616	0	0.16609	1.04426	0.983763	0	0.732201	2.01728	1.04871	0	4.79054
ENSMUST00000141902	Fbxl5	0	5.09058	0	0	0	1.31667	0.231659	-0.681285	0	0	0	0	0	6.19575	1.14127	7.12299	0	4.51069
ENSMUST00000027500	Thap4	0	5.09776	2.61098	-5.26129	0	-1.72972	-5.55524	-5.55524	0	2.86148	2.93237	2.92103	0	0	0	0	0	4.39232
ENSMUST00000114923	Celf2	0	5.1029	0	0	0	-0.796388	-5.26618	-0.13337	0	0	4.8915	0	0	2.19616	0	0	0	-3.66546
ENSMUST00000119041	Nipa2	0	5.12402	5.11434	0.0941199	0	-0.264306	0.593439	0.209212	0	-5.04572	0.0752739	0.0195676	0	6.23412	6.56132	6.56615	0	5.13864
ENSMUST00000045011	Atrip	0	5.13278	2.45864	-5.51153	0	0.0444119	-0.880839	0.175734	0	0.667891	0.59759	0.676137	0	0.15021	-3.30503	-6.8512	0	-0.0883232
ENSMUST00000021257	Med24	0	5.13281	9.92348	5.71549	0	0.916967	1.28681	0.716698	0	-2.00739	0.0640233	-1.30209	0	0.722186	-1.6104	-6.15996	0	-0.123663
ENSMUST00000099714	Zfp408	0	5.13507	5.48995	5.72808	0	-0.399012	0.878508	0.709292	0	1.93683	4.04579	5.03915	0	0.0447663	1.12823	0.333478	0	1.85476
ENSMUST00000093458	Sugp2	0	5.13864	0	0	0	0.463991	0.367797	0.846387	0	4.68273	5.14372	4.25109	0	-4.74385	-5.78449	-5.56516	0	0
ENSMUST00000135067	B230312A22Rik	0	5.15018	0	0	0	3.82553	10.2043	9.68836	0	-3.32911	0.877708	4.51133	0	-3.32911	-3.32911	0.596769	0	4.39232
ENSMUST00000081335	Tgif2	0	5.15018	0	10.4329	0	5.49043	0.838135	3.66635	0	0	0	0	0	-0.035783	-0.898612	-1.07812	0	0
ENSMUST00000167722	Abcf2	0	5.15669	5.58292	5.4287	0	6.00088	7.66803	7.77332	0	0.944441	0.535896	-4.22155	0	5.35325	0	6.23087	0	0.965053
ENSMUST00000027249	Chst10	0	5.16153	2.4771	3.32911	0	-0.409265	1.1314	1.15882	0	2.19616	0	0	0	-0.817288	-0.92098	-1.62685	0	2.4771
ENSMUST00000020710	Tcn2	0	5.18182	-5.58088	6.58469	0	-7.29776	-1.64089	-6.78491	0	5.28546	-0.361647	-0.960139	0	-0.34652	-0.652703	-1.47663	0	0.363856
ENSMUST00000045675	Atpaf2	0	5.18371	5.74868	10.609	0	5.86312	0.0480276	0.114558	0	-4.59708	-4.75081	0.366958	0	4.35884	0	5.11501	0	0.501751
ENSMUST00000110151	Mtss1	0	5.19743	3.88313	-1.02041	0	4.77151	-5.12692	1.66866	0	-3.34653	-4.02517	0.213688	0	0	0	3.56978	0	0
ENSMUST00000055858	2410002F23Rik	0	5.2041	-3.15276	4.97419	0	0.238291	0.730342	-0.214655	0	0.308936	-0.431624	0.145376	0	2.35335	2.50378	3.03358	0	0.273697
ENSMUST00000102496	Lrrc57	0	5.29013	5.0256	0	0	-5.11501	0.38252	-0.274391	0	-0.760819	-6.29641	-0.98527	0	0.67038	-4.3415	-4.3415	0	0.203648
ENSMUST00000081849	Phc1	0	5.29063	-4.85798	0.00852667	0	2.37874	1.62017	-0.0973248	0	5.30441	5.11507	0.143994	0	-0.17738	-1.10461	-0.820774	0	0.316533
ENSMUST00000111645	Zdhhc5	0	5.29095	1.77074	5.15168	0	4.49071	-0.170034	-5.60868	0	0.0345716	-0.00294445	0.642888	0	0	0	0	0	0
ENSMUST00000093190	Nfatc3	0	5.30007	0.181122	5.69593	0	0.014667	-2.68125	-0.325192	0	0	0	10.4017	0	4.79529	0	0	0	-2.36432
ENSMUST00000097718	Ino80d	0	5.30413	5.96666	5.6807	0	0.0975674	-0.0321997	0.0716828	0	-0.430275	-0.316457	-0.651359	0	0.804511	-5.66209	-5.36464	0	-1.02655
ENSMUST00000021717	Klc1	0	5.31365	-6.09321	0.0183364	0	0	0	0	0	1.89261	1.95028	2.87018	0	-4.60351	-4.60351	-4.60351	0	0
ENSMUST00000118574	Naip6	0	5.34143	-5.15018	0.814638	0	10.1045	9.44743	11.0905	0	0.0820309	-0.0317824	-0.183713	0	0.0405443	-0.826188	-0.0976304	0	-0.265411
ENSMUST00000041142	Muc1	0	5.34536	4.01395	5.32876	0	3.58356	-3.75537	5.25293	0	3.37243	-1.21893	3.14447	0	1.75029	2.41626	5.0717	0	0.0810584
ENSMUST00000081659	Csda	0	5.34892	12.0494	5.87431	0	-2.67878	1.91242	-2.67878	0	1.23565	1.34516	0.466443	0	0	0	2.96537	0	2.67878
ENSMUST00000113766	Odf2	0	5.35569	-5.94228	-0.54304	0	-5.08761	1.44252	-5.60201	0	1.00762	-3.04262	-2.96788	0	0.695786	0.736736	0.689871	0	-0.305525
ENSMUST00000128411	Tgtp2	0	5.35755	11.9141	13.9938	0	3.36017	4.46467	3.20567	0	2.81417	2.67833	1.60158	0	2.4771	4.69508	4.9542	0	6.34423
ENSMUST00000165684	Med16	0	5.36608	10.845	10.4029	0	0.780414	0.594872	1.00749	0	0.102999	-5.19918	-1.35866	0	0.0864127	-0.400022	0.0673089	0	0.594554
ENSMUST00000159230	Slc19a2	0	5.37031	9.68157	8.78315	0	-5.14579	-4.92618	0.103113	0	3.23324	3.53037	4.93542	0	3.95644	4.24793	8.31514	0	4.70449
ENSMUST00000101150	Zkscan17	0	5.40729	10.3903	5.77079	0	0.389525	-0.196545	0.2378	0	-0.76488	0.0455388	0.500611	0	2.43093	-3.30174	1.20337	0	0.267933
ENSMUST00000166289	Hdac7	0	5.41051	-5.77079	6.08163	0	9.43827	5.21051	0	0	4.93945	1.37129	5.82993	0	0.138638	0.22191	-0.0915899	0	-0.375718
ENSMUST00000143005	Hltf	0	5.42636	3.81358	-0.481896	0	0.95058	-9.66017	1.30403	0	0.0529084	0.200069	-0.0110638	0	-3.56978	-3.56978	-3.56978	0	0
ENSMUST00000106101	Zzz3	0	5.44392	-5.35755	-0.395888	0	0	4.62751	0	0	0	0	0	0	5.71012	-5.34018	-0.134954	0	2.22939
ENSMUST00000110882	Sun1	0	5.44627	5.68343	0	0	3.81183	-1.00405	-0.105358	0	-4.14039	0.425543	0.543868	0	0	0	0	0	0
ENSMUST00000110416	Usp8	0	5.44939	0.645491	6.45995	0	4.28793	-0.685561	-0.439812	0	-1.09798	-4.6315	-5.03085	0	0.681131	6.14611	1.23247	0	4.82567
ENSMUST00000027087	Idh1	0	5.45045	-2.13936	-1.65459	0	0.0714536	-5.21004	-0.980341	0	1.2991	1.32283	2.12997	0	-4.66209	-1.98331	0.5992	0	0
ENSMUST00000109299	Slc35c2	0	5.47964	0	5.48325	0	-6.20741	-2.02089	0.0319621	0	-0.495985	-5.47236	-5.47236	0	6.71285	-0.0231345	-0.284744	0	5.39393
ENSMUST00000168565	Osbpl7	0	5.48953	6.31716	-4.63922	0	-0.586649	-10.656	-0.931951	0	-2.19616	-2.19616	2.95402	0	0.765543	0.523173	0.869226	0	-0.287346
ENSMUST00000051033	Tprn	0	5.49439	-0.786009	-0.614751	0	0	0	0	0	10.1748	5.23635	5.38698	0	-5.50843	-5.03644	-10.3313	0	0
ENSMUST00000121484	BC006779	0	5.49753	13.5271	6.7985	0	4.39232	12.7096	11.872	0	0	9.03154	0	0	0.43426	3.49191	2.36035	0	0
ENSMUST00000111261	Gtf2i	0	5.50303	-0.461034	-5.83555	0	1.21981	-5.06735	0.761694	0	-0.481279	5.1919	-0.725279	0	-1.96742	-6.04819	-0.989714	0	-1.77972
ENSMUST00000044783	Eif4g1	0	5.50456	5.16153	4.92353	0	-0.666554	-1.24256	-5.6534	0	1.00668	1.26135	-3.49916	0	0	8.98292	9.15562	0	-0.0149571
ENSMUST00000171640	Hnrnpd	0	5.50456	0	5.62663	0	0	0	0	0	2.67961	-0.0721047	2.94353	0	3.99392	5.1378	4.5512	0	0
ENSMUST00000171101	Card10	0	5.52526	6.76209	0	0	-0.85233	-2.5655	-3.03407	0	0	0	0	0	0.79777	-4.93584	-2.30131	0	-4.11899
ENSMUST00000128430	Ifi203	0	5.52763	7.85438	7.53806	0	-3.64763	0.842127	-3.95644	0	3.56978	3.56978	3.82553	0	0.415996	6.22214	5.47015	0	3.6192
ENSMUST00000164266	Fam173b	0	5.53874	5.37031	0	0	3.70893	3.39721	0	0	-4.55003	0.725372	-8.75684	0	-2.16269	-9.13151	-9.13151	0	4.84935
ENSMUST00000130813	Synj1	0	5.55197	0	0	0	4.06721	3.32911	3.89395	0	3.47442	4.74222	4.76727	0	-2.13136	-5.01687	-0.167908	0	1.44806
ENSMUST00000153684	Phf23	0	5.5585	10.1893	9.99649	0	4.23721	5.71907	5.25445	0	0.978607	0.631777	1.47267	0	0.444185	-1.56301	-2.94834	0	0.775149
ENSMUST00000133320	Atp5f1	0	5.56954	-0.983536	4.03603	0	-0.841338	-1.60938	-6.87757	0	0.650404	0.673973	1.32066	0	1.21755	-0.038468	-0.706424	0	0.204765
ENSMUST00000111317	Ambra1	0	5.58088	0	0	0	-0.804708	-5.03237	-5.03237	0	12.2865	11.4214	12.286	0	-0.909654	-1.63131	-0.946591	0	0
ENSMUST00000098669	Ceacam1	0	5.59027	5.94418	10.7325	0	0.24535	-0.73787	-3.61271	0	9.17516	0	4.16321	0	0.218908	3.1335	-1.80954	0	0
ENSMUST00000173727	Lig3	0	5.5906	0.925739	-4.63922	0	2.57341	3.17621	-1.45958	0	0.139629	0.282763	0.684908	0	-0.961802	0.825516	0.42531	0	0.133299
ENSMUST00000098748	Scaper	0	5.59761	-0.135751	-4.97637	0	-0.289698	-3.25905	-5.97572	0	0.989779	1.19512	5.11246	0	-2.06904	-5.39119	-5.08507	0	-5.19756
ENSMUST00000126248	Rpn2	0	5.60214	0.435568	-4.60351	0	0.684275	-11.5775	-0.39442	0	1.10611	-4.02898	-3.74244	0	0	0	3.6192	0	7.73299
ENSMUST00000162973	Tle3	0	5.61604	6.69657	8.2305	0	0.48349	0.174405	0.635223	0	0.237999	0.273653	0.1943	0	0.822133	0.645633	1.42514	0	-0.14259
ENSMUST00000039111	Inf2	0	5.62602	6.47957	6.01101	0	5.8358	4.67898	6.03936	0	0.222339	-0.490514	5.69194	0	-0.391213	1.41691	0.835697	0	0.973337
ENSMUST00000100647	Clip2	0	5.63792	0.245212	0.582253	0	0.360781	-1.51204	-1.24606	0	0.185679	-0.443214	-0.450179	0	0.747546	1.94822	1.63213	0	-3.0729
ENSMUST00000107854	Mbtd1	0	5.63835	0	5.0523	0	4.99984	4.17427	4.78743	0	5.16321	5.78236	6.03475	0	0.0622227	-0.404339	-1.07483	0	6.71206
ENSMUST00000136189	Tbc1d14	0	5.66345	-5.84653	-5.84653	0	6.64205	0.343088	7.03199	0	-5.23635	-5.23635	-5.23635	0	0	4.16321	4.98361	0	0
ENSMUST00000098079	Rnf20	0	5.66638	-0.327544	0.112295	0	-0.118653	0.285998	-0.508673	0	-4.30342	-4.07643	-3.65138	0	5.52747	5.79557	0.217397	0	-0.00664766
ENSMUST00000020830	Mfap3	0	5.67679	0.302983	0.259274	0	5.87574	-5.50456	-0.407802	0	-5.88952	-5.10976	-0.999036	0	-6.34942	-0.39298	-5.82668	0	-5.33869
ENSMUST00000079553	Trps1	0	5.69383	6.98892	7.25491	0	5.21381	0.442936	0.89202	0	-5.10475	-1.648	-10.2198	0	-1.27103	0.680227	0.100681	0	0
ENSMUST00000118100	Rapgef2	0	5.69428	0	13.3821	0	5.25637	0	0	0	0.0663394	6.09293	-0.0540926	0	5.60575	8.07782	8.1679	0	-10.8325
ENSMUST00000132032	Cnot7	0	5.70496	0	0	0	0	0	0	0	-0.0879836	-0.399851	-0.874435	0	5.26063	1.17644	5.2112	0	0
ENSMUST00000084366	Osbpl9	0	5.72069	0	10.9539	0	0.041024	-3.59445	-4.54107	0	-7.211	0.682123	-2.78669	0	4.48573	3.99898	4.41314	0	-5.84615
ENSMUST00000131487	Pogk	0	5.74367	0	5.5585	0	4.35292	-4.14039	-0.81128	0	-0.619442	-0.299646	-0.467472	0	5.62468	6.12226	7.11593	0	-0.0435992
ENSMUST00000121315	Zfp758	0	5.74526	-0.0928244	-4.91565	0	0	4.65075	9.10961	0	0.741856	1.4541	0.861051	0	-10.6736	-0.42678	-5.27845	0	-0.152926
ENSMUST00000110525	Slc28a2	0	5.76072	-5.04572	5.73221	0	-5.56727	-5.38392	-9.70765	0	3.32911	0	3.51671	0	-1.13829	-0.600382	-1.12721	0	0.331428
ENSMUST00000106750	Psmd12	0	5.76251	5.21681	-1.02894	0	0	5.00491	4.62751	0	-0.149466	-0.0125424	-0.0439424	0	0.920993	1.81191	1.42306	0	0
ENSMUST00000134473	Zfp664	0	5.76349	0	0	0	3.2539	0	0	0	5.42314	5.23125	9.14831	0	7.31117	10.6311	9.42938	0	0
ENSMUST00000119953	Rsl1d1	0	5.76492	0.742096	-3.04662	0	4.93671	4.27157	-0.318511	0	5.01225	-0.173861	-0.45681	0	4.4404	-4.48433	5.6351	0	0.529885
ENSMUST00000165096	Mvp	0	5.78279	0	0	0	5.07407	-4.93903	-0.0313338	0	1.15793	-0.242269	-1.03719	0	-5.08679	-10.0847	-10.0847	0	0.177365
ENSMUST00000093292	Sertad2	0	5.787	7.52952	5.37459	0	0.754805	0.138734	-0.155907	0	-0.742066	0.205661	-0.179478	0	0.690977	1.01512	0.71532	0	-0.254028
ENSMUST00000093467	Atp13a1	0	5.80869	1.30307	0.696062	0	1.1821	1.34554	1.68669	0	4.9373	-0.766847	5.04371	0	5.26627	-0.645579	5.83781	0	-0.0245983
ENSMUST00000135977	Cnot3	0	5.81044	0.950215	-4.78588	0	0.999895	-0.887277	-0.516642	0	-0.0278161	0.310504	0.318328	0	1.65587	1.98618	2.58734	0	0.187195
ENSMUST00000111786	Mapkapk5	0	5.82888	5.67172	6.33815	0	5.12099	11.1107	10.6852	0	-4.53045	-4.55319	0.905386	0	0.288131	0.139459	0.311076	0	5.96267
ENSMUST00000114300	Htt	0	5.83261	6.62827	6.61627	0	8.20437	9.57032	10.8531	0	0.10011	-0.0281568	0.173677	0	-3.56978	6.34422	1.56303	0	0
ENSMUST00000114689	Mll1	0	5.83561	-0.234431	0.876311	0	-0.420986	-1.19085	0.275689	0	-0.225334	0.661124	0.507533	0	0.961002	-6.41307	-0.600594	0	0.398424
ENSMUST00000110866	Mcf2l	0	5.83961	-4.20681	5.07378	0	0.590128	-5.37514	-0.161431	0	3.72862	3.16378	1.45359	0	0.490289	-3.18805	1.01812	0	-0.201678
ENSMUST00000162819	Wdr26	0	5.85224	-0.237528	5.86411	0	-0.673744	-2.31749	-0.30558	0	-0.97483	-0.331008	-0.0022542	0	0.889223	0.00730596	-0.497059	0	-0.094765
ENSMUST00000164609	Morf4l2	0	5.85302	-0.673819	6.78653	0	-0.847	0.22952	-0.303721	0	4.1065	-0.742856	5.06146	0	4.50027	0.461473	-0.00746743	0	1.25176
ENSMUST00000142071	Rbm39	0	5.87139	-4.39232	6.17008	0	-1.35326	-4.76339	-0.0997606	0	4.76089	3.83937	-0.297534	0	-0.88896	0.72216	0.541609	0	0.55965
ENSMUST00000161207	Tle3	0	5.88716	5.54843	6.31525	0	6.10113	-2.83219	6.26278	0	0.334303	0.185076	0.255112	0	0	4.66209	5.8062	0	3.95644
ENSMUST00000097873	C77080	0	5.88883	5.78279	6.05833	0	-0.647383	-0.241755	-0.260416	0	0.511346	0.253818	0.390668	0	0.755715	0.521887	0.596876	0	-4.63451
ENSMUST00000077523	Serpine1	0	5.89364	1.48169	1.65137	0	-0.747382	-2.4771	3.95644	0	7.7989	4.62751	8.20055	0	4.39239	-0.356099	-3.92587	0	6.89888
ENSMUST00000174483	Dnmt3a	0	5.95094	4.00746	3.70677	0	0	0	0	0	3.56978	0	4.28682	0	0	0	0	0	0
ENSMUST00000169216	Ltbp2	0	5.95738	0	0	0	0	0	3.07487	0	-2.67878	-2.67878	-2.67878	0	4.86049	-0.712058	-5.6117	0	0
ENSMUST00000097308	Tbc1d5	0	5.98899	-0.149026	0.00454967	0	-4.9224	-0.577894	-6.58387	0	3.68258	4.14828	2.50976	0	-5.89951	-1.23404	-1.02645	0	-0.156864
ENSMUST00000106040	Ifitm1	0	5.99172	0.159181	6.93231	0	0.762653	-1.08896	0.911835	0	1.493	0.531042	2.0763	0	4.14881	-1.20642	3.24094	0	-0.11167
ENSMUST00000084660	Pik3c2a	0	5.99381	5.62069	5.87431	0	-3.45474	-3.26595	0.772676	0	-1.24683	4.46304	-0.466947	0	1.28299	0.995838	1.83982	0	0.0658626
ENSMUST00000066854	Whsc1	0	6.0457	6.66614	5.50158	0	-0.0237952	-0.185387	-0.101985	0	0.273392	-1.13445	0.457065	0	5.02318	5.09336	-0.831268	0	-1.29435
ENSMUST00000045291	Mll3	0	6.05537	5.53679	0.121391	0	0.535703	-6.63241	-0.918552	0	0.213085	-0.511047	-0.960859	0	4.20681	4.36123	0.446985	0	-6.29643
ENSMUST00000123580	Clk1	0	6.07862	6.63003	6.60843	0	5.91244	-2.08201	-3.32911	0	0.200268	-11.1004	-4.79546	0	0	-1.72972	0	0	-0.824729
ENSMUST00000100498	Tnrc18	0	6.10858	0.0826875	0.394863	0	-1.23844	-2.68905	-1.85981	0	1.07158	-0.110256	0.580711	0	-1.75562	-0.287203	-0.102089	0	-0.315878
ENSMUST00000127300	Calm1	0	6.10894	4.16682	4.73409	0	0.673586	1.34916	1.30662	0	-0.76165	0.466612	0.491831	0	0.210656	0.985119	0.629641	0	0.093441
ENSMUST00000174366	Dhx16	0	6.13417	0.86363	0.131346	0	-0.20265	-9.68791	-4.61622	0	0.383466	-1.393	-0.394484	0	1.19289	-9.1302	-0.484318	0	-4.69196
ENSMUST00000171610	Gnptab	0	6.17919	0	10.1874	0	4.25479	0.531382	5.62898	0	4.11681	0	4.04107	0	0	0	0	0	5.36183
ENSMUST00000100244	Olfm1	0	6.24525	5.45534	0.330282	0	-1.85799	-0.926159	-1.08119	0	0	2.67878	3.16993	0	0.704398	-2.96568	1.18592	0	3.74894
ENSMUST00000002588	Tiam1	0	6.31834	0.711632	0.897487	0	0.984439	0.312	1.09317	0	-0.187867	-0.829908	-0.889974	0	-0.522265	-1.18792	-0.907339	0	0.188591
ENSMUST00000115032	Arid5a	0	6.34733	6.43789	6.48158	0	0.29771	-1.47179	-0.144656	0	1.95796	-0.527219	2.14074	0	0.875971	0.288109	0.987627	0	-0.270934
ENSMUST00000140866	Irf1	0	6.40091	8.46089	7.80213	0	1.05709	-2.20328	0.3949	0	-2.96537	2.57337	2.39218	0	0	0	2.19616	0	0
ENSMUST00000131122	Abtb2	0	6.40398	4.30551	8.87802	0	0.521381	0.85028	0.6646	0	-0.201678	-0.201678	2.27542	0	0.90374	2.65028	1.83935	0	0.636614
ENSMUST00000156390	Gyk	0	6.48305	7.44662	7.82912	0	0.949232	1.8665	3.85868	0	0.553826	-0.1185	-0.319988	0	5.60963	6.0074	7.15415	0	-0.0409532
ENSMUST00000109673	Ikzf1	0	6.54407	2.7712	1.94065	0	0.0441165	0.385377	0.45297	0	0.215622	-0.154542	-2.13872	0	3.03269	3.25132	3.12988	0	0.418715
ENSMUST00000164095	Herc2	0	6.66385	5.66125	0	0	-4.89964	-0.193885	0.499595	0	-0.521013	-0.275643	-7.04261	0	0.82479	0.374373	0.271438	0	0
ENSMUST00000030021	Coro2a	0	6.71891	6.70668	0.965889	0	-0.0157654	-1.60926	-2.15795	0	-0.498102	-0.585274	-2.01404	0	1.92187	3.38604	2.59114	0	-0.32508
ENSMUST00000107601	Arhgap23	0	6.76089	7.37905	1.58576	0	0.388705	0.0797157	0.117764	0	-0.908489	5.34406	4.8361	0	3.2539	4.20681	0	0	4.24192
ENSMUST00000165860	Ubr4	0	6.8052	7.62564	8.29052	0	-5.60745	0.00511403	0.901803	0	0.600441	1.03493	0.693568	0	1.81776	2.63439	1.29933	0	-0.389285
ENSMUST00000169266	Cic	0	6.84798	-6.15969	-0.365103	0	4.32114	-0.539933	-0.016967	0	-4.37352	0.0601346	0.324937	0	1.33535	-10.0448	-5.01242	0	-0.695637
ENSMUST00000057343	Ptbp1	0	6.9284	3.05611	2.81319	0	1.44713	-0.0255948	2.1826	0	-0.0066929	-0.0159843	0.196917	0	-0.437653	0.748198	0.585689	0	1.30923
ENSMUST00000106221	Gbp3	0	6.97838	9.5208	9.41946	0	0.893399	1.61752	-3.98543	0	0.222859	9.06549	7.87849	0	-0.262577	1.49566	0.558688	0	0
ENSMUST00000127958	Gbgt1	0	6.99456	9.88565	10.9476	0	-2.19616	-2.19616	-2.19616	0	1.72972	0	2.67878	0	-1.72972	-1.72972	-1.72972	0	0
ENSMUST00000055483	Xiap	0	7.02529	-0.760802	6.54773	0	11.2776	11.8127	11.7296	0	0.560218	-4.44178	-4.41838	0	0.246477	0.970515	-5.15979	0	5.53874
ENSMUST00000089311	Sun2	0	7.19859	7.24172	7.4717	0	-0.0972242	-0.0484263	-0.549018	0	0.697736	0.928123	0.920674	0	-0.365375	0.573602	0.822442	0	-0.216025
ENSMUST00000169066	Irgm1	0	7.23615	6.79539	10.4691	0	12.2496	13.8539	6.56069	0	0	4.5912	0	0	1.72814	1.99439	6.00567	0	9.68838
ENSMUST00000042228	Ifi203	0	7.2977	9.94429	7.34209	0	3.07487	5.29013	0	0	4.3415	4.5912	4.11681	0	0.156674	7.41702	7.38099	0	0
ENSMUST00000168729	Tgm1	0	7.35335	-4.42431	6.45191	0	0.568416	-0.94518	0.765384	0	0.817681	-5.84684	-0.279285	0	0.562282	-0.897368	-4.74165	0	-0.38115
ENSMUST00000164668	1300001I01Rik	0	7.39562	1.75531	-3.6192	0	-0.0828944	0.0600359	0.388295	0	0.340057	-0.169966	0.687079	0	4.38884	-0.0154802	3.76921	0	0.198261
ENSMUST00000047687	Entpd3	0	7.58373	0	2.67878	0	3.58965	-5.44083	3.13583	0	-0.253645	-1.37594	-1.43224	0	3.78527	-1.72972	-1.72972	0	-0.339312
ENSMUST00000138856	Il15ra	0	7.80267	10.8501	10.7416	0	2.4771	3.07487	0.431839	0	1.72972	2.42254	3.86055	0	1.46492	3.55924	3.22583	0	-0.201678
ENSMUST00000088898	Zfp280c	0	7.98374	7.40699	7.84886	0	-2.56081	4.22568	0.48194	0	-0.55611	-3.74992	1.01674	0	2.09581	3.56511	3.20931	0	2.13025
ENSMUST00000124466	Dock7	0	8.13104	0	0	0	3.56978	7.17977	2.4771	0	-0.286593	-2.96537	-2.96537	0	-6.07973	-0.900564	-0.320466	0	0
ENSMUST00000082060	Chi3l1	0	8.607	4.45495	9.37072	0	0.110202	1.49854	2.55573	0	2.96537	3.74992	3.70893	0	0.115064	1.39531	1.56025	0	0.594697
ENSMUST00000149854	Gpcpd1	0	8.65875	7.62209	7.38956	0	-1.00232	-0.284798	-0.97715	0	6.21925	6.12297	5.68182	0	-0.546673	-0.771436	-0.119863	0	-0.685394
ENSMUST00000164370	Parg	0	8.8862	9.29481	3.89691	0	4.35131	4.26103	3.02613	0	1.07489	-1.04827	1.11253	0	12.0579	12.027	9.16809	0	-1.98716
ENSMUST00000167659	Enox2	0	8.96752	1.72972	8.64024	0	3.05241	-0.14439	-0.406546	0	-0.645791	3.65284	-1.36982	0	6.59118	6.57243	0.912167	0	-0.648137
ENSMUST00000164569	Stat2	0	9.00329	10.0418	9.88816	0	2.19616	5.82537	1.37362	0	2.47422	4.69668	5.08294	0	-0.65564	1.86905	0.702373	0	-0.384558
ENSMUST00000107713	Invs	0	9.1142	10.1474	4.90769	0	0.758853	5.32923	0.658271	0	0.958213	0.498109	5.86589	0	9.81458	4.81377	9.93455	0	5.45861
ENSMUST00000106658	Zfyve9	0	9.28913	5.70496	9.75885	0	0.704527	-1.42304	3.83755	0	0.86911	-2.01824	-0.260909	0	0.129516	-6.1403	-5.8537	0	0.208747
ENSMUST00000168431	Map4k4	0	9.28997	10.7393	11.2914	0	-0.615919	-0.244696	-0.609387	0	5.11279	0.854536	0.822542	0	-0.741739	-1.15352	-0.404711	0	0
ENSMUST00000173114	Csnk2b	0	9.63723	9.28815	5.31786	0	0.670481	1.54571	1.1245	0	-0.166743	1.69929	1.63409	0	0.823346	2.89865	1.55298	0	0.258583
ENSMUST00000107704	5730528L13Rik	0	9.69824	12.0268	12.1217	0	-0.0780244	0.695998	0.54727	0	0.776799	-2.4771	0.201678	0	4.35541	0.837798	6.39638	0	3.99879
ENSMUST00000077458	Stxbp1	0	9.73947	5.72843	11.0682	0	1.31445	-3.93219	-3.1513	0	-5.37054	0.488899	0.874316	0	0.83617	3.15145	2.68864	0	-1.56398
ENSMUST00000095743	Cdk19	0	9.80092	3.74992	5.35325	0	-5.24946	-4.40641	-2.15267	0	4.20681	2.19616	3.6192	0	4.53974	0	0	0	-0.76538
ENSMUST00000170926	Lmo2	0	9.80695	5.66125	11.8538	0	2.99152	0.520941	-1.18059	0	-5.0412	-1.29127	-1.65557	0	6.04481	2.95416	-0.215062	0	0
ENSMUST00000120066	Pex26	0	10.0467	9.6928	0	0	3.71033	5.87677	4.83034	0	0.0146705	-0.164538	0.0452556	0	-0.289907	0.45226	0.223288	0	0.0881921
ENSMUST00000102504	Myo1c	0	10.1451	5.43093	5.29013	0	3.66546	3.95644	0	0	8.28047	0	4.68425	0	0.0699528	-4.46979	-4.46979	0	7.96695
ENSMUST00000171929	Cenpf	0	10.1841	10.6777	5.08434	0	-0.066733	-0.156931	-0.124599	0	2.89967	0.244932	0.0378747	0	4.69911	-4.74693	-0.262594	0	-0.118622
ENSMUST00000152450	Pdxdc1	0	10.2981	8.62333	5.55524	0	7.62265	6.16532	8.03706	0	-6.00788	-6.00788	-2.61067	0	0	0	0	0	0.658808
ENSMUST00000167535	Myd88	0	10.4342	11.1675	11.6346	0	0.616386	1.93693	1.70452	0	0.71877	0.622752	0.682645	0	1.66795	1.53726	1.79868	0	0.683868
ENSMUST00000112046	Zfp281	0	10.5107	6.6981	13.4012	0	0.485145	0.418539	0.855623	0	6.43637	-2.19616	6.615	0	1.30442	-5.47216	0.929089	0	3.3354
ENSMUST00000106913	Trim21	0	10.5943	12.8359	12.8616	0	5.46402	7.64291	5.9394	0	0.798646	0.924119	0.39617	0	3.76817	5.5331	4.86383	0	1.19483
ENSMUST00000112870	Vav1	0	10.6108	0	5.30873	0	3.94503	5.3611	6.08968	0	1.67581	-4.05532	2.58942	0	1.46677	2.97252	2.86647	0	1.55497
ENSMUST00000138601	Tubgcp4	0	10.6374	0	5.62663	0	5.03237	2.67878	0	0	-4.79529	0.639503	-0.0286287	0	-8.93586	-3.92398	-8.93586	0	-10.26
ENSMUST00000128981	Chd3	0	10.9653	4.24793	4.94665	0	8.84525	0	0	0	1.07994	0.908701	1.55928	0	0.31471	-0.268149	-0.0500805	0	0
ENSMUST00000042438	Plekhg1	0	10.9926	5.78989	6.26092	0	-9.18657	-0.882537	-0.823036	0	1.1169	3.97792	0	0	0.435705	-0.686598	-0.238723	0	3.51671
ENSMUST00000107689	Fhdc1	0	11.3511	5.55197	5.42314	0	4.09244	0	6.16532	0	0.449277	5.07433	0.351775	0	0	0	0	0	0
ENSMUST00000102841	Rtn4	0	13.1238	7.126	13.5172	0	-5.85303	-5.85303	-0.453796	0	0.0715273	0.153371	-0.0531816	0	0.830815	0.119209	-0.883417	0	5.77752

## Sheet: DN Any 2
Supplementary Table 5 - Page 6 - IL-10-treated, down-regulated, any 2 cell types
Values are log2(fold-change from respective un-treated cell type)
		PEC Macrophages				Neutrophils				Mast cells				splenic DCs				Eosinophils
Ensembl Transcript ID	Gene Symbol	-IL10 -LPS	+IL10 -LPS	-IL10 +LPS	+IL10 +LPS	-IL10 -LPS	+IL10 -LPS	-IL10 +LPS	+IL10 +LPS	-IL10 -LPS	+IL10 -LPS	-IL10 +LPS	+IL10 +LPS	-IL10 -LPS	+IL10 -LPS	-IL10 +LPS	+IL10 +LPS	-IL10 -LPS	-IL10 +LPS
ENSMUST00000058764	Lsm14b	0	-11.4072	-6.09846	-0.128057	0	-1.08471	-0.0872682	-0.835649	0	-0.322144	0.162481	-0.104846	0	-0.361929	0.589602	-0.159409	0	0.420693
ENSMUST00000092971	Chd3	0	-11.0385	-0.506413	-11.0385	0	-4.39232	1.04496	0.602992	0	-0.288296	-0.115128	4.9427	0	0	0	0	0	-0.323781
ENSMUST00000170629	Gtse1	0	-10.4179	-10.4179	-10.4179	0	5.05741	-5.75365	5.80618	0	-4.24793	-4.24793	1.67305	0	-4.60351	4.8204	5.12038	0	0.699265
ENSMUST00000146722	Aftph	0	-10.231	-4.04772	0.823409	0	-2.4771	3.38665	2.19616	0	-0.0771016	0.0722496	-0.0307564	0	0.421735	0.139369	-0.224416	0	0.123637
ENSMUST00000027900	Cenpf	0	-10.1646	-10.1646	-4.90328	0	0	4.48433	0	0	-3.32911	-0.363737	-0.363737	0	-4.92353	3.52651	-0.882454	0	0
ENSMUST00000115460	Eif4g1	0	-9.87107	0.951524	-4.3061	0	1.29437	0.683763	1.68781	0	0.590155	0.596951	0.834897	0	-0.831241	0.459115	-0.124764	0	-1.531
ENSMUST00000111668	Camkk2	0	-9.84369	-4.21118	-9.84369	0	0	5.32687	0	0	-0.854536	1.01433	-1.0271	0	1.23106	2.69453	2.19738	0	0
ENSMUST00000170840	Parg	0	-9.76016	-9.29372	-3.85507	0	-2.29129	-1.50457	3.61182	0	-5.81308	5.11438	-2.84771	0	-8.71257	-11.7874	-5.64633	0	6.16446
ENSMUST00000154585	Ccnl1	0	-9.38427	-9.38427	-9.38427	0	-6.45889	0.560148	-6.40947	0	-1.80263	-4.69825	-5.22634	0	-0.308682	0.103352	0.153289	0	-4.58003
ENSMUST00000173347	Lig3	0	-9.23108	-3.65336	0.665975	0	-4.6736	-4.1346	0.18917	0	0.727867	-4.06611	-0.0426439	0	4.42431	0	0	0	-0.0129742
ENSMUST00000057972	Vps13c	0	-8.57036	-5.27567	-6.38097	0	-0.5137	-0.427259	-1.52072	0	6.03187	9.1392	0	0	-2.99826	-4.07259	-8.75684	0	-1.41352
ENSMUST00000115614	Arvcf	0	-7.46671	-7.46671	-4.0695	0	0	0	0	0	0	0	0	0	-2.10521	4.46013	4.18644	0	0
ENSMUST00000102843	Rtn4	0	-7.28609	-0.83333	-8.25196	0	0.243714	-0.599104	-0.367378	0	-0.311095	-0.333704	-1.1112	0	-0.911234	0.149751	0.411977	0	5.65901
ENSMUST00000072396	Gbp4	0	-7.08883	3.66589	-1.40539	0	0.390462	2.47731	2.39881	0	-1.77369	-0.574346	-3.4266	0	0.502524	2.57813	2.07148	0	4.29053
ENSMUST00000109428	Tox2	0	-6.91392	-3.24846	-4.07771	0	0	0	2.4771	0	-1.72972	-1.72972	0	0	0.600318	0.0167498	1.27434	0	0
ENSMUST00000028062	Vim	0	-6.81319	-0.00246119	0.266156	0	-0.602394	-0.439956	-1.46851	0	0.831561	-5.55039	-0.443267	0	0.723259	-0.623251	-0.894156	0	-0.49536
ENSMUST00000031287	Tpst2	0	-6.72685	-6.21021	-6.41216	0	-2.64937	-5.77307	-1.78908	0	-9.75765	-5.01072	-0.213913	0	5.27103	5.37452	9.32348	0	-0.908035
ENSMUST00000176119		0	-6.69356	-0.478458	-6.36565	0	0.841514	-1.50395	-5.97944	0	-0.741637	0.152116	0.100773	0	-0.344948	-0.968542	-0.989118	0	0.342544
ENSMUST00000112907	Acsl4	0	-6.61824	-5.46695	-5.69689	0	-7.32523	1.00744	0.0471266	0	0.36726	0.383282	-0.0738923	0	5.80655	6.17171	5.72377	0	-0.178502
ENSMUST00000167452	Arhgap22	0	-6.53731	-1.08383	-11.1529	0	-3.62784	-5.35755	-1.53203	0	0	2.67878	2.4771	0	0.210803	2.25102	2.00422	0	3.91443
ENSMUST00000099807	Prdx5	0	-6.38873	0.664183	-0.866875	0	-0.00353823	4.59845	6.0089	0	-5.05879	-2.92652	-4.7215	0	0.550081	0.173665	0.892122	0	-1.01018
ENSMUST00000124826	Itgb1	0	-6.33544	-0.995259	-1.16274	0	-3.74992	4.77559	5.78341	0	-3.41954	-3.48204	-3.18777	0	0.595994	1.61852	1.03453	0	-3.89395
ENSMUST00000112934	Rc3h2	0	-6.28639	0.724842	-0.105424	0	-0.248325	0.212729	-0.178955	0	-0.105356	0.0696715	0.103564	0	-1.5545	-0.462194	-0.426452	0	-0.509427
ENSMUST00000111393	Ncor2	0	-6.27786	-11.6524	-9.17527	0	-0.672129	-0.558827	-6.22707	0	-0.878058	-0.441705	-0.335256	0	0.712364	0.188014	-6.01543	0	0.18923
ENSMUST00000140570	Ctdspl2	0	-6.25733	-8.73443	-3.72255	0	-4.83178	-0.391987	4.02565	0	-3.12473	1.14464	-3.40702	0	0.468861	-0.3162	0.500154	0	4.82283
ENSMUST00000168545	Adcy7	0	-6.23342	-6.23342	3.68619	0	-5.63835	-5.63835	-0.0418984	0	-5.91506	0.279084	-0.396629	0	6.58272	0.281677	2.39001	0	-4.30551
ENSMUST00000072772	Mtap4	0	-6.19968	-2.00121	-1.7357	0	11.5524	10.9119	0	0	-0.338766	0.338867	0.327511	0	-5.35194	0.727471	0.714173	0	-9.66258
ENSMUST00000076226	Herc2	0	-6.19636	0.141111	0.0867599	0	-0.337593	-0.789624	-0.553943	0	-0.258236	-0.0901737	-0.139247	0	-1.36306	-0.00838873	-0.0741061	0	-0.722539
ENSMUST00000165743	5031439G07Rik	0	-6.19549	-6.19549	-0.589848	0	0	0	0	0	-1.55807	-5.72342	-5.25857	0	0	0	2.67878	0	0
ENSMUST00000111159	Akt3	0	-6.19237	0.435923	0.00379025	0	-5.80259	-0.205109	0.0547482	0	-0.424634	-0.634176	-1.31241	0	-0.0622496	0.60416	0.711959	0	0.263045
ENSMUST00000172510	Tmcc1	0	-6.15325	-5.9134	-1.29058	0	-0.297882	0.693479	-0.109846	0	-0.95427	-4.65512	-4.06382	0	4.48433	-4.45495	5.99168	0	0.15329
ENSMUST00000146354	Ncf1	0	-6.11606	3.37771	-2.94614	0	0.437082	0.115269	0.564612	0	-2.19616	6.04064	4.09949	0	-3.02382	3.31817	2.62434	0	0.775268
ENSMUST00000108049	2310028H24Rik	0	-6.0744	4.71675	-6.0744	0	-5.82056	-10.0685	-5.39523	0	4.06721	0	4.30551	0	-5.89927	-8.73548	-5.40638	0	-3.78871
ENSMUST00000016696	Foxred2	0	-6.04899	-2.01138	-0.95964	0	-0.63835	-1.32837	-1.30224	0	0.00454699	-0.0164916	0.126775	0	-0.226617	-2.72325	-2.016	0	-0.0167751
ENSMUST00000103173	Tnfrsf18	0	-5.94608	-2.23716	-5.94608	0	-0.205191	-1.63863	-0.681477	0	-0.629794	-0.974168	-1.4651	0	0.352396	0.946819	1.16271	0	-0.343214
ENSMUST00000079284	Csnk1e	0	-5.93074	-5.93074	-5.93074	0	-5.43093	-1.00662	-5.43093	0	-0.19281	-6.18216	-5.33742	0	3.22472	-5.74868	-0.125009	0	-1.10427
ENSMUST00000153191	Chid1	0	-5.92621	-0.255295	-12.277	0	-1.08799	-0.695654	-0.357223	0	-0.0715034	-0.113388	-0.302908	0	-0.640623	-0.21832	-0.495616	0	-0.317465
ENSMUST00000105831	Eif4g3	0	-5.86162	0.545374	-5.86162	0	3.45694	3.65745	-0.4529	0	4.86651	0	0	0	-3.82553	1.76474	-3.82553	0	0
ENSMUST00000105853	Srsf10	0	-5.85585	-1.23307	0.721177	0	-1.13842	1.69155	0.859098	0	-2.52256	-5.34356	-5.29126	0	0.505269	-0.857191	-0.181478	0	-0.272411
ENSMUST00000161054	Phc1	0	-5.85349	-6.59947	-10.7848	0	-10.9048	-5.95817	-0.41726	0	-1.74019	-0.505909	-1.21578	0	-0.156871	-0.485027	-1.70533	0	-1.30611
ENSMUST00000166748	Per1	0	-5.83333	-5.83333	0.073757	0	0	5.97946	5.60868	0	-5.19671	-5.19238	-10.5456	0	4.88979	-1.40579	-0.63191	0	-4.27258
ENSMUST00000142059	Il11ra1	0	-5.81763	4.9089	-0.227367	0	0	3.95644	3.45943	0	0	2.19616	0	0	-5.93653	-2.86166	-3.25775	0	0
ENSMUST00000045277	Epn1	0	-5.81752	-6.00585	0.00506104	0	0.0453656	1.24847	0.585376	0	-0.724985	0.298894	1.3135	0	-0.115891	-1.28018	-0.54574	0	0.395834
ENSMUST00000107535	Rod1	0	-5.81322	-11.5261	0.476148	0	-0.876408	0.11886	-1.77017	0	4.3632	-0.715346	5.27747	0	0.944083	0.311345	1.28303	0	0.0434458
ENSMUST00000115366	Slc12a2	0	-5.8108	-5.8108	-5.8108	0	0	4.85798	4.87493	0	-4.73418	0.422814	0.0886578	0	6.12491	6.16746	6.20315	0	0
ENSMUST00000057836	Zfp672	0	-5.79756	-10.6555	-5.56496	0	-3.89209	-4.35904	0.185542	0	-0.213889	1.64741	1.28168	0	5.67217	5.4519	5.68313	0	-0.00352574
ENSMUST00000054917	Epb4.1	0	-5.79208	-1.04121	-7.07493	0	-5.81096	-0.25279	-0.0990123	0	-0.402849	-0.544895	-0.211909	0	-0.320443	-0.83606	-1.24589	0	0.0795708
ENSMUST00000148319	Arhgap4	0	-5.78517	2.00519	-0.436247	0	-6.06801	6.26866	4.76345	0	-0.0614353	0.506034	-0.29884	0	-0.311428	-0.358268	-0.432474	0	0.696059
ENSMUST00000165596	Dhx30	0	-5.77702	-10.0249	-4.63386	0	-4.86651	0.473672	-4.86651	0	0.290577	0.465207	0.721323	0	-0.447082	-4.3587	0.418696	0	4.53162
ENSMUST00000069795	Slain2	0	-5.75612	-5.75612	-0.129495	0	-3.29118	-3.30651	-8.23783	0	1.77067	5.31024	-0.192	0	-5.95175	-2.0578	2.10144	0	-8.68086
ENSMUST00000143867	4930471M23Rik	0	-5.74266	-9.99059	-4.61189	0	3.82553	0	3.07487	0	-0.451184	-1.31799	2.42595	0	-4.56593	4.4326	4.89582	0	0
ENSMUST00000059990	D19Wsu162e	0	-5.72843	-1.16251	-5.72843	0	-0.35698	-3.37798	-3.30121	0	-5.17969	-4.20838	1.02255	0	10.6492	5.41526	10.0513	0	0.242869
ENSMUST00000114075	Brcc3	0	-5.72499	-11.1242	-11.1242	0	4.45406	-0.0445877	-0.471043	0	-5.75382	0.0400295	-0.00345393	0	5.21575	0	10.3528	0	-5.84434
ENSMUST00000106838	Hipk1	0	-5.71549	-2.09629	-0.320313	0	-1.17742	-1.19791	-1.96392	0	-1.80675	0.415387	-0.00670549	0	-0.318971	-0.64049	-0.668006	0	0.103405
ENSMUST00000150826	Ccpg1	0	-5.71076	-1.0707	-0.809745	0	-0.459568	-3.19887	-5.58029	0	-0.944671	-0.508754	-0.852493	0	0.0364214	-0.845204	-0.8195	0	-0.0907282
ENSMUST00000164457	Traf1	0	-5.7065	4.55981	3.86047	0	-0.192097	4.63726	3.48663	0	-1.1092	3.55896	3.19191	0	0.0636843	-0.101628	-0.0590592	0	7.98414
ENSMUST00000113481	Zfp318	0	-5.67795	0.738988	-5.67795	0	-0.0642192	0.0320474	-5.39109	0	-5.73561	-5.77259	-5.33003	0	-5.54207	-5.54207	-5.54207	0	0
ENSMUST00000072061	Entpd5	0	-5.64116	-5.70592	-5.79081	0	-3.22026	-5.89903	4.12232	0	5.41526	0	0	0	-0.920032	-9.99079	-5.59847	0	-10.5078
ENSMUST00000143570	Eef1a1	0	-5.61031	-5.78834	-1.13862	0	-4.42153	1.75611	0.25994	0	3.93471	3.7599	6.91679	0	1.48536	1.31879	0.421505	0	-4.41403
ENSMUST00000171754	Jdp2	0	-5.60797	1.28447	0.56572	0	-0.787542	0.197773	0.722481	0	-0.0197371	0.285635	-4.76666	0	11.0313	5.25142	4.71627	0	-4.71967
ENSMUST00000114446	Cbx3	0	-5.58142	-1.2654	-0.16113	0	-5.68343	0	-0.692651	0	-0.207479	3.60978	-0.404479	0	0.441066	-0.691559	-0.713694	0	4.71557
ENSMUST00000030339	Tnfrsf8	0	-5.5778	1.47335	1.55748	0	-0.62628	4.11762	3.73406	0	0.134335	3.28348	7.18952	0	-0.361674	-0.643977	0.129913	0	0
ENSMUST00000121401	4732471D19Rik	0	-5.56818	-3.83846	-3.83846	0	-0.186299	-0.340251	-5.49043	0	0.0962796	-0.409451	5.73793	0	-4.46979	-4.46979	-4.46979	0	-4.69672
ENSMUST00000109114	Clk1	0	-5.56818	-3.63678	-3.63678	0	-7.6758	4.25359	4.26831	0	-0.0664947	6.54257	0.0976991	0	0.0533409	0.108476	0.0610824	0	0.146518
ENSMUST00000004330	Ikbkg	0	-5.55197	4.55968	5.55757	0	-4.28682	1.83372	-0.957718	0	-5.18371	-5.18371	-0.556193	0	0	4.04107	10.8588	0	4.70576
ENSMUST00000056046	Ptges	0	-5.53651	4.23388	3.25011	0	2.02128	1.57631	5.7913	0	2.19616	2.96537	2.67878	0	-2.67878	5.21396	6.39888	0	-0.758348
ENSMUST00000081022	Zfp28	0	-5.53648	-0.46168	-10.7677	0	-0.0558597	-0.408261	-0.488271	0	-4.79301	-5.11692	-0.161146	0	0.015837	-0.316494	-0.367949	0	0.144181
ENSMUST00000171108	Rai1	0	-5.53203	-0.847781	-5.53203	0	0	0	0	0	0	0	0	0	-0.607497	0.0500247	-2.49938	0	0
ENSMUST00000138193	Smchd1	0	-5.53203	-0.0274701	0.329583	0	-2.14716	0.138873	-5.30538	0	-0.068679	0.132608	4.38697	0	0.454381	0.278966	0.00982783	0	-0.185356
ENSMUST00000084026	Whsc1l1	0	-5.52526	1.02235	6.44052	0	-1.08943	0.387021	-1.03046	0	0.316684	-4.28682	0.652202	0	5.5585	0	0	0	-0.132798
ENSMUST00000048964	Ciz1	0	-5.5108	0.41758	1.26936	0	0.987993	-0.350867	-3.91001	0	-0.706354	-0.950456	-1.0588	0	6.0787	4.10818	4.03721	0	-0.785232
ENSMUST00000044484	Kdm6a	0	-5.50042	-10.9654	-0.157575	0	-0.0101488	-0.0841909	-0.309112	0	-0.712545	-0.265384	-0.624856	0	-0.144051	0.125428	0.134502	0	-0.598388
ENSMUST00000165704	Ptbp1	0	-5.4693	-3.6506	3.15434	0	0.379229	-1.23095	0.164495	0	-0.036297	-4.08364	-2.92098	0	-3.82553	0.566792	-3.82553	0	-4.37061
ENSMUST00000123708	Ifi203	0	-5.45507	-5.17464	1.57425	0	-0.936444	1.77093	0.0251972	0	0.763332	-3.32911	5.49483	0	3.16993	10.4138	5.79926	0	-3.5472
ENSMUST00000082243	Spire1	0	-5.45308	-9.38461	-1.81246	0	4.42431	4.84935	0	0	3.3489	3.53822	5.36425	0	-0.697546	-4.1429	-4.54992	0	0.461298
ENSMUST00000121370	Tbc1d1	0	-5.44627	1.36493	-5.44627	0	0	0	0	0	-1.64541	-1.33968	-0.534274	0	-4.40224	4.39891	2.38557	0	-4.9542
ENSMUST00000114196	H2-Ab1	0	-5.4348	-5.4348	-5.4348	0	0.45735	-1.66195	0.300204	0	-0.760056	-0.120002	-0.444177	0	0.226492	0.0703781	-0.165189	0	0
ENSMUST00000160870	Apbb2	0	-5.42547	-6.38564	-11.4573	0	3.23606	-3.16993	-3.16993	0	-1.72972	-1.72972	-1.72972	0	4.9542	0	0	0	0
ENSMUST00000107269	Pogz	0	-5.39924	-5.39924	-5.39924	0	0.0508201	6.81778	-4.3415	0	-0.680499	0.328129	0.575726	0	1.12079	0.431206	1.16406	0	0.0133803
ENSMUST00000140312	Son	0	-5.38709	1.26421	1.59403	0	-0.052679	-0.419469	-0.18932	0	-0.299458	0.135929	-0.0472144	0	-0.758296	-0.873747	-0.592308	0	-0.0968326
ENSMUST00000171573	Copb1	0	-5.36714	0.35537	0.567142	0	-0.00401122	0.0127843	0.232033	0	0.293035	0.208353	0.20364	0	-0.806081	-0.439183	-0.181444	0	0.0372675
ENSMUST00000039476	Arhgef11	0	-5.36608	-0.782831	-1.44021	0	0	4.11681	9.10431	0	-6.36083	-9.9306	-5.14473	0	-0.0960762	-1.14087	-1.24853	0	-3.51671
ENSMUST00000105238	Stat2	0	-5.36531	2.72989	2.4947	0	4.49879	7.49771	6.21192	0	-0.616412	1.0671	-0.17986	0	0.180087	2.99185	2.68217	0	-0.794756
ENSMUST00000112191	Parp11	0	-5.35755	1.25317	1.03323	0	-0.012745	6.26814	0.536337	0	-1.86954	5.30183	3.00391	0	4.47574	6.27577	6.49155	0	0.274265
ENSMUST00000165741	Gpr157	0	-5.34384	-10.8414	-10.8414	0	0	4.78588	0	0	-2.19616	-2.19616	0.640054	0	0	0	0	0	0
ENSMUST00000162659	Zfp677	0	-5.3352	-10.5404	-0.163065	0	0.7634	0.491733	0.406854	0	-0.474492	-0.235286	-0.852524	0	-0.642323	-0.85485	-0.285544	0	-0.563918
ENSMUST00000172281	Gpaa1	0	-5.32238	-5.32238	-0.49955	0	4.45495	0	2.96537	0	-3.66546	0.426979	-3.66546	0	5.53358	1.76432	1.86408	0	-0.107026
ENSMUST00000129489	Fam188a	0	-5.31786	5.65175	1.02638	0	-0.36844	-0.841672	-5.01233	0	-0.285444	-0.381623	-0.492629	0	-0.748667	3.44363	-4.49859	0	-5.78041
ENSMUST00000166646	Abcc4	0	-5.30606	0.00808341	0.845417	0	-9.57245	1.90443	0.0955909	0	0	4.82283	0	0	8.10258	5.90709	5.8062	0	-0.340335
ENSMUST00000082089	Rbm10	0	-5.29013	-5.29013	-5.29013	0	-4.16321	-4.16321	-4.16321	0	0.743916	-4.43979	-4.43979	0	-9.1255	0.036563	-4.02874	0	0
ENSMUST00000106007	Slc25a22	0	-5.28875	1.74477	2.3481	0	-1.21595	0.543761	-0.00890695	0	0.219777	0.431895	0.474346	0	-0.0344457	2.09179	1.29383	0	0.425887
ENSMUST00000159080	Clec2i	0	-5.27766	-8.60677	-4.71281	0	-0.660137	-1.33771	-1.40515	0	-0.776799	0.946378	0.0752084	0	-0.544542	-1.38936	-1.76659	0	0.281335
ENSMUST00000169479	Rcbtb2	0	-5.27585	-5.27585	-5.27585	0	-0.827392	-4.28682	-4.28682	0	0.399851	-1.69337	3.1171	0	-0.25567	-2.32099	-2.29118	0	0.130326
ENSMUST00000176251	Eps15	0	-5.27506	0.109546	-0.285664	0	-4.0623	-3.93279	0.689542	0	-3.00018	-3.23596	-2.98321	0	-4.42431	7.08661	1.41565	0	-0.159771
ENSMUST00000136375	Rasal3	0	-5.26925	-0.687235	-4.99594	0	-1.6731	-1.52276	0.448693	0	-0.767499	-0.803132	-1.52524	0	-0.449101	1.75738	-9.62465	0	0.166053
ENSMUST00000020505	Trpm2	0	-5.26618	-5.26618	-5.26618	0	0.45391	-9.95243	-0.349637	0	-5.32687	-0.435371	-0.642617	0	0	0	0	0	4.58603
ENSMUST00000069309	Uty	0	-5.24317	-9.83437	-9.83437	0	0	4.76666	4.24793	0	-4.08164	0.0623461	-3.91041	0	-0.838038	-1.32037	-0.57122	0	8.22271
ENSMUST00000118279	1300018I17Rik	0	-5.22994	-5.38172	-1.00819	0	-5.49574	-10.2427	-8.04651	0	0	7.46373	8.73457	0	-0.284612	-6.8874	-1.32979	0	-5.11959
ENSMUST00000161032	Ipo9	0	-5.21051	5.65932	0.276342	0	-3.66546	-3.66546	4.63248	0	0.876523	1.14237	1.15359	0	-4.62751	0.511129	-0.340691	0	-4.09244
ENSMUST00000106548	Pdzk1ip1	0	-5.20675	-4.09606	-4.17701	0	-1.10805	3.00092	3.50308	0	-0.295413	0.331728	0.0460648	0	0.223021	0.581956	0.625303	0	0.107968
ENSMUST00000071993	Mtmr12	0	-5.20523	-0.314471	0.144482	0	-0.790309	0.723337	-4.99712	0	0.17066	-0.0320448	3.86727	0	1.20276	2.29888	2.30096	0	-0.0402218
ENSMUST00000113564	Fnbp1	0	-5.19876	0.738518	-7.25495	0	-0.153225	1.32584	-0.0137142	0	-0.85051	-1.17979	-4.63922	0	-1.41717	0.881763	0.216354	0	4.61609
ENSMUST00000090583	Slc4a7	0	-5.19455	5.59559	5.44414	0	0.334514	1.43873	-4.41232	0	-0.617949	-0.0107601	-0.677697	0	0.398514	-6.14981	-0.27941	0	0.175811
ENSMUST00000173030	Adamts10	0	-5.17739	-5.06283	-4.45073	0	-5.82665	4.36965	-5.82665	0	9.95084	3.07487	2.67878	0	-3.14647	0.949868	-7.91314	0	-1.4318
ENSMUST00000128326	Phldb1	0	-5.1727	4.22316	-0.126985	0	0	1.92065	-2.19616	0	3.32911	3.78871	5.07804	0	-3.25062	-2.81622	1.45361	0	0
ENSMUST00000118405	Itgal	0	-5.15018	-0.558979	1.55921	0	0	0	0	0	-4.39232	0.334318	0.448302	0	-0.105669	-2.72057	-0.15508	0	0
ENSMUST00000142033	Fuca1	0	-5.13864	3.75543	0.688003	0	-4.68425	-0.591816	-1.60938	0	0	4.16321	2.19616	0	0	0	0	0	0.665796
ENSMUST00000054449	Plec	0	-5.09676	-5.09676	-5.09676	0	5.08434	5.68343	4.57867	0	-4.04107	-4.04107	1.66389	0	0	0	0	0	0
ENSMUST00000163108	Sema4d	0	-5.09058	6.54383	0.441458	0	-5.71541	-1.127	0.623591	0	0.0706158	0.132063	-0.323234	0	0	0	11.3293	0	-0.487866
ENSMUST00000169383	Gtpbp2	0	-5.07804	1.16424	0.798358	0	-0.808175	-1.14353	0.417913	0	-0.484791	-0.165734	-0.979047	0	-0.750073	0.0396438	-0.693583	0	1.60326
ENSMUST00000057135	Ttbk2	0	-5.07804	-0.131391	-5.07804	0	-4.95155	0.36988	-6.8268	0	0.056646	-0.76385	-0.273351	0	-5.57955	-11.5462	-0.744457	0	-10.2714
ENSMUST00000126101	Capg	0	-5.07416	-8.4041	-5.67887	0	-0.684847	2.41085	-0.554521	0	-6.32877	-3.3634	-6.32877	0	0	0	0	0	-6.29564
ENSMUST00000086329	Dock6	0	-5.06529	0.690838	-1.10884	0	0.328049	-4.51257	-4.51257	0	4.11681	4.96905	7.22403	0	-4.85798	6.20201	0.362972	0	0
ENSMUST00000115042	Frmd4a	0	-5.05882	-5.05882	-5.05882	0	0	0	0	0	0	4.84935	0	0	-3.5723	2.15865	2.56384	0	0
ENSMUST00000168860	Camkk2	0	-5.0523	6.4015	-0.0544158	0	0.609595	1.78188	1.16644	0	1.56301	1.48029	2.21625	0	-0.85618	0.429751	-0.357664	0	-0.623692
ENSMUST00000166979	Mov10	0	-5.0523	5.4056	5.67737	0	0	1.07313	-4.16321	0	-5.03237	-0.3161	2.1498	0	-0.84079	-0.905406	0.377313	0	-3.92587
ENSMUST00000043815	Nup205	0	-5.04572	0.0632612	-0.418203	0	4.48965	-5.19991	4.49058	0	-3.90095	0.488638	2.05011	0	0	0	4.61561	0	3.92331
ENSMUST00000061386	Frmd6	0	-5.01198	0.25692	-9.63949	0	0.943615	1.13948	0.510403	0	0.362985	-0.49788	-0.0917343	0	-4.65766	0.191772	-1.4987	0	0.362289
ENSMUST00000162671	Fgd4	0	-5.01188	-0.997924	-5.01188	0	1.33696	1.61145	0.995398	0	-0.0797708	0.778151	-0.475404	0	-2.83621	0	-2.83621	0	-0.159261
ENSMUST00000109262	Zmynd8	0	-5.01188	0.314993	-5.01188	0	2.11767	3.98491	0.42438	0	0.36181	-0.515971	-0.524301	0	-8.12273	-2.2697	-3.39609	0	-3.79799
ENSMUST00000108901	Gtpbp5	0	-4.98633	-10.0119	0.0299016	0	0.21785	-0.753731	-0.0635943	0	5.28067	4.92718	4.09867	0	-1.06274	-1.04284	-1.18199	0	-0.651824
ENSMUST00000147105	Myef2	0	-4.97861	1.47226	1.82324	0	-0.658565	0.757464	0.892884	0	0.297814	0.800883	1.51878	0	-5.27832	1.29606	0.864965	0	0.021577
ENSMUST00000133485	Phf23	0	-4.96445	-6.95838	-10.9723	0	0	0	5.38285	0	0.141509	0.374365	-3.6192	0	-5.02111	-0.0208618	1.3214	0	0
ENSMUST00000154356	Ctnnb1	0	-4.9542	-4.9542	-4.9542	0	1.05148	-5.39924	-5.39924	0	0	4.39232	5.83333	0	-4.40849	-4.40849	-4.40849	0	4.24793
ENSMUST00000163598	Wwp1	0	-4.94608	-4.90376	-4.98265	0	9.86832	10.9238	10.1698	0	-4.85911	0.764524	0.459446	0	4.93903	0	5.08434	0	0.0582047
ENSMUST00000102780	Ak4	0	-4.93132	-4.93132	1.20105	0	-4.51588	-4.75834	0.923923	0	6.75594	5.78989	5.83555	0	0	0	0	0	0
ENSMUST00000114990	Sema4c	0	-4.92931	-8.75484	-3.55493	0	2.96537	0	0	0	-1.9326	-0.215745	-0.666469	0	1.68323	2.684	3.15313	0	0
ENSMUST00000075082	Uba7	0	-4.92795	-3.82128	-3.2179	0	-4.50307	-9.67577	-4.82642	0	-1.63087	-1.59761	-5.19181	0	0.165575	0.295248	0.137169	0	-0.582166
ENSMUST00000098985	Ogfr	0	-4.91565	1.7764	6.58819	0	-0.604407	0.753954	4.47993	0	-2.37647	-3.26153	1.56864	0	-0.568637	2.34075	1.50815	0	3.38095
ENSMUST00000170930	Mef2a	0	-4.89964	-4.89964	-4.89964	0	-10.4052	-4.8532	-5.2962	0	-5.26129	-5.26129	-0.429512	0	9.62141	5.41921	5.0523	0	-0.591542
ENSMUST00000120753	Furin	0	-4.8915	-3.16178	2.91665	0	0.699087	2.45906	2.76861	0	0.586896	1.10861	1.44771	0	-3.28686	1.45322	0.471489	0	0.312606
ENSMUST00000085210	Acot1	0	-4.88326	0.832223	-3.15355	0	-5.76884	-10.5826	-10.5826	0	0	0	0	0	0	0	2.83621	0	0
ENSMUST00000102938	Ehmt1	0	-4.86124	0.909825	0.167631	0	-1.2604	1.06108	-0.445112	0	-0.652392	-0.488888	-0.912114	0	-0.394488	-0.799241	-0.67888	0	-5.88717
ENSMUST00000026865	Phf17	0	-4.84919	-0.580962	-3.13601	0	-1.45118	-6.08713	-0.647342	0	-1.25364	4.69675	6.01365	0	-3.95714	-3.20232	-6.82295	0	-3.47428
ENSMUST00000112514	Ltbp1	0	-4.82366	0.980875	-10.0995	0	5.0645	4.99865	-0.0411135	0	-4.16135	-0.534883	-0.564397	0	0.492893	4.24282	3.49256	0	4.37097
ENSMUST00000028132	Lrsam1	0	-4.8163	-10.5847	-10.5847	0	-5.13864	-0.487896	-2.66155	0	-5.1029	-5.1029	-5.1029	0	1.36665	-5.95626	-0.760915	0	0.989615
ENSMUST00000170965	Skint3	0	-4.80343	-5.89309	-5.89309	0	-0.367561	-1.8712	-2.0521	0	-2.4771	-2.4771	-2.4771	0	-0.830207	-4.01344	-3.68371	0	3.56978
ENSMUST00000056484	Nlgn2	0	-4.79529	1.31474	5.54357	0	-4.47094	1.19555	-4.62468	0	-0.0788485	-0.453743	0.16377	0	-1.02466	-1.09553	-5.29129	0	-0.432661
ENSMUST00000123506	Mtmr3	0	-4.78779	-5.36845	1.77469	0	1.19461	4.00368	1.35352	0	-6.32578	-0.11604	-6.35444	0	-0.00575772	-0.95271	-0.748007	0	4.98361
ENSMUST00000172342	Irf7	0	-4.77633	1.01826	8.23734	0	0	0	0	0	0	3.2539	7.8574	0	-3.32911	10.9385	9.44657	0	4.16321
ENSMUST00000076335	Sema6d	0	-4.76666	-4.76666	-4.76666	0	-10.3837	-10.3837	-10.3837	0	-4.35884	7.20515	1.1208	0	-0.174186	1.71462	0.943236	0	0
ENSMUST00000113288	Tfeb	0	-4.75883	-8.12763	-8.12763	0	-3.9332	-5.01877	-5.23185	0	3.95644	0	0	0	7.12489	7.87529	3.45943	0	1.07583
ENSMUST00000122423	Siglec5	0	-4.74884	-10.1951	-5.42845	0	-0.105232	-1.82939	-1.80434	0	-3.98577	-3.98577	-3.98577	0	-3.66635	-7.28555	0.671303	0	-0.316178
ENSMUST00000108754	Pcmtd2	0	-4.74693	-4.22497	-4.65075	0	-4.87857	-5.45214	-5.95058	0	-0.634532	-1.07758	0.21298	0	-0.465101	5.33276	-5.62663	0	-0.0761729
ENSMUST00000168204	Rasal3	0	-4.74547	-10.4207	-5.28202	0	-1.72972	-1.72972	3.91443	0	0.841247	0.51727	0.250479	0	5.38661	5.55031	5.23857	0	0.015117
ENSMUST00000164984	Gpr162	0	-4.72056	-7.55677	-7.55677	0	-2.96537	2.19051	-0.76921	0	-0.973866	1.4629	0.510853	0	-0.79601	-1.56829	-1.62993	0	0
ENSMUST00000111455	Celf1	0	-4.70576	3.53065	0.826279	0	5.23635	0	5.5354	0	-3.51671	3.12794	2.91199	0	0	2.96537	0	0	0
ENSMUST00000105368	Dos	0	-4.68425	-4.68425	-0.975327	0	3.57041	3.09589	-0.692827	0	-4.72671	-4.89997	-5.33449	0	-0.173957	-2.62171	-0.907112	0	1.56099
ENSMUST00000114914	Enox2	0	-4.68425	-2.95454	-2.95454	0	-4.11681	0.307502	-4.11681	0	0.498366	-3.89395	-0.43452	0	-10.561	-7.39108	-1.78039	0	0
ENSMUST00000075036	Unc13d	0	-4.67326	-4.67326	5.74709	0	-0.862781	-6.6167	-6.21742	0	0.190103	-0.121111	-1.24831	0	-1.35002	-1.71428	-1.28205	0	0.0951488
ENSMUST00000028224	Gapvd1	0	-4.65075	-4.65075	0.280571	0	7.55941	0	0	0	0.229637	-5.63835	0.19053	0	-4.20681	0.633805	-4.20681	0	0
ENSMUST00000156711	Tor1b	0	-4.65075	-4.65075	-4.65075	0	-3.56978	-3.56978	0.324176	0	0	0	0	0	6.25589	5.11193	0.549219	0	-1.01315
ENSMUST00000040105	Specc1l	0	-4.62654	-10.9664	-5.79368	0	-1.99224	2.38209	-2.51005	0	-3.22691	-3.1216	2.01041	0	0.224807	-0.488466	-0.371735	0	1.08747
ENSMUST00000107707	Invs	0	-4.62633	-6.85968	-10.0296	0	0.157437	-2.67878	-2.67878	0	0.658808	-4.38895	-3.91294	0	-5.08588	-10.2474	-5.08588	0	-0.541607
ENSMUST00000098163	Zfp292	0	-4.62538	-10.8613	-6.3216	0	-3.45943	-3.45943	-3.45943	0	6.33544	3.56978	0	0	-0.590601	-6.30609	-1.38256	0	1.4562
ENSMUST00000016427	H2-M2	0	-4.60951	3.38989	2.43654	0	0	4.32373	2.4771	0	-0.179024	5.59473	5.28759	0	-0.742837	0.731298	-0.695237	0	2.67878
ENSMUST00000173372	Myo1f	0	-4.59674	-0.658241	-10.1288	0	-2.86599	-2.9124	-2.68771	0	4.66209	-0.360949	-1.21195	0	-4.11289	-7.68267	-7.68267	0	-0.0447821
ENSMUST00000028114	Pfkfb3	0	-4.58662	1.05165	-4.57515	0	-3.09397	-0.543202	4.72099	0	-3.93921	-3.80226	-4.10839	0	0.138	0.87766	0.30453	0	-4.83628
ENSMUST00000167731	Myc	0	-4.58304	0.516431	-9.37833	0	-0.833256	0.466032	-0.108281	0	-2.52863	0.340682	-2.87935	0	-0.180147	6.3597	4.8411	0	0
ENSMUST00000166082	Chid1	0	-4.58253	-10.9723	1.28813	0	5.65143	0.467721	5.78989	0	-4.46275	-5.35641	-0.0244662	0	0.874027	-9.73253	-4.571	0	0.113676
ENSMUST00000110293	Serpinb6b	0	-4.58241	0.0409111	-4.86944	0	2.01981	-3.32911	-0.363737	0	1.37927	-1.90198	-1.23	0	-0.704304	0.903609	0.232291	0	0
ENSMUST00000078621	Sema6d	0	-4.56593	-4.56593	-4.56593	0	-4.09244	-4.09244	-4.09244	0	0	4.62751	0	0	-0.666042	1.55374	-0.00154171	0	0
ENSMUST00000149190	Klhl18	0	-4.56304	-2.78248	-8.81097	0	-0.0342454	0.0289302	-0.491343	0	-5.64455	-10.2105	-3.21947	0	0.340368	-4.88642	-5.28179	0	-0.0506827
ENSMUST00000111329	Arhgap1	0	-4.55274	-3.43884	-3.84932	0	-0.752399	-6.25923	0.389656	0	-0.344385	0.0417186	-0.416278	0	-0.093215	0.825053	0.094598	0	-0.611805
ENSMUST00000115388	Adam22	0	-4.53974	-4.53974	-4.53974	0	0	3.95644	0	0	3.16993	0	0	0	-0.592066	-1.0278	-2.34658	0	0
ENSMUST00000172030	Stat2	0	-4.52628	6.47227	6.98547	0	0	0	4.46979	0	-5.64414	0.145749	-0.11211	0	0.104392	2.71904	2.3004	0	0
ENSMUST00000080431	Slc5a6	0	-4.51531	-0.581537	0.0430149	0	-5.90786	-0.931828	-1.91673	0	-2.26531	4.21153	3.9674	0	-0.0141628	1.94024	1.41393	0	3.6837
ENSMUST00000135733	Trpm7	0	-4.49859	0.392909	-4.49859	0	-1.5193	-5.1029	0.806013	0	-2.9319	0.919872	-3.04224	0	2.87431	2.09581	-1.68029	0	1.72972
ENSMUST00000173830	Pkn2	0	-4.48433	-4.48433	6.44309	0	-0.599932	-4.22106	-4.31728	0	4.58465	5.03138	5.49822	0	-0.943953	0.118683	-4.13242	0	4.35884
ENSMUST00000155281	Znfx1	0	-4.48426	3.91552	4.20949	0	-8.52397	2.37031	1.99885	0	0	9.35123	4.70576	0	0	10.9328	10.1316	0	-4.49859
ENSMUST00000098983	Dclk2	0	-4.46577	0.994168	-1.787	0	-3.56978	-3.00493	-3.93351	0	2.21233	0	-2.19616	0	-1.27233	3.90091	2.42186	0	-0.359115
ENSMUST00000114536	Slc37a1	0	-4.45073	-4.57015	-5.62788	0	-0.544625	-10.6823	-3.67242	0	-2.9909	-3.56602	-3.40859	0	-0.914178	2.10754	-2.28478	0	-2.056
ENSMUST00000043855	Zc3h18	0	-4.42431	-0.854536	-4.42431	0	-4.09244	6.95019	-4.09244	0	0	0	0	0	4.52628	4.92353	5.13281	0	0.146925
ENSMUST00000111309	Mdk	0	-4.39612	-9.78721	-0.398457	0	-0.607782	0.807596	1.12072	0	-0.640054	-2.34794	-5.31331	0	0	0	3.39721	0	0.243825
ENSMUST00000036300	Col27a1	0	-4.38432	2.94894	2.89473	0	0.181102	0.93411	0.79291	0	-2.19616	5.24976	4.66048	0	-0.687829	3.36982	2.98105	0	4.67326
ENSMUST00000174887	Skiv2l	0	-4.37577	-0.258962	-4.37577	0	0	0	0	0	0	0	4.70576	0	-5.25913	-10.3308	-1.22334	0	0
ENSMUST00000031540	Oasl1	0	-4.37008	4.93088	4.49648	0	-2.87949	6.26581	5.03887	0	-0.551343	-1.7816	-3.57894	0	0.454873	5.71407	5.1996	0	-0.280939
ENSMUST00000026795	Alox5	0	-4.36687	-1.73774	-1.91401	0	0.000112158	-1.45286	-1.29748	0	-0.935024	-1.19951	-1.86336	0	0.16721	-0.611258	-0.324998	0	-0.0299734
ENSMUST00000103239	Sema6d	0	-4.28682	0.352401	5.28443	0	4.95706	6.3619	4.7174	0	3.66546	12.5266	11.1678	0	-1.04479	1.6684	0.561386	0	4.24793
ENSMUST00000087327	Rell1	0	-4.27455	-10.4468	-2.29928	0	-1.71904	2.60532	1.18944	0	3.45616	0.498203	3.66546	0	-3.76329	-8.26188	-8.26188	0	-6.40599
ENSMUST00000164780	Lrch1	0	-4.24816	2.388	2.67547	0	-3.32911	1.91952	0.120979	0	-0.361683	0.431188	0.200585	0	-1.02807	0.51376	0.659537	0	2.01526
ENSMUST00000151500	Vps18	0	-4.24793	-4.24793	-4.24793	0	-3.51671	1.61021	-0.187606	0	4.94665	5.63251	4.82283	0	-0.857154	6.53696	0.120815	0	0
ENSMUST00000154403	Polg	0	-4.24388	1.04575	1.73295	0	-1.42459	-0.960008	-0.599345	0	2.26718	2.24194	0.299439	0	0.46849	1.36647	1.08873	0	0.200714
ENSMUST00000117725	Foxred2	0	-4.21875	-5.62888	-10.1686	0	1.1589	-0.092016	1.06717	0	-5.89237	-0.941741	-1.28353	0	-0.936687	-3.90489	-10.3287	0	4.06543
ENSMUST00000145216	Sc4mol	0	-4.20507	-4.31999	-0.190247	0	0.123323	0.249048	0.323507	0	-1.49035	0.421988	-3.79873	0	0.0304081	1.17681	0.547506	0	-0.22032
ENSMUST00000167773	Dpp8	0	-4.19998	-5.26549	-4.7299	0	-4.01395	-0.348495	0.233975	0	-4.50779	0.256319	-0.505936	0	0.615184	1.64053	0.120291	0	-3.70893
ENSMUST00000035077	Ltf	0	-4.19154	0.0409967	-6.3877	0	0	-1.00654	-1.29874	0	-0.634566	0.830456	-0.885171	0	0.151141	-0.639409	-0.425643	0	0.0617758
ENSMUST00000131270	Trim7	0	-4.16642	-6.36258	-6.36258	0	-0.586334	-1.7101	-2.58814	0	2.85502	0.25575	2.3629	0	-0.450337	-2.83407	-2.67903	0	3.41133
ENSMUST00000169978	Epsti1	0	-4.16478	1.72241	-3.57584	0	-0.414019	1.89905	0.0255019	0	0	1.26327	0	0	-1.03859	2.88876	2.06015	0	0.813436
ENSMUST00000124102	Atp6v1a	0	-4.16321	-0.766007	-4.16321	0	1.02033	-4.3415	1.22668	0	-2.7574	-3.60451	-2.96446	0	0	0	2.67878	0	2.67878
ENSMUST00000113722	Rab8b	0	-4.16321	-0.0464049	4.24306	0	3.28428	-5.79926	-0.273994	0	-2.99839	2.4884	0.746456	0	0.695496	2.15785	1.9499	0	0.937684
ENSMUST00000111398	Ncor2	0	-4.16107	-1.4182	-0.0511414	0	-0.76013	-0.794896	-0.241374	0	0	2.67878	7.53361	0	-0.0343427	5.0762	5.09489	0	-4.38095
ENSMUST00000170391	Chd7	0	-4.15991	-0.248493	-5.59027	0	-5.09058	4.1207	0.0596002	0	0	0	0	0	5.22095	5.47601	9.95289	0	-0.111082
ENSMUST00000071829	Pisd	0	-4.15319	-10.0275	-10.0275	0	0.326315	0.101076	-3.67646	0	-0.293915	-0.261976	-0.413504	0	-5.60873	-5.35343	-1.11771	0	-0.551045
ENSMUST00000138509	Pank2	0	-4.14039	0.846993	2.95258	0	5.3903	2.73497	-4.5912	0	4.05648	0.12468	4.55144	0	-6.68664	1.78209	-2.79269	0	0
ENSMUST00000065433	Ikzf1	0	-4.11475	1.42353	2.14821	0	-0.0551624	0.376462	0.293106	0	-1.39156	-5.50498	-0.902257	0	-6.09686	-0.423083	-4.68567	0	-0.0466637
ENSMUST00000049324	Flt3	0	-4.08677	-3.23053	-3.4301	0	0.197213	-0.374756	-0.508032	0	-2.19616	-2.19616	-2.19616	0	-0.0401704	-0.773059	-0.0407016	0	-0.73149
ENSMUST00000093806	Ibtk	0	-4.06721	1.62706	-4.06721	0	-4.33755	-0.219581	-0.247375	0	5.30413	4.76666	5.52866	0	-0.537622	-5.09058	3.22953	0	-0.607555
ENSMUST00000112833	Fer	0	-4.04107	-4.04107	-4.04107	0	-1.18257	0.258677	3.908	0	-8.02366	-3.06199	-3.22836	0	0	4.24793	0	0	-7.21338
ENSMUST00000006570	Adamts4	0	-3.98637	-2.45105	2.08543	0	0	5.76593	5.55197	0	0	4.84935	7.07942	0	-3.92587	6.28055	5.5035	0	0
ENSMUST00000042717	Trim39	0	-3.98577	-9.58223	-6.74601	0	-1.34336	-0.95236	-0.293156	0	-0.20748	0.0890477	-0.218349	0	0.229535	0.0550973	-0.360407	0	1.11623
ENSMUST00000070135	Pqlc1	0	-3.96495	-4.4884	-9.89569	0	-0.782738	-6.13234	-6.77783	0	-3.34377	-3.59443	-7.84236	0	-1.77066	-2.36777	-6.75157	0	-0.622162
ENSMUST00000034560	Ppp2r1b	0	-3.94244	-3.28275	0.90075	0	-1.69708	-0.684136	-3.88565	0	-0.263533	0.42904	-0.176797	0	-0.260941	1.75173	0.893009	0	-1.10195
ENSMUST00000150226	Nudt9	0	-3.93604	0.519821	0.644325	0	-0.762922	-4.35525	0.278756	0	0.0358469	0.65729	0.50982	0	-0.135152	4.2143	3.44316	0	-3.88802
ENSMUST00000100620	Trim25	0	-3.92806	-10.1059	-6.77677	0	0.496834	1.11562	1.27192	0	-3.84448	1.49737	0.825803	0	-1.01398	0.873846	-0.0332261	0	-3.05958
ENSMUST00000144364	Iffo1	0	-3.91808	-4.31316	0.393719	0	-0.276101	-6.05795	-1.41836	0	-0.329765	-0.355591	-0.377063	0	-9.14728	-7.91163	-2.57354	0	0.357273
ENSMUST00000151372	Icmt	0	-3.90304	-0.94647	0.942101	0	-0.596055	-5.96125	-0.39271	0	-0.209609	-0.0471879	0.375776	0	0.0123713	-6.05776	0.157926	0	0.259439
ENSMUST00000079758	Aplp2	0	-3.90014	-0.260751	-0.502934	0	-0.691702	4.37368	0.120236	0	-0.224718	5.84033	5.18566	0	0.0968491	-0.188193	0.0603609	0	0.522261
ENSMUST00000156938	Irf7	0	-3.89395	2.08397	2.51612	0	-0.179024	3.92778	1.7328	0	-2.19616	5.19352	2.21233	0	2.19616	11.064	8.90269	0	0.94906
ENSMUST00000067429	Mdm4	0	-3.89395	-0.0334017	1.45497	0	0.00613087	-0.543672	-0.179816	0	-4.70576	-4.70576	-4.70576	0	-1.09858	0.0592437	-0.281515	0	0.472049
ENSMUST00000163762	Prr5l	0	-3.89395	4.6228	6.35464	0	-5.21051	2.49387	4.90579	0	6.71333	6.78854	3.56978	0	4.87493	6.25847	4.53974	0	4.16321
ENSMUST00000177039	Uba7	0	-3.89395	1.28976	0.779306	0	-0.286593	1.28256	-2.96537	0	-3.63582	-0.299818	-0.703971	0	1.28904	1.52776	1.48462	0	-3.74992
ENSMUST00000154494	Agrn	0	-3.87942	3.33777	3.17193	0	-0.226357	2.69129	1.36024	0	-3.64082	1.68508	-0.408675	0	-0.332029	4.78331	4.62353	0	0.0342681
ENSMUST00000089925	Dgkg	0	-3.8439	-5.57362	-0.599159	0	-0.24559	-0.861285	-1.21087	0	-0.887714	-1.06655	-1.13935	0	-0.129116	-2.12965	-2.00965	0	0.0416428
ENSMUST00000106777	Mov10	0	-3.83646	1.5549	2.48824	0	-2.19114	0.878306	-5.7796	0	1.22876	6.20117	0.791706	0	0.0798101	2.55839	1.84547	0	-4.53537
ENSMUST00000171618	Gpr19	0	-3.82553	-3.82553	-3.82553	0	-3.92587	3.24248	3.58555	0	0.99329	0.495533	-3.16993	0	5.47251	7.02736	6.74624	0	-3.6192
ENSMUST00000073441	Smg7	0	-3.82553	1.49685	2.53385	0	0	0	5.94798	0	0.186544	6.43949	-0.187645	0	-0.936509	-4.52539	0.490255	0	0
ENSMUST00000111266	Trp53i11	0	-3.82553	6.34224	0.869559	0	0.435129	0.470427	-0.069791	0	-0.478708	-1.06179	-0.631337	0	-1.02161	2.05094	1.62151	0	-0.206637
ENSMUST00000046903	Trim7	0	-3.79521	-7.58392	-7.58392	0	0.878715	-3.92587	-5.65559	0	-1.55118	0.386038	-1.5788	0	-0.634881	-2.05297	-2.28533	0	-0.183887
ENSMUST00000170163	Sec24b	0	-3.79391	1.55226	1.16239	0	-0.131364	0.362056	0.648923	0	-0.66116	-0.455753	-0.213967	0	0.170954	1.25992	0.661707	0	0.413547
ENSMUST00000086975	Gpr55	0	-3.78871	0.146316	0.0695899	0	-0.135085	-2.13457	-1.91774	0	-0.695548	-1.28489	-2.08765	0	0.0967123	-2.45466	-1.78159	0	-0.226981
ENSMUST00000163223	Il15	0	-3.78871	-2.12657	-2.00716	0	0	0	0	0	-4.39633	-7.3617	-5.16554	0	-0.0311225	2.56116	2.39358	0	0
ENSMUST00000175872	Stx5a	0	-3.74992	-2.02021	-2.02021	0	0	0	0	0	-4.93132	-4.93132	-0.724505	0	-4.82316	-8.01697	-4.74881	0	2.96537
ENSMUST00000079934	Mga	0	-3.73897	5.03237	-3.27253	0	-0.793445	-0.0591434	-0.355981	0	-1.17243	0.300844	-0.486176	0	0.701267	0.358742	6.1994	0	0.75229
ENSMUST00000139026	Vsig10	0	-3.66546	-3.66546	-3.66546	0	-3.07487	0.785676	-1.34516	0	0.157437	-2.67878	-2.67878	0	0.911085	1.94596	1.69085	0	-2.67878
ENSMUST00000152191	Ivd	0	-3.66312	-2.70922	-6.87243	0	5.67243	4.16321	3.16993	0	-2.17955	-2.0021	-1.91739	0	-1.12926	-1.92645	-0.928402	0	7.67993
ENSMUST00000112693	Rif1	0	-3.65122	0.0495967	-0.401755	0	-7.9431	-1.74131	-1.5784	0	5.18744	-0.40881	-0.0196771	0	-4.94572	-4.53416	1.25292	0	-5.88243
ENSMUST00000139373	Nfkbiz	0	-3.61005	5.63485	4.83652	0	0.94906	8.25862	6.91783	0	-0.597775	2.74049	2.39136	0	-1.03961	2.76133	1.83011	0	6.34423
ENSMUST00000170186	Alox5	0	-3.56978	-3.56978	-0.172568	0	-0.243301	-2.51365	-0.790179	0	-4.26764	-4.26764	0.359877	0	0	0	0	0	0.333712
ENSMUST00000039435	Hpn	0	-3.56978	1.9822	-3.56978	0	-3.2539	5.93955	2.40169	0	-1.10637	4.20859	4.07773	0	4.87493	6.89888	7.35338	0	1.85232
ENSMUST00000151843	Mib2	0	-3.56728	-1.23132	-0.160402	0	-0.130706	-1.11569	-0.78635	0	-0.678524	-0.519047	-0.808348	0	-0.414005	-0.948677	-0.977681	0	-0.415664
ENSMUST00000027688	Rassf5	0	-3.55344	-7.26236	1.12986	0	0	4.16321	1.72972	0	-0.845302	0.921609	-0.111348	0	-2.07337	3.91504	-1.87027	0	3.39721
ENSMUST00000138968	Chd4	0	-3.52454	-9.60527	-0.615026	0	-0.0624934	0	2.86835	0	-1.26327	-0.864628	0.213375	0	-3.54132	0.640054	-2.59226	0	-2.67878
ENSMUST00000105105	Hist1h3d	0	-3.51671	-4.95692	-4.95692	0	-0.411511	-4.14019	-3.67351	0	2.31966	0.623219	1.5561	0	-0.837935	-2.38477	-1.27827	0	-0.423801
ENSMUST00000176305	Hnrnpk	0	-3.45943	0.657378	-3.45943	0	-6.25709	-5.31466	-5.1011	0	-0.448044	3.4506	-2.85009	0	-3.07487	0.0950514	-3.07487	0	1.10954
ENSMUST00000129301	Slc22a21	0	-3.45943	-0.982333	-0.205534	0	-2.67878	-2.54962	-0.615348	0	3.07487	0	0.280939	0	-0.167131	3.37856	2.95693	0	-3.45826
ENSMUST00000021154	Spns3	0	-3.45943	-3.45943	-0.982333	0	0.32875	1.49269	1.49073	0	-0.284795	-4.12768	1.12801	0	-1.10755	-2.60787	-2.17445	0	0.57023
ENSMUST00000113251	Trem1	0	-3.45943	0.366094	0.366094	0	1.02971	1.64997	1.36105	0	2.19616	0	4.20681	0	-0.891	-0.110344	4.01767	0	-2.32422
ENSMUST00000114474	1600029D21Rik	0	-3.455	6.91009	4.22255	0	-0.646681	-1.66276	-2.77563	0	1.72972	4.39232	0	0	3.44289	-2.6626	-4.39232	0	2.48275
ENSMUST00000127545	Ncoa5	0	-3.45027	0.985298	0.388285	0	-0.284769	-0.618481	-0.775918	0	0.388635	0.487533	0.187636	0	-0.67707	1.95056	1.23984	0	0.281667
ENSMUST00000102552	Hmgn2	0	-3.40822	0.57404	0.583139	0	-1.17525	-3.88075	-1.17498	0	-1.72972	0.466443	0.466443	0	-0.747382	0.201678	-2.4771	0	1.40889
ENSMUST00000034232	Ccl17	0	-3.39721	1.89762	0.412771	0	-0.680666	2.36494	0.504134	0	-1.29038	0.725925	-0.234581	0	-0.970535	5.45957	3.00052	0	-0.241728
ENSMUST00000064480	Gpr35	0	-3.39721	0	1.38867	0	4.02768	-0.226563	6.62364	0	-3.52035	-4.46078	-7.13955	0	0.551293	-3.66839	-1.22629	0	2.09581
ENSMUST00000166062	Wac	0	-3.39155	0.15175	-9.43012	0	0.809331	-1.08936	-1.0531	0	-0.994485	-0.650635	-1.76081	0	-1.624	-0.640493	-1.3601	0	-0.997903
ENSMUST00000094696	Cic	0	-3.36176	-0.0822339	0.138381	0	0.477657	0.0205809	0.0857702	0	-0.196748	-0.278706	-0.438107	0	-0.753946	-0.669474	-0.667596	0	0.0752066
ENSMUST00000112695	Zfp644	0	-3.34962	-6.96882	-3.63972	0	-3.98577	3.46038	-3.98577	0	-4.87493	-1.80006	0.891	0	5.39274	5.51843	5.99963	0	1.46954
ENSMUST00000152207	Trim56	0	-3.345	3.39859	3.69768	0	0.544591	1.4807	1.12854	0	0.589589	0.226358	0.608085	0	-1.04606	-0.100975	-0.224827	0	0.745961
ENSMUST00000170199	Notch1	0	-3.32977	1.05766	-12.2687	0	1.05762	-4.59122	2.44117	0	-0.640054	-2.83621	-2.83621	0	6.60426	1.60804	-4.3938	0	-0.499906
ENSMUST00000048880	Macc1	0	-3.32911	1.68277	5.07081	0	2.96537	8.76046	6.96698	0	0	3.07487	0	0	-0.644647	2.35185	1.20985	0	6.33985
ENSMUST00000159951	Tbc1d4	0	-3.29778	-7.86371	-7.39726	0	-0.98167	-6.11949	-0.940339	0	-0.824786	-1.66272	3.07561	0	-0.132479	-0.9778	-1.33523	0	0.559851
ENSMUST00000140025	Eps8l2	0	-3.2539	-3.2539	-3.2539	0	-0.878715	0.494902	-3.07487	0	0	0	0	0	-0.948413	1.72598	0.604231	0	0
ENSMUST00000088081	Dpysl5	0	-3.23464	0.300488	-3.52415	0	-2.19616	-2.19616	-2.19616	0	1.72972	2.4771	0	0	6.4675	6.16722	1.24469	0	0
ENSMUST00000061973	Trex1	0	-3.16757	5.32983	4.61834	0	-3.31808	0.499967	1.17821	0	-0.47903	-1.12349	-2.04622	0	0.99112	-2.2569	-0.81834	0	-0.326809
ENSMUST00000169370	Pydc4	0	-3.11008	4.02092	3.92419	0	2.54962	6.90521	1.82051	0	2.19616	-2.19616	3.16139	0	-0.829353	4.38233	3.10719	0	4.67326
ENSMUST00000150557	Tor3a	0	-3.09522	2.82812	2.59317	0	-3.63846	3.69468	1.92692	0	-0.747382	5.04418	-0.0435992	0	-3.32911	6.93608	3.45943	0	3.39721
ENSMUST00000144749	Agrn	0	-3.07487	3.89211	0.675049	0	0	4.20681	0	0	4.87493	0	1.72972	0	-1.83704	6.10997	5.32422	0	2.4771
ENSMUST00000156793	Pabpc1	0	-3.06626	-6.92071	-5.38529	0	2.04741	-0.0511627	-5.75612	0	-2.19616	-2.19616	-2.19616	0	1.05435	2.69068	-4.84062	0	0.49642
ENSMUST00000163913	Wnt11	0	-3.00416	-2.74013	-3.67921	0	0	0	0	0	0	0	0	0	-0.730811	-2.25899	-2.81243	0	-0.363737
ENSMUST00000168655	Wnt11	0	-3.00416	-2.74013	-3.67921	0	0	0	0	0	0	0	0	0	-0.730811	-2.25899	-2.81243	0	-0.363737
ENSMUST00000022059	Ahrr	0	-2.96537	-6.13529	-6.13529	0	-0.159941	-0.343527	-0.184761	0	-0.829833	2.84116	2.7662	0	0.125482	-8.97408	-4.32724	0	0.932746
ENSMUST00000171221	D930030I03Rik	0	-2.96537	0.823346	3.60176	0	1.59477	3.30634	2.27527	0	-0.753036	-0.595599	0.390444	0	-0.25236	2.67615	1.84203	0	-1.90957
ENSMUST00000112233	Gpm6b	0	-2.96537	-2.96537	-2.96537	0	0	0	0	0	0	0	0	0	-0.631639	-6.05246	-2.00138	0	0
ENSMUST00000026449	Il23a	0	-2.96537	7.89333	3.44062	0	-0.017834	7.57935	3.48523	0	2.19616	5.52526	4.40849	0	-2.67878	3.46053	1.17675	0	0.482617
ENSMUST00000107453	Slco3a1	0	-2.96537	5.00058	4.47868	0	0.0955407	2.39625	1.48437	0	-1.72972	1.44021	-3.92587	0	0.482617	1.62122	1.66659	0	1.47468
ENSMUST00000145440	Sp100	0	-2.96537	2.82904	2.4771	0	0.46861	1.44866	0.856102	0	-0.910275	-0.0348899	-0.804174	0	-0.401712	2.30591	1.5112	0	0.125632
ENSMUST00000040116	Zbtb7b	0	-2.96537	3.81195	0.114327	0	0.0280606	-5.64989	0.275008	0	4.57867	3.70893	5.15018	0	-1.60805	0.0720146	-4.28682	0	0
ENSMUST00000075317	Pdzd2	0	-2.96341	-1.5518	2.00565	0	-0.077937	0.462338	-0.082482	0	-0.989612	-0.862918	-1.14122	0	0.126356	2.146	1.57723	0	-0.147166
ENSMUST00000087374	Adam23	0	-2.91118	0.582854	0.530305	0	-3.23464	-6.69408	-2.86855	0	0	0	0	0	-0.735751	-1.96615	-1.88497	0	0
ENSMUST00000163842	Kcnc3	0	-2.83621	0.810111	-0.109834	0	-5.07804	0.0187211	5.36942	0	-8.76649	0.0588113	-8.76649	0	-0.486109	-0.7195	-8.83072	0	0
ENSMUST00000164942	Scand1	0	-2.83621	2.7963	8.36072	0	-1.46955	0.323455	-3.57002	0	-2.65488	-1.33501	-5.49109	0	-1.2475	-4.45495	1.1715	0	-0.546844
ENSMUST00000066986	Zfp142	0	-2.83621	1.41171	-2.83621	0	-5.58574	-8.66062	-4.31912	0	1.20815	0.434031	-3.29691	0	-0.228529	0.993707	-5.67454	0	4.93954
ENSMUST00000093376	Mtmr3	0	-2.75108	3.08768	2.44842	0	-0.0924584	-0.753893	-0.659532	0	-0.140767	-0.292688	-0.335338	0	-5.99912	2.91233	-1.06009	0	-0.32069
ENSMUST00000156519	Col27a1	0	-2.67878	1.03015	0.157437	0	0	3.56978	0	0	0	0	1.72972	0	-0.747382	8.20604	7.27121	0	0
ENSMUST00000078481	Scin	0	-2.67878	4.17786	-0.94906	0	-7.6408	-0.869588	-7.6408	0	0.164234	2.75773	3.33455	0	4.96289	-3.45943	-3.45943	0	0.744748
ENSMUST00000046028	Fam40b	0	-2.66105	2.09246	-4.35884	0	2.96537	3.89395	0	0	0	0	0	0	-0.811547	-1.75853	-2.18253	0	0
ENSMUST00000006104	P2rx5	0	-2.63019	0.623711	0.577455	0	-0.631808	0.829444	-1.6999	0	-1.02307	0.703783	-0.625228	0	-0.112475	-0.78183	-1.74738	0	2.94354
ENSMUST00000144076	Tubgcp4	0	-2.55761	-0.735184	-4.43481	0	-1.06702	-0.0138907	-0.240334	0	0.387164	-1.05084	-0.0765564	0	1.16816	-1.63609	0.888557	0	10.2537
ENSMUST00000092508	Micu1	0	-2.54839	-7.87972	-7.87972	0	0	0	2.67878	0	-3.84289	0.501051	-3.30449	0	0.877301	1.47171	-4.43241	0	0
ENSMUST00000145401	Il9r	0	-2.4771	3.99498	0.692827	0	-1.18177	1.38588	0.833557	0	-1.64186	-0.894953	-4.02193	0	-0.670321	-1.92442	-2.23623	0	-2.19616
ENSMUST00000116322	Gon4l	0	-2.46284	-2.75462	-2.75462	0	-3.53256	-2.56554	-0.851513	0	-0.00771896	-1.46456	-5.3673	0	-5.45654	-0.414716	-0.84189	0	1.63428
ENSMUST00000133338	Atp11a	0	-2.40624	-2.38477	2.0842	0	0.150159	-1.2831	-0.350298	0	-0.606618	-0.478895	-0.156878	0	-0.0571786	1.58834	1.60266	0	-0.481602
ENSMUST00000106168	Fam53b	0	-2.39947	-2.96751	-3.95069	0	-0.129156	-2.96537	-2.96537	0	3.45943	0	0	0	-0.748327	0.948099	-0.915676	0	0
ENSMUST00000021195	Slc6a4	0	-2.34794	-2.23844	1.90942	0	-1.09828	0.753662	-0.464086	0	-1.03821	2.00975	-1.001	0	-0.398556	0.553464	0.415423	0	1.57591
ENSMUST00000148438	Ahrr	0	-2.19616	-5.16153	-2.32531	0	0.243878	-0.0961653	-1.15144	0	-0.30555	1.21239	1.24113	0	-0.665693	-1.75389	-1.89285	0	0.771163
ENSMUST00000144661	BC039771	0	-2.19616	-2.19616	0.76921	0	-2.19616	0	-2.19616	0	-1.72972	-1.72972	-1.72972	0	-0.327722	-2.99555	-3.06375	0	0
ENSMUST00000163589	Bcl2l14	0	-2.19616	4.04864	-2.19616	0	-2.34215	-2.63166	-0.208215	0	0	3.92587	0	0	-0.318713	-0.483064	-1.30187	0	2.19616
ENSMUST00000056102	Dscam	0	-2.19616	0.482617	0.640054	0	-0.665635	-1.41393	-2.01171	0	0.0189403	-3.24043	-0.306164	0	-0.365403	-0.718821	-0.922773	0	0
ENSMUST00000125765	Ntng2	0	-2.19616	5.22095	-2.19616	0	0.312863	4.77562	4.43222	0	-2.38055	-1.87606	0.817239	0	-4.161	-7.12637	0.215868	0	1.0508
ENSMUST00000080905	Zfp811	0	-2.19616	8.8554	7.22	0	-0.780656	3.6196	1.23565	0	-2.4771	0.488271	1.93139	0	0.305287	3.40508	2.89726	0	2.4771
ENSMUST00000102867	Whrn	0	-1.92812	-5.75365	-2.49975	0	-4.63663	-0.540382	-9.38355	0	-5.16153	-1.12045	0.288529	0	1.19631	2.15533	1.36578	0	0
ENSMUST00000031235	Gbp8	0	-1.89939	0.497888	2.52266	0	0.777399	0.399851	-0.656666	0	-1.48868	-1.00115	-2.83126	0	-0.566546	-0.818006	-1.22506	0	0.396098
ENSMUST00000100114	Dgcr2	0	-1.7858	0.45863	3.04472	0	3.63325	0.279409	0.253199	0	-4.82908	-4.81841	0.830898	0	9.33374	8.59234	5.11501	0	-0.277205
ENSMUST00000146782	Tfeb	0	-1.77182	-0.732661	-0.665323	0	-7.31076	0.766474	-10.6399	0	0	3.45943	2.67878	0	-0.0543821	-1.4111	-1.60084	0	0.0759827
ENSMUST00000165060	Ptprs	0	-1.75965	-0.124969	-1.57894	0	-0.839508	0.626365	-5.20656	0	3.1827	3.75416	3.50595	0	-0.0262793	-0.642911	-0.334226	0	0.164725
ENSMUST00000067098	O3far1	0	-1.74676	-4.02728	-8.04123	0	-2.4771	0.201678	-4.20681	0	-0.482617	0.780656	-2.67878	0	-0.439443	-2.51158	-3.11618	0	0
ENSMUST00000141545	Adam23	0	-1.72972	0	0	0	0	2.96537	0	0	-2.19616	-2.19616	0	0	-0.529041	-12.0276	-7.33255	0	0
ENSMUST00000170285	Ap1g2	0	-1.6727	-5.81308	-5.81308	0	0	0	0	0	-5.16153	-1.83242	-5.16153	0	5.3787	6.05181	5.90709	0	0.225137
ENSMUST00000173931	Adamts10	0	-1.64258	-6.63354	-5.26662	0	0.605175	-5.50776	0.137227	0	-0.956099	-0.24539	-0.289024	0	-0.0599195	-1.82594	-1.10404	0	-0.344535
ENSMUST00000154424	Reps2	0	-1.62427	-1.3033	-10.6225	0	-1.35701	-1.5185	-0.385845	0	-0.66803	-5.75683	-7.95299	0	0.502073	-4.78958	-0.377418	0	-0.280696
ENSMUST00000031148	Clock	0	-1.62409	-0.267876	-0.466537	0	0.391931	0.445186	0.580142	0	-1.35437	-5.25155	-1.0452	0	0.0942731	-1.40536	0.102542	0	0.777687
ENSMUST00000172789	Gabbr1	0	-1.60557	-5.27103	2.0571	0	-0.0330317	-1.81266	-1.36512	0	0.855218	1.36489	0.951332	0	-0.587528	-0.182789	-0.640617	0	-0.738003
ENSMUST00000144382	Ppp1r18	0	-1.60061	-6.61822	-6.99892	0	0.0983325	-0.665617	-0.768621	0	-0.814306	-7.37358	-7.95586	0	0.0123645	-0.961229	-0.351274	0	0.120209
ENSMUST00000037285	Git1	0	-1.55115	-6.19827	-0.181363	0	-3.34045	-4.00618	-7.86673	0	-0.720541	-0.710081	0.194893	0	-2.26073	1.08504	0.314365	0	4.76666
ENSMUST00000068167	Lrrfip1	0	-1.5472	-4.10986	-0.0960016	0	0.456563	0.53317	0.169144	0	-2.97887	-2.41545	-0.0990601	0	1.75159	3.88525	3.8543	0	0.203483
ENSMUST00000116578	Renbp	0	-1.47272	-0.401171	-0.214061	0	-0.785609	0.774309	0.681412	0	1.34393	1.39611	0.978575	0	-0.134206	0.263707	-12.5068	0	-0.0230946
ENSMUST00000163748	Elf2	0	-1.46653	-7.98533	-0.16805	0	-5.16887	-4.82038	-1.61127	0	-4.56094	0.201666	-0.555847	0	-0.408746	-2.9069	-0.836417	0	-0.243532
ENSMUST00000167490	Pid1	0	-1.46481	-6.19145	5.91871	0	0	0	0	0	-3.2539	-3.2539	-0.417685	0	1.89219	-4.05732	-9.16022	0	0
ENSMUST00000034026	Hpgd	0	-1.44839	-1.78336	-6.46614	0	-0.848741	-1.58401	-2.21962	0	-0.895384	-1.19499	-1.22735	0	-0.480524	-5.46068	-3.99978	0	-3.45943
ENSMUST00000054651	Pla2g4f	0	-1.44021	-0.973766	2.42344	0	-2.4771	4.50222	-2.4771	0	0	0	0	0	-0.750399	1.00219	0.135634	0	0
ENSMUST00000091353	Zbtb10	0	-1.43335	1.5823	-1.25974	0	0.0796373	0.792444	0.58777	0	-4.6451	0.218201	0.350692	0	0.225891	2.19796	1.78874	0	-0.101326
ENSMUST00000171575	Hdac7	0	-1.37722	-5.55938	-4.83561	0	0.580658	-10.6112	-0.643873	0	-3.45271	-3.01977	1.02028	0	1.13999	-0.00613394	-0.125294	0	-0.45863
ENSMUST00000111338	Ckap5	0	-1.33436	-0.703178	-1.00538	0	0.14131	-0.0180815	0.267168	0	0.0367815	0.054966	-0.0891717	0	-1.2435	0.0825769	0.118	0	-0.018682
ENSMUST00000025891	Capn1	0	-1.32469	0.676099	0.629023	0	-0.0340085	-0.36352	-0.173957	0	-0.110054	0.146079	-0.132409	0	-1.48776	-0.597655	0.258365	0	-0.0168919
ENSMUST00000154679	Polr3c	0	-1.32084	-0.476153	-1.08875	0	-0.608117	0.327516	0.00172221	0	1.26523	0.574803	0.966497	0	-0.0160342	0.740428	0.526948	0	0.411831
ENSMUST00000067124	Lpin1	0	-1.2906	-10.6329	-6.24058	0	4.67609	0.41712	-4.06721	0	-0.287325	-2.0206	-1.43604	0	-0.902367	-1.27247	-1.54903	0	3.75647
ENSMUST00000114977	Tcf4	0	-1.29034	0.760006	0.777742	0	3.45711	6.85236	3.97081	0	-1.65471	-0.129405	-1.26262	0	0.142308	2.60585	1.75639	0	4.10332
ENSMUST00000090019	Osbpl3	0	-1.27836	7.03403	5.63831	0	2.4771	8.39998	9.16944	0	0	0	0	0	-1.31122	-0.172311	-0.452996	0	3.11475
ENSMUST00000036462	B230312A22Rik	0	-1.25156	-4.88337	-0.623744	0	-0.132305	0.380027	0.424818	0	-1.55845	0.222194	-1.92233	0	-4.86711	-5.60704	-5.03158	0	-0.21957
ENSMUST00000135070	Tcirg1	0	-1.24976	0.730161	-0.101521	0	-0.752275	0.619845	0.368922	0	-3.84448	-3.66546	-4.44226	0	-0.338781	1.81291	1.01349	0	0.439733
ENSMUST00000168723	Dnajc1	0	-1.24632	5.07611	0.49947	0	-0.765671	-1.19399	4.85128	0	0.200752	4.44563	0.253368	0	5.61763	6.59442	6.44183	0	-3.51671
ENSMUST00000065143	Bcor	0	-1.23263	0.359441	-5.67243	0	0	0	5.58402	0	0.142858	-5.96111	0.35072	0	-6.74711	0.714228	0.838665	0	0
ENSMUST00000130143	Ppfia3	0	-1.23217	3.93763	2.09009	0	-2.67878	6.92993	4.28405	0	-2.83621	5.52533	2.52134	0	3.31883	8.97932	7.00567	0	-0.341787
ENSMUST00000046893	Gpr162	0	-1.22134	-3.16027	-3.94326	0	-1.05774	-3.2539	-3.2539	0	-0.86846	2.21615	0.815024	0	-0.597435	-0.998585	-1.69905	0	2.67878
ENSMUST00000141507	Kdm4b	0	-1.21564	-9.34933	0.316393	0	-0.620087	0.245437	-0.640298	0	-0.150707	-0.228824	-0.878408	0	0.132794	0.324736	0.438795	0	0.239765
ENSMUST00000041708	Gpr34	0	-1.21195	-4.28682	-4.28682	0	0.452451	0.412618	-0.00220259	0	-0.26394	0.181821	-0.145085	0	-0.684296	-2.05697	-5.53422	0	-0.0254782
ENSMUST00000109527	Arl2bp	0	-1.18194	-1.21194	0.468488	0	-0.453212	5.79391	-1.87411	0	-3.77208	-3.51904	-4.37267	0	0.380855	0.325592	-0.490678	0	2.1672
ENSMUST00000176204	Peg10	0	-1.17774	-4.01395	0.410358	0	0.812707	2.97059	3.04519	0	-3.26657	3.31909	1.16686	0	0	0	4.32373	0	5.00842
ENSMUST00000045699	Ambra1	0	-1.16903	0.5576	0.216792	0	0.668035	1.01762	0.833043	0	-11.8797	-3.08324	-11.8797	0	0.602607	0.0346503	0.663102	0	0.483648
ENSMUST00000138037	Irf9	0	-1.16726	0.879769	0.169931	0	0.497052	1.96917	1.08869	0	-11.1169	0.410324	-5.28355	0	0.639814	2.22267	1.82277	0	0.736293
ENSMUST00000129043	Pqlc1	0	-1.15556	-12.4093	-2.13397	0	-6.11415	-1.79903	-1.88227	0	-0.123833	-4.55433	-0.0844435	0	0.447812	-1.04993	-0.522544	0	0.432009
ENSMUST00000170615	1200014J11Rik	0	-1.13492	-5.38285	-5.38285	0	-0.914558	-4.48433	-0.818875	0	-0.724316	-1.30728	-0.114034	0	8.13556	8.58492	8.5112	0	-0.706155
ENSMUST00000167243	Gad1-ps	0	-1.13295	-3.81738	-3.81738	0	-0.307963	-3.55115	-3.14993	0	2.03872	1.72972	-0.157437	0	-1.18237	0.138179	-0.94217	0	-0.51978
ENSMUST00000093205	Fbxw11	0	-1.13204	0.21912	-0.615878	0	-2.49354	-5.916	-0.744015	0	4.25155	1.96915	5.79254	0	0.689309	1.14198	0.895689	0	0.62398
ENSMUST00000167266	Galc	0	-1.131	-6.1833	-6.1833	0	0.864434	5.78899	-4.68425	0	-5.33694	-4.33432	-5.54396	0	-0.45355	-2.83933	-1.73955	0	3.78932
ENSMUST00000165226	4833407H14Rik	0	-1.12616	-4.46907	-4.67075	0	-0.130727	1.19014	0.330017	0	-2.11347	0.287155	-2.19589	0	-0.157615	-0.500786	-0.983641	0	-0.108837
ENSMUST00000072324	Caprin2	0	-1.11755	-6.32617	-5.41857	0	-0.606802	-8.27305	-4.02512	0	0.631812	0.179916	-3.89418	0	-5.72762	-1.40172	-0.264114	0	1.34548
ENSMUST00000091704	Hist1h2be	0	-1.10866	-2.37631	-0.466443	0	-0.178449	-2.27659	-2.23658	0	-2.5025	-5.67243	-3.19533	0	0.797862	-3.14552	0.715034	0	-0.14179
ENSMUST00000049053	Fam168a	0	-1.10725	-5.6131	-6.52491	0	-0.774637	-0.810121	-1.62502	0	-0.392102	0.05021	-1.2606	0	-0.0153529	-1.74433	-1.2115	0	0.398955
ENSMUST00000093853	Fam55d	0	-1.10573	-5.57007	-7.17811	0	-3.05958	-0.572648	-1.75442	0	-4.69037	-0.0678352	-2.61362	0	-0.502139	-2.79697	-3.03609	0	-0.391195
ENSMUST00000112678	Epb4.1l3	0	-1.10358	-1.36004	-5.03665	0	-3.17167	0.718432	1.99184	0	0	0	1.72972	0	-0.410887	-1.68236	-1.80834	0	0
ENSMUST00000132186	Ssb	0	-1.1001	-6.22702	-0.127645	0	0.278944	0.722287	0.499917	0	-4.82557	1.04248	1.52794	0	-0.00695866	-0.180126	0.133446	0	-0.238456
ENSMUST00000172979	H2-Q5	0	-1.09826	2.82071	2.94768	0	0.169117	1.43981	-0.750258	0	-1.72972	5.63198	3.42616	0	-0.123791	0.746089	0.495397	0	0.482617
ENSMUST00000132670	Scube3	0	-1.09268	0.838716	0.838716	0	0	6.34423	2.19616	0	0	0	0	0	-0.645665	2.18756	0.994138	0	2.19616
ENSMUST00000024518	Rhebl1	0	-1.09126	-0.867671	-5.22659	0	-0.68034	-0.241687	-0.249495	0	-0.547034	-1.2806	-1.56719	0	-0.0290176	1.39284	1.0222	0	0.0113416
ENSMUST00000115264	Dock11	0	-1.08674	-0.31077	-0.880744	0	-0.67068	-1.20375	-5.23477	0	1.15974	1.79008	0.935136	0	0.28846	0.767921	0.507881	0	0.103683
ENSMUST00000094868	Zfyve28	0	-1.06129	-9.61345	-9.61345	0	-1.26327	0.466443	-1.26327	0	0	0	0	0	-0.70886	-3.68505	-3.90547	0	-0.289507
ENSMUST00000090500	Srl	0	-1.05913	-0.461144	-4.66731	0	-0.396064	-0.67107	-0.69254	0	-0.78652	-0.415955	-0.988198	0	0.070345	2.17683	2.03245	0	-0.0847128
ENSMUST00000111373	Madd	0	-1.059	-10.4853	-2.14765	0	5.30419	4.17971	5.79807	0	-6.1662	-0.808059	-5.37873	0	-0.0466895	-0.705993	-0.931009	0	-0.29395
ENSMUST00000170846	BC031353	0	-1.05817	-3.98254	-3.17319	0	0.0580168	-0.85013	-1.7809	0	-0.490979	-0.00576144	-0.507589	0	-0.794992	-1.30946	-1.4118	0	-0.0320651
ENSMUST00000171143	Fam102b	0	-1.05482	2.70582	2.39183	0	0.164598	-3.57341	-3.89575	0	-5.8442	-0.969203	-1.57186	0	-1.61832	0.74352	0.275013	0	-3.33431
ENSMUST00000176637	Gnb1	0	-1.05086	6.36652	-0.137805	0	-4.80587	0.507125	-4.62018	0	-0.647451	0.355474	0.160366	0	1.72643	0.347499	-0.0563181	0	0.303298
ENSMUST00000018571	Ypel2	0	-1.04765	-2.46419	-2.65881	0	0.0879838	-0.713725	-1.12883	0	-0.916416	-1.75421	-2.61851	0	-0.335912	-1.4506	-1.00914	0	-0.87087
ENSMUST00000045744	Tjp3	0	-1.04434	-2.74448	-2.84112	0	-0.420558	-0.953742	-1.23195	0	-0.99613	-0.221906	-0.943674	0	-0.154293	-1.23884	-1.07686	0	-0.361082
ENSMUST00000100021	Carns1	0	-1.03901	-1.45228	-3.51611	0	-0.411692	-3.08281	-2.55023	0	-5.18351	-0.686641	-1.84479	0	-0.0762667	-0.759437	-1.33039	0	-0.138921
ENSMUST00000119033	Papd5	0	-1.03834	-6.94508	-13.3379	0	-1.10121	-6.10816	-6.60784	0	-0.198011	-0.219412	-0.304276	0	-1.84469	-6.32654	-0.811057	0	4.98065
ENSMUST00000066283	Lif	0	-1.02973	8.82013	1.0643	0	0.640054	6.02388	4.04107	0	-1.41044	0.705086	-0.659852	0	0.00265685	3.22369	0.0434916	0	0.0764003
ENSMUST00000022986	Fbxo32	0	-1.02013	-5.53075	-5.10204	0	-0.688316	-1.81657	-2.79154	0	-1.25685	-1.41551	-2.13947	0	-0.749706	-2.06413	-2.2153	0	-0.490881
ENSMUST00000059231	Frat2	0	-1.01535	-3.8857	-7.24152	0	-0.340331	-0.419998	-1.19422	0	-0.670256	-0.920721	-1.55884	0	-0.0508733	-1.60484	-1.06245	0	-0.34718
ENSMUST00000032995	Arrb1	0	-1.01302	-3.6755	-0.165164	0	-0.134809	-7.51111	-1.2364	0	-0.26914	-0.895398	-1.31532	0	-3.45652	-6.13529	-6.13529	0	0.234744
ENSMUST00000165515	Cyp4f16	0	-1.01036	-4.46979	-4.46979	0	-0.604407	-1.37362	3.89395	0	3.89395	3.00983	4.32378	0	0.381543	-1.43763	-0.572689	0	3.89395
ENSMUST00000088402	Hdac7	0	-1.00912	0.0634843	-6.36984	0	0.000449526	-1.21994	-0.581516	0	-0.193345	-0.719856	-0.243151	0	-5.19914	-6.41269	-0.344999	0	0.23828
ENSMUST00000127703	Brap	0	-1.00368	-0.841155	-5.85303	0	-4.71496	-4.6636	-8.75603	0	0	0	8.35343	0	1.12844	-4.78182	-5.35008	0	-0.0278777
ENSMUST00000107623	Sp2	0	-0.993972	0.364154	-5.71024	0	-0.568097	6.53177	0.521253	0	0.330718	0.100279	0.360695	0	-1.89533	0.0233636	-0.0419613	0	-5.75365
ENSMUST00000031331	Ccng2	0	-0.986168	0.97375	-0.904824	0	-0.355584	-0.02766	-1.01812	0	-1.04304	-0.628487	-1.26844	0	-0.306182	0.736982	0.741898	0	-0.106539
ENSMUST00000110383	Fam65b	0	-0.985524	1.47861	1.73189	0	0.0846285	-0.723483	-0.604018	0	-0.999115	-6.0214	-1.46633	0	0.270182	-0.856887	0.459386	0	0.266274
ENSMUST00000056355	Nat8l	0	-0.980451	-3.84728	-7.31671	0	-0.427533	-3.23284	-2.6898	0	-0.98833	0.24135	-0.747114	0	-0.237597	-4.18345	-2.99857	0	-0.442642
ENSMUST00000153187	Poglut1	0	-0.973988	-5.55589	-0.516551	0	-0.630467	0.0629637	0.570545	0	0.0339234	-0.529432	-0.171183	0	-0.0731496	0.676397	0.171138	0	0.503349
ENSMUST00000042970	Kcnj2	0	-0.970677	-3.07883	-2.58815	0	0.392504	0.503045	0.868821	0	-1.55194	-1.53772	-2.42196	0	-0.0306508	-1.66915	-0.91497	0	1.55454
ENSMUST00000134929	Mmd	0	-0.954185	1.75511	0.38695	0	-0.447556	-0.342634	-0.396368	0	-0.901979	-0.397921	-1.47422	0	-0.0214557	1.14046	0.554528	0	-0.000517446
ENSMUST00000163633	Traf7	0	-0.947776	6.15817	3.69154	0	-5.29484	1.3438	-3.58031	0	0.0177353	0.182747	0.322712	0	0.323122	0.375018	0.102439	0	5.47605
ENSMUST00000115403	Slco5a1	0	-0.944985	0.182084	-0.596401	0	-0.705335	-1.51173	-2.4855	0	-0.305756	-1.34264	-2.31641	0	-0.457955	-0.519972	-0.64553	0	-3.11715
ENSMUST00000066912	Iigp1	0	-0.935822	5.51177	5.97688	0	4.67326	8.48615	7.306	0	-1.72972	5.47964	4.59906	0	2.0644	4.73186	3.87644	0	5.15587
ENSMUST00000056403	H1fx	0	-0.933318	0.621708	-0.188427	0	-0.540101	1.30647	0.468956	0	-1.26123	-0.418772	-1.55473	0	0.320333	-1.87752	-0.623871	0	-2.19616
ENSMUST00000100018	Sp3	0	-0.927779	-6.77964	-0.279159	0	-3.02891	-6.72577	-1.08473	0	-6.05508	-1.56182	-6.15283	0	0.361208	-0.558847	-0.637618	0	-0.0280504
ENSMUST00000039424	Kctd12b	0	-0.922075	-2.06033	-3.10502	0	0.608064	-0.420817	-0.785393	0	-4.99751	0.869253	-0.274315	0	-1.33072	-0.00940244	-0.925373	0	-0.367285
ENSMUST00000149145	Sema4a	0	-0.92192	-0.0939247	-0.0939247	0	-0.0658702	-1.48303	-0.963427	0	-3.83442	-1.66838	-4.06839	0	0.072687	2.25111	3.30945	0	0.170005
ENSMUST00000127820	Egr2	0	-0.899538	-1.66295	-11.7595	0	5.3677	0.0625838	0.29899	0	-4.8719	-3.7293	-4.64666	0	-6.70476	-6.70476	-4.02599	0	2.63494
ENSMUST00000077946	Dock10	0	-0.892023	1.60031	0.138849	0	-0.14433	1.69101	1.00492	0	-0.295132	0.732447	0.317307	0	-1.41496	2.11723	1.99596	0	0.768104
ENSMUST00000053640	Adrb2	0	-0.883448	-1.1736	-1.43199	0	-0.353429	-1.51818	-1.74883	0	-1.77056	0.367285	-1.09006	0	-0.0429245	-0.790298	-0.893319	0	0.0439119
ENSMUST00000154682	6530402F18Rik	0	-0.878715	4.78253	5.1059	0	-0.168941	3.00013	2.51738	0	-0.155576	0.0334423	-0.00275462	0	-0.977913	0.352395	0.375442	0	0.708301
ENSMUST00000037374	Gab3	0	-0.875519	-10.4236	-10.4236	0	-0.195757	-1.16493	-0.723335	0	-0.839323	-0.323091	-1.42117	0	-0.0909752	-0.235931	-0.198463	0	-0.0671024
ENSMUST00000021944	Nsd1	0	-0.863696	0.648868	-7.46294	0	-0.0898688	-6.71344	-0.757751	0	-0.696364	-0.371614	-0.597231	0	0.240404	-0.303868	0.170786	0	0.16531
ENSMUST00000112377	Phka2	0	-0.859126	-2.24585	-1.7356	0	-0.286806	-0.372056	-0.332351	0	-0.148564	-3.75591	-0.596307	0	-0.792995	-2.65655	-1.20309	0	-0.622129
ENSMUST00000052561	Tef	0	-0.853089	-5.71733	-2.07853	0	4.40208	0.179125	4.40497	0	-0.84016	-0.896078	-1.25841	0	6.93098e-05	-0.869547	-0.887784	0	0.0138285
ENSMUST00000095172	4933407C03Rik	0	-0.850125	-1.8719	-7.03342	0	0.31462	0.295977	-0.661354	0	0	0	4.28682	0	-4.18534	-4.18534	-4.18534	0	6.29327
ENSMUST00000028152	1700026L06Rik	0	-0.849081	-9.74124	-1.28996	0	0.27279	-6.02168	1.25702	0	2.4771	3.56978	6.21927	0	-0.94906	-2.67878	-2.67878	0	1.26391
ENSMUST00000084031	Htra4	0	-0.849005	3.56754	3.11794	0	-2.19616	7.06338	6.24229	0	1.72972	0.466443	1.72972	0	2.96537	7.06877	6.84714	0	2.4771
ENSMUST00000127308	Tcirg1	0	-0.845614	-0.568919	0.00673734	0	0.771725	1.45485	0.08716	0	-2.63687	-2.92638	-3.6192	0	-0.645787	1.50413	1.50033	0	-0.171615
ENSMUST00000113870	Tsc1	0	-0.842398	-2.74771	-7.22923	0	-0.167234	-6.07195	-0.569185	0	-0.658072	0.133708	-0.124274	0	0.140725	-1.10003	-0.638904	0	0.156945
ENSMUST00000164099	Snx19	0	-0.842243	-2.3691	-7.14551	0	-0.302315	0.0833636	-0.550087	0	-1.42606	0.33691	-0.0502853	0	0.518363	0.263961	0.324798	0	0.0824213
ENSMUST00000087409	Zbtb46	0	-0.837935	0.619856	-0.258097	0	-0.86188	0.939079	-1.47548	0	0	3.07487	2.83621	0	-0.0354669	1.12728	0.782776	0	2.29339
ENSMUST00000170196	Pfkfb3	0	-0.836584	-5.41526	7.54121	0	0.355245	-0.132057	2.49413	0	-1.66393	-1.88287	-0.545122	0	1.27867	1.25158	1.22588	0	-0.240365
ENSMUST00000132010	Trp53inp1	0	-0.8347	-6.71111	-6.80409	0	-0.20476	-0.696894	-1.1432	0	-0.638009	0.684921	0.283669	0	0.083814	-0.765484	-0.837022	0	-0.896223
ENSMUST00000111741	Add3	0	-0.832183	-8.29117	-2.93264	0	-0.512536	-3.89162	-2.66483	0	-1.93947	-2.35712	-2.47404	0	0.738804	-5.97107	-5.97107	0	0.00507532
ENSMUST00000150619	Srrm1	0	-0.832149	0.63947	-9.06354	0	0.299553	-0.60969	-0.15052	0	-0.313663	-0.408844	-0.211148	0	-1.14856	-0.503077	-0.383	0	0.420683
ENSMUST00000002677	Axl	0	-0.827286	1.30515	0.678065	0	-0.902226	0.49117	-1.41459	0	3.49366	4.3589	-4.11681	0	-0.89957	1.07166	0.047656	0	1.11577
ENSMUST00000091757	Zkscan3	0	-0.823764	-5.07169	-5.07169	0	-7.98919	-3.2941	-7.98919	0	0.548397	5.80264	0.498715	0	0.00880004	-5.95041	-1.00031	0	0.303974
ENSMUST00000176443	Clec4e	0	-0.821896	4.45145	4.10708	0	-0.141641	3.09772	2.50835	0	-2.18387	2.45535	2.27171	0	3.77115	6.21839	6.82466	0	10.5258
ENSMUST00000038522	Slmap	0	-0.820547	-0.202385	-0.256473	0	-0.617946	-1.89719	-1.74359	0	0	0	0	0	1.85007	-4.71953	-3.33144	0	0.241409
ENSMUST00000102760	Cacnb4	0	-0.819818	-2.46268	-6.31821	0	1.05774	1.15965	0.482617	0	-2.2457	-0.919161	-2.17851	0	0.350023	-3.34948	-2.26652	0	-0.185503
ENSMUST00000115836	Usp7	0	-0.810408	-5.42315	-6.13014	0	0.251316	-3.10879	-0.292782	0	-4.39737	0.847268	0.714451	0	-6.13395	-10.5889	-2.23817	0	-0.122085
ENSMUST00000102571	Clec10a	0	-0.806349	-5.3721	-5.32972	0	-0.435473	-1.98578	-2.33703	0	-2.48747	-1.61279	-2.11699	0	0.0853925	-8.95327	-7.76491	0	-2.33379
ENSMUST00000106302	Cyth1	0	-0.79751	-2.01648	-8.4089	0	0.642797	0.617319	0.637603	0	-4.95415	-5.06574	-5.09121	0	-0.0785069	0.424491	0.386364	0	7.72856
ENSMUST00000145651	Daglb	0	-0.792138	-2.31018	-3.05369	0	-0.1994	-1.39913	-2.00832	0	-1.02177	-0.208408	-1.92594	0	0.340563	-0.906379	-1.52853	0	-0.203132
ENSMUST00000018449	Prpf8	0	-0.783936	-1.06305	-0.464753	0	2.26264	1.59009	-2.62163	0	0.338217	-0.143568	0.239374	0	-0.886313	-5.84144	-0.912266	0	-6.89533
ENSMUST00000166315	Akap13	0	-0.780185	0.739407	-0.0955751	0	-0.887986	-0.0546371	-1.0883	0	5.12371	5.6984	5.80958	0	-1.23669	0.717995	0.265218	0	-11.9245
ENSMUST00000019967	Mical1	0	-0.779263	-1.78082	-1.66949	0	-0.257834	-1.37455	-0.494921	0	-0.6643	-0.649706	-1.52908	0	-0.406062	-1.57933	-1.47702	0	-0.345335
ENSMUST00000173907	H2-DMa	0	-0.775811	-0.23327	-4.93903	0	-0.551745	-3.46336	-2.83036	0	1.44021	-3.92587	-2.19616	0	-0.664941	-5.77157	-1.74818	0	0
ENSMUST00000169332	Fam55d	0	-0.766367	-1.00632	-3.13312	0	-1.00225	-2.59501	-3.41835	0	-1.95247	-0.240612	-2.00606	0	-0.873933	-2.67514	-3.40403	0	-1.07344
ENSMUST00000168476	Orai2	0	-0.766136	0.504657	1.46197	0	-1.02315	0.358938	0.252561	0	-4.27198	0.0236954	-1.02471	0	1.34598	0.273016	0.466885	0	0.731895
ENSMUST00000017188	Serpinb6a	0	-0.755575	-3.22213	-0.398925	0	-1.17569	-0.822272	-1.05	0	-0.424056	-1.39858	-1.38854	0	0.348625	-5.60859	-5.29934	0	0.101914
ENSMUST00000040219	L3mbtl3	0	-0.749509	-0.976985	-0.847494	0	-0.102157	-0.842637	-0.364277	0	0.269473	-0.28438	-0.100679	0	-1.12102	-1.56993	-2.37502	0	-0.0845035
ENSMUST00000032815	Nfkbib	0	-0.747904	2.91643	2.30869	0	-0.668391	1.98454	0.912238	0	-0.60044	1.03419	0.485398	0	-0.265939	1.51418	0.431375	0	0.328993
ENSMUST00000034376	Nfatc3	0	-0.747378	-5.51415	-8.02766	0	0.128141	0.690936	0.182505	0	0.126482	-0.145364	-1.45459	0	-5.49336	-0.793464	-0.597916	0	5.3787
ENSMUST00000029078	Car2	0	-0.746857	0.240502	0.320974	0	-0.312177	1.83043	1.6917	0	-0.959067	1.15733	0.0531701	0	0.0744765	0.0454336	0.52082	0	1.08858
ENSMUST00000171600	Bach2	0	-0.733393	-2.02214	-6.43392	0	0.0467125	-0.95386	-1.32145	0	-0.723764	-0.340555	-3.05175	0	0.721822	-1.02257	-0.536015	0	-3.45943
ENSMUST00000108583	Suv420h2	0	-0.732773	-7.16225	-11.9386	0	-1.67666	-0.43886	-11.8421	0	0.0744798	-0.5992	3.41673	0	-0.334086	-0.94824	-1.65793	0	5.65724
ENSMUST00000163634	Sympk	0	-0.730775	-4.49859	-0.752299	0	0	0	5.62069	0	-0.763345	-6.2229	-6.06603	0	0	4.61561	0	0	0
ENSMUST00000171070	Rcbtb2	0	-0.723932	-2.52883	-5.8754	0	-0.550982	-10.5618	-7.30788	0	-0.670005	-1.59012	-0.99234	0	0.778603	-5.87799	-2.91262	0	0
ENSMUST00000163443	Acsl5	0	-0.72222	-0.357118	0.241828	0	-5.40239	2.63355	-3.51524	0	-0.19845	-0.00947169	0.16137	0	1.37504	1.53959	2.4754	0	4.79818
ENSMUST00000137454	Gramd1b	0	-0.718302	-0.514326	-1.0058	0	-0.860057	0.134494	-0.380916	0	-0.276887	-0.430177	-0.9951	0	-0.00505856	1.58825	1.24409	0	0.0543145
ENSMUST00000171525	Ahrr	0	-0.711764	-5.33076	-2.10777	0	0.0288742	-0.380082	-0.0584531	0	-0.812149	-2.58548	-5.18305	0	-6.82264	0.0559236	0.0294428	0	0.846668
ENSMUST00000042971	Arl5c	0	-0.710664	1.11022	0.180022	0	-0.15431	0.758985	-0.0559897	0	-1.79436	1.0444	-0.291716	0	-0.135556	1.23668	0.892329	0	2.48253
ENSMUST00000115456	Cav1	0	-0.707115	3.45506	2.2901	0	0	2.4771	0	0	0	5.03237	0	0	-1.72972	4.07187	4.03622	0	0
ENSMUST00000164576	Dak	0	-0.70517	-0.871338	-4.79047	0	-0.142728	0.00698719	-0.057396	0	-0.729631	-0.290604	-0.573755	0	-0.375501	-1.24698	-1.52076	0	0.266935
ENSMUST00000095576	Scel	0	-0.70009	-3.66546	-3.66546	0	-0.22134	-3.85147	-7.18934	0	0	0	0	0	-0.667623	-6.57496	-7.68564	0	0
ENSMUST00000043893	Tbc1d1	0	-0.698723	0.578614	5.13156	0	0.101133	0.65524	-0.340013	0	-0.0971069	0.128983	0.351659	0	-1.09412	1.78942	1.12728	0	0.343614
ENSMUST00000003808	Gdf15	0	-0.697241	1.68531	0.387487	0	-1.37362	9.04556	6.946	0	-1.81129	1.88381	2.3476	0	1.08102	3.3126	1.6641	0	0
ENSMUST00000054173	Phospho1	0	-0.696305	-1.17092	-1.56542	0	-0.0085656	-1.8343	-1.22675	0	-0.641946	1.02768	-0.316244	0	-1.89536	-0.289456	-0.47496	0	-0.525208
ENSMUST00000054096	Man1c1	0	-0.694378	-0.176396	-1.35643	0	-0.198614	-1.10899	-1.34717	0	0.501628	-1.73919	-0.213075	0	-0.707614	-1.74855	-1.35082	0	-0.213889
ENSMUST00000118527	Slc46a3	0	-0.693677	-10.0325	-2.18211	0	4.04446	4.14039	0.386669	0	-3.40721	-0.633379	-3.31216	0	-0.252218	-2.14504	-2.77777	0	-4.40683
ENSMUST00000002964	Cd97	0	-0.69304	-3.10232	-1.5592	0	-0.648129	-0.687693	-0.630971	0	-0.329417	0.16479	-0.051014	0	-0.521664	-2.06939	-2.08796	0	-0.0222003
ENSMUST00000099082	Ncoa3	0	-0.69222	-6.66804	-6.66804	0	-0.879217	-2.04655	-6.29447	0	0	4.20681	7.95674	0	0.36461	-7.26392	-6.57127	0	0.365839
ENSMUST00000094004	Abhd15	0	-0.691802	0.189227	-0.588946	0	-0.711167	-3.06947	-2.6812	0	-0.241547	-0.489535	-0.511043	0	-0.367517	-1.65448	-1.46006	0	-0.419567
ENSMUST00000063460	St3gal1	0	-0.690287	-6.0648	-6.0648	0	-0.0783368	-5.53598	-11.1042	0	0.448681	1.53525	1.85574	0	-1.3587	-0.997297	5.3621	0	0.229171
ENSMUST00000108433	Slc43a2	0	-0.687942	-1.90959	-1.54587	0	-0.314854	0.385392	-0.437249	0	0.294458	-1.01471	-0.960976	0	-0.938797	-3.26852	-6.83829	0	-0.0486247
ENSMUST00000102855	Crat	0	-0.687908	-5.96001	-6.78646	0	-0.252548	-6.18068	0.770645	0	0.378359	0.306284	0.31014	0	-1.4252	-5.80234	-2.34389	0	4.04562
ENSMUST00000103073	Cass4	0	-0.687604	-5.99568	-7.36628	0	0.296055	-1.48876	-1.23755	0	-0.2517	-4.91811	-0.418621	0	-0.854758	1.42201	-0.24348	0	0.675825
ENSMUST00000145159	Arhgap4	0	-0.686584	-9.10609	-6.67259	0	0.0309311	-0.903465	-1.20916	0	-1.11149	-0.159589	-0.918694	0	-0.32818	-1.70873	-1.56323	0	-0.21685
ENSMUST00000049912	Relb	0	-0.682885	1.31401	0.789307	0	0	8.45022	4.76666	0	-2.83621	-2.83621	-2.83621	0	10.6167	0	12.0618	0	1.41171
ENSMUST00000115341	Eif4a2	0	-0.681407	-0.775277	-0.941575	0	-0.0568907	-0.162615	-0.105292	0	-0.624902	-0.104714	0.220599	0	-0.528302	-0.953396	-0.871561	0	0.0265755
ENSMUST00000113082	Ddb1	0	-0.668798	-6.08957	-12.2931	0	-0.598441	0.822824	-5.6633	0	0	0	0	0	0.447822	-0.361775	0.356602	0	0.003953
ENSMUST00000123874	Coro1b	0	-0.660636	-3.64819	-0.441069	0	0.53858	-4.90769	0.487483	0	0.242534	-2.43078	0.228975	0	-4.99304	-1.73209	-0.560172	0	0.60114
ENSMUST00000043336	St8sia4	0	-0.660434	0.317473	-0.00929313	0	0.402187	-1.77588	-0.587713	0	-0.726137	-1.14638	-1.96268	0	0.0541646	-1.98125	-1.34705	0	-0.244762
ENSMUST00000167182	Hnrnpf	0	-0.65798	-5.89263	-5.32061	0	-0.256847	-1.63038	-1.54536	0	-2.02395	-1.27283	-0.883791	0	0.0691718	-0.553844	-0.507405	0	-0.189428
ENSMUST00000161861	Fgd4	0	-0.657684	-2.03087	-2.11378	0	-0.395788	-0.838923	-1.36263	0	-0.663513	-0.117546	-0.921783	0	-0.279025	-1.21663	-1.07324	0	-0.0414148
ENSMUST00000050880	Slc26a11	0	-0.656941	-6.91802	-2.9289	0	-0.0679057	-0.757824	-0.596524	0	-1.33184	-0.299601	-1.49326	0	0.272739	-1.54521	-1.81993	0	-1.12999
ENSMUST00000076493	Slc22a21	0	-0.655572	-0.744776	-0.996442	0	-0.616286	-0.257467	-0.691987	0	-0.0293271	-0.384596	-0.482872	0	-0.149262	2.81531	2.20456	0	-0.0846299
ENSMUST00000105470	Man1a	0	-0.65528	0.87899	1.07279	0	3.07487	1.65024	1.15144	0	4.5078	2.39511	3.00888	0	-1.53987	1.08068	1.02267	0	-2.39374
ENSMUST00000106231	Baiap2	0	-0.653182	-0.321019	-1.79976	0	-0.390056	-0.614032	-1.1754	0	-0.602361	-0.548815	-1.17472	0	-0.719082	-2.99461	-1.75153	0	-1.30475
ENSMUST00000139853	Rnf10	0	-0.651167	2.64472	5.4571	0	-0.841689	-0.183061	-3.91656	0	7.3228	2.19616	3.2539	0	2.04252	5.77066	0.755061	0	-0.640054
ENSMUST00000121766	Plagl1	0	-0.65033	1.01239	1.02973	0	0	6.26581	0	0	3.92587	2.19616	4.20681	0	-4.07503	2.51896	0.906223	0	1.72972
ENSMUST00000130183	Ccng2	0	-0.649034	-0.0951058	-0.340475	0	-0.241449	2.96251e-05	-1.16797	0	-0.697989	-0.411185	-0.918522	0	-0.177143	0.933042	0.884653	0	-0.254968
ENSMUST00000080435	Dag1	0	-0.648947	-0.204225	-0.478507	0	-0.737182	-5.60116	-0.539562	0	-0.143125	-0.729544	-0.556866	0	-0.154689	-0.500571	-6.28967	0	-6.42261
ENSMUST00000127598	Hnrnpm	0	-0.640054	3.62387	6.38873	0	0.684552	-0.241582	-0.661475	0	0.241409	-0.176276	-0.53539	0	-4.40849	0.753036	-1.57228	0	-5.8487
ENSMUST00000095899	Syne1	0	-0.638174	-1.94775	-2.21162	0	-0.250704	-0.465426	-0.546388	0	-0.834712	-0.222216	-0.76095	0	-0.35572	-0.78641	-0.85159	0	0.443999
ENSMUST00000162688	Tcirg1	0	-0.630415	-0.0572642	-1.9899	0	-0.163135	0.977628	0.0390968	0	-0.837935	-0.237282	-0.153309	0	0.414858	1.60155	0.908825	0	0.192361
ENSMUST00000064957	Tcf12	0	-0.626669	-7.10794	-7.14229	0	0.274687	-0.841889	-0.615634	0	-0.344285	-1.15872	-5.36885	0	-1.93318	-9.94394	-9.94394	0	0
ENSMUST00000099354	Sfr1	0	-0.626556	-6.68443	-0.938359	0	-0.444177	4.57005	-0.188427	0	-0.653379	3.28223	0.0703883	0	1.46338	1.17294	-0.151336	0	-1.73176
ENSMUST00000030984	Rgs12	0	-0.623072	0.943062	0.509309	0	-0.341985	-0.932086	-0.616242	0	-2.96537	1.0204	-2.96537	0	0.299494	0.530622	0.997524	0	0.152554
ENSMUST00000003509	St8sia6	0	-0.622936	-0.115889	-0.173262	0	-1.36241	-0.557568	-1.46342	0	0.597775	1.54684	-1.3706	0	-0.923994	-0.137391	-1.37524	0	1.05774
ENSMUST00000064493	D930048N14Rik	0	-0.622936	-10.3106	-10.3106	0	-5.11499	-5.81444	-5.24243	0	-0.91041	-1.11978	-2.52238	0	-1.19182	-9.58977	-9.58977	0	-0.648406
ENSMUST00000161991	Tbc1d4	0	-0.622557	-4.9862	-8.22868	0	0.374444	-4.42765	-4.40151	0	2.73452	2.94186	-1.36372	0	-0.597709	-1.95779	-1.51688	0	-7.49098
ENSMUST00000169282	Aph1c	0	-0.617055	-2.99427	-2.71541	0	-0.249074	-0.445374	-0.937538	0	-0.791398	-0.993721	-1.52885	0	-0.315176	-1.81409	-1.84349	0	-0.378264
ENSMUST00000009772	Tex15	0	-0.616745	5.35389	4.30424	0	-0.494875	-1.93003	-2.2067	0	-3.43443	1.34891	-0.706342	0	0.042706	4.2026	3.91342	0	-0.643701
ENSMUST00000104882	Zfp592	0	-0.613732	-5.84689	0.277377	0	-4.99078	0.90825	-4.99078	0	2.67878	3.89395	2.19616	0	10.3534	5.50806	10.3658	0	-1.59401
ENSMUST00000110142	Gpcpd1	0	-0.612329	-0.653952	-0.94769	0	0.143109	0.68741	1.26501	0	-4.34332	0.393639	-4.65798	0	-0.184906	0.840326	-0.222725	0	0.372374
ENSMUST00000005761	Zfp592	0	-0.61151	-5.84361	0.27848	0	-4.99078	0.906221	-4.99078	0	2.67878	3.89395	2.19616	0	10.3534	5.50806	10.3658	0	-1.59381
ENSMUST00000107853	Mbtd1	0	-0.611022	0.0430825	-0.371188	0	-0.160584	0.295253	0.0973711	0	-0.632493	-0.588707	-0.543775	0	-0.125273	-0.581567	-0.384013	0	-0.612146
ENSMUST00000021794	Nedd9	0	-0.609996	-1.45247	-1.10031	0	0.0396597	-0.984192	-0.512519	0	-0.839931	-0.983059	-1.83415	0	-0.178442	-1.32414	-1.93474	0	-0.468637
ENSMUST00000109574	Epb4.1l1	0	-0.609565	-7.59333	-6.91357	0	0.276846	-1.23183	-3.70893	0	0.584804	0.916722	-8.88966	0	-4.85902	-1.26197	-1.69477	0	-0.946885
ENSMUST00000164643	Mapk9	0	-0.603473	-5.75365	-0.330513	0	0.220193	-2.04111	-5.71281	0	-0.0551217	0.735037	0.321765	0	-4.13485	2.96581	1.77896	0	-1.42695
ENSMUST00000105275	Osbpl8	0	-0.603364	-1.00943	-0.741384	0	-0.0929073	0.209728	0.0833374	0	0.190873	1.91653	2.34184	0	-0.645884	-0.556968	-0.477909	0	0.449691
ENSMUST00000031171	Stap1	0	-0.59592	-0.785717	-2.29933	0	-0.351202	0.381392	-0.490758	0	-0.768257	1.02793	0.119063	0	0.159281	0.976842	0.757694	0	0.799949
ENSMUST00000064165	Cx3cr1	0	-0.593844	-2.8344	-4.01181	0	-1.01785	-0.847003	-1.63879	0	-0.0829517	-1.18639	-2.20935	0	-0.145259	-1.96728	-1.55114	0	2.76622
ENSMUST00000017520	Nlk	0	-0.592961	-1.25067	4.9894	0	-4.52418	-0.089991	-5.06156	0	0.81307	-10.1361	0.0515432	0	0.225211	0.760788	0.770359	0	4.99788
ENSMUST00000137874	Nans	0	-0.592344	-4.22382	-4.58125	0	-0.282431	-1.15634	0.146607	0	-2.88592	1.66706	1.85384	0	0.724367	2.89928	-3.06799	0	3.82553
ENSMUST00000151280	Ptplad2	0	-0.591874	-2.47053	-3.00856	0	-0.457731	-3.02704	-2.93012	0	-0.597677	-0.837691	-1.59916	0	0.0956306	-1.69548	-1.92344	0	-0.2425
ENSMUST00000023044	Fam83f	0	-0.591277	-5.22985	-4.80798	0	-0.494063	-0.939836	-2.86266	0	-1.72972	0.747382	0.466443	0	-0.474727	-1.59511	-1.76399	0	-2.39784
ENSMUST00000164655	Hnrnpc	0	-0.591077	0.380475	0.453559	0	-0.260939	0.0515243	-0.33478	0	4.94427	0.220206	5.21886	0	-4.87493	5.67685	5.35674	0	0.133937
ENSMUST00000154208	Dhrs3	0	-0.588719	-2.13996	-2.54721	0	-0.769544	-0.691552	-0.994414	0	-0.568745	-0.556499	-1.34369	0	-0.235598	-0.848614	-1.8576	0	-1.08439
ENSMUST00000022691	Hr	0	-0.586695	-0.803644	-1.67636	0	-0.829079	-10.1139	-3.69011	0	-2.83621	-0.640054	-2.83621	0	-0.891992	-4.07146	-4.31898	0	2.96537
ENSMUST00000098648	Myo9b	0	-0.585477	-0.403165	0.129042	0	-0.371442	-1.43382	-0.936332	0	-0.295858	0.0794273	-0.371534	0	-0.610342	-1.01823	-1.35363	0	-0.129152
ENSMUST00000037408	Scaper	0	-0.554134	-0.257873	-5.13281	0	-4.63922	-0.352401	-0.59815	0	-4.72292	0.204001	-8.86331	0	-0.718239	-4.93396	-5.06219	0	10.4055
ENSMUST00000078323	Tmem175	0	-0.550753	-1.68091	-4.58683	0	0.500432	-1.63816	-0.555177	0	-5.48081	-1.49132	-5.38464	0	-0.658813	-0.529737	-1.60771	0	0.363069
ENSMUST00000027356	Cyp27a1	0	-0.532262	-1.64117	-2.09801	0	-0.666125	-1.50564	-2.51592	0	-2.01066	-4.20681	-0.280939	0	-0.862696	-2.09391	-3.32207	0	-0.852008
ENSMUST00000047344	Neto2	0	-0.524651	-0.0209155	-11.06	0	-1.22143	-0.932176	-0.6677	0	5.67268	4.77408	5.97057	0	-1.1834	0.702512	0.359613	0	0.347221
ENSMUST00000001319	Efnb2	0	-0.519286	1.23264	0.549115	0	-0.172568	0.75217	0.559968	0	-2.24811	-1.14917	-3.58208	0	-0.657998	-0.733063	-1.49836	0	-0.32193
ENSMUST00000175775		0	-0.516681	8.13512	1.17951	0	-0.976407	2.7991	8.54921	0	-3.7043	3.56119	2.83544	0	-0.589376	1.22208	1.02729	0	0
ENSMUST00000105896	Arid1a	0	-0.515024	0.420184	0.10465	0	0.822031	0.0849914	0.621692	0	-0.619204	0.119924	-0.212244	0	-0.757346	-0.0788384	-1.54023	0	0.0642791
ENSMUST00000076249	I830012O16Rik	0	-0.507149	5.61681	4.32525	0	0.488271	9.58319	5.8291	0	-1.72972	5.90508	1.44021	0	-3.45652	7.99703	5.99271	0	2.19616
ENSMUST00000171855	Cd200	0	-0.483594	-0.0962324	-1.24794	0	-2.4771	3.86275	3.56314	0	-0.396098	3.2877	-0.238661	0	-1.29436	1.35866	1.37223	0	-2.19616
ENSMUST00000042220	Naip6	0	-0.473168	-0.603983	-0.569821	0	-0.318242	-0.0507317	-0.613552	0	-1.40659	-2.14016	-4.97637	0	-0.881723	-0.139425	-1.6556	0	0.0079682
ENSMUST00000105330	Matk	0	-0.469578	-2.6671	-7.13657	0	-6.66455	-6.66455	-2.7081	0	-1.57776	-5.48028	-6.35249	0	-0.923142	-4.20551	-5.51518	0	4.16582
ENSMUST00000142867	Ubxn2a	0	-0.466443	3.45943	0	0	-0.929993	1.88402	-0.193056	0	3.45943	0.144028	-0.579998	0	-3.47949	2.92343	1.76184	0	-0.301811
ENSMUST00000163711	Emilin2	0	-0.466347	-5.82086	-5.16872	0	-0.074331	-2.45724	-0.853365	0	-0.96323	-2.32646	-0.845762	0	-2.8111	-8.02685	-4.0704	0	0.0951744
ENSMUST00000033053	Itgax	0	-0.456778	-1.01757	-2.5202	0	-0.591917	-0.25745	-0.810809	0	-11.3063	-5.99304	-5.4797	0	-7.38486	-7.59729	-13.346	0	-0.408336
ENSMUST00000164773	Phlda1	0	-0.451444	2.52983	2.63365	0	0.00591198	1.32953	1.10356	0	-1.38948	0.395401	-6.01839	0	-5.66254	0.877558	0.99717	0	1.76497
ENSMUST00000103109	Cntnap1	0	-0.445382	-0.86948	-0.416013	0	-0.0649379	2.84291	2.41569	0	-1.69644	-1.23	-0.763557	0	-0.741134	-0.0158178	0.128323	0	7.49764
ENSMUST00000166347	Atp8b2	0	-0.441838	-3.51671	-0.131417	0	-3.53458	-5.20843	-3.35097	0	0.390539	-0.685072	-0.394689	0	-1.64752	-7.55018	-1.41085	0	-2.38596
ENSMUST00000165232	Cd36	0	-0.405519	-1.68821	-1.80109	0	-0.0684254	0.173262	-3.89395	0	-0.635121	-0.44086	-0.501557	0	-0.64285	-2.46762	-1.91878	0	3.78871
ENSMUST00000058749	Arid2	0	-0.387969	-5.42704	-0.577692	0	-1.3208	-6.7288	-6.39011	0	0.383306	-0.225345	-0.217887	0	-0.934627	-0.264768	0.131944	0	-0.449914
ENSMUST00000110390	Cmah	0	-0.381904	0.436772	1.0625	0	-0.746293	-1.11633	-0.638698	0	0.512511	-0.68293	0.135785	0	-1.63068	-6.26439	0.0133711	0	-0.415817
ENSMUST00000163727	St18	0	-0.379967	-0.731822	-6.81679	0	-2.83621	3.69893	-2.83621	0	-0.286593	-2.96537	0.109505	0	-0.905796	-3.54705	-0.857587	0	0
ENSMUST00000159064	4933434E20Rik	0	-0.379227	-0.584443	-0.481415	0	-0.288377	-0.477794	0.341662	0	-0.703042	-4.9956	0.147438	0	-5.24891	-5.93547	-1.60268	0	0.121102
ENSMUST00000102559	Mink1	0	-0.369735	-2.30652	-2.03389	0	-4.23427	0.0621297	1.60763	0	-0.575833	0.182138	0.251174	0	-0.666195	-0.846166	-0.567507	0	2.69706
ENSMUST00000028882	Il1a	0	-0.365118	7.44447	5.28481	0	0.354216	9.4152	7.15945	0	-0.620118	3.19053	2.13443	0	-0.629519	5.31851	4.00806	0	3.19998
ENSMUST00000167002	Ptpro	0	-0.359465	0.555325	-0.780466	0	-0.852057	-0.508152	-1.51648	0	-0.970888	-1.71827	-1.25183	0	-0.720138	-1.68925	-2.41605	0	-1.44878
ENSMUST00000165478	1300002K09Rik	0	-0.342097	-1.39414	-1.16617	0	0	1.26327	-2.19616	0	-1.23783	-4.18137	-1.98521	0	-0.60601	-1.49245	-2.08922	0	0
ENSMUST00000151970	Ppfia3	0	-0.333712	8.01431	5.50231	0	2.19616	1.55376	-2.19616	0	-1.72972	0.466443	-1.72972	0	-2.67878	6.88639	0.65033	0	4.80459
ENSMUST00000058096	Whsc1	0	-0.328742	-6.05592	-0.173541	0	0.190069	-0.554372	-0.1512	0	-1.00921	0.366445	-0.643967	0	-4.88702	-9.47822	1.20174	0	-0.0912066
ENSMUST00000161915	Zdhhc4	0	-0.325834	-10.3286	-6.4027	0	-1.34197	-0.52366	-1.04993	0	-5.16928	-0.412202	0.448332	0	-6.9121	-2.43396	0.737277	0	0.230162
ENSMUST00000112161	Tlr7	0	-0.303526	1.96868	1.05057	0	-3.78645	-2.63782	-4.36026	0	0	3.56978	3.51671	0	-4.37903	2.37931	0.981608	0	0
ENSMUST00000139212	Dna2	0	-0.296243	-8.20752	-8.20752	0	-0.225563	-1.47161	-2.97494	0	-0.878715	-0.238661	-0.109505	0	-1.03352	-6.82751	-6.77444	0	-0.942745
ENSMUST00000092838	Slfn8	0	-0.290986	3.53888	3.31914	0	-1.03906	5.36935	2.52662	0	-0.252615	1.96291	0.497859	0	-3.6192	7.60135	6.43717	0	0
ENSMUST00000114561	Zfp467	0	-0.285009	-0.708178	-0.334386	0	-0.201994	-0.882308	-1.01528	0	-1.2242	1.16217	-0.189185	0	-0.889768	-2.42519	-2.47212	0	-0.0738565
ENSMUST00000171899	Tns1	0	-0.270531	-2.0764	-2.19458	0	0.378994	-1.59523	-1.28566	0	-0.807616	-0.179509	-1.1739	0	-0.635834	-1.58101	-2.077	0	-0.437705
ENSMUST00000174576	Psmb9	0	-0.268404	-5.76593	0.00485594	0	-5.24643	6.15467	-0.227654	0	0	0	0	0	-6.00003	-5.75927	-5.22075	0	-11.5146
ENSMUST00000118368	Pttg1	0	-0.266735	-0.239778	5.73857	0	-5.33682	-0.972049	-9.2278	0	-5.20988	0.281071	-4.51522	0	-4.79635	-3.64986	0.681586	0	-1.11949
ENSMUST00000002177	Nr1h3	0	-0.256034	-0.274998	-0.883119	0	0.206027	1.01036	3.32437	0	-6.68664	-6.68664	-4.49048	0	-5.34511	-0.394342	-7.4765	0	-2.4771
ENSMUST00000107152	Hdac5	0	-0.255501	-2.75684	-1.4998	0	-0.077376	-1.44505	-1.02087	0	-0.765923	-0.534149	-0.720984	0	-0.668575	-1.79656	-2.20159	0	-0.396158
ENSMUST00000167451	Gtf2e1	0	-0.249325	-4.85814	-7.10565	0	-1.07119	-6.12608	-0.109885	0	3.91607	4.60767	4.87395	0	-10.2958	-5.00098	-0.305006	0	-0.295776
ENSMUST00000106839	Trim12a	0	-0.236086	1.92281	1.89477	0	-0.0701434	0.675362	-0.0561069	0	-0.639335	-0.0913698	-0.767903	0	-0.681082	0.603808	-0.383323	0	0.103261
ENSMUST00000171717	Klhl6	0	-0.228482	-2.82114	-12.187	0	-0.100569	-0.882272	-0.954528	0	-1.22527	-6.07038	-6.09567	0	-11.1235	-0.102336	-5.20445	0	-0.127268
ENSMUST00000096433	Deptor	0	-0.225866	-1.86669	-2.71374	0	-0.348241	-1.53661	-1.54802	0	-1.33274	-1.70923	-2.5798	0	-0.817902	-2.25857	-2.32892	0	-0.362972
ENSMUST00000049519	Irgm1	0	-0.221404	1.38816	-0.0380341	0	-8.20358	1.97691	1.76143	0	-0.0821529	1.57704	0.457682	0	-1.14585	3.11874	2.01509	0	-3.35742
ENSMUST00000092721	Syne1	0	-0.211192	-2.26804	-2.55007	0	-0.0779794	-1.00596	-0.771277	0	-0.88889	-0.544066	-1.55093	0	-0.840362	-1.16051	-1.51674	0	-0.104634
ENSMUST00000163845	Cyfip1	0	-0.209662	-0.169986	1.47865	0	0.798263	2.70658	2.98246	0	-6.64603	-0.336461	-0.579585	0	-0.670075	0.35207	0.458368	0	0.639841
ENSMUST00000165965	Mark2	0	-0.209319	0.428276	5.91603	0	0	0	0	0	-1.03516	-3.16505	-0.451976	0	-1.7538	0.116403	-0.331548	0	0
ENSMUST00000114547	Cadm1	0	-0.197208	-0.948681	-0.943659	0	0.352054	-0.463793	0.0535867	0	-0.963903	-0.110066	-1.15174	0	-0.586877	-1.2568	-1.94991	0	-1.03961
ENSMUST00000051845	Pid1	0	-0.178391	1.54923	1.44167	0	-5.59953	-0.101999	2.30524	0	0	0	0	0	-3.78034	-6.2232	-7.33511	0	0
ENSMUST00000107876	Pnkp	0	-0.1771	-1.21314	-2.21123	0	-0.636052	-1.12516	-1.33775	0	0.0640493	-0.53862	-0.609636	0	-0.612779	-5.91631	-1.45419	0	-0.0719185
ENSMUST00000072873	Mink1	0	-0.174473	-0.670403	-0.486933	0	-4.40394	-9.06603	-9.06603	0	-0.469608	-0.190438	-0.658881	0	-0.882468	-0.595409	-0.902517	0	0
ENSMUST00000032396	Lrmp	0	-0.174296	-2.57176	-2.87328	0	-0.210801	-1.01012	-0.991753	0	-1.10026	-0.430416	-1.8018	0	-0.842955	0.415322	-0.780982	0	-0.117599
ENSMUST00000161608	Kctd18	0	-0.157725	-2.61686	-2.61686	0	-0.696854	-0.907748	-5.09624	0	-9.62186	-4.76388	-5.05593	0	-7.9314	-2.84082	-0.760011	0	-0.288774
ENSMUST00000170934	Zfp362	0	-0.155348	-5.57456	-2.60919	0	-3.20152	-6.45542	-0.0315927	0	3.05072	2.06839	-0.734	0	-2.64196	-0.713841	-2.80203	0	4.67326
ENSMUST00000153527	Rgs2	0	-0.152832	-6.05871	-9.02408	0	-0.165161	-2.9931	-2.7844	0	-1.16755	-0.72818	-2.34301	0	-0.617202	-2.76309	-2.57806	0	-0.0862825
ENSMUST00000174317	Jmjd1c	0	-0.148079	-0.801809	-0.479193	0	0.132607	-6.87606	-1.03801	0	-1.00447	-0.0262645	0.472281	0	-1.33117	-4.09021	-1.90786	0	-0.459609
ENSMUST00000123704	Uqcrc2	0	-0.14051	-1.41131	-1.10712	0	0.814333	-9.43874	0.754575	0	-1.28531	-0.682481	1.75446	0	-0.597775	-3.07487	3.15855	0	-3.45943
ENSMUST00000001995	Vwf	0	-0.129134	-0.349875	-0.558348	0	-2.19616	3.47627	6.81878	0	-0.429379	-0.232847	-0.678289	0	-0.748987	-0.291329	-0.709713	0	-0.72436
ENSMUST00000121618	Lhfpl2	0	-0.126091	-2.64218	-1.67807	0	-5.82688	0.604933	0.0492728	0	-0.480312	-1.65427	-1.45399	0	-0.678455	-1.25335	-0.671278	0	-2.59413
ENSMUST00000117728	Skil	0	-0.120378	6.31497	6.55703	0	0.52163	3.16124	3.09889	0	-0.780656	-0.494063	0.657378	0	-3.5125	1.49343	1.00313	0	3.39721
ENSMUST00000153819	Ninj1	0	-0.11923	-6.95742	0.181131	0	-6.85172	0.066206	-6.45555	0	-9.40533	1.80282	0.987513	0	-7.46373	-7.46373	-4.98663	0	1.12831
ENSMUST00000024837	Wdr4	0	-0.116986	-0.365713	-0.252738	0	-0.633708	1.25061	-0.00883504	0	0.188594	-0.116727	5.99784	0	-0.72559	6.26843	5.39634	0	1.05114
ENSMUST00000130597	Mavs	0	-0.114033	-6.0055	-0.770675	0	6.89124	0	3.07487	0	-3.48875	0.654544	0.208411	0	-3.11265	1.69427	1.17418	0	7.47338
ENSMUST00000100335	Mrc2	0	-0.105726	0.441339	0.511122	0	-2.67878	0.286593	-2.67878	0	2.4771	0	0	0	-0.607	-1.39466	-1.8035	0	1.72972
ENSMUST00000064664	5430435G22Rik	0	-0.103961	-4.09479	-3.58462	0	-0.785303	-1.06437	-1.31835	0	-0.126594	-4.18464	-3.98296	0	-0.736392	-3.17313	-5.78316	0	-2.67878
ENSMUST00000115140	Pcyt1a	0	-0.101254	-6.73208	-6.73208	0	-0.92011	-3.39721	-3.39721	0	-1.36984	0.182799	0.288529	0	-1.91522	-4.39232	1.74298	0	-2.96537
ENSMUST00000032560	Ppm1n	0	-0.0950514	3.62861	1.97706	0	-0.997591	2.69071	1.19265	0	0	0	0	0	-0.591296	1.16613	1.23565	0	9.62328
ENSMUST00000143035	Slc43a2	0	-0.0850749	-10.7124	-2.63642	0	-0.737779	-0.738642	-2.87903	0	-0.605517	-1.22941	-1.57963	0	-0.649331	-9.15404	-3.99817	0	-0.331703
ENSMUST00000050149	Mical2	0	-0.081649	-0.326361	-0.588377	0	-0.432683	-1.55599	-1.06287	0	-0.79127	-1.97633	-2.55339	0	-0.595799	-2.20356	-2.23867	0	0.282781
ENSMUST00000022591	Epsti1	0	-0.0752266	0.801523	0.367508	0	0.0751924	1.94164	0.957051	0	-0.717286	1.82136	0.763438	0	-0.595265	2.2668	1.79549	0	0.925849
ENSMUST00000168401	Lpl	0	-0.070687	-1.45313	-1.28054	0	-0.766007	-0.99329	4.44644	0	0.658808	3.41161	-3.82553	0	-0.623219	-3.45943	-3.45943	0	0
ENSMUST00000113734	Zfp295	0	-0.0649963	-2.19561	-5.58752	0	-2.29126	-7.12304	1.73005	0	0.771843	-5.66041	-5.3644	0	-4.06034	-9.9003	-4.80973	0	-0.521038
ENSMUST00000119469	Pira2	0	-0.0627627	-0.683308	-1.07252	0	-0.0854213	-1.32033	-1.19027	0	-3.59789	-3.75323	-3.7804	0	-0.599116	-1.24235	-1.86265	0	0.00448606
ENSMUST00000172812	Malat1	0	-0.0608938	0.133916	-0.215448	0	-0.44465	-0.197337	-0.685783	0	-0.6891	-0.967013	-1.10183	0	-0.673316	-1.68933	-1.60783	0	-0.87155
ENSMUST00000118715	Naip2	0	-0.0585654	-4.16936	-9.35307	0	-2.19616	2.39504	7.99902	0	2.19616	6.65111	9.74636	0	-4.74693	-0.193973	-4.74693	0	3.16139
ENSMUST00000086617	Myo18b	0	-0.0553942	-0.913134	-1.36028	0	-1.0558	-0.0820363	-1.0558	0	0	0	0	0	-0.663972	2.00496	0.712641	0	0
ENSMUST00000041388	Serpine1	0	-0.0529877	1.39583	1.48602	0	0	8.23139	7.41066	0	-3.77427	2.88067	2.2685	0	-1.2621	2.03818	2.26694	0	0.182705
ENSMUST00000100839	Slc43a2	0	-0.0523142	-1.52993	-1.02037	0	8.27094	6.44121	8.0224	0	-2.11432	-1.48326	-2.97285	0	-1.88606	-0.325039	-1.2341	0	-0.302324
ENSMUST00000107921	Spib	0	-0.0271215	-4.04107	0.471495	0	0.905299	1.37053	-4.86479	0	-1.72972	2.19616	0	0	-0.7932	0.433771	0.704166	0	-2.8091
ENSMUST00000039013	Abca3	0	-0.0225316	-0.108432	0.249514	0	-0.0387618	-1.55623	-0.310126	0	-5.12921	-0.624669	-0.294526	0	-0.902306	-1.73274	-1.93796	0	-0.27224
ENSMUST00000025579	Ms4a6c	0	-0.0156447	2.55979	2.80572	0	0.821203	-7.41066	2.08321	0	-2.83621	1.231	0.333712	0	-4.66512	1.63192	1.51597	0	0
ENSMUST00000102765	Col23a1	0	-0.0117138	1.02883	0.172142	0	-0.383774	1.5305	-0.637514	0	-0.94906	-0.482617	-5.15587	0	-1.00207	4.53627	2.92464	0	-0.0925682
ENSMUST00000100705	Dusp14	0	-0.00232208	1.38641	1.19224	0	-1.72972	2.16424	4.07187	0	-2.91744	-2.91744	-2.67878	0	-2.33979	5.5029	5.39529	0	-0.280939
ENSMUST00000163759	Akt2	0	0	1.72972	5.03778	0	-0.304374	1.59347	-4.5912	0	-6.02432	-5.79081	-6.20111	0	-6.68593	-5.88893	0.658215	0	1.00893
ENSMUST00000113880	Arhgef9	0	0	0	3.66546	0	-3.66546	2.86885	-3.66546	0	0	0	0	0	-4.40571	2.71158	2.34497	0	2.92972
ENSMUST00000132131	Cd1d1	0	0	0	0	0	-3.07487	2.83621	-0.396098	0	2.83621	0	0	0	-0.964763	1.64968	0.411624	0	3.2539
ENSMUST00000117099	Chaf1b	0	0	0	4.24793	0	-0.804331	-0.35298	-0.719867	0	10.3042	9.6319	10.092	0	-3.32911	0.711969	0.459609	0	-8.88124
ENSMUST00000168445	Cybasc3	0	0	4.60351	0	0	0	0	0	0	-1.00949	3.44826	2.73857	0	-6.04975	-5.88519	-8.279	0	0
ENSMUST00000132383	D5Ertd579e	0	0	0	0	0	5.41921	0	0	0	-0.613223	0.149073	0.289377	0	-1.0059	-6.65985	-0.314219	0	0
ENSMUST00000111828	Ddhd1	0	0	5.62663	5.86162	0	0.201678	-2.4771	-2.4771	0	-2.83083	-2.88232	1.12561	0	-9.73655	-4.23199	-4.68425	0	0
ENSMUST00000108608	Eif5a	0	0	0	0	0	-3.45943	-3.45943	-3.45943	0	5.21575	6.00788	6.27309	0	-4.01395	-0.0281812	-4.01395	0	2.83621
ENSMUST00000032931	Fchsd2	0	0	0	0	0	-4.43979	0.0587981	0.326873	0	0	4.16321	4.61561	0	-3.83317	2.35586	2.16234	0	0
ENSMUST00000065478	Gfi1	0	0	4.35884	0	0	9.33226	9.51377	10.1563	0	-3.88972	-3.66168	-3.87574	0	-4.66209	0.0848375	2.25727	0	0.91371
ENSMUST00000115492	Gpr85	0	0	11.0821	11.3242	0	-3.2539	6.21967	5.48842	0	0	0	0	0	-3.2539	0.787177	6.65341	0	0
ENSMUST00000166304	Jmy	0	0	0	0	0	-4.88326	-0.1166	-0.156629	0	-1.52901	-0.319082	0.11581	0	-3.32911	-5.52526	-0.239862	0	0
ENSMUST00000102868	Malt1	0	0	11.081	10.7754	0	-1.72972	-2.19616	0	0	-1.72972	1.43207	3.01721	0	-1.80414	-8.78086	-3.0759	0	0.466443
ENSMUST00000160972	Mff	0	0	0	0	0	-0.0219661	-5.98307	0.252892	0	-5.42314	-0.109826	-0.857208	0	-0.963343	-1.61782	-0.265453	0	0.178947
ENSMUST00000166486	Mmd	0	0	5.68343	5.66125	0	-5.2414	-0.557151	-5.2414	0	0.15549	0.331874	-4.09244	0	-3.22886	0.0152327	0.314331	0	0
ENSMUST00000028166	Nr4a2	0	0	0	0	0	-3.66546	-3.66546	-3.66546	0	-7.211	-3.81379	-3.88189	0	-0.982545	1.90528	1.20164	0	3.74992
ENSMUST00000115713	Nrg2	0	0	0	0	0	-3.83619	-4.4327	-4.4327	0	0	0	0	0	-0.588369	1.3099	0.762168	0	0
ENSMUST00000056336	Oprd1	0	0	1.37362	0.280939	0	-2.67878	1.99448	-2.67878	0	0	0	1.72972	0	-1.22403	2.40464	1.41807	0	1.72972
ENSMUST00000160774	Osbpl9	0	0	0	4.04107	0	0	5.6117	5.06529	0	-6.32811	-4.19527	-5.91043	0	-4.93903	4.95786	-4.93903	0	-4.0521
ENSMUST00000150644	Otud5	0	0	9.55304	5.1727	0	-3.66546	0.874284	4.51763	0	-0.178283	4.67908	-1.17157	0	-4.03761	0.238902	-9.91401	0	-9.32253
ENSMUST00000168155	Pan3	0	0	0	0	0	0	0	0	0	-5.2414	-5.2414	-0.138507	0	-3.92681	-3.59453	-9.70002	0	0
ENSMUST00000111297	Phf21a	0	0	0	0	0	3.6192	0	4.45495	0	-3.39721	-3.39721	-3.39721	0	-4.39232	1.27454	6.62364	0	-4.32187
ENSMUST00000035716	Rasgrp2	0	0	1.72972	1.72972	0	-0.751074	-10.7462	-5.55707	0	-2.19616	2.39504	-2.19616	0	-5.59953	-5.59953	-5.59953	0	10.3622
ENSMUST00000060125	Scn4b	0	0	0	0	0	-1.2067	-4.63286	-6.36258	0	0	0	0	0	-0.887728	-2.29484	-2.87602	0	0
ENSMUST00000109298	Slc35c2	0	0	4.71627	0	0	5.61253	6.3701	-0.332928	0	-0.610566	-6.38844	-5.73642	0	-11.3498	-11.3498	-6.52697	0	-0.693694
ENSMUST00000057750	Socs2	0	0	0	0	0	0	-1.72972	0	0	-1.26327	1.1065	-1.72972	0	-0.985743	1.8079	1.39913	0	-0.396098
ENSMUST00000107624	Sp2	0	0	6.38046	13.0018	0	5.66971	5.30325	5.83782	0	-4.97637	1.22313	-4.97637	0	-5.79459	-11.041	-5.89659	0	0.289072
ENSMUST00000042692	Tcp11	0	0	3.42751	2.01066	0	1.50635	3.86845	2.99067	0	-2.4771	-2.4771	-2.4771	0	-1.00793	1.69107	1.32868	0	0.722331
ENSMUST00000063570	Tlr11	0	0	2.44135	0.390444	0	-0.692827	-3.3716	-1.45638	0	0	0	0	0	-0.860121	-3.65182	-4.40654	0	-5.16153
ENSMUST00000128041	Tmem180	0	0	0	4.48433	0	-4.18988	2.85504	3.10311	0	5.18371	8.98117	7.45182	0	-2.67878	2.62072	-0.94906	0	-0.355734
ENSMUST00000112645	Trf	0	0	0	0	0	-2.16158	-2.36873	-2.02838	0	0.878531	-5.2812	-4.15444	0	-5.07506	-2.09422	-1.60629	0	0.495533
ENSMUST00000169089	Pum2	0	0.0119217	6.25672	6.20251	0	-3.92587	-2.19616	7.58503	0	3.41807	-0.704439	4.42233	0	-5.39517	-5.39517	-3.66546	0	0.466443
ENSMUST00000169616	Ccdc88a	0	0.0136215	0.165406	0.579937	0	-0.458455	2.53154	4.98144	0	-4.15778	1.0871	-3.61098	0	-0.774897	-0.739474	-1.48164	0	6.10852
ENSMUST00000171250	Acvrl1	0	0.0226662	-4.06116	-9.57269	0	0.624473	-0.639946	0.0221979	0	-3.32911	-3.32911	-3.32911	0	-4.48433	-4.48433	-4.48433	0	0
ENSMUST00000033419	Dock11	0	0.0243808	0.256772	0.388097	0	-0.189299	-0.942531	-0.762022	0	-0.609543	-0.341726	-0.910427	0	-0.603469	0.347662	-0.195007	0	-0.092806
ENSMUST00000173280	H2-T22	0	0.0350866	-3.27461	-3.29178	0	0.366094	0	3.5836	0	-7.49565	0.227875	-0.991348	0	-4.05896	2.35683	0.50697	0	3.76199
ENSMUST00000111178	Efr3b	0	0.0360508	-5.20168	-2.2638	0	0.852008	-2.4771	-2.4771	0	-5.58115	-1.86104	-2.0032	0	-3.97213	-7.59133	-7.59133	0	0
ENSMUST00000102796	Il12b	0	0.0681022	9.08913	5.07919	0	-2.44815	11.8538	4.14425	0	0	8.8649	6.33985	0	-0.962177	3.17368	0.0391949	0	5.55524
ENSMUST00000048665	Chd9	0	0.0771975	0.693314	-5.17917	0	-1.32518	-0.771543	-0.885321	0	0.203882	0.369412	0.196938	0	-0.810458	-0.0456341	-0.72614	0	6.60008
ENSMUST00000115463	Eif4g1	0	0.0837713	5.42139	4.91066	0	-5.19982	0.441438	1.25764	0	-0.102514	-0.840292	0.107644	0	-3.97811	1.70279	1.4018	0	0.127413
ENSMUST00000119373	Gramd1b	0	0.0980271	1.34086	0.297908	0	-0.857869	1.86506	0.00340975	0	-0.356099	-0.678152	-2.37222	0	-0.778156	3.49074	2.83666	0	0.772088
ENSMUST00000095923	Rnase6	0	0.0998389	-2.13813	-2.66508	0	-0.142412	-0.583818	-1.17243	0	-0.75588	-1.73923	-2.64887	0	-0.866352	-0.895237	-2.1007	0	-0.429269
ENSMUST00000174000	Gypc	0	0.10558	1.09928	0.748197	0	-3.27897	2.66602	1.20819	0	-3.2364	0.820638	-3.65933	0	-1.95003	1.00592	0.126887	0	0.385193
ENSMUST00000029717	Cd1d1	0	0.12032	0.740507	1.19057	0	0.102656	0.0332322	-0.63985	0	-0.767775	-0.780298	-1.82091	0	-0.684867	0.795088	0.195155	0	-0.311692
ENSMUST00000145721	Scp2	0	0.129156	2.05529	-2.83621	0	-1.13977	-4.09949	-1.49105	0	-4.84824	-0.107111	-2.25951	0	-4.11293	-3.79174	-9.19098	0	0.986682
ENSMUST00000124073	Cadm1	0	0.146569	-5.3787	-0.880105	0	-0.640054	-2.83621	-2.83621	0	-2.94804	-3.38256	-6.84199	0	-2.19616	-2.19616	-2.19616	0	-3.45943
ENSMUST00000001963	Ace	0	0.155705	-1.73973	-1.02629	0	-3.92587	-3.92587	-3.92587	0	0	0	0	0	-0.880399	-7.77288	-7.48628	0	0
ENSMUST00000097494	9930111J21Rik1	0	0.161551	1.4716	0.906413	0	0.225966	0.539275	-0.505256	0	-0.734917	0.233459	-0.598786	0	-0.679577	1.44081	0.0996305	0	-0.115509
ENSMUST00000086503	Aoah	0	0.16273	2.40969	2.69146	0	-0.732386	3.30891	2.32178	0	-4.67326	-1.21383	-1.83704	0	-4.67326	2.62171	4.52365	0	0.958234
ENSMUST00000161739	Phc1	0	0.162897	0.196415	0.784554	0	-0.640054	-3.89395	-1.69779	0	0.698081	-0.0325225	-4.64888	0	-2.09564	-7.0441	-4.95297	0	0.179471
ENSMUST00000095945	Wdhd1	0	0.165373	-3.83846	-3.83846	0	-5.53203	-0.25618	6.4962	0	5.34892	0	0	0	-5.43093	-5.43093	-5.43093	0	-6.32204
ENSMUST00000150709	Sepsecs	0	0.17887	0.162293	-5.50456	0	5.31188	5.81915	4.82858	0	-4.59449	0.160755	-4.83645	0	-4.8043	-7.27366	-10.8929	0	-0.830057
ENSMUST00000165806	Katna1	0	0.185663	-4.49859	-0.431377	0	-4.84935	1.05974	0.828598	0	0	6.08621	-4.28682	0	-6.94391	-3.03301	-7.11996	0	1.58097
ENSMUST00000110633	Zmynd11	0	0.194562	-5.57137	3.7912	0	0	0	0	0	-0.811804	0.0609094	0.0411722	0	-3.86055	0.63804	-3.86055	0	0
ENSMUST00000143754	Shisa5	0	0.201682	-7.39799	-8.12674	0	0.475283	-0.532694	0.0249448	0	-2.2872	2.51949	2.03591	0	-0.95049	-2.70799	0.701848	0	0.222281
ENSMUST00000097899	Macf1	0	0.219819	0.992672	0.43741	0	-1.04758	-9.70434	-1.07794	0	-0.773361	-1.32747	-0.428702	0	-2.18199	-2.1321	-11.9222	0	-6.08206
ENSMUST00000167106	Tlr3	0	0.223896	1.62593	-4.51934	0	-4.14369	-2.82314	-0.204556	0	-2.63166	-1.1065	1.04424	0	-4.14039	1.08946	-7.39428	0	2.39784
ENSMUST00000112142	Dync1i2	0	0.227432	2.43199	2.42824	0	-0.8453	-0.219878	-0.644608	0	0.0710735	-0.119207	-0.159796	0	-1.34972	-0.0411722	3.8406	0	-3.32647
ENSMUST00000088233	Fmnl3	0	0.23273	-1.72415	-0.18046	0	-0.228291	-0.512645	-0.151943	0	-1.37751	-3.73769	-3.3145	0	-1.6777	-6.43186	-1.84434	0	1.56813
ENSMUST00000090952	Fmnl2	0	0.245148	1.15812	1.22958	0	0.0857239	0.7747	0.870049	0	-0.91415	-1.13492	0.190725	0	-0.612123	0.0860959	-0.647286	0	-0.296982
ENSMUST00000096367	Spin4	0	0.264438	-0.24861	-0.255614	0	3.27242	2.88727	3.81142	0	-1.12061	2.53748	1.77642	0	-0.811904	2.70406	2.25865	0	0.233259
ENSMUST00000131186	Rev3l	0	0.267887	-5.32238	-5.32238	0	-4.25907	-0.167482	-0.164281	0	-0.448003	-0.563879	0.0618894	0	-10.6524	-10.6524	-5.53738	0	-5.27391
ENSMUST00000160836	Aebp2	0	0.268467	-1.24202	-4.63922	0	-2.87639	-3.04295	-2.4029	0	1.90517	0.527889	3.91583	0	-0.635606	1.25587	0.955438	0	0
ENSMUST00000153735	Pdlim2	0	0.284301	0.690645	0.97373	0	0.481141	0.347627	0.204963	0	-0.997867	0.0708575	-2.04304	0	-0.815696	-1.66395	-1.69695	0	0.17465
ENSMUST00000037488	Dock4	0	0.292925	-5.02039	0.714446	0	0.1695	-9.17548	-4.70569	0	-3.9609	1.32214	-3.44493	0	-1.60156	-2.38011	-1.62135	0	3.56978
ENSMUST00000163398	Mms19	0	0.296017	-0.95337	-1.39827	0	-0.233787	-0.454374	-0.240368	0	-1.04853	-0.820914	-0.162404	0	-0.830577	-1.54565	-0.202678	0	-0.145187
ENSMUST00000109820	Bcl2l1	0	0.302104	-1.45418	-0.674109	0	0.104461	1.051	0.785164	0	-0.721572	1.17364	0.39565	0	-3.45943	13.2951	12.708	0	0.725472
ENSMUST00000120463	Sik3	0	0.316402	-4.80459	5.3028	0	5.10898	0	5.90307	0	-5.10227	-0.720645	-5.39889	0	-4.42431	-4.42431	-4.42431	0	0
ENSMUST00000171208	Micall2	0	0.320874	2.48413	1.30478	0	-0.055028	0.185058	0.212881	0	-0.690729	0.0209389	-1.18671	0	-3.32911	-3.07961	2.43058	0	-0.138382
ENSMUST00000109533	Src	0	0.320909	3.66973	4.30293	0	0.973766	-0.657378	3.50862	0	-1.8048	1.22035	1.24897	0	-0.891213	0.794002	0.463572	0	0
ENSMUST00000140607	Tbc1d14	0	0.321099	-7.39341	-7.80936	0	1.20479	-3.27421	-4.74576	0	-0.749807	-2.8075	-3.99886	0	-1.05626	-0.257105	-0.964041	0	-2.29097
ENSMUST00000097912	St3gal3	0	0.355167	2.29305	1.60237	0	-0.837057	-1.15737	4.12721	0	-0.72898	0.175322	-0.38697	0	-1.24174	1.64113	1.109	0	-0.129264
ENSMUST00000133393	Cul7	0	0.39198	1.02121	-9.29016	0	-2.26589	-2.73234	0.917237	0	2.41471	-0.877507	1.53426	0	-0.752167	-1.64308	-0.178852	0	-0.00966941
ENSMUST00000116133	Fzd5	0	0.422144	0.487386	5.01236	0	-8.46873	1.79652	-4.04442	0	-4.3875	-4.81582	-5.0431	0	-1.79723	2.5832	1.78913	0	-9.53154
ENSMUST00000173413	Prrc2a	0	0.457538	-4.63922	0.951041	0	0.115098	-0.145447	3.08066	0	-3.16993	0.495533	1.7536	0	-4.80459	-4.80459	-4.80459	0	0
ENSMUST00000069281	Bfar	0	0.46326	-4.67235	-4.84604	0	-0.851718	0.303198	-0.257207	0	-0.807333	-4.95013	0.117773	0	-5.62592	0.401982	0.861852	0	0.100442
ENSMUST00000130274	Eps8	0	0.486879	-7.88437	-3.51734	0	0	0	0	0	-3.92587	1.34516	-1.2471	0	-5.13012	-1.78599	-5.4543	0	0
ENSMUST00000109215	Trim7	0	0.488271	-2.4771	0	0	-0.715729	-2.74723	-5.40984	0	-0.280939	-1.85388	-1.1065	0	-0.754923	-2.83616	-3.03338	0	0
ENSMUST00000071698	Erlin1	0	0.493402	-0.0966032	-0.395511	0	-1.29562	-1.02115	-0.644405	0	-0.263997	0.278426	-0.142306	0	-0.602488	-1.70818	-1.61594	0	0.0505434
ENSMUST00000115104	Dst	0	0.513035	7.26199	6.58286	0	-1.03899	0.62735	1.61486	0	-0.112547	-0.121205	-4.42066	0	-0.696728	-0.352885	0.700958	0	-2.34242
ENSMUST00000168854	Mthfr	0	0.530932	2.39118	-10.2643	0	-0.871635	-4.88274	-4.49302	0	-3.82553	0.727428	-1.62937	0	-3.56978	-3.56978	-3.56978	0	1.78907
ENSMUST00000168529	Cyb5r4	0	0.539538	0.647022	-5.52526	0	-5.20523	6.33628	0.433127	0	0	0	0	0	-5.83555	-5.83555	-5.83555	0	-5.24643
ENSMUST00000028845	Stard7	0	0.588492	-2.33649	3.37204	0	-0.171485	0.133924	-0.175386	0	-5.79754	0.325075	0.714069	0	-0.784364	0.362033	0.80463	0	0.260416
ENSMUST00000046856	Chn2	0	0.622639	-1.41148	-6.13418	0	-0.188404	-0.960881	-0.56775	0	-0.955657	-0.3627	-1.07384	0	-0.653446	-2.13748	-1.86941	0	0.148461
ENSMUST00000128530	March5	0	0.626466	1.69576	-10.1086	0	-4.90769	0.157594	-0.268467	0	0	0	4.24793	0	-0.809606	-4.20681	-4.20681	0	3.62599
ENSMUST00000087320	Ddhd1	0	0.627069	2.32049	1.71705	0	-0.26044	-0.0908829	-0.364647	0	-0.754967	1.24282	1.42143	0	-0.819219	-0.123936	-0.58971	0	3.94204
ENSMUST00000113497	Clock	0	0.635295	0.393455	-4.85303	0	-8.57245	-3.98126	-0.0397508	0	8.9757	8.91285	9.7639	0	-5.40729	4.6739	-5.40729	0	-4.96905
ENSMUST00000093152	9930111J21Rik2	0	0.659144	2.60431	1.06202	0	-1.09753	0.51942	0.134566	0	-0.860838	0.532475	-0.655304	0	-0.678042	2.55577	0.864732	0	0.599136
ENSMUST00000098947	Efnb2	0	0.674068	1.21387	1.3787	0	0.640054	-2.19616	-2.19616	0	-1.96529	-1.25287	-3.47806	0	-1.59286	-0.553321	-1.7855	0	-2.97982
ENSMUST00000057784	Slc7a2	0	0.724172	5.28092	5.24531	0	0.316684	7.59577	8.39556	0	-1.07115	6.00572	5.59649	0	-2.83621	-2.83621	1.97755	0	1.48444
ENSMUST00000108958	Kif3a	0	0.736962	1.1927	0.904343	0	9.46855	0	9.46452	0	-2.35562	-0.264841	-0.94116	0	-9.77476	-4.4569	-4.49412	0	-3.04268
ENSMUST00000167730	Hook3	0	0.74622	-4.61561	6.37465	0	-0.460964	-0.241201	0.143796	0	-5.51281	0.373846	-5.08629	0	-0.653147	-0.435224	-0.675524	0	-0.293226
ENSMUST00000172530	9130014G24Rik	0	0.747794	3.08171	3.05681	0	-1.7808	4.29435	2.8878	0	-3.72266	0.223733	-1.71201	0	-3.74992	0.987177	1.3213	0	8.43327
ENSMUST00000100405	Bmp1	0	0.776555	1.80309	0.998714	0	-2.19616	3.11715	0.640054	0	-2.19616	-2.19616	-2.19616	0	-0.592696	2.9323	1.99645	0	0
ENSMUST00000030316	Laptm5	0	0.808291	-6.89989	-6.89989	0	0	0	0	0	-0.660346	-0.564152	-0.00413144	0	-3.70217	-5.00917	-7.68794	0	0
ENSMUST00000106240	Itgam	0	0.874622	-0.356748	-0.364845	0	1.20771	-1.97395	-0.578686	0	-4.30491	-4.36253	-0.656507	0	-7.06065	-7.06065	-7.06065	0	-0.656644
ENSMUST00000111070	Pnpla6	0	0.890018	-6.72525	-6.72525	0	5.40701	-1.41463	4.78209	0	-1.11931	-1.13987	-1.17869	0	-0.719475	-1.39458	-0.987251	0	-0.0514971
ENSMUST00000127296	Bbs9	0	0.893068	-3.85286	1.05333	0	-0.522415	-0.758248	-0.239078	0	-3.82604	0.544268	-1.39575	0	-0.841494	-3.35264	-3.13639	0	-0.00824455
ENSMUST00000114836	Tcp11	0	0.973766	1.23135	-0.185503	0	-4.43467	1.57346	0.15771	0	1.72972	1.72972	0	0	-3.45811	2.7651	-3.74992	0	2.90727
ENSMUST00000032421	St8sia1	0	1.05774	3.73092	0.623219	0	0.600143	-0.446067	1.59136	0	-1.55419	-4.30232	-2.66925	0	-0.636372	-2.44181	-2.60597	0	1.05857
ENSMUST00000027295	Sema4c	0	1.10398	2.21708	-8.45831	0	-0.303487	0.430633	-0.864482	0	-1.15624	-2.23252	-1.12577	0	-4.6469	1.25805	1.80765	0	0.280939
ENSMUST00000133292	Wdr13	0	1.1292	-0.0146213	0.237742	0	-3.43229	-7.8566	-4.39717	0	-0.238302	-0.789371	-1.01613	0	-1.16987	-5.94141	-1.13974	0	-3.0045
ENSMUST00000164147	Rbms1	0	1.17478	2.56248	2.74228	0	-3.56978	9.42563	2.45191	0	0.314349	0.0879058	-0.230071	0	-0.704188	0.647514	0.552658	0	0
ENSMUST00000049262	Sirpa	0	1.18618	-0.065921	1.15763	0	0.806541	-11.6329	-0.332657	0	-5.10269	-4.84767	-4.90156	0	-8.55691	-8.55691	-8.55691	0	0
ENSMUST00000090586	Phf21a	0	1.22357	-5.65344	-4.15764	0	-0.172178	-2.49681	-1.78755	0	-5.45306	-0.504724	-5.67155	0	-0.884909	0.0140537	0.243294	0	-0.318782
ENSMUST00000013931	Ehmt2	0	1.29391	-3.11131	3.28406	0	4.83178	5.73609	3.32911	0	-6.5626	-0.0146062	-6.09616	0	-0.673227	-0.902405	-0.607742	0	-1.88124
ENSMUST00000027112	Nrp2	0	1.34253	3.37445	3.28411	0	-4.39232	4.6991	5.30214	0	-2.92827	1.81981	2.24736	0	-1.07927	2.02323	1.60136	0	0
ENSMUST00000117648	Ttc3	0	1.38256	-5.41922	-9.93179	0	2.72269	4.56845	-4.92353	0	-0.992678	0.097349	-1.9204	0	-1.35792	-1.08476	-6.86372	0	0
ENSMUST00000108101	Dusp14	0	1.43922	-2.02021	0.658569	0	-0.747382	0.359115	0.852008	0	0	0	2.19616	0	-2.19616	6.65957	6.54947	0	0
ENSMUST00000044638	Stx16	0	1.65031	-4.03251	0.0598063	0	0.632039	2.18085	-4.28151	0	-0.58776	-0.201061	-0.456362	0	-2.00547	-11.2083	-5.20746	0	-6.89042
ENSMUST00000095045	St6galnac6	0	1.77965	6.47484	6.78415	0	-4.90769	0.00796197	3.09005	0	-0.482617	2.08789	4.76595	0	-6.07638	-0.0617166	-5.351	0	5.39924
ENSMUST00000099527	Itsn1	0	1.82505	-0.350208	0.148845	0	3.32437	6.90649	5.40467	0	-1.46581	2.76353	0.110567	0	-1.44479	-0.816447	-0.138295	0	2.57785
ENSMUST00000149096	Ntng2	0	2.19616	7.91314	6.67429	0	-1.073	4.10861	3.90313	0	-0.157437	1.39604	0.807753	0	-3.3716	0.575121	1.47128	0	1.56556
ENSMUST00000060901	Tnfrsf9	0	2.19616	6.47208	7.67993	0	-0.982333	2.96927	6.3965	0	-0.376345	5.105	6.61757	0	-0.696081	-1.68968	0.313951	0	2.83621
ENSMUST00000111758	5730419I09Rik	0	2.27243	-7.91425	-3.37451	0	0	0	0	0	-4.94665	0.859553	0.384683	0	-3.88595	-0.446547	-9.05866	0	0
ENSMUST00000166682	Atxn2l	0	2.47391	0.112197	-2.63667	0	-2.92772	-3.64311	-2.83946	0	-5.51967	-0.835073	-5.65857	0	-1.55233	-0.610245	-0.436937	0	-2.83621
ENSMUST00000100314	Cldn10	0	2.67878	3.32911	0	0	-1.02832	-4.9542	-2.4771	0	0	0	0	0	-0.701938	-3.08597	-3.46097	0	0
ENSMUST00000151992	Col27a1	0	2.80793	1.91072	0.829246	0	-0.910898	0.233716	-1.94018	0	0	2.4771	0	0	-1.09268	4.76079	4.38814	0	2.19616
ENSMUST00000066594	Sh2d4a	0	2.83621	7.86713	0	0	2.19616	8.5107	5.91109	0	-1.72972	0	-1.72972	0	-0.678936	2.12862	1.43734	0	0
ENSMUST00000163251	Mink1	0	2.96537	6.66804	12.3838	0	-3.68943	-0.12184	-5.02644	0	-0.737415	-0.582437	-5.87822	0	-0.652124	-0.771233	-1.3057	0	7.82335
ENSMUST00000132088	Sema6d	0	2.96537	3.07487	0	0	-0.711832	0.382686	-0.952502	0	1.5561	7.17398	5.71825	0	-0.923067	1.43242	0.420771	0	0
ENSMUST00000038760	Lad1	0	3.0635	9.61346	7.02575	0	-1.21133	5.12291	3.1605	0	0	7.17253	3.82553	0	-0.596643	2.7433	1.77189	0	4.55792
ENSMUST00000050166	Adam22	0	3.20434	4.55654	4.64328	0	4.43979	-0.0654733	4.3301	0	-0.851214	-0.071801	-2.772	0	-1.1041	-1.4938	-2.10273	0	0.614209
ENSMUST00000063539	2010005H15Rik	0	3.2539	0	1.2806	0	0.240985	1.45892	1.08278	0	-1.72972	0	0.466443	0	-2.83621	3.35204	2.64441	0	1.26357
ENSMUST00000106945	Ak4	0	3.79446	8.24728	1.6564	0	4.45495	5.31331	0	0	-2.60574	-2.30253	0.215202	0	-7.15463	-3.32911	0.480169	0	2.62554
ENSMUST00000099444	Fancc	0	3.92587	10.1191	5.15018	0	-4.70576	4.90666	4.75163	0	-0.0848375	5.59127	3.11382	0	-1.31725	1.21051	1.10434	0	4.48433
ENSMUST00000106252	Mycl1	0	3.93689	8.24653	7.00745	0	-3.62446	0.30811	-0.807252	0	0	4.40849	3.45943	0	-1.16793	2.09335	1.60004	0	-1.23565
ENSMUST00000092324	Ptbp1	0	3.95644	0	9.70971	0	5.53203	0	0	0	-4.99435	0.135069	0.193506	0	-9.94012	-4.88782	-4.63599	0	0
ENSMUST00000109786	Zmiz2	0	4.01395	4.35884	5.67243	0	-0.825079	-0.0222959	-4.80226	0	-2.45309	1.93558	2.70427	0	-0.860442	-1.03632	-1.23661	0	3.89395
ENSMUST00000005678	Fcer2a	0	4.20008	1.33518	1.307	0	-0.537551	0.846225	0.468479	0	-1.72972	2.19616	0.466443	0	-0.759771	1.33832	0.514524	0	-0.640054
ENSMUST00000170192	BC094916	0	4.22129	7.11794	6.71887	0	0.808647	2.75327	2.33948	0	-2.67878	0.157437	-2.67878	0	-0.760056	-4.01395	0.410358	0	0
ENSMUST00000109266	Zmynd8	0	4.28666	-5.4348	-5.4348	0	-0.881571	-0.627339	-0.386669	0	0	0	0	0	-3.32911	0.187606	-3.32911	0	0
ENSMUST00000015680	Mocs2	0	4.46979	0	4.83178	0	2.6436	5.73485	-2.67878	0	-4.35884	5.09034	-1.28396	0	-4.93809	-6.51667	-0.194679	0	0.345728
ENSMUST00000011400	Adam19	0	4.48765	6.12608	4.66985	0	0.578151	-2.07981	-0.410756	0	-2.96537	-2.96537	-2.96537	0	-0.924459	-2.06868	-2.71953	0	0.0186659
ENSMUST00000161421	Mfap3l	0	4.55295	10.3808	11.0088	0	-4.77446	-3.91446	-2.1284	0	0.768801	-1.31526	-0.738206	0	-2.96537	0.204556	0.860157	0	-0.207331
ENSMUST00000073873	Slc9a8	0	4.57867	10.9154	0	0	4.3415	0	3.66546	0	-2.96589	0.679286	1.79163	0	-1.08713	-0.0145438	0.43132	0	-3.1419
ENSMUST00000109270	Mier3	0	4.61561	7.01146	5.56351	0	-4.16321	0.72005	-4.16321	0	4.84935	4.84935	0	0	-5.36123	-4.29118	0.104661	0	-0.449084
ENSMUST00000081695	Gon4l	0	4.65023	3.75605	0.0664286	0	5.55016	1.19276	-0.818818	0	-5.39985	-1.85826	-0.908738	0	-1.5427	-2.85456	-0.277266	0	5.63251
ENSMUST00000167613	Clasp2	0	4.68393	-0.39953	-0.11665	0	-4.06885	-9.20749	-0.252341	0	0.0244057	-0.099021	-0.600792	0	-2.02751	0.370122	-5.85303	0	0
ENSMUST00000177125	Fam107b	0	4.70576	3.45943	4.18534	0	0.294256	-2.75749	-0.301256	0	-0.647616	0.279596	-0.47322	0	-1.66749	2.89844	-1.66749	0	-1.41803
ENSMUST00000053768	Stxbp6	0	4.7371	1.52804	7.24273	0	-0.963578	-0.709346	1.54356	0	-2.67878	-2.67878	4.27986	0	-2.88124	2.6044	3.97177	0	2.4771
ENSMUST00000146497	Sulf2	0	4.78378	-0.469263	-5.33577	0	-4.42431	-1.45894	-4.42431	0	-1.72972	-1.72972	0.466443	0	-0.599714	-1.74305	-3.3799	0	0
ENSMUST00000107201	Cdc42se1	0	4.79999	6.4096	2.47545	0	-4.48651	-3.37759	0.384833	0	0.0297856	-0.425564	1.2471	0	-1.49217	6.19725	5.33896	0	1.35434
ENSMUST00000136731	Myo5a	0	4.94744	5.63885	5.41736	0	-0.590558	-5.93074	3.99077	0	3.58617	3.04167	-0.328138	0	-5.63821	-0.87766	-1.18085	0	-4.28682
ENSMUST00000094421	Cep250	0	5.11501	5.24643	0	0	-5.1029	-0.536968	5.3843	0	-5.84086	-1.01132	-1.91993	0	-1.1169	-1.80973	1.13238	0	4.3095
ENSMUST00000035604	Gemin5	0	5.12692	10.5567	0	0	-0.0900979	-4.49859	-4.49859	0	-4.01395	1.68032	0.826666	0	-5.88232	-5.0096	-0.405812	0	0
ENSMUST00000135067	B230312A22Rik	0	5.15018	0	0	0	3.82553	10.2043	9.68836	0	-3.32911	0.877708	4.51133	0	-3.32911	-3.32911	0.596769	0	4.39232
ENSMUST00000120041	Tm9sf1	0	5.23179	5.67708	5.72839	0	-3.99855	-8.79385	-3.69709	0	-0.0958227	-0.568276	-11.2666	0	-5.21263	-0.236735	0.580668	0	0.426625
ENSMUST00000115334	Zfp182	0	5.26618	4.76666	5.27103	0	-5.86007	-5.93129	-6.47865	0	0.145724	0.836622	0.311816	0	-1.44952	0.0997353	-1.39302	0	0.530514
ENSMUST00000133042	Isg20	0	5.36608	5.91109	5.45757	0	0.407212	4.62384	2.01291	0	-0.94906	3.19133	0	0	-2.4771	7.61975	6.43891	0	3.44799
ENSMUST00000023614	Dyrk1a	0	5.40082	5.65941	-5.25142	0	-5.55181	-5.91207	-5.89286	0	0	0	0	0	-4.46979	-4.46979	-4.46979	0	0
ENSMUST00000123302	Stag1	0	5.46129	0	10.3125	0	-5.3259	-5.49846	-0.430054	0	-0.147098	4.04428	-0.780385	0	-4.32794	1.038	-4.17591	0	4.48838
ENSMUST00000117675	Iffo1	0	5.47964	5.15018	9.94352	0	-4.39232	-0.105494	2.87066	0	-5.01877	-5.01877	-5.01877	0	-5.37031	0.06833	-0.438993	0	0
ENSMUST00000137458	Rasal3	0	5.51153	5.38698	0	0	-0.0968015	-5.36842	-5.8846	0	-12.1513	-7.25982	-12.1513	0	-5.81528	-7.06485	-6.07022	0	5.39109
ENSMUST00000164266	Fam173b	0	5.53874	5.37031	0	0	3.70893	3.39721	0	0	-4.55003	0.725372	-8.75684	0	-2.16269	-9.13151	-9.13151	0	4.84935
ENSMUST00000169074	Nin	0	5.56302	-5.79459	0.355156	0	-1.48232	-12.0887	-1.01416	0	0.401414	0.801797	0.73437	0	-5.16153	5.34262	0	0	-1.76304
ENSMUST00000164727	F13a1	0	5.56796	-6.61448	-1.70679	0	-0.19598	5.6662	-5.15018	0	-10.0385	-10.0385	-0.0142257	0	-4.33803	-3.7092	-3.98563	0	3.16993
ENSMUST00000111317	Ambra1	0	5.58088	0	0	0	-0.804708	-5.03237	-5.03237	0	12.2865	11.4214	12.286	0	-0.909654	-1.63131	-0.946591	0	0
ENSMUST00000020830	Mfap3	0	5.67679	0.302983	0.259274	0	5.87574	-5.50456	-0.407802	0	-5.88952	-5.10976	-0.999036	0	-6.34942	-0.39298	-5.82668	0	-5.33869
ENSMUST00000079553	Trps1	0	5.69383	6.98892	7.25491	0	5.21381	0.442936	0.89202	0	-5.10475	-1.648	-10.2198	0	-1.27103	0.680227	0.100681	0	0
ENSMUST00000110525	Slc28a2	0	5.76072	-5.04572	5.73221	0	-5.56727	-5.38392	-9.70765	0	3.32911	0	3.51671	0	-1.13829	-0.600382	-1.12721	0	0.331428
ENSMUST00000142071	Rbm39	0	5.87139	-4.39232	6.17008	0	-1.35326	-4.76339	-0.0997606	0	4.76089	3.83937	-0.297534	0	-0.88896	0.72216	0.541609	0	0.55965
ENSMUST00000097308	Tbc1d5	0	5.98899	-0.149026	0.00454967	0	-4.9224	-0.577894	-6.58387	0	3.68258	4.14828	2.50976	0	-5.89951	-1.23404	-1.02645	0	-0.156864
ENSMUST00000057333	Rnf214	0	6.00953	7.31591	6.58333	0	-1.50133	0.227341	-4.41167	0	-1.72972	-1.72972	2.90951	0	-3.82553	2.60308	0.562488	0	-0.886348
ENSMUST00000128767	Cfb	0	6.05224	8.92036	9.66781	0	-4.87493	7.20745	6.91812	0	-1.72972	2.28424	-1.72972	0	-4.84935	1.15853	7.04206	0	6.83538
ENSMUST00000100498	Tnrc18	0	6.10858	0.0826875	0.394863	0	-1.23844	-2.68905	-1.85981	0	1.07158	-0.110256	0.580711	0	-1.75562	-0.287203	-0.102089	0	-0.315878
ENSMUST00000169492	Arpp19	0	6.21536	0	0	0	0	0	0	0	-5.2414	0.376304	-5.2414	0	-6.09783	-6.57537	-11.7591	0	0
ENSMUST00000043560	Smg7	0	6.29039	7.1604	7.09357	0	-0.17167	1.11567	0.351892	0	-0.601881	0.192077	0.233723	0	-6.3624	0.0974912	-0.532089	0	0.238729
ENSMUST00000127958	Gbgt1	0	6.99456	9.88565	10.9476	0	-2.19616	-2.19616	-2.19616	0	1.72972	0	2.67878	0	-1.72972	-1.72972	-1.72972	0	0
ENSMUST00000171549	Ptpn6	0	9.16207	10.4543	0	0	-5.0923	-0.289961	-5.15232	0	-0.26403	2.6154	0.291559	0	-4.55942	2.02284	1.33754	0	-4.61561
ENSMUST00000168431	Map4k4	0	9.28997	10.7393	11.2914	0	-0.615919	-0.244696	-0.609387	0	5.11279	0.854536	0.822542	0	-0.741739	-1.15352	-0.404711	0	0
ENSMUST00000035142	Ryk	0	9.35939	9.64546	10.1685	0	-4.56593	-4.56593	-4.56593	0	-0.254824	-0.381586	-0.686401	0	-1.91764	-0.701781	-1.24188	0	2.27196
ENSMUST00000138601	Tubgcp4	0	10.6374	0	5.62663	0	5.03237	2.67878	0	0	-4.79529	0.639503	-0.0286287	0	-8.93586	-3.92398	-8.93586	0	-10.26

## Sheet: UP mac only
Supplementary Table 5 - Page 7 - IL-10-treated, up-regulated, PEC macrophages only
Values are log2(fold-change from respective un-treated cell type)
		PEC Macrophages				Neutrophils				Mast cells				splenic DCs				Eosinophils
Ensembl Transcript ID	Gene Symbol	-IL10 -LPS	+IL10 -LPS	-IL10 +LPS	+IL10 +LPS	-IL10 -LPS	+IL10 -LPS	-IL10 +LPS	+IL10 +LPS	-IL10 -LPS	+IL10 -LPS	-IL10 +LPS	+IL10 +LPS	-IL10 -LPS	+IL10 -LPS	-IL10 +LPS	+IL10 +LPS	-IL10 -LPS	-IL10 +LPS
ENSMUST00000053177	Wdfy3	0	12.4506	13.0832	13.7582	0	-0.249462	2.03104	2.09921	0	0.00719896	0.497768	0.122456	0	-6.27735	-0.88267	-5.19607	0	-4.74693
ENSMUST00000087341	Kif20b	0	11.315	5.37031	5.39517	0	-0.140434	-0.0526534	-0.101779	0	-0.56115	-0.391704	-0.697551	0	-0.0634092	-5.85652	-0.447381	0	-0.0696627
ENSMUST00000094376	Aftph	0	10.7627	0	0	0	-0.487723	-1.89749	-0.676667	0	-0.217368	0.0096362	-6.56046	0	-1.9453	0.135234	-0.913017	0	-5.60868
ENSMUST00000061677	Ngrn	0	10.7237	0	0	0	-5.32238	-5.32238	-5.32238	0	-5.36817	-10.7874	-5.46952	0	0	0	0	0	11.1168
ENSMUST00000098873	Gabpb2	0	10.7006	10.3281	10.424	0	-0.605931	-6.31992	-0.791484	0	-0.234562	0.580236	0.329205	0	0.382363	-0.825541	-0.640849	0	0.315241
ENSMUST00000088546	Fmr1	0	10.5441	5.68888	5.73609	0	-0.0913471	0.478609	0.036264	0	-0.313889	-0.18143	-0.939617	0	0.0805113	1.10906	0.22939	0	0.0898892
ENSMUST00000082262	C230096C10Rik	0	10.5303	0	5.3787	0	0	0	0	0	0	0	4.22766	0	-4.14039	-4.14039	0.0664286	0	0
ENSMUST00000164284	Lsm14b	0	10.2785	11.071	9.66699	0	0	0	0	0	0	0	0	0	0	0	4.81377	0	0
ENSMUST00000055539	Timeless	0	10.0563	11.6484	6.15687	0	0.114195	0.427435	-0.166711	0	0	0	4.46979	0	-6.05533	-2.05911	-4.14659	0	-4.71414
ENSMUST00000111902	Prg4	0	9.91049	5.97764	11.9363	0	0	0	0	0	0	0	0	0	-4.09244	-4.09244	-4.09244	0	0
ENSMUST00000075767	Frmd4a	0	9.86855	4.89964	10.7311	0	0	0	0	0	0.469121	-5.15034	0.927089	0	0.213392	0.240582	-4.5912	0	-3.82553
ENSMUST00000115229	Mapk8ip3	0	9.81541	10.1958	5.20523	0	-4.24758	0.0337509	0.316251	0	-5.36947	-0.873392	-5.51803	0	0.170014	-4.11681	-4.11681	0	3.92445
ENSMUST00000119685	Uspl1	0	9.76139	11.0605	0	0	0.520165	-0.619229	1.38327	0	-0.130618	0.121273	0.489481	0	-4.25578	-3.83809	1.71045	0	0.993555
ENSMUST00000116434	Zkscan3	0	9.55261	10.512	3.66546	0	-0.305355	0.0748448	0.218336	0	0.52402	0.303876	0.830358	0	0.269674	-0.365505	-0.414101	0	-0.276096
ENSMUST00000035142	Ryk	0	9.35939	9.64546	10.1685	0	-4.56593	-4.56593	-4.56593	0	-0.254824	-0.381586	-0.686401	0	-1.91764	-0.701781	-1.24188	0	2.27196
ENSMUST00000171549	Ptpn6	0	9.16207	10.4543	0	0	-5.0923	-0.289961	-5.15232	0	-0.26403	2.6154	0.291559	0	-4.55942	2.02284	1.33754	0	-4.61561
ENSMUST00000032473	Iigp1	0	8.95086	11.177	10.4858	0	0	0	0	0	0	0	0	0	0	8.28471	7.49985	0	0
ENSMUST00000099277	Fcho2	0	8.77345	2.01066	2.01066	0	-4.09978	-2.53681	-2.52773	0	-1.31083	-1.1171	0.141247	0	0.0672776	-0.539043	-0.222256	0	-0.182556
ENSMUST00000035930	Zfp800	0	8.38915	11.49	11.3392	0	-0.380892	-0.226596	0.0297297	0	-0.257241	-0.296588	-0.149577	0	-0.183142	-0.3153	-0.733254	0	-0.311989
ENSMUST00000109522	Tti1	0	7.84725	-4.32373	5.90002	0	-1.26786	-0.327855	-5.64127	0	-1.5748	0.457905	-0.23496	0	0.194993	1.38379	1.47616	0	0.203921
ENSMUST00000108593	Ctdnep1	0	7.6389	6.36205	7.09655	0	0.00696266	-0.285026	-0.169249	0	0.162397	0.0761783	-0.664973	0	-0.493564	-6.96285	-0.931657	0	-0.119291
ENSMUST00000170444	Upp1	0	7.3953	5.47236	10.8964	0	0.530911	0.687861	1.638	0	-0.359115	1.5881	1.231	0	0	3.16993	6.13821	0	1.17658
ENSMUST00000034475	Snx19	0	6.81727	7.05156	7.12906	0	0.536632	-0.791097	0.774542	0	0.312785	-0.597522	-0.134859	0	-0.322917	-0.55459	-0.384376	0	0.212097
ENSMUST00000162946	Rasgrp4	0	6.7397	0	4.63922	0	-0.120967	-1.96642	-1.74162	0	-0.438825	0.123066	0.268628	0	-0.0286229	-7.31031	-0.374887	0	-0.043487
ENSMUST00000022688	Slc39a14	0	6.66238	3.82878	8.32546	0	0	0	0	0	0	0	0	0	0	0	2.4771	0	0
ENSMUST00000172224	Morf4l2	0	6.5637	7.28733	7.72333	0	-0.188364	0.392396	0.47249	0	0	3.66546	3.56978	0	-3.66546	-3.66546	-3.66546	0	0
ENSMUST00000165351	Jarid2	0	6.49345	6.57929	6.94234	0	-0.35606	-4.65013	0.902529	0	-5.03892	-4.42118	-4.27776	0	0.0226805	0.363255	0.275835	0	-4.67068
ENSMUST00000109155	Zfp217	0	6.40448	6.14478	6.85613	0	0.280182	-6.8325	0.878506	0	-5.37324	0.779705	0.488078	0	0.288946	-0.293884	-0.366017	0	0.383271
ENSMUST00000111735	6720456H20Rik	0	6.31212	4.85904	-0.575575	0	-5.5106	-5.50413	-5.66181	0	-3.58784	0.0664935	-1.1258	0	-0.133713	-0.0054738	-6.39377	0	11.6167
ENSMUST00000167307	Slc25a42	0	6.29802	1.51433	0.399851	0	0	9.34748	4.9542	0	0.0369624	-4.94665	-1.12112	0	-1.11483	-10.1983	-7.02835	0	3.89395
ENSMUST00000043560	Smg7	0	6.29039	7.1604	7.09357	0	-0.17167	1.11567	0.351892	0	-0.601881	0.192077	0.233723	0	-6.3624	0.0974912	-0.532089	0	0.238729
ENSMUST00000041035	Triobp	0	6.27502	8.14494	0.848017	0	0.519228	1.3742	-0.56938	0	-5.07235	0.227347	-10.3434	0	-0.530936	0.292666	1.88928	0	0.215126
ENSMUST00000028288	Notch1	0	6.25477	7.09694	7.56779	0	0.259663	-0.793119	-0.118024	0	0.0200803	0.983229	1.19014	0	-0.206476	-0.0862419	-0.149155	0	-0.125937
ENSMUST00000057725	Samhd1	0	6.2385	4.48433	5.75117	0	-0.57342	-2.20047	-6.99813	0	-5.42052	-0.309002	0.042555	0	-0.102531	-0.85659	-0.147815	0	-0.202803
ENSMUST00000169492	Arpp19	0	6.21536	0	0	0	0	0	0	0	-5.2414	0.376304	-5.2414	0	-6.09783	-6.57537	-11.7591	0	0
ENSMUST00000101195	Tbc1d1	0	6.17911	1.87309	7.67254	0	-0.476311	-0.425349	-0.788059	0	0.279102	1.28588	0.956805	0	-0.0781346	1.96508	1.91938	0	0.339345
ENSMUST00000081619	Sh3pxd2a	0	6.12684	6.89097	7.44381	0	-0.58023	-4.60617	-0.472196	0	-2.76201	0.374234	0.816711	0	-0.0381397	1.15465	1.51082	0	0
ENSMUST00000168967	Pdlim5	0	6.10333	7.51989	7.57921	0	0.0286368	0.180313	0.486514	0	-4.90769	-0.48338	-1.73777	0	-0.316684	6.69872	5.86329	0	-0.172013
ENSMUST00000029126	Itch	0	6.05672	6.60896	6.88149	0	0.0971328	-0.54677	0.30187	0	-0.313685	-0.215822	-0.440157	0	-0.746767	-1.41693	-1.57751	0	0.237612
ENSMUST00000128767	Cfb	0	6.05224	8.92036	9.66781	0	-4.87493	7.20745	6.91812	0	-1.72972	2.28424	-1.72972	0	-4.84935	1.15853	7.04206	0	6.83538
ENSMUST00000040474	Tbc1d24	0	6.04029	5.63992	-0.497183	0	-0.0319461	-0.544041	0.170617	0	0.434224	1.15549	1.0249	0	0.454894	-10.7592	-5.65021	0	-0.0680028
ENSMUST00000173016	H2-Q7	0	6.04024	9.09656	10.4299	0	-0.398463	-0.130805	0.530333	0	0	7.68557	5.8062	0	-0.00808409	0.18764	0.129803	0	2.4771
ENSMUST00000057333	Rnf214	0	6.00953	7.31591	6.58333	0	-1.50133	0.227341	-4.41167	0	-1.72972	-1.72972	2.90951	0	-3.82553	2.60308	0.562488	0	-0.886348
ENSMUST00000080968	Pias2	0	5.97217	0	0	0	0	0	0	0	0	0	0	0	-6.39157	-5.94171	-5.92057	0	-1.06105
ENSMUST00000174196	Fus	0	5.93772	7.2643	7.285	0	0.0038405	-0.785864	-0.0016324	0	0.246694	-0.0864338	-0.0787242	0	-5.46243	-5.34314	-11.3024	0	-5.29483
ENSMUST00000168293	Zfc3h1	0	5.93074	5.19455	5.98667	0	0	0	0	0	0.128925	0.506325	0.717159	0	0.333627	1.43815	0.825082	0	0
ENSMUST00000105479	Lilrb4	0	5.84653	5.95551	0	0	-1.54889	1.45577	2.2508	0	0	0	0	0	0	0	0	0	0.672659
ENSMUST00000043283	Git2	0	5.83997	5.93888	5.32826	0	0.0894725	-0.830351	-0.329869	0	0.0534295	0.0783527	-0.0729785	0	-0.641517	-6.27914	-0.501121	0	0.953761
ENSMUST00000169371	Cntln	0	5.83234	4.70861	0.288334	0	-9.79059	-4.54918	0.473983	0	-1.53803	-0.0846932	-5.7027	0	-0.183578	-0.440252	-5.70993	0	-0.590742
ENSMUST00000163030	Setd1b	0	5.81101	6.19623	6.00713	0	-0.0661689	-2.05895	-0.715252	0	-0.0448407	-0.428912	-0.363788	0	-0.837131	-0.565089	-1.20471	0	0.573546
ENSMUST00000129664	Sh3tc1	0	5.81043	6.56334	6.68963	0	-0.457345	1.73751	-0.748388	0	-0.0269492	1.51173	-3.82025	0	0.21668	-2.1443	-0.830889	0	0.937633
ENSMUST00000054477	AI837181	0	5.80742	6.4248	6.09627	0	-0.316252	0.357273	0.316694	0	-0.160965	-0.146706	-0.18765	0	0.136109	1.3295	0.696568	0	0.286834
ENSMUST00000113889	Gtf3c5	0	5.77801	4.39232	5.49753	0	-0.169863	-0.775903	0.0556593	0	-0.322405	-0.0710804	0.515746	0	-9.20229	-9.20229	1.59185	0	0.178762
ENSMUST00000119929	Tmem41b	0	5.73978	6.53036	6.46269	0	-2.06554	-5.731	-0.233465	0	0.152751	-0.0261848	-0.342372	0	-0.0829787	0.416189	-0.421567	0	-5.84681
ENSMUST00000169409	Rgs1	0	5.73117	0.0860972	-5.19455	0	-3.32911	-3.32911	-3.32911	0	-0.452694	-0.378868	-0.0709958	0	0.210261	1.06108	-0.275483	0	0
ENSMUST00000112038	Ptprc	0	5.67348	5.97749	6.04559	0	0.408191	-0.166995	0.0700944	0	-0.303169	-0.633515	-0.450783	0	-0.272855	-0.604366	-0.966518	0	-0.233442
ENSMUST00000169320	Ibtk	0	5.63002	-0.0979185	-0.403463	0	0.136834	-5.69428	-0.609942	0	-5.60931	0.026096	-5.95795	0	0.122452	0.33962	0.00664229	0	0
ENSMUST00000162846	Casp4	0	5.61804	6.90753	8.24366	0	0.457671	-2.08604	2.74094	0	0	0	0	0	0	3.16993	0	0	-6.78913
ENSMUST00000084993	Yy1	0	5.60358	5.26469	5.84786	0	-7.46326	-2.01516	-0.759615	0	0.137331	-0.300671	-0.504907	0	0.346883	0.128536	0.0792571	0	-3.34926
ENSMUST00000005072	Dtx2	0	5.57137	5.47964	5.67795	0	0	-3.51671	0.37724	0	0	0	7.12489	0	-4.55295	-4.55295	4.69143	0	-0.110344
ENSMUST00000164727	F13a1	0	5.56796	-6.61448	-1.70679	0	-0.19598	5.6662	-5.15018	0	-10.0385	-10.0385	-0.0142257	0	-4.33803	-3.7092	-3.98563	0	3.16993
ENSMUST00000169074	Nin	0	5.56302	-5.79459	0.355156	0	-1.48232	-12.0887	-1.01416	0	0.401414	0.801797	0.73437	0	-5.16153	5.34262	0	0	-1.76304
ENSMUST00000137458	Rasal3	0	5.51153	5.38698	0	0	-0.0968015	-5.36842	-5.8846	0	-12.1513	-7.25982	-12.1513	0	-5.81528	-7.06485	-6.07022	0	5.39109
ENSMUST00000088250	Mll3	0	5.49302	-0.566658	6.17644	0	-0.0218589	-1.0868	-0.449013	0	-0.0936044	-0.144771	-0.344187	0	-0.494623	-1.27434	-1.23403	0	0.0856014
ENSMUST00000117675	Iffo1	0	5.47964	5.15018	9.94352	0	-4.39232	-0.105494	2.87066	0	-5.01877	-5.01877	-5.01877	0	-5.37031	0.06833	-0.438993	0	0
ENSMUST00000114498	Hnmt	0	5.47103	3.51199	-2.65258	0	0.0907085	-0.264673	0.154582	0	-4.81122	-4.70172	-0.807765	0	0.238661	4.21722	4.46782	0	0.234243
ENSMUST00000123302	Stag1	0	5.46129	0	10.3125	0	-5.3259	-5.49846	-0.430054	0	-0.147098	4.04428	-0.780385	0	-4.32794	1.038	-4.17591	0	4.48838
ENSMUST00000146825	Cd40	0	5.45006	9.54012	8.46377	0	-0.965235	5.60251	3.65372	0	0	6.13529	2.96537	0	0.195327	4.04298	3.77745	0	0
ENSMUST00000154232	Brd2	0	5.43575	-0.599206	-0.432168	0	-0.244781	-12.6576	-6.6602	0	-0.518677	-0.72083	-0.759969	0	-0.299072	0.110935	-0.523093	0	5.20846
ENSMUST00000023614	Dyrk1a	0	5.40082	5.65941	-5.25142	0	-5.55181	-5.91207	-5.89286	0	0	0	0	0	-4.46979	-4.46979	-4.46979	0	0
ENSMUST00000133042	Isg20	0	5.36608	5.91109	5.45757	0	0.407212	4.62384	2.01291	0	-0.94906	3.19133	0	0	-2.4771	7.61975	6.43891	0	3.44799
ENSMUST00000029155	Epb4.1l1	0	5.35701	5.62017	4.63899	0	-2.96537	-2.96537	0.109505	0	-0.610624	-0.418527	-1.19434	0	0.366566	-6.92909	-5.61468	0	-6.2448
ENSMUST00000110302	Clcn3	0	5.34117	-4.67326	0.583113	0	0	4.30551	0	0	0.509622	-4.1296	0.0770512	0	0	0	0	0	0
ENSMUST00000125276	Slc35c1	0	5.31331	5.64414	0	0	0	4.28682	4.84935	0	0.15321	-5.07804	-0.830114	0	0	0	0	0	-4.20681
ENSMUST00000029175	Src	0	5.30413	10.6941	12.7245	0	-0.983073	1.37417	0.090583	0	0.0353704	1.07889	0.939657	0	-0.556999	0.292184	0.795037	0	0
ENSMUST00000156906	Mmp23	0	5.27103	2.67878	3.16993	0	-1.21383	-4.67326	-2.4771	0	-2.01066	0	-2.01066	0	-0.0734285	-1.0805	-1.23972	0	0
ENSMUST00000115334	Zfp182	0	5.26618	4.76666	5.27103	0	-5.86007	-5.93129	-6.47865	0	0.145724	0.836622	0.311816	0	-1.44952	0.0997353	-1.39302	0	0.530514
ENSMUST00000116273	Kdm1a	0	5.2516	-4.55295	6.13469	0	-0.806029	0.982795	0.584565	0	0.209724	-0.0804294	-0.0214611	0	0.205564	0.536811	0.768719	0	0.129204
ENSMUST00000069958	Gcnt2	0	5.24643	0.466443	4.53366	0	0.182143	-2.05154	-1.08566	0	0.0132648	-1.43501	-1.5977	0	-0.0291828	-4.8627	-1.03717	0	-0.312492
ENSMUST00000108175	Nfkbid	0	5.23749	10.7822	1.72972	0	-5.15217	0.714605	-4.57122	0	-0.273452	-0.331114	3.17761	0	0	4.85798	7.78227	0	-0.0392797
ENSMUST00000120041	Tm9sf1	0	5.23179	5.67708	5.72839	0	-3.99855	-8.79385	-3.69709	0	-0.0958227	-0.568276	-11.2666	0	-5.21263	-0.236735	0.580668	0	0.426625
ENSMUST00000163246	Slc25a3	0	5.22827	0.394751	0.169512	0	-0.238661	1.01756	4.98361	0	-0.34528	0.304399	0.228796	0	-0.74168	-1.06806	-0.196607	0	3.82553
ENSMUST00000127964	Hnrnph1	0	5.22544	5.26006	-4.81377	0	0.0906329	-1.17302	-0.175963	0	0	4.66209	5.29483	0	0	0	0	0	-0.34094
ENSMUST00000169341	D4Wsu53e	0	5.21363	5.21568	-6.26703	0	-0.133014	-6.17303	-1.40064	0	-0.0472478	-0.0791571	0.0734179	0	0	0	0	0	-0.0175703
ENSMUST00000167651	Nt5dc3	0	5.21118	5.55767	5.12265	0	-1.59079	0.993486	-0.229525	0	-2.48662	0.379049	0.740277	0	-0.547015	-6.46789	-1.13748	0	-0.0514737
ENSMUST00000143682	Lrrc33	0	5.20142	-5.24643	-5.24643	0	-1.60752	-6.23445	-1.57593	0	0.452214	-2.08815	0.816937	0	-0.195278	1.28609	-4.85806	0	-0.590474
ENSMUST00000111196	Cd44	0	5.1834	1.50677	7.21233	0	0.385397	1.2542	1.49692	0	0.10148	5.60693	-4.18534	0	0.301469	6.59633	5.12591	0	1.29872
ENSMUST00000035604	Gemin5	0	5.12692	10.5567	0	0	-0.0900979	-4.49859	-4.49859	0	-4.01395	1.68032	0.826666	0	-5.88232	-5.0096	-0.405812	0	0
ENSMUST00000094421	Cep250	0	5.11501	5.24643	0	0	-5.1029	-0.536968	5.3843	0	-5.84086	-1.01132	-1.91993	0	-1.1169	-1.80973	1.13238	0	4.3095
ENSMUST00000130024	Nbeal2	0	5.11444	2.63906	-0.616062	0	0.326978	-2.32811	-0.76924	0	0.18125	4.86427	0.386886	0	-8.91493	-0.599075	-8.91493	0	5.58922
ENSMUST00000147193	Dync2h1	0	5.10786	-0.285105	4.0908	0	-0.63897	-5.22946	-1.17843	0	-0.469753	-0.202331	-0.376051	0	0.212689	0.461941	-0.934895	0	-10.8283
ENSMUST00000089362	Senp7	0	5.08767	-5.57137	-5.57137	0	-0.8904	-1.84771	-6.49437	0	-0.0191553	0.0735316	-0.370527	0	-0.455033	-1.81637	-1.13015	0	0.25648
ENSMUST00000000208	Slfn4	0	5.05374	8.06755	7.92162	0	0.390889	0.944759	0.808849	0	-3.39721	-3.39721	-0.143311	0	0.198126	0.81509	1.34546	0	3.78871
ENSMUST00000111369	Madd	0	5.00667	-1.07596	-1.01049	0	-0.771102	-3.53818	-2.84357	0	-0.143438	-0.342789	4.02979	0	0	5.66686	0	0	-0.297449
ENSMUST00000168438	Pde4dip	0	4.9931	4.97729	5.04237	0	-2.19616	-1.99448	-2.19616	0	0.482617	0.76921	0.466443	0	0.0972052	-1.48428	-1.37575	0	-2.19616
ENSMUST00000154371	Tmem123	0	4.98771	0.897493	5.2252	0	-0.0728054	-0.55566	0.0917226	0	-0.0268176	0.334565	0.811896	0	0.43859	1.09676	0.455814	0	-0.255824
ENSMUST00000087514	Lyar	0	4.98282	5.88557	5.90134	0	-0.57987	0.354194	0.0948873	0	-0.034199	-0.0401842	0.754088	0	0.215828	1.65602	1.22691	0	0.149454
ENSMUST00000176425	0610031J06Rik	0	4.97814	6.60471	0.11024	0	-6.3172	1.24117	-4.92138	0	-0.401349	-0.215418	-0.392902	0	0.077908	-0.259673	-6.60274	0	-0.0747123
ENSMUST00000142203	Rasal3	0	4.96905	0	0	0	0.258262	-0.597313	-5.9482	0	0.0518	-0.267645	-0.274494	0	-0.0190307	-6.50281	0.24877	0	0.255463
ENSMUST00000108157	Slfn5	0	4.95303	7.46931	1.83723	0	-3.98577	0.837057	-1.307	0	0	0	0	0	0	3.89395	2.96537	0	3.82553
ENSMUST00000117759	Tmed5	0	4.93903	5.60564	5.23635	0	-3.22347	-2.88678	-2.86834	0	0.379525	0.35289	3.5816	0	0	3.07487	0	0	0.923188
ENSMUST00000115870	Epc1	0	4.91139	6.08444	-0.205264	0	-0.481142	-0.100962	0.296451	0	-1.37139	0.808312	-0.449068	0	0.351191	2.62317	1.62702	0	-4.87014
ENSMUST00000110391	Cmah	0	4.90769	5.60509	0.466443	0	0.50232	-0.904027	-0.482502	0	-0.756987	-0.845152	-0.154233	0	0.420511	-0.154386	-2.02785	0	-4.08387
ENSMUST00000100079	Ly75	0	4.90123	0	3.99327	0	0.203386	-0.0298317	-0.853177	0	-1.72972	-1.72972	-1.72972	0	0.248623	2.08391	1.71196	0	0
ENSMUST00000085876	Pydc3	0	4.88824	8.04619	7.42201	0	0.418077	3.6711	2.36475	0	-3.76114	1.53799	0.882519	0	0.107143	2.83364	2.00693	0	-7.22273
ENSMUST00000029942	Rngtt	0	4.87493	5.03908	10.0952	0	0.231971	1.35587	0.959685	0	-4.85079	0.161553	-1.09975	0	0.0151258	-0.373265	-0.165302	0	5.24923
ENSMUST00000108089	Bag1	0	4.86851	-5.94987	-5.94987	0	-0.225817	-0.647447	-1.51773	0	-0.48138	-0.720166	-0.752739	0	-5.91272	0.690433	-0.391375	0	-0.135878
ENSMUST00000130559	Brp44l	0	4.86002	3.6819	-1.43702	0	-0.228318	-6.03536	-0.367173	0	0.112164	0.527832	0.52093	0	0	0	0	0	-0.0165205
ENSMUST00000079560	Phc1	0	4.84935	5.63251	5.26618	0	-0.827995	-0.746554	-0.696957	0	-4.24793	-4.24793	0.556662	0	0	0	0	0	-0.00528409
ENSMUST00000020215	Socs2	0	4.82737	5.41302	4.55433	0	0.00369543	0.112631	-0.200766	0	-1.07445	0.918848	-1.07734	0	0.0273913	0.574067	0.610938	0	0.0224027
ENSMUST00000138094	Limd2	0	4.82448	6.11552	5.39444	0	-0.131929	-0.373574	-0.60019	0	-0.366992	1.46992	1.25688	0	-0.202199	-0.889912	-0.692158	0	0.163545
ENSMUST00000129306	Fscn1	0	4.81377	5.64989	4.8915	0	0	4.16321	0	0	0	0	0	0	0.122571	2.20428	2.53639	0	0
ENSMUST00000110320	Zc3h6	0	4.81363	4.57952	3.94555	0	0.131863	-0.534251	-0.612364	0	-0.251855	-0.867031	-1.33938	0	-1.17057	-1.57971	-0.459534	0	-0.0141657
ENSMUST00000107201	Cdc42se1	0	4.79999	6.4096	2.47545	0	-4.48651	-3.37759	0.384833	0	0.0297856	-0.425564	1.2471	0	-1.49217	6.19725	5.33896	0	1.35434
ENSMUST00000146497	Sulf2	0	4.78378	-0.469263	-5.33577	0	-4.42431	-1.45894	-4.42431	0	-1.72972	-1.72972	0.466443	0	-0.599714	-1.74305	-3.3799	0	0
ENSMUST00000071201	Ntng2	0	4.78052	7.85465	7.2436	0	0.0258812	2.55323	2.47379	0	0.054849	1.12502	1.09552	0	0.245683	1.29724	1.64445	0	1.23894
ENSMUST00000135312	Arhgap30	0	4.77617	-4.66209	6.19741	0	-0.412329	0.0868625	-0.470476	0	-0.196502	-0.219603	0.540197	0	0.230251	-0.330116	-0.041615	0	-0.14492
ENSMUST00000062562	Apol7c	0	4.76666	12.2001	11.4769	0	-4.92762	3.11976	1.79495	0	0	8.27305	0	0	0	0.967138	0.967138	0	8.97456
ENSMUST00000053768	Stxbp6	0	4.7371	1.52804	7.24273	0	-0.963578	-0.709346	1.54356	0	-2.67878	-2.67878	4.27986	0	-2.88124	2.6044	3.97177	0	2.4771
ENSMUST00000109246	Prex1	0	4.7238	5.32724	0.0138137	0	-0.121119	-0.994204	-0.988633	0	-0.521028	2.52233	0.792744	0	0.202382	0.937531	1.06298	0	0.291171
ENSMUST00000177125	Fam107b	0	4.70576	3.45943	4.18534	0	0.294256	-2.75749	-0.301256	0	-0.647616	0.279596	-0.47322	0	-1.66749	2.89844	-1.66749	0	-1.41803
ENSMUST00000110817	Spint1	0	4.68425	4.49859	0	0	-0.287337	-0.699933	-6.01653	0	0.139708	-3.95612	-0.131111	0	-0.197819	-6.95	-1.85552	0	-2.98685
ENSMUST00000167613	Clasp2	0	4.68393	-0.39953	-0.11665	0	-4.06885	-9.20749	-0.252341	0	0.0244057	-0.099021	-0.600792	0	-2.02751	0.370122	-5.85303	0	0
ENSMUST00000113972	Suv420h1	0	4.68157	6.05954	-5.22612	0	0.28286	0.188753	5.06587	0	-0.716846	-4.18344	-4.47468	0	0	0	0	0	4.39232
ENSMUST00000105894	Rps6ka1	0	4.66667	-1.09732	-5.91109	0	0.0879917	-0.33988	0.0132367	0	0.235795	0.224898	0.46535	0	0.121408	-0.346395	-0.140757	0	0.134862
ENSMUST00000113957	Runx1	0	4.61555	4.52357	3.49317	0	0.212932	-2.52845	-0.439297	0	-0.464701	-11.2285	-6.98061	0	0	0	7.0958	0	6.92181
ENSMUST00000165982	Prtn3	0	4.61394	-0.428318	-0.655601	0	0.100206	-0.0878862	-0.0942748	0	-0.198604	-1.27958	1.09673	0	0.210032	-4.56645	-3.36878	0	-0.22473
ENSMUST00000105939	Dnajc8	0	4.59236	0.385869	5.06841	0	-0.480578	-3.73069	-0.440001	0	0.0425558	0.0286476	0.0740018	0	-0.160246	-3.98577	-3.98577	0	0
ENSMUST00000050385	Klri2	0	4.5914	5.34449	5.69933	0	0.0810839	-4.74415	-0.538802	0	0	2.67878	2.96537	0	-0.0530303	-1.91733	-2.30509	0	0
ENSMUST00000108299	Pdp1	0	4.56707	-1.6158	-6.27789	0	-4.11681	0.0235755	-4.11681	0	0	0	0	0	-0.493977	-9.14058	0.401963	0	-4.46979
ENSMUST00000113712	Tia1	0	4.56593	0	0	0	-9.90037	-5.15345	-9.90037	0	-1.22293	-0.919625	-0.0453148	0	-0.499366	-1.70396	-0.854824	0	0.120835
ENSMUST00000011400	Adam19	0	4.48765	6.12608	4.66985	0	0.578151	-2.07981	-0.410756	0	-2.96537	-2.96537	-2.96537	0	-0.924459	-2.06868	-2.71953	0	0.0186659
ENSMUST00000110884	Sun1	0	4.48433	3.56978	5.5585	0	0	0	4.66209	0	-5.48105	-0.390726	0.106458	0	0.153551	-5.48818	-4.67818	0	-4.96166
ENSMUST00000033992	Gsr	0	4.47213	5.90993	5.40805	0	0.094819	-0.0486357	0.116069	0	0.167573	1.08396	1.04711	0	0.241686	1.61247	1.65748	0	0.373033
ENSMUST00000102924	Trim14	0	4.45524	6.49133	6.11737	0	-1.01392	0.641761	-0.866402	0	-1.09872	-0.253352	-2.00291	0	-0.448997	2.324	1.88451	0	-0.10417
ENSMUST00000038437	BC031353	0	4.45495	0	0	0	-4.67326	-0.716812	4.49618	0	0.197549	3.37962	-0.991608	0	0.164711	-6.4208	-1.93068	0	-0.555886
ENSMUST00000106251	Fus	0	4.43456	0.0534246	0.334226	0	-0.161685	0.470626	0.224361	0	-0.343514	-0.5749	-0.815235	0	-0.165222	0.771354	0.783684	0	0.204576
ENSMUST00000151738	Fam40b	0	4.42431	3.98577	6.03427	0	-4.24074	-4.33579	-1.27537	0	0	0	0	0	0.403518	-1.00862	-1.34667	0	-2.4771
ENSMUST00000110315	Slc20a1	0	4.42431	0	0	0	-0.525623	-3.19695	0.848942	0	-0.387422	0.875885	-0.447933	0	-0.046126	-1.34279	-0.0396718	0	4.69357
ENSMUST00000167646	Apoe	0	4.41075	-6.18971	-4.4001	0	0	0	0	0	-0.101129	0.0781719	-0.108925	0	0.164301	-1.25046	-1.09709	0	0
ENSMUST00000164807	Prdx2	0	4.40849	0	0	0	-2.96537	-2.96537	-2.96537	0	0.199341	0.48028	0.572453	0	0.0757748	-1.25817	-0.74199	0	0
ENSMUST00000111020	Gnb2	0	4.39232	6.33985	6.37315	0	-5.61985	-5.42187	-5.50642	0	0.0664286	0.606542	5.38278	0	-0.431312	-1.37199	-0.38554	0	-4.33628
ENSMUST00000168244	Psmd11	0	4.35229	5.94663	5.49218	0	-4.66832	1.94635	-4.1367	0	0.134558	0.0419042	0.0419042	0	-0.099598	1.02831	1.10608	0	-0.614266
ENSMUST00000135326	Ikbkb	0	4.33881	5.94236	5.28609	0	0.0105625	-1.1182	0.00648088	0	0.143937	-0.0994105	0.57054	0	-0.227406	0.743086	0.68994	0	0.145978
ENSMUST00000111025	Enah	0	4.33859	5.36177	4.70391	0	0.259066	-2.32218	-2.21942	0	-0.143066	-1.15275	-1.20346	0	-1.18604	-2.1562	0.188703	0	-0.363534
ENSMUST00000160826	Commd1	0	4.32639	5.73811	0.923157	0	-4.62626	2.46803	0.305683	0	-4.68192	0.487154	-0.8994	0	0.0664399	0.849949	0.815459	0	5.63878
ENSMUST00000138674	Rgs3	0	4.32373	0	3.2539	0	-0.134383	-1.5653	-1.16776	0	0	0	0	0	-0.262909	-1.17817	-1.6454	0	-0.267069
ENSMUST00000162036	Rsrc1	0	4.32373	10.3002	9.40589	0	0.0447697	1.03249	1.24061	0	0.0351375	4.75224	-4.61561	0	-3.74553	1.25859	1.3401	0	9.71433
ENSMUST00000100755	Unc119	0	4.29678	-2.21718	-1.22055	0	0.284428	-2.42051	-1.06301	0	-4.20681	0.217498	-0.139601	0	0	2.4771	0	0	-5.88669
ENSMUST00000109266	Zmynd8	0	4.28666	-5.4348	-5.4348	0	-0.881571	-0.627339	-0.386669	0	0	0	0	0	-3.32911	0.187606	-3.32911	0	0
ENSMUST00000029743	Pias3	0	4.24793	0	0	0	0	0	0	0	0	0	0	0	-5.35755	6.90891	7.13688	0	0
ENSMUST00000159630	Tle3	0	4.21956	0.0732962	0.924498	0	-0.098996	-0.35388	0.507003	0	0.380818	0.371134	0.0923789	0	0.399557	1.44953	1.14772	0	-0.0616205
ENSMUST00000148650	Pkn3	0	4.20681	4.93132	0	0	-0.469175	-1.97785	-0.0791745	0	-3.43818	-3.04667	-3.00986	0	-0.129386	-5.7801	-5.69915	0	-4.93828
ENSMUST00000005678	Fcer2a	0	4.20008	1.33518	1.307	0	-0.537551	0.846225	0.468479	0	-1.72972	2.19616	0.466443	0	-0.759771	1.33832	0.514524	0	-0.640054
ENSMUST00000161977	Fancc	0	4.19675	-0.441627	-0.595358	0	0.123128	-1.7815	0.591574	0	0.278677	0.642965	0.556568	0	-0.0851944	1.72704	1.40572	0	-1.6061
ENSMUST00000140602	Slc25a22	0	4.18972	6.11051	6.26901	0	0.418959	2.19315	1.22839	0	-0.0848941	-0.0572828	0.0828819	0	-0.17658	2.3615	1.30492	0	0.166502
ENSMUST00000177094	Gnb1	0	4.17885	-5.53203	-5.53203	0	0.443087	-1.8215	0.645106	0	0.0469771	-0.0318997	0.136957	0	-0.859153	1.37164	1.32626	0	0
ENSMUST00000145936	Egr2	0	4.16185	-1.94546	-6.7218	0	-0.0370788	-1.61567	-0.472026	0	0	7.77524	3.07487	0	-2.19616	-2.19616	-2.19616	0	-0.76921
ENSMUST00000027451	Epha4	0	4.15846	8.21077	8.37063	0	0	0	9.36586	0	-3.16993	-3.16993	0.289507	0	0	4.22766	4.35884	0	0
ENSMUST00000098238	Sfrs18	0	4.15403	-0.690923	4.62689	0	-0.240427	0.768695	-0.0590599	0	-0.555835	-0.162311	-0.483049	0	-0.0204291	-0.666388	-0.514959	0	0.0523571
ENSMUST00000164101	Ikbkg	0	4.14039	4.72664	0	0	-0.143311	-3.39721	-3.39721	0	-0.716588	-5.48325	-5.48325	0	-0.0111752	4.73261	-5.1727	0	-0.353976
ENSMUST00000112463	2010002M12Rik	0	4.11681	7.22538	7.08002	0	-0.586492	0.907974	-2.22036	0	-2.21233	1.63175	1.39309	0	-0.439733	3.81996	1.95818	0	0.488271
ENSMUST00000162848	Lss	0	4.08664	-0.548853	4.53521	0	0.270472	0.0962895	0.807286	0	0.363766	-0.496121	0.419025	0	0.00642756	1.41702	1.31897	0	-0.187131
ENSMUST00000140229	1700021K19Rik	0	4.06298	-1.45033	-0.509189	0	0.142146	0.589754	-3.85286	0	0.0528196	-0.246245	-1.18329	0	0.223459	-0.837409	-1.22651	0	0.529551
ENSMUST00000162718	Luc7l2	0	4.06218	0.834338	0.929446	0	0.25203	-6.97713	-0.734241	0	-0.247554	-0.700263	0.0255753	0	-0.422933	4.3689	0.414454	0	-0.468738
ENSMUST00000168523	Mtrr	0	4.03367	-5.01877	4.67543	0	0.299661	0.180319	0.142274	0	0.350305	0.781068	1.13083	0	-3.98269	0.621628	0.256708	0	0.256336
ENSMUST00000087497	Col11a2	0	4.03043	6.30536	0.725865	0	0.0112906	-0.0359265	-0.250158	0	0.408593	-0.163051	-0.0628465	0	-0.00689687	1.74002	1.32239	0	-0.0953336
ENSMUST00000052768	Arhgap22	0	4.0186	-4.35884	-1.39347	0	0	0	0	0	0	0	0	0	0	13.0466	13.2046	0	0
ENSMUST00000144331	Satb1	0	4.01395	0	0	0	-0.548652	-1.42394	-6.53555	0	-0.571925	-0.234183	-0.472727	0	-0.393364	-1.43646	-0.639453	0	4.85413
ENSMUST00000109786	Zmiz2	0	4.01395	4.35884	5.67243	0	-0.825079	-0.0222959	-4.80226	0	-2.45309	1.93558	2.70427	0	-0.860442	-1.03632	-1.23661	0	3.89395
ENSMUST00000095342	H2-Ob	0	3.98307	5.10918	4.81003	0	-0.0162471	-1.18839	-1.30753	0	-0.333917	-0.500555	-1.15944	0	-0.240331	-1.30778	-1.22978	0	-0.233238
ENSMUST00000152171	2210020M01Rik	0	3.95359	3.81172	4.72369	0	-0.294108	-1.77574	-1.63175	0	-0.434595	0.326423	0.39912	0	-0.681929	-2.53862	-3.02788	0	-0.199391
ENSMUST00000106252	Mycl1	0	3.93689	8.24653	7.00745	0	-3.62446	0.30811	-0.807252	0	0	4.40849	3.45943	0	-1.16793	2.09335	1.60004	0	-1.23565
ENSMUST00000099444	Fancc	0	3.92587	10.1191	5.15018	0	-4.70576	4.90666	4.75163	0	-0.0848375	5.59127	3.11382	0	-1.31725	1.21051	1.10434	0	4.48433
ENSMUST00000137147	Scube3	0	3.9106	1.93139	3.77145	0	0	1.72972	0	0	0	0	0	0	-0.462907	1.77579	0.818201	0	0
ENSMUST00000013559	Igf2bp1	0	3.89395	10.9461	12.0558	0	0	5.31331	6.21927	0	0	0	2.19616	0	0	2.83621	5.64414	0	-1.72972
ENSMUST00000051836	Slc35c1	0	3.87626	-0.159669	-0.0149714	0	-0.225794	-0.154118	-0.526317	0	-0.196877	-0.0852091	-2.60008	0	-0.498792	-1.96304	-1.35214	0	-0.0691105
ENSMUST00000058352	Clec9a	0	3.86992	0.0319232	-3.89395	0	-0.0829019	-0.0526962	-0.652949	0	0.183982	-0.847929	-0.113714	0	-0.809215	-2.43723	-3.21957	0	-0.226192
ENSMUST00000106843	Smarcd2	0	3.86434	4.52531	6.11446	0	-0.0141108	-0.236394	-0.127696	0	-0.0585999	0.400146	0.597794	0	0.363049	-0.775863	-0.933401	0	-0.00765092
ENSMUST00000108081	Ggnbp2	0	3.8153	4.05428	3.96144	0	0.334929	0.271374	0.168025	0	-0.0126109	-0.0894497	0.0252584	0	-0.781376	-0.00570109	-0.0141378	0	0.154406
ENSMUST00000048898	Mtmr7	0	3.80994	6.82484	7.51138	0	-5.05882	3.42306	3.54794	0	0	3.45943	2.67878	0	0.237427	1.51191	0.207931	0	-6.00788
ENSMUST00000048538	Lpin1	0	3.77737	2.52901	-2.08228	0	-0.279973	-0.11811	-0.224855	0	-0.623495	-0.0878694	-0.695143	0	-0.462385	-1.21799	-1.45142	0	0.0477312
ENSMUST00000134449	Ppp1r16a	0	3.74992	0	3.74992	0	-0.396098	5.14921	-3.07487	0	0.533964	-0.128306	0.238913	0	-0.0142053	1.2977	1.59724	0	3.32911
ENSMUST00000087684	Rgs12	0	3.74992	0	0	0	-3.72132	-3.72132	-2.85017	0	-0.676234	-1.16833	-0.25042	0	0.213186	-1.17162	-0.442401	0	-0.943013
ENSMUST00000026315	Dnase1l3	0	3.7252	4.6914	4.40025	0	-1.07887	1.51261	0.123609	0	-1.72972	-1.72972	0.747382	0	-0.311282	1.63842	1.27298	0	2.80793
ENSMUST00000025999	Add3	0	3.68798	5.33253	4.77731	0	0.246698	0.20052	-0.279014	0	-1.78124	1.9791	1.86092	0	0.247036	-1.27979	-0.621963	0	-0.401521
ENSMUST00000093883	2700007P21Rik	0	3.66546	8.98784	9.97384	0	-1.57437	0.0389311	4.21479	0	-3.14294	-0.371217	-0.583438	0	0	4.57867	2.19616	0	0
ENSMUST00000150264	Cp	0	3.66546	7.18921	8.72419	0	-4.20681	0.359115	3.31983	0	0	2.4771	3.2539	0	0	-1.72972	4.56826	0	0
ENSMUST00000133888	Ifi44	0	3.66546	9.58997	5.34018	0	-0.238661	5.02866	4.83826	0	0	5.93267	2.96537	0	-1.73835	4.03117	2.36387	0	3.32911
ENSMUST00000142946	Parp14	0	3.64582	8.35387	7.97612	0	-1.9225	5.24791	3.53938	0	-0.0361201	1.82149	0.315878	0	-0.426374	4.59786	3.50911	0	1.51277
ENSMUST00000121288	Fam167a	0	3.60736	5.66401	5.31466	0	-0.495456	2.27067	1.40364	0	-0.466443	-0.466443	-2.19616	0	-0.0790975	0.162775	-0.156968	0	3.53484
ENSMUST00000053375	P2ry10	0	3.57166	0.428715	4.94185	0	-0.0848009	-0.336511	-0.340432	0	-0.355009	-0.666338	-0.770539	0	-0.0589644	-1.34228	-0.829449	0	-0.226125
ENSMUST00000023268	Arc	0	3.56978	4.08616	3.63411	0	0.24067	0.51738	0.669327	0	-1.72972	0.466443	-1.72972	0	0.0606778	-0.589965	-0.498321	0	4.39232
ENSMUST00000138603	Hap1	0	3.56978	4.30551	4.96166	0	0	0	2.67878	0	0	0	0	0	-0.268457	-2.56745	-2.6883	0	0
ENSMUST00000120928	Syngr2	0	3.49352	3.70202	-0.77943	0	0.198763	0.836727	-0.302603	0	0.273324	-0.301347	-1.20275	0	0.256595	-0.753216	-0.767214	0	0.359644
ENSMUST00000046177	Nfkbid	0	3.47543	-3.50663	4.73345	0	0.577219	0.0615537	-0.0753056	0	0.166254	0.105353	0.149408	0	-0.507349	0.962945	0.244963	0	0.246221
ENSMUST00000128015	Plekhg2	0	3.45943	5.12692	10.0521	0	-0.235427	-5.60578	0.203823	0	-0.891	-6.40599	-2.94656	0	-0.177919	-0.825443	-0.229864	0	-0.960506
ENSMUST00000111228	Tagln2	0	3.45943	4.40849	3.6192	0	-0.466443	-2.37518	0.596818	0	-0.60335	2.87532	0.87826	0	0.346777	3.00827	2.72358	0	-0.354695
ENSMUST00000043059	Sema7a	0	3.42293	5.75233	5.45784	0	-0.294671	-1.00942	-1.07545	0	0.514603	-0.505438	1.67614	0	0.0438545	1.67267	1.52911	0	0.0475112
ENSMUST00000076270	Rabep1	0	3.39743	4.02412	3.96391	0	0.178767	0.822807	0.94217	0	-0.316699	0.045691	-0.473854	0	0.0881765	-0.664615	-0.465161	0	0.342378
ENSMUST00000044823	Zswim5	0	3.36488	3.52264	4.72431	0	-0.521174	0.368987	-0.613347	0	-1.01546	-0.322633	0.0110791	0	0.365746	3.47579	3.97641	0	0.841732
ENSMUST00000137822	Rasa3	0	3.36094	-5.42314	-5.42314	0	-1.78051	-10.3723	-6.04853	0	0.0649474	0.175606	-6.14423	0	0.564813	-3.5272	-0.728402	0	-0.121555
ENSMUST00000098456	Ppp1r15a	0	3.32911	4.46979	0	0	-1.72972	5.40401	-1.72972	0	-1.41981	-0.534465	-2.09417	0	0.219536	1.47459	0.98341	0	-2.19616
ENSMUST00000111890	Slc24a6	0	3.32911	3.66546	8.29794	0	-0.728158	-4.25224	-0.45934	0	-7.37674	-3.16993	-7.37674	0	-0.450731	0.292648	-5.81	0	0.105583
ENSMUST00000121112	Lmo4	0	3.32847	7.80407	6.52916	0	-0.063909	0.718922	0.5465	0	0.285368	0.539793	0.511135	0	-0.243642	-0.682839	-0.586675	0	0.733352
ENSMUST00000117757	Gapdh	0	3.29427	5.45042	-2.19616	0	0	8.24758	0	0	-0.0898652	-0.0898652	-0.156839	0	0.183932	0.124282	0.39137	0	0
ENSMUST00000045142	Ctnnal1	0	3.28644	2.96326	3.35064	0	0.168583	0.613307	-0.159839	0	-1.03155	-1.06159	-1.30911	0	0.379203	3.35952	3.35906	0	-0.00601497
ENSMUST00000137657	Lrrk2	0	3.26648	5.20147	4.95619	0	0.0702066	-0.186673	-0.34388	0	0	0	1.72972	0	-0.64725	-1.869	-2.26687	0	0.0102494
ENSMUST00000063539	2010005H15Rik	0	3.2539	0	1.2806	0	0.240985	1.45892	1.08278	0	-1.72972	0	0.466443	0	-2.83621	3.35204	2.64441	0	1.26357
ENSMUST00000162049	Slc4a8	0	3.23803	-0.0752084	3.90613	0	0.253104	-0.871177	-0.957799	0	0	0	1.72972	0	-0.440567	-0.486092	-0.665251	0	-0.201678
ENSMUST00000129835	Slc2a6	0	3.19839	6.85229	5.70323	0	0.120551	0.891336	0.621565	0	0.00988153	1.6701	1.51836	0	-0.344605	0.796881	0.320313	0	1.55987
ENSMUST00000097891	1700029G01Rik	0	3.16993	0	0	0	0.280939	4.04864	3.44799	0	-0.359115	-0.157437	2.4771	0	-0.386006	1.0864	1.03737	0	-1.71354
ENSMUST00000115250	Tspan33	0	3.1544	3.29118	4.11681	0	-3.92587	-3.92587	-0.13716	0	-0.747382	1.72972	2.88045	0	-0.0816039	1.70512	1.3164	0	2.95972
ENSMUST00000109110	Rab22a	0	3.14933	4.45308	3.20708	0	0.419785	1.69139	1.38235	0	0.401272	0.0200395	0.333094	0	-0.572049	3.02731	2.93077	0	-0.183342
ENSMUST00000065666	Retnlg	0	3.12455	0	0.399851	0	-0.00729412	-2.39836	-1.853	0	-0.280939	0.359115	-0.280939	0	-0.107348	-0.968716	-0.66036	0	-0.443538
ENSMUST00000153524	Calm1	0	3.11715	-0.417685	6.00493	0	-1.18836	-1.29418	0.0131935	0	0.00132063	0.106961	-0.215404	0	-0.584446	0.951246	0.984218	0	0.108233
ENSMUST00000124432	Shisa5	0	3.1077	5.2517	4.60833	0	0.291224	1.77989	0.900464	0	-0.466443	0.640054	0	0	0.429709	1.18523	0.827332	0	-0.466443
ENSMUST00000165420	Rnf24	0	3.09047	1.81585	4.01654	0	0.118209	0.0377796	-0.464523	0	-0.738043	-0.531558	-0.805812	0	-0.0917313	0.499642	0.139481	0	0.463787
ENSMUST00000000687	Haao	0	3.07487	0.286593	3.05222	0	-0.316146	-1.76531	-1.83367	0	-1.42352	-0.206799	-1.51253	0	-0.520165	-2.6562	-2.91458	0	-0.18366
ENSMUST00000038760	Lad1	0	3.0635	9.61346	7.02575	0	-1.21133	5.12291	3.1605	0	0	7.17253	3.82553	0	-0.596643	2.7433	1.77189	0	4.55792
ENSMUST00000035539	Dnahc2	0	3.04738	-0.78652	-0.881571	0	-0.036983	2.67074	2.33177	0	-1.54815	-0.489173	-1.08633	0	0.352109	-2.29391	-1.8601	0	-0.0352431
ENSMUST00000111621	Zfp219	0	3.01789	-5.59027	-2.462	0	-0.233783	1.17245	-2.81094	0	-0.207794	0.774355	0.101709	0	0.215994	-0.0886291	0.27498	0	0.333118
ENSMUST00000118904	Axin1	0	3.00306	4.6041	-0.0386121	0	-5.05106	-0.644921	1.07185	0	0.386937	0.512078	-5.25142	0	0	0	5.55197	0	0.12244
ENSMUST00000088046	Klri1	0	2.96537	7.65426	3.56978	0	0.0950514	0.254232	-3.07487	0	0	0	0	0	-0.137709	-1.52653	-1.98416	0	-3.78871
ENSMUST00000163251	Mink1	0	2.96537	6.66804	12.3838	0	-3.68943	-0.12184	-5.02644	0	-0.737415	-0.582437	-5.87822	0	-0.652124	-0.771233	-1.3057	0	7.82335
ENSMUST00000028970	Mylk2	0	2.96537	3.07487	3.49256	0	0	0	0	0	0	0	0	0	-2.4771	7.24488	5.41783	0	0
ENSMUST00000176551	Peg10	0	2.96537	7.00075	8.04589	0	-3.28984	3.33422	3.603	0	-0.185545	-1.70797	-0.00455891	0	0.296747	1.91139	1.7551	0	7.23142
ENSMUST00000000641	Sema4f	0	2.96537	5.17068	3.2539	0	-0.274083	-2.62457	-2.92929	0	0.228777	-0.290396	-0.466506	0	-0.513307	-0.655059	-1.28248	0	-0.196827
ENSMUST00000161809	Oas1g	0	2.90269	7.01344	6.67255	0	-3.31883	3.91164	2.83085	0	0.466443	4.89075	3.43181	0	0.351285	6.65449	5.98394	0	0.424557
ENSMUST00000071857	Sipa1	0	2.90079	3.11115	3.03581	0	-0.114681	-1.02538	-1.61678	0	0.183622	-0.554099	-1.11485	0	0.198452	-10.2687	-5.39378	0	0.337157
ENSMUST00000167034	Cd19	0	2.83621	9.77714	7.99409	0	0.103533	-0.165417	-0.422625	0	-1.72972	0.466443	-1.72972	0	-0.0299694	0.815397	0.571769	0	-1.2471
ENSMUST00000140717	Synpo2	0	2.83621	6.59159	3.56978	0	-1.72972	2.83621	2.6626	0	-2.67878	1.1312	-4.87493	0	-0.0767187	2.62695	2.49328	0	0.747382
ENSMUST00000146163	Map3k14	0	2.83269	-1.34843	-3.82553	0	0.0493622	-1.38301	-1.81074	0	-0.116824	0	-1.91239	0	0.131247	-2.02601	-1.8241	0	-0.963456
ENSMUST00000151992	Col27a1	0	2.80793	1.91072	0.829246	0	-0.910898	0.233716	-1.94018	0	0	2.4771	0	0	-1.09268	4.76079	4.38814	0	2.19616
ENSMUST00000142793	Cd1d1	0	2.8008	2.22265	3.30691	0	-0.134664	-1.28256	-1.16411	0	-0.26094	-2.38837	-0.547533	0	-1.04575	1.08786	0.39404	0	-0.0518904
ENSMUST00000156855	Relt	0	2.79298	-3.2539	-0.179024	0	-0.392093	-2.72942	-1.78417	0	-0.945834	-0.916517	-1.04383	0	-0.210999	-1.14282	-1.10718	0	-0.0622385
ENSMUST00000100314	Cldn10	0	2.67878	3.32911	0	0	-1.02832	-4.9542	-2.4771	0	0	0	0	0	-0.701938	-3.08597	-3.46097	0	0
ENSMUST00000106092	Dlgap3	0	2.67878	0	3.2539	0	0	0	0	0	0	0	0	0	0.182902	3.61898	3.95071	0	-1.72972
ENSMUST00000171324	Gcnt4	0	2.63511	4.07789	3.35842	0	-0.0834798	-0.78357	-0.130326	0	-0.290986	-3.95644	-0.497013	0	0.160415	1.75126	2.44812	0	0
ENSMUST00000166419	Catsperg1	0	2.5983	-3.82553	-0.206323	0	-1.05076	0.0913453	-3.89395	0	0.550325	-2.19878	-2.46159	0	-0.322876	-0.946823	-1.0638	0	-0.205235
ENSMUST00000068415	Zeb2	0	2.49661	-4.19883	2.94204	0	0.279146	2.45716	1.30699	0	-0.58446	-0.274405	0.170325	0	-0.218757	0.0708665	-0.297407	0	-5.9386
ENSMUST00000105320	Nfic	0	2.47806	-0.682966	-0.179847	0	-0.0762208	3.79567	-5.84216	0	-2.28554	-7.49076	-7.49076	0	0.118799	-4.30551	-2.5758	0	0
ENSMUST00000103321	Igkv1-110	0	2.4771	3.66111	3.45558	0	-0.130097	0.348363	-0.478592	0	0	0	2.19616	0	0.224526	-0.867166	-0.735858	0	4.20681
ENSMUST00000038765	Inhbb	0	2.4771	7.41538	6.95864	0	0	2.19616	0	0	0	0	0	0	-0.747382	5.26767	4.35866	0	0
ENSMUST00000121303	Mpo	0	2.4771	0	0	0	0.0282496	-0.269049	-0.182883	0	-0.527418	-1.48614	-1.12516	0	-0.113234	-2.65655	-2.60287	0	-0.188242
ENSMUST00000166682	Atxn2l	0	2.47391	0.112197	-2.63667	0	-2.92772	-3.64311	-2.83946	0	-5.51967	-0.835073	-5.65857	0	-1.55233	-0.610245	-0.436937	0	-2.83621
ENSMUST00000035799	Fgl2	0	2.37917	-0.541608	1.14087	0	0.103631	-1.71182	-1.83415	0	-0.619604	-1.65815	-2.44815	0	0.266039	1.05748	1.3415	0	-0.494171
ENSMUST00000111758	5730419I09Rik	0	2.27243	-7.91425	-3.37451	0	0	0	0	0	-4.94665	0.859553	0.384683	0	-3.88595	-0.446547	-9.05866	0	0
ENSMUST00000109777	Apol10b	0	2.19616	3.16993	2.67878	0	0	0	0	0	0	0	0	0	-0.0483761	1.43696	1.29597	0	0
ENSMUST00000089465	Apol10b	0	2.19616	3.16993	2.67878	0	0	0	0	0	0	0	0	0	-0.0533322	1.43399	1.2934	0	0
ENSMUST00000153105	Cd40	0	2.19616	4.72664	4.14039	0	-1.72972	4.07187	3.22448	0	0	0	0	0	0.360575	4.52701	4.22576	0	0
ENSMUST00000038069	Ceacam10	0	2.19616	3.39721	0	0	-0.108591	-2.89901	-2.68201	0	-3.45943	0.747382	0.466443	0	0.293722	-1.22471	-1.46867	0	2.39858
ENSMUST00000046091	Elane	0	2.19616	0	0	0	-0.0941448	-0.414654	-0.217444	0	0.160664	-0.314561	-1.48958	0	0.085019	-2.24977	-2.31736	0	1.61428
ENSMUST00000162508	Glipr1	0	2.19616	0	4.32373	0	-0.385456	-3.20326	-2.58585	0	-0.425924	1.02647	0.174659	0	0.070665	-1.46265	-1.40825	0	-0.128225
ENSMUST00000138752	Hdc	0	2.19616	8.30548	4.5912	0	0.549001	2.61123	2.34081	0	0.315796	1.3353	1.87168	0	-0.597775	0.103619	2.00358	0	-0.0385378
ENSMUST00000149096	Ntng2	0	2.19616	7.91314	6.67429	0	-1.073	4.10861	3.90313	0	-0.157437	1.39604	0.807753	0	-3.3716	0.575121	1.47128	0	1.56556
ENSMUST00000106901	Pde4b	0	2.19616	9.79833	9.92892	0	0.0549274	1.71049	2.01803	0	-2.4771	0.790207	1.71723	0	0.131489	0.752002	0.271295	0	1.18241
ENSMUST00000020573	Prss57	0	2.19616	0	2.4771	0	0.0972985	-0.614216	-0.520342	0	-0.205534	-0.982333	-0.130326	0	0.221708	-2.5825	-2.68019	0	-0.146837
ENSMUST00000153309	Relb	0	2.19616	3.92587	5.02437	0	-0.0170893	-0.317504	-1.00615	0	-0.559237	1.75643	-3.95644	0	-0.226791	-0.740368	-1.09265	0	-0.52719
ENSMUST00000060901	Tnfrsf9	0	2.19616	6.47208	7.67993	0	-0.982333	2.96927	6.3965	0	-0.376345	5.105	6.61757	0	-0.696081	-1.68968	0.313951	0	2.83621
ENSMUST00000137925	Tspan33	0	2.19616	0	1.62937	0	-0.94906	3.54825	1.71354	0	-1.72972	-1.72972	0	0	-0.00433048	2.38646	1.66729	0	-2.4771
ENSMUST00000138722	Arpc4	0	2.16266	-9.13488	-3.60961	0	-1.91527	-0.781323	-6.89888	0	0.466022	-4.64533	0.780033	0	0.205163	0.634372	0.457745	0	-0.639067
ENSMUST00000078834	Il15ra	0	2.09137	9.88204	9.5871	0	0	0	0	0	-7.00251	-3.6734	-3.48579	0	-0.0621921	1.8415	1.76021	0	3.16993
ENSMUST00000047997	Sp6	0	2.067	3.77433	-2.96537	0	-2.67878	3.64928	1.23565	0	0.466443	-2.36977	-2.36977	0	0	10.543	5.49753	0	-0.238661
ENSMUST00000175764	9930021J03Rik	0	2.05483	-4.21721	1.18295	0	0.389751	-6.20542	0.144335	0	0.301977	0.123435	-0.302423	0	-0.285481	-0.20158	-0.498332	0	4.48467
ENSMUST00000071968	Trpv4	0	1.931	-1.60175	-4.59474	0	0	0	0	0	0.322334	-3.07487	-3.07487	0	-2.78641	-8.40303	-5.63416	0	0
ENSMUST00000161812	Dab2	0	1.92725	-2.50304	1.29006	0	-0.623637	-10.9138	-5.83579	0	0	0	0	0	0	0	4.52628	0	-3.2539
ENSMUST00000162541	Wnk1	0	1.89085	-4.05075	-4.7514	0	-0.305363	-0.433578	-0.756268	0	0.074915	0.386763	0.337145	0	0.172649	1.5653	1.4692	0	0.549403
ENSMUST00000070631	Ddx60	0	1.87134	4.00537	3.56428	0	0.0650821	2.13244	0.665748	0	-3.16154	1.0357	1.78475	0	0.0151176	3.31949	2.56265	0	0.148257
ENSMUST00000133266	Ssfa2	0	1.85624	1.58787	1.35162	0	0.371785	0.871988	-0.044553	0	0.0321656	-0.245646	0.0568697	0	0.215785	-1.46042	-1.75578	0	0.0538119
ENSMUST00000128878	Parp9	0	1.85499	3.86561	3.56284	0	0.514925	2.88604	1.73075	0	0.223762	1.38268	-0.278537	0	-2.38927	3.52147	3.09064	0	-2.18324
ENSMUST00000073707	Cd40	0	1.8026	11.4009	10.6944	0	0	13.1698	11.5438	0	0	5.36608	3.51671	0	0.325401	3.86921	3.79213	0	0
ENSMUST00000106276	Nfkb1	0	1.78066	3.52057	3.35539	0	0	7.033	12.3144	0	0	0	0	0	0	0	0	0	0
ENSMUST00000095045	St6galnac6	0	1.77965	6.47484	6.78415	0	-4.90769	0.00796197	3.09005	0	-0.482617	2.08789	4.76595	0	-6.07638	-0.0617166	-5.351	0	5.39924
ENSMUST00000107358	Stat5b	0	1.69594	-5.187	-0.589644	0	0.546986	-1.99425	0.18587	0	0.17522	-0.821766	-0.294398	0	0.362944	-1.22921	-1.17044	0	-0.384468
ENSMUST00000032573	Pglyrp1	0	1.59674	2.30016	-0.23916	0	-0.11788	-0.997388	-1.04817	0	-0.240913	-0.387117	-0.205842	0	-0.205234	-0.595612	-0.722583	0	-0.0214361
ENSMUST00000149686	Il4i1	0	1.5518	3.98772	3.10856	0	-0.194628	2.29915	1.79699	0	-0.0478193	-0.221081	-0.817467	0	-0.059124	0.524268	0.451643	0	1.38059
ENSMUST00000049788	Kcnk13	0	1.54621	-6.64865	-0.293219	0	-0.779192	-8.96321	-8.96321	0	-6.58457	-6.58457	-3.25547	0	0.484666	-2.51212	-1.35357	0	0
ENSMUST00000027966	Fcgr2b	0	1.53232	2.91569	3.60597	0	0.306317	-0.609073	0.398174	0	0.35606	0.533599	0.669901	0	0.302791	-1.11092	0.691412	0	-0.105817
ENSMUST00000110524	Slc28a2	0	1.52518	1.28841	3.47896	0	0.00695363	-0.861842	-0.363163	0	0.556648	-0.0796512	1.65092	0	0.165769	-0.533485	-0.281031	0	0.0562862
ENSMUST00000029421	Ptx3	0	1.52418	10.6377	9.78061	0	0.129156	7.41662	5.88617	0	0	7.14209	7.18217	0	0	8.4689	8.5658	0	4.87493
ENSMUST00000139179	Coro2a	0	1.52201	0.756521	-1.02495	0	0.316428	-2.34199	-2.10467	0	-0.351065	-0.972033	-1.77727	0	-1.00654	1.86504	1.1496	0	-0.0979365
ENSMUST00000148105	March5	0	1.51645	1.54076	0.913049	0	-0.547551	0.800246	-0.549423	0	-0.101205	0.227183	0.243053	0	-0.0531199	2.37433	1.21006	0	-0.684433
ENSMUST00000034230	Cx3cl1	0	1.50483	3.08332	2.80719	0	-0.633233	4.45889	1.6503	0	-1.67935	2.86747	0.0184475	0	-0.431019	0.865373	0.12366	0	0.973766
ENSMUST00000108101	Dusp14	0	1.43922	-2.02021	0.658569	0	-0.747382	0.359115	0.852008	0	0	0	2.19616	0	-2.19616	6.65957	6.54947	0	0
ENSMUST00000031238	Gbp9	0	1.42965	2.95453	3.1479	0	0.381299	2.10924	1.25664	0	-1.50504	0.156682	-1.94734	0	-0.120041	1.65323	1.31218	0	0.140092
ENSMUST00000105617	Ipcef1	0	1.41799	-7.34251	-0.553384	0	-0.146285	-1.16493	-0.912076	0	0.0820363	-3.3716	-3.01249	0	0.245456	-0.211812	-0.0193834	0	0.288939
ENSMUST00000028170	Ralgds	0	1.37825	2.98416	2.94196	0	-0.113721	2.55727	1.51905	0	0.287582	1.81034	1.8061	0	0.468115	-0.179141	0.203326	0	2.08365
ENSMUST00000110375	Stard7	0	1.37006	4.26074	-3.03941	0	-0.0381294	-0.0450316	0.110349	0	0.446385	-0.133521	-0.0734274	0	0.100254	0.520978	1.08557	0	0.11333
ENSMUST00000113129	Mapkap1	0	1.36663	-9.24714	-4.40652	0	-0.718881	-0.37702	-2.74257	0	0.283107	-0.167718	0.380609	0	0.0855672	0.0848331	0.322183	0	-0.734706
ENSMUST00000057569	Ltb4r1	0	1.34464	-1.20977	-4.15762	0	0.402464	-1.32986	-0.428618	0	0.153195	-0.924703	-0.328377	0	0.228	-1.30739	-1.14879	0	-0.17858
ENSMUST00000027112	Nrp2	0	1.34253	3.37445	3.28411	0	-4.39232	4.6991	5.30214	0	-2.92827	1.81981	2.24736	0	-1.07927	2.02323	1.60136	0	0
ENSMUST00000169930	Egr2	0	1.32972	-0.634508	-3.80803	0	-0.0456385	0.111426	-0.103602	0	-0.0231528	4.26638	1.53835	0	-0.402914	-1.40632	-1.86897	0	2.26937
ENSMUST00000124518	Rbl1	0	1.32615	2.48728	2.34613	0	0.150164	0.40335	-0.875255	0	0.0986458	0.519821	-0.271645	0	0.119751	1.82886	1.5217	0	-0.0901973
ENSMUST00000177071	Uba7	0	1.32164	7.62609	6.97281	0	-0.203208	1.68361	0.657571	0	0.223054	-0.11445	-0.505948	0	0.150548	1.07003	1.00671	0	0.473254
ENSMUST00000037596	Bcorl1	0	1.30549	3.93486	2.82617	0	-0.218872	0.986152	0.21246	0	-0.237347	0.928163	-0.333044	0	-0.971417	-5.51142	-0.0294006	0	0.375317
ENSMUST00000100222	Mefv	0	1.30492	3.77311	3.5493	0	0.258407	2.19196	1.82344	0	0	3.07487	3.82553	0	0.0607678	-1.25496	-1.03021	0	2.19616
ENSMUST00000087992	Zfp513	0	1.29555	-9.92338	-1.64702	0	0.185448	-5.60089	-0.828272	0	0.505371	0.182397	0.334017	0	-0.210111	0.422053	0.292188	0	-0.196485
ENSMUST00000171607	Nbeal2	0	1.28766	-9.93026	-4.59449	0	-0.0566202	-2.46884	-1.29894	0	-0.233928	-0.77091	-1.01158	0	-0.497178	-7.57717	-2.18512	0	-0.125487
ENSMUST00000146380	Bcl2l1	0	1.27172	0.25615	0.423751	0	0.348542	0.991959	1.01334	0	-2.71989	0.993599	0.471899	0	0.482617	8.7613	8.28781	0	1.37458
ENSMUST00000119891	BC026585	0	1.26194	3.85488	3.00908	0	0.200264	0.151984	-0.278711	0	0.192098	-0.0411722	0.129228	0	-3.07487	4.91431	0.713841	0	0.525503
ENSMUST00000149322	Pccb	0	1.26008	1.3166	-8.93928	0	0.440374	0.778978	-3.74992	0	-3.03269	0.744034	-2.79684	0	0	0	2.67878	0	2.44726
ENSMUST00000163585	Il4ra	0	1.25384	0.67909	2.34922	0	0.453415	-0.00329835	1.55869	0	0.468326	-0.357118	0.939908	0	0.416935	-0.0105788	0.27425	0	-0.144125
ENSMUST00000090586	Phf21a	0	1.22357	-5.65344	-4.15764	0	-0.172178	-2.49681	-1.78755	0	-5.45306	-0.504724	-5.67155	0	-0.884909	0.0140537	0.243294	0	-0.318782
ENSMUST00000093983	Evi2b	0	1.2103	0.929937	0.592283	0	-0.291092	-1.38483	-1.14641	0	-0.204438	0.254483	0.173775	0	-0.129753	0.0769188	-1.36183	0	0.0721594
ENSMUST00000168134	Ppfia1	0	1.2099	1.93499	1.40566	0	0.275471	0.313695	0.518608	0	-0.460805	-0.391614	-0.237906	0	0.563125	1.46016	-4.08655	0	-0.178611
ENSMUST00000106828	Trim30c	0	1.20974	7.07285	7.0412	0	0.166251	4.18377	3.03357	0	0.0841743	1.90197	1.14047	0	0.360233	6.3778	5.77282	0	3.60542
ENSMUST00000175964	Ifih1	0	1.2035	5.95179	5.01879	0	0.494063	4.60577	3.44625	0	-0.0292857	2.57052	1.36569	0	0.580824	4.22001	3.06466	0	2.40795
ENSMUST00000122070	Ncoa5	0	1.20215	1.47749	1.77543	0	-0.315633	-0.060129	-0.737324	0	0.0177093	0.157376	-0.0221396	0	-0.484372	1.78805	1.37043	0	0.371111
ENSMUST00000038162	Sema3f	0	1.18904	2.13634	-2.95747	0	0	2.67878	2.4771	0	0	0	0	0	-5.7025	-0.0794376	0.163612	0	0
ENSMUST00000087212	Nipal1	0	1.18249	2.2577	1.64242	0	0.581265	1.80377	0.808206	0	-0.417685	0.571629	-0.776799	0	0.0334452	1.1121	0.804226	0	-0.235921
ENSMUST00000159234	Sp140	0	1.18013	3.28278	2.00008	0	0.120464	1.19528	0.374172	0	-0.297847	0.346289	0.136672	0	-0.591214	3.31275	2.57187	0	-0.018713
ENSMUST00000164147	Rbms1	0	1.17478	2.56248	2.74228	0	-3.56978	9.42563	2.45191	0	0.314349	0.0879058	-0.230071	0	-0.704188	0.647514	0.552658	0	0
ENSMUST00000009340	Mnda	0	1.16018	3.72577	3.87245	0	-0.0474444	4.58326	4.07466	0	-0.186741	3.79473	3.85312	0	0.549295	4.58944	4.20549	0	5.10493
ENSMUST00000100775	Rad1	0	1.15573	-1.877	0.602904	0	-0.200696	-1.90604	-3.16687	0	-0.232506	-0.0367434	0.111817	0	0.331353	1.25196	0.708207	0	-0.0912799
ENSMUST00000073970	Lilra6	0	1.15092	-8.7313	-0.82003	0	-0.0791608	-1.92579	-0.591562	0	0.322334	-3.07487	-0.878715	0	0.228911	-1.08267	-0.553908	0	0.152468
ENSMUST00000140543	Dhx58	0	1.14973	3.3193	-1.43754	0	-0.92011	2.81238	1.15994	0	0.132034	1.84671	0.779486	0	-0.33555	3.35715	2.22671	0	0.436662
ENSMUST00000167454	Chdh	0	1.14972	2.0966	5.62977	0	-0.11345	-0.80971	-0.866755	0	0.280939	-3.92587	-3.92587	0	-0.0322193	1.17714	1.77365	0	0.0567828
ENSMUST00000109866	Xbp1	0	1.1449	0.486629	0.411522	0	0.186125	-0.511675	-0.207013	0	0.39075	-0.182364	0.155122	0	0.381233	-0.602424	-0.169416	0	-0.0690738
ENSMUST00000147897	Ntng2	0	1.13295	7.43313	7.13398	0	-0.266532	3.93462	3.31384	0	0.422548	1.24638	1.06366	0	-0.660366	1.2021	1.71333	0	1.38573
ENSMUST00000133292	Wdr13	0	1.1292	-0.0146213	0.237742	0	-3.43229	-7.8566	-4.39717	0	-0.238302	-0.789371	-1.01613	0	-1.16987	-5.94141	-1.13974	0	-3.0045
ENSMUST00000023622	Parp9	0	1.11564	2.61945	2.64666	0	0.213895	2.84593	1.36593	0	0.143995	1.0041	0.230201	0	0.154292	2.36868	2.11325	0	0.398066
ENSMUST00000027295	Sema4c	0	1.10398	2.21708	-8.45831	0	-0.303487	0.430633	-0.864482	0	-1.15624	-2.23252	-1.12577	0	-4.6469	1.25805	1.80765	0	0.280939
ENSMUST00000155712	Ncor1	0	1.1012	-4.9333	0.601814	0	-0.199454	-8.10892	-1.51071	0	0.159222	0.333346	0.353054	0	0.0147719	-0.497655	-0.270469	0	-0.546642
ENSMUST00000146526	Gins2	0	1.07058	0.801161	0.57079	0	-0.416407	-6.42004	-6.63865	0	0.103206	0.383361	0.153388	0	-0.801566	-2.02914	-1.17986	0	-0.0240271
ENSMUST00000054871	Fpr3	0	1.05502	6.17616	8.29012	0	0.0898637	-0.509549	0.774118	0	-2.4771	1.88174	1.34843	0	0	2.54491	3.8168	0	1.19785
ENSMUST00000060043	Wnk1	0	1.05327	1.59868	1.70728	0	0.1655	0.0485014	0.603576	0	0.39676	-0.29269	-1.22164	0	-0.498629	2.63432	1.91222	0	-0.951024
ENSMUST00000027015	Casp1	0	1.03797	0.866789	1.44597	0	0.272648	0.737896	0.678544	0	0.201861	0.931853	0.740352	0	0.481727	0.7172	0.891811	0	0.575289
ENSMUST00000074515	Rffl	0	1.0323	-4.53771	-10.1186	0	-0.150943	0.374058	0.470133	0	0.411042	0.190484	0.281902	0	0	0	0	0	0.0988194
ENSMUST00000160792	A530032D15Rik	0	1.02201	3.09431	3.27563	0	-0.0468419	1.09884	0.658848	0	0	5.03237	0	0	0.424157	3.87676	3.55586	0	0.225377
ENSMUST00000107236	Pip5k1a	0	1.02061	1.78848	2.0329	0	-0.0890512	0.92256	0.645567	0	0.166852	-0.0752611	0.128519	0	0.133399	1.01717	0.570873	0	0.534844
ENSMUST00000110424	Gabpb1	0	1.00396	1.14582	1.22956	0	0.174348	0.424229	0.344974	0	0.513775	0.944909	0.677072	0	0.269873	0.709872	0.509673	0	0.419141
ENSMUST00000170086	Tap1	0	1.00341	2.73777	2.78558	0	0.52528	1.44134	0.664604	0	-0.285865	0.27695	-0.456834	0	0.125964	0.0971466	-0.109217	0	0.138693
ENSMUST00000035055	Mtap4	0	0.997216	1.48465	1.43048	0	-0.480306	-0.270828	-0.0315775	0	-0.124485	-0.638626	-0.911282	0	0.100482	0.613669	0.597188	0	-0.0556701
ENSMUST00000176478	Uba7	0	0.993928	3.12952	3.24476	0	0.420343	1.83597	0.437201	0	0.110038	0.117146	-0.160077	0	-0.44527	0.983661	0.567725	0	0.348802
ENSMUST00000159386	Tle3	0	0.993012	2.42371	3.54637	0	0.309732	-0.35402	0.363503	0	0.106769	0.278496	0.207352	0	0.226221	0.517724	1.04395	0	-0.136835
ENSMUST00000065796	Jak2	0	0.990363	4.2726	4.79045	0	-0.104817	-0.837866	-0.987668	0	0.22674	2.18814	2.43502	0	0	-1.49379	0	0	0.0274594
ENSMUST00000125054	Pxn	0	0.990114	1.50452	1.09874	0	0.292407	-0.216275	-0.114704	0	0.422418	0.791001	0.544331	0	-0.4443	1.8017	1.46378	0	-0.0237528
ENSMUST00000114218	D16Ertd472e	0	0.98529	2.88746	2.63203	0	0.553938	1.83853	1.54254	0	-0.307917	0.166496	0.0755461	0	0.407502	0.624174	1.20903	0	-0.115329
ENSMUST00000170811	Rnf14	0	0.980538	1.87248	1.7484	0	-0.228506	-0.0532616	-0.0293832	0	-0.348402	-0.132139	0.0432436	0	0.543946	1.44286	1.44252	0	-0.0790997
ENSMUST00000023882	Sympk	0	0.980469	1.74127	1.07471	0	0.286533	0.0194834	0.141255	0	0.229602	0.202489	0.274925	0	-0.216252	0.79362	0.687776	0	-0.0294893
ENSMUST00000148078	Alpk2	0	0.973766	5.6246	5.00412	0	-0.656666	3.93755	3.5584	0	-0.854536	2.63349	-0.758853	0	-0.156457	-0.548853	-0.851172	0	-2.4771
ENSMUST00000115461	Eif4g1	0	0.969653	2.06256	1.04798	0	0.299959	0.222961	0.200532	0	0.419715	-0.380161	0.493586	0	-6.64158	-0.55663	-2.00233	0	6.30304
ENSMUST00000103310	Igkv14-126	0	0.964916	1.98186	2.18244	0	0.0831229	-0.632597	-1.0906	0	0	0	2.67878	0	-0.189599	-0.842885	-1.07586	0	-0.466443
ENSMUST00000145791	Tcirg1	0	0.96381	3.91899	3.35808	0	0	5.98667	5.34018	0	-0.498366	5.07451	-4.39232	0	0.438344	1.73987	1.80463	0	3.92587
ENSMUST00000164092	Ipo5	0	0.954837	6.19686	-4.98361	0	0.0640936	0.750058	0.102313	0	0	4.84062	5.63251	0	0	0	0	0	0.147522
ENSMUST00000066921	Slc25a40	0	0.948463	-10.235	-5.10809	0	0.431831	-0.848522	-0.280379	0	-0.339052	-0.205672	-0.473783	0	-0.278673	-1.77826	-1.72757	0	-0.703554
ENSMUST00000079244	Mink1	0	0.948352	0.415213	0.0710159	0	-0.0381636	0.301452	-0.0302078	0	-0.220333	0.489337	0.158377	0	-0.185973	-0.774573	-0.63969	0	-0.0505204
ENSMUST00000090925	Baz2b	0	0.945407	1.57592	0.966764	0	0.069489	-1.42399	-1.66503	0	0.220912	-0.308569	0.0482593	0	-0.227706	-0.216751	-0.0659576	0	-0.478368
ENSMUST00000076212	Abtb2	0	0.937071	3.06844	3.38407	0	0.469067	0.0188432	0.519687	0	0.478757	1.08423	1.26134	0	0.459215	1.83912	1.89224	0	0.406575
ENSMUST00000112250	Cacna1d	0	0.936913	-0.473595	2.37023	0	0.515824	0.0617023	1.18589	0	0.466443	-0.466443	-1.44878	0	0.542602	2.13986	2.63129	0	2.4771
ENSMUST00000168820	Tcf12	0	0.934553	-4.93132	0.354084	0	-4.04107	-4.04107	-0.581643	0	-0.203738	-0.113929	0.0325353	0	0	0	0	0	0
ENSMUST00000068025	Klhl18	0	0.933236	-5.39638	0.81632	0	-0.258578	-1.0599	0.115516	0	-0.30544	-0.375836	-0.683567	0	-1.35793	-1.80608	-1.59351	0	-0.163383
ENSMUST00000075689	Parp10	0	0.926226	2.20202	2.27594	0	0.530662	1.5304	1.15609	0	0.255856	0.375748	0.166476	0	-0.0676437	1.64767	1.35811	0	0.21697
ENSMUST00000089461	Cds2	0	0.925545	-5.50754	-3.18699	0	-0.652301	-5.9563	-8.8075	0	-0.397818	-0.523878	-1.48692	0	-0.0948139	-1.25307	-1.44255	0	-0.30654
ENSMUST00000167854	Pmepa1	0	0.918652	1.21817	0.415261	0	0.575121	1.03724	2.24044	0	-0.534817	-2.059	-1.59256	0	-1.1792	2.38247	2.01868	0	0.466443
ENSMUST00000056071	Pyhin1	0	0.911445	2.85234	2.60784	0	-0.00046327	1.59718	0.840487	0	0.270293	2.06187	1.98684	0	-0.265303	1.3342	0.861884	0	5.12838
ENSMUST00000141487	Ddhd1	0	0.906411	2.21885	1.27322	0	0.239994	0.344159	0.786407	0	0.3096	0.864908	0.77456	0	-0.792428	-0.296909	-0.871686	0	0.23586
ENSMUST00000161503	Fcgr2b	0	0.901322	2.26171	3.21426	0	0.16716	-0.835461	-0.0276087	0	0.254729	0.596699	0.787451	0	0.55044	-0.55549	1.04121	0	-0.0369778
ENSMUST00000127296	Bbs9	0	0.893068	-3.85286	1.05333	0	-0.522415	-0.758248	-0.239078	0	-3.82604	0.544268	-1.39575	0	-0.841494	-3.35264	-3.13639	0	-0.00824455
ENSMUST00000113572	Runx2	0	0.888733	-0.158577	0.442233	0	-0.446321	-1.27004	-1.1315	0	-0.437765	-0.710166	-1.11384	0	-0.519999	0.617262	-0.0144547	0	-0.083822
ENSMUST00000167044	Gimap8	0	0.885716	-2.10875	1.87205	0	0	5.25637	0	0	-3.92587	2.0315	4.39824	0	0	10.8645	11.5203	0	4.24603
ENSMUST00000138145	Ccl6	0	0.88371	-1.02649	-0.329698	0	0.343754	1.22737	-0.48451	0	0.104768	-1.48714	-0.381811	0	0.525113	1.61926	0.731528	0	-0.585751
ENSMUST00000131108	Ctsc	0	0.880145	1.98635	2.33432	0	0.5383	-0.898153	0.000273225	0	-0.426438	-0.511077	-0.712609	0	0.460409	0.642536	0.903114	0	-0.0451766
ENSMUST00000106489	Eef2k	0	0.860239	-1.15595	-4.53236	0	0.118062	-0.129146	-0.972708	0	-0.16346	0.299508	-0.171795	0	-0.0903564	-1.05863	-0.740533	0	-0.206301
ENSMUST00000160987	Srgn	0	0.857039	2.03074	2.94175	0	0.46655	0.967741	1.22416	0	-0.00475908	0.663163	0.220355	0	0.413085	2.13501	1.8778	0	-0.12642
ENSMUST00000041209	Pml	0	0.855529	1.89037	1.274	0	0.141735	1.43576	0.222736	0	-0.187684	0.845826	0.0652269	0	-0.484974	2.18779	1.28051	0	-0.261827
ENSMUST00000005256	Ndrg1	0	0.854965	-0.148929	-0.188083	0	-0.348768	-1.24313	-0.923249	0	-1.69186	1.00825	-0.826051	0	0.176693	0.80376	1.34889	0	-0.494047
ENSMUST00000171171	Wdr4	0	0.851347	-0.0847959	-4.53974	0	0.0439802	-1.28844	-0.220951	0	-0.0605447	-1.37444	-0.821724	0	-0.0258115	-5.77571	-0.703184	0	0.322293
ENSMUST00000031264	Plac8	0	0.847239	4.67061	1.3429	0	0.0872202	0.15366	0.389127	0	-0.384128	-0.387439	-0.782845	0	0.0941852	-1.4116	-1.4571	0	-0.0269763
ENSMUST00000140898	Zc3h7a	0	0.845285	1.97881	1.65096	0	-0.0261861	0.512113	0.386322	0	0.114713	-0.132123	0.277675	0	0.142734	1.29752	0.927871	0	-0.0414863
ENSMUST00000081799	Sgsm2	0	0.842096	-4.42169	-9.49973	0	0.241599	-1.05014	-0.354157	0	0.172189	-0.666179	-0.896006	0	-0.334637	-4.55975	-0.302324	0	-0.343172
ENSMUST00000025663	Tmem2	0	0.834431	2.17804	2.71338	0	0.397499	-0.038001	0.987696	0	-0.220997	-0.927413	-0.207337	0	0.209727	3.12267	3.00826	0	-0.0387295
ENSMUST00000107214	Psip1	0	0.833947	1.20204	1.02171	0	-0.471223	-0.384445	-0.489618	0	0.0748704	0.261169	0.128604	0	-0.0321882	1.57811	1.37754	0	-0.108225
ENSMUST00000109549	Samhd1	0	0.827691	3.13334	2.83094	0	0.0425965	0.0681603	-0.840585	0	0.138338	0.688688	-0.0486563	0	0.00115152	1.17088	0.727822	0	0.0718959
ENSMUST00000165295	Tenc1	0	0.823524	-4.16816	-3.5412	0	-0.194677	-3.22765	-1.05997	0	-0.515327	-2.67228	-2.64972	0	-0.301528	-1.7456	-3.34554	0	2.72065
ENSMUST00000079323	Mctp2	0	0.823301	0.456891	0.967813	0	0.180104	-1.78243	-1.19598	0	-0.0624934	0.272197	0.302812	0	0.0523013	-0.0204769	-0.0152689	0	-0.519453
ENSMUST00000108649	BC096441	0	0.820601	-1.79654	-12.166	0	0	0	0	0	0.0168695	-0.322875	-0.504065	0	0	0	0	0	-1.03579
ENSMUST00000174839	H2-T23	0	0.816857	1.7849	1.45247	0	0.340192	0.837021	0.235259	0	-0.213698	0.19942	-0.377498	0	0.0376774	0.673329	0.422414	0	-0.127292
ENSMUST00000147307	Eno2	0	0.812204	0.932538	0.698645	0	-2.19616	1.26327	-2.19616	0	-0.10075	2.17612	0.779207	0	-0.540142	1.65634	1.29439	0	0.466443
ENSMUST00000030316	Laptm5	0	0.808291	-6.89989	-6.89989	0	0	0	0	0	-0.660346	-0.564152	-0.00413144	0	-3.70217	-5.00917	-7.68794	0	0
ENSMUST00000128531	Atf2	0	0.805026	-9.33096	-4.58403	0	0.102857	0.440994	0.712682	0	-0.0742783	-4.49859	-1.24469	0	0	0	7.23523	0	0
ENSMUST00000111293	Phf21a	0	0.804682	1.12062	0.984156	0	-0.210182	-1.11042	-0.972451	0	0.0448179	0.263633	0.0319153	0	-0.43112	1.30307	0.935866	0	-0.307484
ENSMUST00000033211	Trim30d	0	0.80067	3.27734	3.16506	0	0.512036	1.17571	0.848784	0	0.124422	1.2186	-0.120557	0	-0.073236	3.36908	2.32127	0	3.56978
ENSMUST00000021550	Arg2	0	0.799512	1.1323	2.58724	0	0.060486	0.633094	0.992975	0	-0.353461	0.286593	0.129156	0	0.283563	2.50917	2.32831	0	0.539056
ENSMUST00000035101	Csrnp1	0	0.791767	2.37262	2.00982	0	0.429743	0.639097	0.735968	0	0.162811	0.0965155	0.280606	0	-0.225639	0.30033	0.0993398	0	0.0663764
ENSMUST00000097593	Arhgap26	0	0.787544	1.41873	-1.98919	0	0.0682849	0.201706	1.02282	0	-0.53599	0.168832	0.0456742	0	-0.566581	1.47283	1.20784	0	0.751987
ENSMUST00000110634	Zmynd11	0	0.786923	0.864663	0.817194	0	0.0507601	-0.435253	-0.0982475	0	0.146411	0.296244	0.125719	0	-1.87162	-1.43661	0.340642	0	0.518765
ENSMUST00000034722	Rab27a	0	0.786125	-0.53305	0.325564	0	0.0722277	-0.481683	-0.377342	0	0.120079	-0.179717	-0.335256	0	0.375928	-0.449032	0.1708	0	0.209322
ENSMUST00000106731	Lrp8	0	0.783611	-0.700873	-1.17236	0	0.0329505	0.253668	0.145192	0	0.344579	-0.0527009	0.183643	0	-0.471396	1.02261	0.290479	0	0.155259
ENSMUST00000131950	Sp110	0	0.780675	3.48592	2.73747	0	0.476835	0.925077	0.011042	0	-0.191428	0.416512	0.0169951	0	-0.0960412	2.81274	2.02795	0	0.0371031
ENSMUST00000038099	Socs1	0	0.780323	4.9095	4.13998	0	0.213764	0.428028	0.400979	0	0.275536	-0.636903	-0.481897	0	0.459491	0.939089	1.14878	0	-0.0186527
ENSMUST00000036267	Chst2	0	0.778457	1.76121	1.56941	0	0.157437	-4.87493	-2.19616	0	0.222815	-0.871371	-1.24131	0	-0.304727	-2.43504	-1.87445	0	0
ENSMUST00000026062	Casp7	0	0.777737	2.02421	2.33935	0	0.0266624	-0.158642	-0.121443	0	-0.0876118	0.00878619	-0.272908	0	0.0483997	0.426268	0.481743	0	0.20772
ENSMUST00000100405	Bmp1	0	0.776555	1.80309	0.998714	0	-2.19616	3.11715	0.640054	0	-2.19616	-2.19616	-2.19616	0	-0.592696	2.9323	1.99645	0	0
ENSMUST00000122001	Tnfrsf18	0	0.76921	-2.19616	-2.19616	0	0.387069	-0.594648	-0.910782	0	-1.16411	-1.8843	-0.952898	0	0.396385	2.14073	2.57827	0	0.32305
ENSMUST00000098924	Adar	0	0.768899	-0.842902	0.516666	0	0.334486	-0.491165	1.60111	0	0.553368	0.599683	0.486015	0	-2.59147	-0.41163	-0.0372923	0	0.168109
ENSMUST00000171088	Prr5l	0	0.768501	-4.17202	-4.87254	0	0.40468	-1.4384	-2.29782	0	-6.00614	-6.00614	-2.67703	0	0.0335032	-0.622026	-0.623198	0	-5.54558
ENSMUST00000032779	Ctsc	0	0.765498	0.0206052	1.39758	0	0.486821	-0.908222	-0.124414	0	-0.299082	-0.0535336	-0.100995	0	0.501476	0.0682813	0.585947	0	-0.176987
ENSMUST00000113608	Gtf2a2	0	0.76424	-0.713841	-3.78871	0	-0.1861	-0.899569	-0.0362117	0	0.234633	0.727299	0.540251	0	0	0	0	0	-0.141817
ENSMUST00000067854	1600014C10Rik	0	0.763662	1.00515	1.16912	0	0.358269	-0.246402	-0.325005	0	-0.148245	-0.183937	-0.3849	0	0.203246	0.932025	0.313024	0	-0.00903736
ENSMUST00000147552	Sp100	0	0.7595	1.7788	1.9753	0	0.248388	1.00308	0.520241	0	-0.751928	1.04203	-0.177948	0	0.181249	2.29503	1.64853	0	0.0735962
ENSMUST00000093508	Sp110	0	0.758798	1.70348	1.49743	0	0.125245	0.231195	-0.152273	0	0.040494	0.294367	0.0446016	0	0.261126	2.7343	2.17242	0	-0.0266696
ENSMUST00000072482	March1	0	0.758541	0.176101	2.07397	0	0.0812366	-0.404795	0.51718	0	0.28346	-0.738581	0.896959	0	0.542517	-7.29511	0.157427	0	-0.076401
ENSMUST00000171719	Ccr2	0	0.755244	-7.01302	-2.73778	0	0.056305	-3.02816	-1.54651	0	-0.358144	0.0582988	-1.06863	0	0.389601	-3.35969	-3.19802	0	-1.33947
ENSMUST00000164496	Pam	0	0.75312	-3.02085	-5.71357	0	0.527545	-1.57291	0.341025	0	0.470987	-0.587077	0.44686	0	-4.09575	-0.0497994	-1.54498	0	2.58972
ENSMUST00000108527	Dhx33	0	0.748885	-0.309247	-3.56314	0	-0.932886	4.07693	-0.185503	0	-0.0125564	6.4599	6.28566	0	0.466443	1.26393	0.94906	0	0.266942
ENSMUST00000070635	Zyx	0	0.748016	0.475222	0.494068	0	0.22525	-1.51479	-0.858333	0	-0.73467	-0.759801	-1.29303	0	0.41195	0.535984	0.777663	0	-0.0498939
ENSMUST00000031324	Ereg	0	0.747878	2.23366	1.29933	0	0	8.38831	10.2726	0	0	2.19616	2.19616	0	-1.72972	0.94906	0.94906	0	0
ENSMUST00000172530	9130014G24Rik	0	0.747794	3.08171	3.05681	0	-1.7808	4.29435	2.8878	0	-3.72266	0.223733	-1.71201	0	-3.74992	0.987177	1.3213	0	8.43327
ENSMUST00000174146	Daxx	0	0.746854	8.78962	9.63198	0	-5.3608	3.95668	-5.18065	0	-10.1306	-1.98158	-5.30774	0	-0.253757	2.46526	1.49661	0	5.76105
ENSMUST00000167730	Hook3	0	0.74622	-4.61561	6.37465	0	-0.460964	-0.241201	0.143796	0	-5.51281	0.373846	-5.08629	0	-0.653147	-0.435224	-0.675524	0	-0.293226
ENSMUST00000162945	Spata13	0	0.741341	3.6506	4.51488	0	0.464307	2.11446	2.74022	0	-0.00305474	-0.0975454	-0.199491	0	0.432533	-0.187054	0.708566	0	0.802265
ENSMUST00000008462	Relt	0	0.73897	-1.50416	0.1505	0	-0.20754	-1.23164	-1.08671	0	-0.17066	-0.802415	-0.370518	0	0.165574	-1.02773	-0.426926	0	-0.0276148
ENSMUST00000050687	Jdp2	0	0.736514	0.866351	0.650074	0	0.0851192	0.697146	0.57472	0	0.209436	0.547257	0.416956	0	-0.266117	1.06173	1.68991	0	0.205713
ENSMUST00000071763	Inpp5b	0	0.733413	1.22639	1.94044	0	-0.110909	-0.043928	0.249697	0	-0.262373	-0.367689	-0.575672	0	0.0393538	2.1102	1.90329	0	-0.191473
ENSMUST00000094337	Fcrlb	0	0.731882	1.78818	3.39234	0	0.0526163	-0.706829	2.51627	0	0.352039	-0.20709	0.0656059	0	0.48108	-1.11738	3.26493	0	-0.280939
ENSMUST00000118370	Nod2	0	0.73166	3.79226	3.35996	0	-0.866766	2.17157	0.942102	0	-6.19906	-0.368299	-6.16713	0	-0.258105	-0.957899	-1.1728	0	0.586328
ENSMUST00000168224	Cass4	0	0.727979	-1.24785	-1.65996	0	0.229934	-0.720783	-0.639587	0	0.110452	-0.444583	-5.35697	0	-0.603904	1.23624	-0.475108	0	1.10089
ENSMUST00000173544	Psme1	0	0.726996	2.60208	2.26196	0	0.464949	1.65111	0.52936	0	-0.00196714	1.12231	0.799134	0	0.184439	1.77587	1.34315	0	0.358467
ENSMUST00000031817	Herc6	0	0.724426	2.94265	2.80132	0	0.0743604	2.83239	1.61461	0	0.0340671	0.828702	0.0256304	0	0.165967	2.7698	2.49075	0	-0.0701506
ENSMUST00000057784	Slc7a2	0	0.724172	5.28092	5.24531	0	0.316684	7.59577	8.39556	0	-1.07115	6.00572	5.59649	0	-2.83621	-2.83621	1.97755	0	1.48444
ENSMUST00000120847	Lrrc8d	0	0.724013	1.61542	1.7977	0	-0.213023	-0.00817051	-0.296744	0	0.446007	-4.62808	-3.90976	0	0.418541	0.612123	0.849101	0	-0.303244
ENSMUST00000112705	Nmi	0	0.721293	1.58169	1.72047	0	0.187135	1.0777	-0.0354183	0	0.235425	0.22718	0.502925	0	0.0742621	1.80577	1.20897	0	-0.0710592
ENSMUST00000136029	Zmynd15	0	0.721037	2.08214	1.75482	0	-2.96537	3.77053	3.06986	0	-0.994362	3.17404	1.88398	0	-0.169867	-1.51833	-1.76163	0	0.932886
ENSMUST00000009234	Ap1b1	0	0.716326	-1.17418	-0.639278	0	-0.0715725	-0.550589	-0.351598	0	-0.120399	-0.248004	-0.273675	0	0.0510022	-0.62389	-0.416591	0	0.0354279
ENSMUST00000050686	Tmem67	0	0.713064	2.42682	2.42806	0	-0.795473	0.42267	-0.373007	0	-0.432716	-0.127567	-0.464809	0	-0.169037	1.54118	0.328095	0	0.0735706
ENSMUST00000015645	Hivep2	0	0.712824	1.71242	2.99234	0	0.228169	-0.299379	0.387849	0	-0.0333828	-0.351689	-0.445901	0	0.32258	0.277409	0.916997	0	0.0942513
ENSMUST00000109252	Ncoa3	0	0.71111	0.602501	0.766452	0	0.375581	0.525847	0.404327	0	0.00750932	-0.0678026	0.183478	0	-0.76115	-0.525337	-0.539032	0	-1.15965
ENSMUST00000087333	Tmem164	0	0.709404	-6.46746	-0.92588	0	0.0231026	-0.180361	-0.710314	0	-0.101321	-0.219325	-0.502555	0	-0.173876	-1.23124	-0.630077	0	0.582676
ENSMUST00000054979	Aff1	0	0.708275	1.406	1.84891	0	0.193339	0.185439	0.398161	0	0.0139987	-0.211384	-0.0174491	0	0.0700854	0.641181	0.951324	0	0.368949
ENSMUST00000091252	Sec16a	0	0.708087	0.612559	0.930127	0	0.385373	-0.230128	0.458783	0	0.447441	-0.123282	0.178436	0	-1.55241	0.0407397	-0.184931	0	0.565356
ENSMUST00000042163	Naa25	0	0.70579	2.50262	2.61987	0	0.163192	0.738096	1.08224	0	0.524858	0.283453	1.21661	0	0.0849291	1.87174	1.48091	0	0.150467
ENSMUST00000107473	Rara	0	0.70504	-4.53641	-0.564583	0	0.0816342	-2.30972	-1.79752	0	0.34593	-1.33122	-0.957404	0	0.286036	-0.385844	-0.414094	0	-0.634992
ENSMUST00000051443	Synpo2	0	0.704527	2.12481	1.32202	0	0.129156	2.52617	2.44119	0	-3.74258	0.352446	-4.69508	0	-0.179839	2.21585	2.20264	0	3.11715
ENSMUST00000160106	Fcgr2b	0	0.704135	2.30798	3.37591	0	0.37385	-0.917681	0.150434	0	0.416143	0.722961	0.990911	0	0.0930973	-1.12898	0.838244	0	-0.0880053
ENSMUST00000159845	Psme2	0	0.703996	3.12382	2.15356	0	0.264438	1.55459	2.20066	0	-0.45916	2.43685	1.94702	0	-0.0788974	2.00651	1.73151	0	-0.0684892
ENSMUST00000046266	C130039O16Rik	0	0.703473	0.297657	0.135257	0	-0.0107341	-0.838107	-0.704799	0	-0.0444414	-0.18217	-0.0357692	0	-0.0968712	-1.80867	-1.3027	0	0.00470671
ENSMUST00000174854	H2-Q5	0	0.702865	4.37533	4.08924	0	-0.140283	0.936082	0.198584	0	-0.576499	2.20238	1.17967	0	-0.292579	0.341575	0.267065	0	0.392005
ENSMUST00000031311	Dck	0	0.702692	1.17833	0.6856	0	0.279637	-0.238629	-0.495415	0	0.235647	-0.848192	-0.580979	0	0.177982	2.18576	1.70586	0	-0.57735
ENSMUST00000081776	Apol9b	0	0.70009	7.62351	3.18581	0	-2.55527	-1.86245	1.21243	0	0	1.72972	0	0	0.167518	2.40654	1.6846	0	0
ENSMUST00000174422	Pkn2	0	0.695601	7.07692	-0.808876	0	0.243856	-4.74693	0.736325	0	0	0	0	0	0	0	0	0	0
ENSMUST00000112902	Nek6	0	0.688124	-1.11458	-0.320741	0	-1.4136	0.158454	-6.4905	0	-0.282076	-0.636693	-0.783998	0	-0.231917	0.569837	0.111358	0	1.26671
ENSMUST00000163542	Axl	0	0.687171	1.91451	1.29658	0	-0.153179	-0.271232	-0.939366	0	-3.16993	-3.16993	4.35672	0	0.267747	0.403291	4.62514	0	-4.44409
ENSMUST00000030862	2610109H07Rik	0	0.678152	3.65311	5.41015	0	0.49642	6.24087	5.34549	0	-0.656798	-0.586896	-1.90268	0	0.525254	0.129156	0.704277	0	1.43168
ENSMUST00000147758	Mfsd6	0	0.677633	-0.277858	1.91981	0	0	0	3.82553	0	-4.49859	-0.604638	-4.49859	0	0.405042	-5.35866	-4.07364	0	3.32911
ENSMUST00000163980	Ddx5	0	0.677199	1.11427	1.45244	0	0.172883	-0.103086	0.428621	0	0.258466	1.01801	0.891446	0	-0.138682	-0.656138	-1.02333	0	0.516552
ENSMUST00000173938	Psmd11	0	0.676376	1.18128	1.54816	0	0.468064	0.749836	0.973654	0	0.226549	0.686026	0.808258	0	0.03994	0.965996	0.946772	0	-0.0511564
ENSMUST00000098371	Slco3a1	0	0.674291	4.38674	3.79629	0	-0.224868	1.9488	1.28768	0	-0.632948	0.944051	1.13508	0	0.241816	1.20363	0.775856	0	2.46981
ENSMUST00000029677	Zbtb7b	0	0.673697	0.280902	0.799957	0	-0.157127	-0.364672	-0.829631	0	-0.374458	0.0497248	-0.403922	0	-0.13185	-0.827707	-0.589942	0	0.150686
ENSMUST00000107475	Rara	0	0.67354	0.355284	-4.88243	0	0.346563	-1.37557	-0.817624	0	0.520668	-1.10585	-0.568212	0	0.295678	0.288394	0.477368	0	-0.445602
ENSMUST00000049004	Anpep	0	0.673315	-0.185093	-0.0599003	0	-0.865419	0.485569	0.894217	0	-0.80153	0.360918	-0.347858	0	0.113011	-0.764331	-1.11451	0	-1.03349
ENSMUST00000005815	Kit	0	0.672056	0.920297	-3.28785	0	-0.029447	-1.37022	-0.536271	0	-0.598921	0.314339	-0.909111	0	-0.531602	-0.636391	-0.944768	0	-5.4192
ENSMUST00000081310	Cd40	0	0.669524	5.38982	4.96237	0	-4.02393	6.13168	5.5976	0	0	4.26764	3.07487	0	-0.36985	4.3455	4.05623	0	0
ENSMUST00000156230	Tmem104	0	0.666515	-2.23453	-1.47847	0	0.0600428	-1.57757	-0.385922	0	-0.527244	-0.794294	-1.28149	0	0.0188042	-0.988576	-1.98058	0	-0.0109778
ENSMUST00000024811	Pim1	0	0.665969	2.41337	2.08959	0	0.200692	0.310429	0.244335	0	0.471114	-0.321621	0.335013	0	0.168487	1.088	0.807262	0	0.0513471
ENSMUST00000071704	Psma3	0	0.663816	0.558757	0.814317	0	-0.446686	-0.163918	0.118485	0	0.122208	0.231218	0.202993	0	0.317923	0.788672	0.598502	0	-0.322214
ENSMUST00000169714	Plec	0	0.663032	2.55548	2.66493	0	0.299052	0.918018	1.86525	0	0.201546	0.247798	-1.23496	0	-0.927233	-5.23002	-10.1917	0	0.184278
ENSMUST00000078451	Lilrb3	0	0.662838	0.991096	1.1578	0	0.0186967	-0.995443	-0.0722018	0	0.0405336	-0.529535	-0.331156	0	0.176435	-0.747023	-0.233553	0	-0.0878625
ENSMUST00000112459	Ifih1	0	0.660901	6.08764	4.80114	0	-0.307478	4.16235	2.95724	0	0.0906896	1.44024	0.794075	0	-0.0391058	3.87218	2.98502	0	0.875489
ENSMUST00000093152	9930111J21Rik2	0	0.659144	2.60431	1.06202	0	-1.09753	0.51942	0.134566	0	-0.860838	0.532475	-0.655304	0	-0.678042	2.55577	0.864732	0	0.599136
ENSMUST00000112476	Eno2	0	0.657419	0.669313	-0.654466	0	-1.34516	2.77383	-0.597775	0	0.0184165	3.54119	2.42276	0	0.0919968	1.72285	1.62581	0	0
ENSMUST00000114741	Pstpip2	0	0.65707	2.46963	2.26198	0	-0.0442216	-0.12009	-0.492503	0	0.180185	-0.208233	-0.0833813	0	-0.470136	0.221805	0.599335	0	0.486228
ENSMUST00000040750	Lif	0	0.656666	1.26209	1.82107	0	0.329283	4.29399	-0.623219	0	-0.792619	0.227739	-0.941388	0	0.020857	3.4303	1.76795	0	-3.46968
ENSMUST00000154364	Pi4ka	0	0.655894	0.481977	1.20191	0	0.271458	-1.00216	-0.49311	0	0.143562	-0.531841	-0.247669	0	-0.353148	-1.96587	-1.11993	0	-0.310899
ENSMUST00000085425	Isg15	0	0.654903	5.4794	4.75922	0	0.0952164	6.17502	5.03064	0	0.51794	4.06487	2.82648	0	0.410193	5.76416	5.62541	0	1.78002
ENSMUST00000114157	Nrp2	0	0.647856	1.94906	1.92565	0	0	4.92353	3.66546	0	0	3.92587	7.02921	0	0.313442	2.43745	2.03281	0	0
ENSMUST00000103202	Sirpa	0	0.646821	0.281782	0.245651	0	0.219772	-0.324399	-0.168393	0	-0.137442	-0.0383715	-0.270422	0	-5.32238	-5.32238	-5.32238	0	-1.31033
ENSMUST00000055764	Atp10a	0	0.64597	2.71219	2.2015	0	0.130606	0.61585	0.310185	0	-0.25637	0.401674	-0.0311073	0	0.364831	2.04368	1.36202	0	0.0157433
ENSMUST00000168747	Atp10a	0	0.64597	2.71328	2.20471	0	0.135849	0.619506	0.315193	0	-0.255281	0.394282	-0.0240669	0	0.364831	2.04834	1.36443	0	0.0184863
ENSMUST00000143031	Syne2	0	0.64284	3.31325	2.7173	0	0.139212	-0.601137	-0.817111	0	-0.722806	-4.34507	-1.57938	0	-0.4731	-0.265832	-0.682732	0	-0.283018
ENSMUST00000097717	Adam23	0	0.641706	0.690929	-3.85093	0	0	3.07487	7.20935	0	0	0	0	0	0.202393	-1.15503	-1.30188	0	-2.67878
ENSMUST00000099676	AW112010	0	0.641152	4.06174	4.64454	0	0.522988	1.23941	1.48609	0	0.25709	2.65307	2.77696	0	-0.252977	0.950644	0.325342	0	1.94224
ENSMUST00000095157	D14Ertd668e	0	0.64098	2.97877	2.71142	0	0.409163	3.3038	2.19138	0	-1.52516	1.31105	-1.72972	0	-0.122053	2.6283	1.45946	0	1.29932
ENSMUST00000094666	Tmem200b	0	0.640054	4.64583	4.47814	0	0	5.15587	0	0	0	4.40849	2.4771	0	-0.598817	3.07704	2.56891	0	0
ENSMUST00000064433	Tmod2	0	0.640054	0.981029	1.46783	0	0	-1.72972	-1.72972	0	-1.26327	-3.45943	-3.45943	0	-0.267294	-0.62804	-0.755396	0	0
ENSMUST00000117633	Son	0	0.63961	0.272653	0.160739	0	0.0224704	-0.133131	-0.192421	0	0.000857529	-0.0442464	0.313288	0	-0.706873	0.401188	-1.90612	0	0.107259
ENSMUST00000169845	Sptlc2	0	0.638805	1.17522	1.13709	0	0.564175	0.818778	0.991963	0	-0.127952	-0.501016	-0.496967	0	0.0899756	1.39887	1.20277	0	0.113261
ENSMUST00000048615	Pnp	0	0.638531	1.7429	1.78956	0	0.271636	-0.0818927	-0.449587	0	-0.1499	0.192623	0.0228404	0	0.510648	0.918848	0.892024	0	-0.108642
ENSMUST00000086523	Pxn	0	0.63801	0.978459	1.0481	0	0.114823	-0.342483	0.03453	0	0.0874185	0.0926953	0.00360137	0	-0.574113	1.57629	1.41139	0	-0.257003
ENSMUST00000031555	Lfng	0	0.636069	-2.89753	-2.26905	0	-0.0558594	-0.931438	-0.691151	0	0.543983	-0.988974	-0.217987	0	0.131962	-0.742426	-0.465783	0	-0.185344
ENSMUST00000112138	Dync1i2	0	0.634865	1.48123	1.10367	0	-0.0881865	0.565257	0.20051	0	-0.115316	0.275097	-0.37098	0	0.329901	0.660953	0.600395	0	-0.225691
ENSMUST00000020856	Bzw2	0	0.634767	-0.476556	-0.158372	0	0.119106	0.0574991	0.508683	0	0.045932	0.137664	0.244929	0	0.502683	-0.0293254	1.14286	0	0.116816
ENSMUST00000162775	Irf8	0	0.634633	0.814626	0.346204	0	0.199172	0.967967	0.066288	0	0.466443	-1.72972	-1.72972	0	-0.0452655	1.66382	1.06604	0	-4.39232
ENSMUST00000131035	Rnf213	0	0.63336	3.59671	3.50027	0	0.318128	2.80324	1.80969	0	0.0475826	2.04309	0.651612	0	-0.31575	3.41625	2.26865	0	0.820842
ENSMUST00000139263	Samhd1	0	0.632266	0.388111	1.17354	0	-0.0666674	-2.26829	-2.60802	0	-0.297032	0.061232	-0.615427	0	-0.276025	-0.222011	-0.798564	0	-0.240794
ENSMUST00000032260	Clec2d	0	0.629801	1.63111	1.59425	0	-0.0960203	0.867772	0.379614	0	-0.0400294	1.54462	1.26089	0	0.363146	0.734265	0.648507	0	0.10722
ENSMUST00000135732	Sema4a	0	0.629421	0.928041	0.97046	0	0.343636	-0.744028	-0.414158	0	-2.69169	-2.60772	-1.16653	0	0.159771	2.86085	3.1002	0	-0.108894
ENSMUST00000087320	Ddhd1	0	0.627069	2.32049	1.71705	0	-0.26044	-0.0908829	-0.364647	0	-0.754967	1.24282	1.42143	0	-0.819219	-0.123936	-0.58971	0	3.94204
ENSMUST00000128530	March5	0	0.626466	1.69576	-10.1086	0	-4.90769	0.157594	-0.268467	0	0	0	4.24793	0	-0.809606	-4.20681	-4.20681	0	3.62599
ENSMUST00000055458	Cdc42ep2	0	0.624319	3.25741	3.08946	0	0.120107	1.19799	0.791141	0	-0.59717	2.54559	2.17299	0	-0.309735	0.0697845	-0.29354	0	2.90335
ENSMUST00000042861	Stx11	0	0.623497	2.27677	1.9555	0	0.268206	1.31739	1.07534	0	0.00283781	1.17224	0.982034	0	0.164169	0.371328	0.932549	0	-0.464747
ENSMUST00000046856	Chn2	0	0.622639	-1.41148	-6.13418	0	-0.188404	-0.960881	-0.56775	0	-0.955657	-0.3627	-1.07384	0	-0.653446	-2.13748	-1.86941	0	0.148461
ENSMUST00000111210	Mndal	0	0.622239	3.17626	2.58996	0	0.0511718	2.07424	1.13833	0	-0.212536	0.964589	0.471375	0	0.0362278	2.46829	1.64652	0	1.42932
ENSMUST00000022239	Parp8	0	0.621857	2.4486	2.28792	0	0.0657131	-0.858101	-1.15115	0	-0.162275	-0.196668	-0.175683	0	-0.216245	-0.565734	-0.62406	0	0.0285953
ENSMUST00000051310	Ddhd1	0	0.620368	1.94191	1.22386	0	-0.255112	1.13128	0.0343949	0	-0.304566	0.258874	0.0547204	0	-0.534552	-0.921689	-1.10396	0	-0.271683
ENSMUST00000156597	Lrrc40	0	0.619088	-0.229083	-0.380226	0	-0.59022	-0.170471	-0.384097	0	0.263159	-5.18758	-0.230523	0	0.168234	-0.980004	-0.524849	0	-0.170433
ENSMUST00000042161	Mgat4a	0	0.618556	0.658782	1.24796	0	0.25466	-0.668897	-0.7177	0	-0.441459	-0.812326	-1.15474	0	-0.241151	-1.55756	-1.81414	0	1.13762
ENSMUST00000057567	Il1f9	0	0.616962	1.93477	3.79703	0	0.0597545	2.14003	1.65441	0	0.0817602	1.16291	1.15651	0	0.453834	2.48751	3.21327	0	0.937953
ENSMUST00000075165	Gdap10	0	0.616432	2.83912	2.71789	0	0.312532	1.4889	0.765849	0	-0.633801	0.040963	-0.736327	0	-0.503379	0.981474	0.223874	0	0.899596
[truncated: 21 more rows]

## Sheet: DN mac only
Supplementary Table 5 - Page 8 - IL-10-treated, down-regulated, PEC macrophages only
[truncated: 442 more rows]

[truncated: 6 more sheets: UP neu only, DN neu only, UP mst only, DN mst only, UP sdc only, DN sdc only]
